# Supplementary material for: Identification of Key Pathways and Candidate Genes Controlling Organ Size Through Transcriptome and Weighted Gene Co-Expression Network Analyses in Navel Orange Plants (Citrus sinensis)
Source: Genes (Basel). 2025 Feb 23;16(3):259. doi: 10.3390/genes16030259 (PMC11942113; doi:10.3390/genes16030259)
Supplement: Supplementary file 1 [file genes-16-00259-s001.zip]

Archive with 13 entries (13 files):
- Supplemental Figure.pdf
- Supplemental Table S1.TSV
- Supplemental Table S10.TSV
- Supplemental Table S11.TSV
- Supplemental Table S12.TSV
- Supplemental Table S2.TSV
- Supplemental Table S3.TSV
- Supplemental Table S4.TSV
- Supplemental Table S5 .TSV
- Supplemental Table S6.TSV
- Supplemental Table S7.TSV
- Supplemental Table S8.TSV
- Supplemental Table S9.TSV
