# Supplementary material for: Identification of Key Pathways and Candidate Genes Controlling Organ Size Through Transcriptome and Weighted Gene Co-Expression Network Analyses in Navel Orange Plants (Citrus sinensis)
Source: Genes (Basel). 2025 Feb 23;16(3):259. doi: 10.3390/genes16030259 (PMC11942113; doi:10.3390/genes16030259)
Supplement: Supplementary file 1 [file genes-16-00259-s001.zip › Supplemental Table S1.TSV]

## Sheet: Sheet1
Table S1 General statistics of sequencing data.
Sample	ReadSum	BaseSum	GC(%)	N(%)	Q20(%)	CycleQ20(%)	Q30(%)	reads aligned
M25-1-Leaf	23207229	6962168700	43.44	0	99.04	100	96.09	44404399(95.67%)
M25-2-Leaf	24713340	7414002000	43.32	0	99.06	100	96.26	47285406(95.67%)
M25-3-Leaf	23434342	7030302600	43.49	0	98.19	100	93.87	44627662(95.22%)
NHE-1-Leaf	26500743	7950222900	43.36	0	98.88	100	95.52	50791548(95.83%)
NHE-2-Leaf	23240056	6972016800	43.39	0	98.91	100	95.72	44469615(95.67%)
NHE-3-Leaf	26466560	7939968000	43.52	0	98.91	100	95.64	50663617(95.71%)
M25-1-Fruit	25383188	7614956400	47.7	0	97.74	100	93.64	46697063(91.98%)
M25-2-Fruit	27779647	8333894100	46.69	0	97.23	100	92.46	51852250(93.33%)
M25-3-Fruit	27825720	8347716000	47.59	0	97.29	100	92.79	50864450(91.40%)
NHE-1-Fruit	27163534	8149060200	47.48	0	97.73	100	93.5	49902466(91.86%)
NHE-2-Fruit	28111979	8433593700	46.27	0	97.58	100	93.22	52728937(93.78%)
NHE-3-Fruit	29972203	8991660900	46.77	0	97.26	100	92.56	55755016(93.01%)
Note : ReadSum : the total number of pair-end Reads in Clean Data ; baseSum : Clean Data total base number ; GC ( % ) : Clean Data GC content, that is, the percentage of G and C bases in Clean Data to the total bases ; N ( % ) : N base content in Clean Data ; Q20 ( % ) : the percentage of bases with Clean Data mass value greater than or equal to 20 ; Q30 ( % ) : the percentage of bases with Clean…
