# Supplementary material for: Identification of Key Pathways and Candidate Genes Controlling Organ Size Through Transcriptome and Weighted Gene Co-Expression Network Analyses in Navel Orange Plants (Citrus sinensis)
Source: Genes (Basel). 2025 Feb 23;16(3):259. doi: 10.3390/genes16030259 (PMC11942113; doi:10.3390/genes16030259)
Supplement: Supplementary file 1 [file genes-16-00259-s001.zip › Supplemental Table S10.TSV]

## Sheet: Sheet1
Table S10 Important differentially expressed genes of plant hormone signal transduction pathways related to organ size in tender leaves and young fruits M25 navel orange
Gene ID	Annotation	Leaf		Fruit
		M25	NHE	M25	NHE
Plant hormone signal transduction
Cs_ont_3g002510	Auxin-responsive protein SAUR50	7.05685	3.17077	36.9881	53.4384
Cs_ont_3g016900	Histidine-containing phosphotransfer protein 1	13.9507	5.42036	12.7479	11.8982
Cs_ont_4g002310	Auxin-responsive protein IAA29	2.70231	6.35487	0.222288	0.444507
Cs_ont_5g001550	Auxin-responsive protein SAUR36	2.44122	5.27448	6.50469	9.49089
Cs_ont_5g008520	Putative indole-3-acetic acid-amido synthetase GH3.9	1.3959	0.385388	5.13001	5.20205
Cs_ont_5g011250	Auxin-induced protein 22D, AUX22D	5.25052	16.2178	2.12082	2.44787
Cs_ont_6g002810	Indole-3-acetic acid-amido synthetase GH3.1	3.26512	1.29717	0.022157	0.138955
Cs_ont_7g025310	Two-component response regulator ARR6	9.59293	23.4234	22.0588	30.3327
Cs_ont_8g025760	Indole-3-acetic acid-amido synthetase GH3.1	0.593476	0.281126	10.9136	15.8169
Cs_ont_9g008010	Ethylene-responsive transcription factor 1B, ERF1B	0.194194	1.0177	0.0177013	0.607675
Cs_ont_9g015160	Two-component response regulator ORR10	22.1449	57.8396	3.69952	8.2561
Cs_ont_1g013900	Pseudo histidine-containing phosphotransfer protein 6, AHP6	0.0420923	0	0.891049	2.29482
Cs_ont_2g021840	Indole-3-acetic acid-amido synthetase GH3.10	43.7931	49.8279	4.93696	12.7194
Cs_ont_3g019530	Auxin-responsive protein IAA16 isoform X1	105.911	118.397	27.6691	67.0394
Cs_ont_3g024460	Indole-3-acetic acid-amido synthetase GH3.17	0.055555	0.0312027	0.438643	1.32856
Cs_ont_5g005060	Auxin-responsive protein SAUR32	57.9947	68.1563	3.40043	1.61194
Cs_ont_5g046500	Two-component response regulator ARR5-like	11.3655	61.0563	0.62407	1.78529
