# Supplementary material for: Identification of Key Pathways and Candidate Genes Controlling Organ Size Through Transcriptome and Weighted Gene Co-Expression Network Analyses in Navel Orange Plants (Citrus sinensis)
Source: Genes (Basel). 2025 Feb 23;16(3):259. doi: 10.3390/genes16030259 (PMC11942113; doi:10.3390/genes16030259)
Supplement: Supplementary file 1 [file genes-16-00259-s001.zip › Supplemental Table S11.TSV]

## Sheet: Sheet1
Table S11 Important differentially expressed genes of cell wall metabolism pathways related to organ size in tender leaves and young fruits M25 navel orange
Gene ID	Annotation	Leaf		Fruit
		M25	NHE	M25	NHE
GO:0009809: lignin biosynthetic process
Cs_ont_1g002520	Caffeic acid 3-O-methyltransferase, COMT1	39.9193	10.8179	13.8259	12.629
Cs_ont_1g014190	Caffeoyl-CoA O-methyltransferase 5, CCOMT	8.06174	19.4327	15.1798	18.8119
Cs_ont_1g002540	Caffeic acid 3-O-methyltransferase. COMT1	42.5544	10.6931	10.5419	10.3987
Cs_ont_8g002200	Laccase-17	6.51354	12.7868	0.269136	0.245615
Cs_ont_6g022790	Caffeic acid 3-O-methyltransferase 2	273.691	119.766	172.769	173.158
QC_newGene_10	Shikimate O-hydroxycinnamoyltransferase	0.453339	0.933956	0	0
Cs_ont_1g014200	Caffeoyl-CoA O-methyltransferase 5	9.66339	28.8196	4.32456	3.9092
Cs_ont_1g011170	Cinnamoyl-CoA reductase 1	1.16683	0.232808	1.01547	1.53837
Cs_ont_5g006170	Acyl transferase 4	1.66961	4.56729	1.2955	1.07924
Cs_ont_2g028330	Transcription factor MYB58	4.83981	0.912588	0	0
Cs_ont_2g029030	Cinnamoyl-CoA reductase-like SNL6 isoform X1	10.6013	4.9544	77.8096	102.216
Cs_ont_7g004590	Caffeoylshikimate esterase	7.86012	7.80446	5.85583	16.029
QC_newGene_1933	Shikimate O-hydroxycinnamoyltransferase	0	0	2.7508	1.2833
Cs_ont_2g032010	Cinnamoyl-CoA reductase	3.36768	2.73671	6.23739	3.7699
GO:0045490: pectin catabolic process
Cs_ont_5g006540	pectinesterase 53	1.42022	0.494765	0.316363	0.305727
Cs_ont_4g022720	pectinesterase/pectinesterase inhibitor 12	105.763	22.7862	17.6405	22.2539
Cs_ont_4g009340	pectinesterase 53	1.50591	0.417546	4.97871	5.66294
Cs_ont_4g022740	pectinesterase/pectinesterase inhibitor 12	251.772	35.7985	47.7817	54.2494
Cs_ont_4g022710	pectinesterase/pectinesterase inhibitor 13	1.41212	0.282091	0	0
Cs_ont_4g022760	pectinesterase/pectinesterase inhibitor PPE8B	68.0014	27.3316	21.5001	22.4315
Cs_ont_9g011940	pectate lyase 1 isoform X1	25.3645	8.80639	63.4462	53.9247
Cs_ont_7g023220	pectate lyase 5	385.076	63.9407	11.9512	27.1254
Cs_ont_2g022890	pectate lyase	5.73054	1.4092	1.44058	3.07128
Cs_ont_5g007860	pectinesterase	60.2144	18.2398	77.6219	81.4063
Cs_ont_9g023830	pectinesterase/pectinesterase inhibitor 33	0.19466	0.666537	0.180177	0.106756
Cs_ont_6g011630	pectinesterase 8	2.45548	6.49274	0.962425	1.02218
Cs_ont_3g022830	pectinesterase/pectinesterase inhibitor 25	2.54127	1.12637	16.2653	10.8614
Cs_ont_5g044630	pectate lyase 18	149.746	37.2185	54.3913	48.6013
Cs_ont_7g007150	pectate lyase 13	17.8313	3.63403	51.1635	48.1944
Cs_ont_6g021660	pectate lyase 12	1.95788	0.535242	2.39148	2.6696
Cs_ont_8g029220	exopolygalacturonase	0.396217	0.949245	0.0362623	0.133027
GO:0030245: cellulose catabolic process
Cs_ont_5g050400	acidic cellulase	0.56016	0.209402	0.99875	1.17113
Cs_ont_5g007840	endoglucanase 17	0.804896	0.111118	80.4981	75.7388
Cs_ont_2g018500	endoglucanase 11	17.7718	7.91169	52.5197	44.955
Cs_ont_5g025490	basic cellulase precursor	12.6494	2.46656	3.79222	5.35058
Cs_ont_5g049420	endoglucanase 6	34.0386	10.7176	41.7722	57.0649
GO:0052325: cell wall pectin biosynthetic process
Cs_ont_6g025170	omega-hydroxypalmitate O-feruloyl transferase	35.5594	16.0985	4.33469	8.1406
Cs_ont_7g012800	omega-hydroxypalmitate O-feruloyl transferase	1.31217	2.83186	0.0452337	0.0461703
Cs_ont_6g000670	galacturonosyltransferase 14	17.0073	15.7641	3.32345	8.1215
GO:0046274: lignin catabolic process
Cs_ont_8g002200	Laccase-17	6.51354	12.7868	0.269136	0.245615
Cs_ont_1g026870	laccase-11	6.11624	12.1947	0.927664	1.13798
GO:0030244: cellulose biosynthetic process
Cs_ont_5g007630	cellulose synthase protein D5	3.58727	0.943941	49.3113	38.5098
Cs_ont_9g015110	translation initiation factor eIF-2B subunit epsilon	17.8258	16.1534	1.69325	5.23314
Cs_ont_6g010630	protein trichome birefringence	60.6071	46.4646	9.85053	25.7829
Cs_ont_4g020890	cellulose synthase protein E6	2.51692	3.22495	0.421159	1.30736
GO:0045489: pectin biosynthetic process
Cs_ont_6g010630	protein trichome birefringence	60.6071	46.4646	9.85053	25.7829
Cs_ont_2g000180	galacturonosyltransferase 4	77.2895	48.94	7.64077	18.1543
GO:0010215: cellulose microfibril organization
Cs_ont_2g006900	COBRA protein 10	1.01925	0.71033	0.554994	1.91711
