# Supplementary material for: Identification of Key Pathways and Candidate Genes Controlling Organ Size Through Transcriptome and Weighted Gene Co-Expression Network Analyses in Navel Orange Plants (Citrus sinensis)
Source: Genes (Basel). 2025 Feb 23;16(3):259. doi: 10.3390/genes16030259 (PMC11942113; doi:10.3390/genes16030259)
Supplement: Supplementary file 1 [file genes-16-00259-s001.zip › Supplemental Table S12.TSV]

## Sheet: KEGG
Table S12 Functional analysis of gray and orange modules
ID	Description	Module	BgRatio	Enrich_factor	Qvalue	GeneID
map00999	Biosynthesis of secondary metabolites - unclassified	gray	19/5112	8.97	0.540446	Cs_ont_1g009820
map01040	Biosynthesis of unsaturated fatty acids	gray	21/5112	8.11	0.540446	Cs_ont_7g023130
map00730	Thiamine metabolism	gray	24/5112	7.1	0.540446	Cs_ont_1g029360
map00650	Butanoate metabolism	gray	25/5112	6.82	0.540446	Cs_ont_6g011690
map00073	Cutin, suberine and wax biosynthesis	gray	31/5112	5.5	0.540446	Cs_ont_8g007580
map00920	Sulfur metabolism	gray	32/5112	5.33	0.540446	Cs_ont_4g020520
map00062	Fatty acid elongation	gray	33/5112	5.16	0.540446	Cs_ont_7g023130
map00770	Pantothenate and CoA biosynthesis	gray	34/5112	5.01	0.540446	Cs_ont_5g008600
map04130	SNARE interactions in vesicular transport	gray	44/5112	3.87	0.540446	Cs_ont_6g000800
map03020	RNA polymerase	gray	45/5112	3.79	0.540446	Cs_ont_1g028840
map03410	Base excision repair	gray	45/5112	3.79	0.540446	Cs_ont_5g017550
map00053	Ascorbate and aldarate metabolism	gray	46/5112	3.7	0.540446	Cs_ont_4g004130
map03050	Proteasome	gray	47/5112	3.63	0.540446	Cs_ont_5g030460
map00130	Ubiquinone and other terpenoid-quinone biosynthesis	gray	49/5112	3.48	0.540446	Cs_ont_1g009820
map03022	Basal transcription factors	gray	49/5112	3.48	0.540446	Cs_ont_7g017880
map00250	Alanine, aspartate and glutamate metabolism	gray	50/5112	3.41	0.540446	Cs_ont_6g011690
map00030	Pentose phosphate pathway	gray	58/5112	2.94	0.581152	Cs_ont_1g021930
map00051	Fructose and mannose metabolism	gray	65/5112	2.62	0.585553	Cs_ont_1g021930
map00052	Galactose metabolism	gray	66/5112	2.58	0.585553	Cs_ont_1g021930
map04016	MAPK signaling pathway - plant	gray	137/5112	2.49	0.540446	Cs_ont_5g038740/Cs_ont_9g008010
map00620	Pyruvate metabolism	gray	76/5112	2.24	0.604843	Cs_ont_7g003440
map00564	Glycerophospholipid metabolism	gray	82/5112	2.08	0.607657	Cs_ont_6g022750
map03008	Ribosome biogenesis in eukaryotes	gray	86/5112	1.98	0.607657	Cs_ont_4g014890
map04075	Plant hormone signal transduction	gray	283/5112	1.81	0.540446	Cs_ont_2g006000/Cs_ont_4g022240/Cs_ont_9g008010
map00230	Purine metabolism	gray	105/5112	1.62	0.647405	Cs_ont_1g029360
map04146	Peroxisome	gray	105/5112	1.62	0.647405	Cs_ont_8g007580
map03040	Spliceosome	gray	217/5112	1.57	0.604843	Cs_ont_2g035330/Cs_ont_7g004710
map00010	Glycolysis / Gluconeogenesis	gray	120/5112	1.42	0.647405	Cs_ont_1g021930
map03018	RNA degradation	gray	127/5112	1.34	0.647405	Cs_ont_1g021930
map00480	Glutathione metabolism	gray	133/5112	1.28	0.647405	Cs_ont_5g047750
map00520	Amino sugar and nucleotide sugar metabolism	gray	135/5112	1.26	0.647405	Cs_ont_6g023200
map00270	Cysteine and methionine metabolism	gray	141/5112	1.21	0.647405	Cs_ont_4g020520
map04144	Endocytosis	gray	145/5112	1.18	0.647405	Cs_ont_3g006000
map03010	Ribosome	gray	297/5112	1.15	0.647405	Cs_ont_4g016690/Cs_ont_9g005510
map03013	RNA transport	gray	178/5112	0.96	0.711926	Cs_ont_5g014810
map00940	Phenylpropanoid biosynthesis	gray	191/5112	0.89	0.719882	Cs_ont_1g009820
map04626	Plant-pathogen interaction	gray	207/5112	0.82	0.730912	Cs_ont_5g038740
map04141	Protein processing in endoplasmic reticulum	gray	251/5112	0.68	0.780149	Cs_ont_5g000960
map00531	Glycosaminoglycan degradation	orange	15/5112	14.82	0.303166	Cs_ont_7g004460
map00670	One carbon pool by folate	orange	19/5112	11.7	0.303166	Cs_ont_2g001640
map00511	Other glycan degradation	orange	20/5112	11.11	0.303166	Cs_ont_7g004460
map00603	Glycosphingolipid biosynthesis - globo and isoglobo series	orange	21/5112	10.58	0.303166	Cs_ont_7g004460
map01040	Biosynthesis of unsaturated fatty acids	orange	21/5112	10.58	0.303166	Cs_ont_7g016560
map00730	Thiamine metabolism	orange	24/5112	9.26	0.303166	Cs_ont_9g001600
map00760	Nicotinate and nicotinamide metabolism	orange	25/5112	8.89	0.303166	Cs_ont_9g005470
map00900	Terpenoid backbone biosynthesis	orange	66/5112	6.74	0.303166	Cs_ont_1g029300/Cs_ont_6g014950
map00062	Fatty acid elongation	orange	33/5112	6.74	0.303166	Cs_ont_4g006740
map00513	Various types of N-glycan biosynthesis	orange	33/5112	6.74	0.303166	Cs_ont_7g004460
map04016	MAPK signaling pathway - plant	orange	137/5112	4.87	0.303166	Cs_ont_1g009780/Cs_ont_2g018910/Cs_ont_8g001810
map00410	beta-Alanine metabolism	orange	47/5112	4.73	0.389297	Cs_ont_7g010020
map00061	Fatty acid biosynthesis	orange	57/5112	3.9	0.392493	Cs_ont_7g016560
map00260	Glycine, serine and threonine metabolism	orange	58/5112	3.83	0.392493	Cs_ont_2g001640
map00330	Arginine and proline metabolism	orange	59/5112	3.77	0.392493	Cs_ont_7g010020
map00520	Amino sugar and nucleotide sugar metabolism	orange	135/5112	3.29	0.303166	Cs_ont_3g025070/Cs_ont_7g004460
map00240	Pyrimidine metabolism	orange	69/5112	3.22	0.40227	Cs_ont_9g005470
map00630	Glyoxylate and dicarboxylate metabolism	orange	69/5112	3.22	0.40227	Cs_ont_2g001640
map04075	Plant hormone signal transduction	orange	283/5112	3.14	0.303166	Cs_ont_1g009780/Cs_ont_3g009750/Cs_ont_7g025310/Cs_ont_8g001810
map00561	Glycerolipid metabolism	orange	86/5112	2.58	0.438049	Cs_ont_4g001320
map03008	Ribosome biogenesis in eukaryotes	orange	86/5112	2.58	0.438049	Cs_ont_9g005110
map00230	Purine metabolism	orange	105/5112	2.12	0.469827	Cs_ont_9g005470
map04146	Peroxisome	orange	105/5112	2.12	0.469827	Cs_ont_2g001600
map03015	mRNA surveillance pathway	orange	122/5112	1.82	0.500251	Cs_ont_9g025550
map03018	RNA degradation	orange	127/5112	1.75	0.500251	Cs_ont_9g020420
map00500	Starch and sucrose metabolism	orange	157/5112	1.42	0.560521	Cs_ont_2g003360
map03013	RNA transport	orange	178/5112	1.25	0.587592	Cs_ont_9g005110
map04626	Plant-pathogen interaction	orange	207/5112	1.07	0.61945	Cs_ont_1g009780
map03040	Spliceosome	orange	217/5112	1.02	0.61945	Cs_ont_1g001500
map03010	Ribosome	orange	297/5112	0.75	0.708964	Cs_ont_1g000200

## Sheet: GO
Table S12 Functional analysis of gray and orange modules
ONTOLOGY	ID	Description	Module	GeneRatio	BgRatio	rich_factor	Qvalue	GeneID
Biological Process	GO:0006839	mitochondrial transport	gray	4/93	50/14502	12.47	0.0390308	Cs_ont_1g029580/Cs_ont_3g010910/Cs_ont_4g023490/Cs_ont_7g026760
Biological Process	GO:0055114	oxidation-reduction process	gray	4/93	133/14502	4.69	0.29995	Cs_ont_2g005810/Cs_ont_2g006000/Cs_ont_4g001690/Cs_ont_5g004980
Biological Process	GO:0031347	regulation of defense response	gray	2/93	41/14502	7.61	0.29995	Cs_ont_4g022240/Cs_ont_8g027920
Biological Process	GO:0010025	wax biosynthetic process	gray	2/93	45/14502	6.93	0.29995	Cs_ont_2g022300/Cs_ont_8g007580
Biological Process	GO:0006366	transcription by RNA polymerase II	gray	2/93	54/14502	5.78	0.29995	Cs_ont_1g028840/Cs_ont_7g017880
Biological Process	GO:0000398	mRNA splicing, via spliceosome	gray	3/93	127/14502	3.68	0.29995	Cs_ont_1g028560/Cs_ont_2g035330/Cs_ont_7g004710
Biological Process	GO:0009867	jasmonic acid mediated signaling pathway	gray	2/93	59/14502	5.29	0.29995	Cs_ont_4g022240/Cs_ont_9g008010
Biological Process	GO:0046916	cellular transition metal ion homeostasis	gray	2/93	62/14502	5.03	0.29995	Cs_ont_3g025740/Cs_ont_9g011480
Biological Process	GO:0009908	flower development	gray	4/93	231/14502	2.7	0.29995	Cs_ont_1g027820/Cs_ont_4g003420/Cs_ont_4g022240/Cs_ont_5g014160
Biological Process	GO:0001887	selenium compound metabolic process	gray	1/93	10/14502	15.59	0.29995	Cs_ont_1g004800
Biological Process	GO:0016973	poly(A)+ mRNA export from nucleus	gray	1/93	10/14502	15.59	0.29995	Cs_ont_7g009910
Biological Process	GO:0071365	cellular response to auxin stimulus	gray	1/93	10/14502	15.59	0.29995	Cs_ont_5g030460
Biological Process	GO:0000027	ribosomal large subunit assembly	gray	1/93	11/14502	14.18	0.29995	Cs_ont_2g034430
Biological Process	GO:0043966	histone H3 acetylation	gray	1/93	11/14502	14.18	0.29995	Cs_ont_7g017880
Biological Process	GO:0046898	response to cycloheximide	gray	1/93	11/14502	14.18	0.29995	Cs_ont_4g003420
Biological Process	GO:1902183	regulation of shoot apical meristem development	gray	1/93	11/14502	14.18	0.29995	Cs_ont_4g003420
Biological Process	GO:0000462	maturation of SSU-rRNA from tricistronic rRNA transcript (SSU-rRNA, 5.8S rRNA, LSU-rRNA)	gray	1/93	12/14502	12.99	0.29995	Cs_ont_9g005510
Biological Process	GO:0006002	fructose 6-phosphate metabolic process	gray	1/93	12/14502	12.99	0.29995	Cs_ont_1g021930
Biological Process	GO:0006790	sulfur compound metabolic process	gray	1/93	12/14502	12.99	0.29995	Cs_ont_1g004800
Biological Process	GO:1903507	negative regulation of nucleic acid-templated transcription	gray	1/93	12/14502	12.99	0.29995	Cs_ont_4g022240
Biological Process	GO:0009414	response to water deprivation	gray	4/93	251/14502	2.49	0.29995	Cs_ont_4g003420/Cs_ont_6g000160/Cs_ont_7g021240/Cs_ont_8g008240
Biological Process	GO:0000373	Group II intron splicing	gray	1/93	13/14502	12	0.29995	Cs_ont_8g020550
Biological Process	GO:0009306	protein secretion	gray	1/93	13/14502	12	0.29995	Cs_ont_3g013900
Biological Process	GO:0009787	regulation of abscisic acid-activated signaling pathway	gray	1/93	13/14502	12	0.29995	Cs_ont_8g008240
Biological Process	GO:1901001	negative regulation of response to salt stress	gray	1/93	13/14502	12	0.29995	Cs_ont_8g008240
Biological Process	GO:0030001	metal ion transport	gray	2/93	74/14502	4.21	0.29995	Cs_ont_3g025740/Cs_ont_9g011480
Biological Process	GO:0009624	response to nematode	gray	2/93	76/14502	4.1	0.29995	Cs_ont_4g003420/Cs_ont_8g029330
Biological Process	GO:0006997	nucleus organization	gray	1/93	14/14502	11.14	0.29995	Cs_ont_7g009910
Biological Process	GO:0030150	protein import into mitochondrial matrix	gray	1/93	14/14502	11.14	0.29995	Cs_ont_9g001660
Biological Process	GO:0009620	response to fungus	gray	2/93	79/14502	3.95	0.29995	Cs_ont_4g003420/Cs_ont_8g000460
Biological Process	GO:0006535	cysteine biosynthetic process from serine	gray	1/93	15/14502	10.4	0.29995	Cs_ont_4g020520
Biological Process	GO:0006825	copper ion transport	gray	1/93	15/14502	10.4	0.29995	Cs_ont_3g025740
Biological Process	GO:0015992	proton transmembrane transport	gray	1/93	15/14502	10.4	0.29995	Cs_ont_3g014350
Biological Process	GO:0034243	regulation of transcription elongation from RNA polymerase II promoter	gray	1/93	15/14502	10.4	0.29995	Cs_ont_6g012870
Biological Process	GO:0080001	mucilage extrusion from seed coat	gray	1/93	15/14502	10.4	0.29995	Cs_ont_4g003420
Biological Process	GO:2000028	regulation of photoperiodism, flowering	gray	1/93	15/14502	10.4	0.29995	Cs_ont_1g027820
Biological Process	GO:0007030	Golgi organization	gray	1/93	16/14502	9.75	0.29995	Cs_ont_3g013900
Biological Process	GO:0015937	coenzyme A biosynthetic process	gray	1/93	16/14502	9.75	0.29995	Cs_ont_5g008600
Biological Process	GO:0048359	mucilage metabolic process involved in seed coat development	gray	1/93	16/14502	9.75	0.29995	Cs_ont_4g003420
Biological Process	GO:1900056	negative regulation of leaf senescence	gray	1/93	16/14502	9.75	0.29995	Cs_ont_2g027600
Biological Process	GO:0009116	nucleoside metabolic process	gray	1/93	17/14502	9.17	0.29995	Cs_ont_5g016430
Biological Process	GO:0009698	phenylpropanoid metabolic process	gray	1/93	17/14502	9.17	0.29995	Cs_ont_1g009820
Biological Process	GO:0031087	deadenylation-independent decapping of nuclear-transcribed mRNA	gray	1/93	17/14502	9.17	0.29995	Cs_ont_6g002500
Biological Process	GO:0043067	regulation of programmed cell death	gray	1/93	17/14502	9.17	0.29995	Cs_ont_8g027920
Biological Process	GO:2000022	regulation of jasmonic acid mediated signaling pathway	gray	1/93	17/14502	9.17	0.29995	Cs_ont_4g022240
Biological Process	GO:0006896	Golgi to vacuole transport	gray	1/93	18/14502	8.66	0.29995	Cs_ont_6g000800
Biological Process	GO:0016192	vesicle-mediated transport	gray	2/93	89/14502	3.5	0.29995	Cs_ont_3g013900/Cs_ont_5g000250
Biological Process	GO:0000266	mitochondrial fission	gray	1/93	19/14502	8.21	0.29995	Cs_ont_5g000250
Biological Process	GO:0006817	phosphate ion transport	gray	1/93	19/14502	8.21	0.29995	Cs_ont_9g008140
Biological Process	GO:0009407	toxin catabolic process	gray	1/93	19/14502	8.21	0.29995	Cs_ont_5g047750
Biological Process	GO:0009832	plant-type cell wall biogenesis	gray	1/93	20/14502	7.8	0.29995	Cs_ont_6g023200
Biological Process	GO:0019853	L-ascorbic acid biosynthetic process	gray	1/93	20/14502	7.8	0.29995	Cs_ont_4g004130
Biological Process	GO:0045995	regulation of embryonic development	gray	1/93	20/14502	7.8	0.29995	Cs_ont_4g003420
Biological Process	GO:0009739	response to gibberellin	gray	2/93	94/14502	3.32	0.29995	Cs_ont_6g012870/Cs_ont_8g008240
Biological Process	GO:0009909	regulation of flower development	gray	2/93	96/14502	3.25	0.29995	Cs_ont_1g027820/Cs_ont_4g003420
Biological Process	GO:0019432	triglyceride biosynthetic process	gray	1/93	21/14502	7.43	0.29995	Cs_ont_2g022300
Biological Process	GO:0010162	seed dormancy process	gray	1/93	22/14502	7.09	0.29995	Cs_ont_6g012870
Biological Process	GO:0042147	retrograde transport, endosome to Golgi	gray	1/93	22/14502	7.09	0.29995	Cs_ont_6g000800
Biological Process	GO:2000024	regulation of leaf development	gray	1/93	22/14502	7.09	0.29995	Cs_ont_4g003420
Biological Process	GO:0006511	ubiquitin-dependent protein catabolic process	gray	2/93	100/14502	3.12	0.301175	Cs_ont_2g023700/Cs_ont_5g030460
Biological Process	GO:0009611	response to wounding	gray	3/93	202/14502	2.32	0.307879	Cs_ont_4g003420/Cs_ont_4g022240/Cs_ont_8g000460
Biological Process	GO:0042254	ribosome biogenesis	gray	1/93	25/14502	6.24	0.314867	Cs_ont_4g014890
Biological Process	GO:0009873	ethylene-activated signaling pathway	gray	3/93	210/14502	2.23	0.314867	Cs_ont_5g011870/Cs_ont_9g008010/Cs_ont_9g019400
Biological Process	GO:0008283	cell proliferation	gray	1/93	26/14502	6	0.314867	Cs_ont_8g026710
Biological Process	GO:0010073	meristem maintenance	gray	1/93	26/14502	6	0.314867	Cs_ont_4g003420
Biological Process	GO:0006284	base-excision repair	gray	1/93	27/14502	5.78	0.314867	Cs_ont_5g017550
Biological Process	GO:0030245	cellulose catabolic process	gray	1/93	27/14502	5.78	0.314867	Cs_ont_3g002470
Biological Process	GO:0050832	defense response to fungus	gray	3/93	215/14502	2.18	0.314867	Cs_ont_4g001650/Cs_ont_5g000250/Cs_ont_8g000460
Biological Process	GO:0009738	abscisic acid-activated signaling pathway	gray	3/93	217/14502	2.16	0.315832	Cs_ont_5g040650/Cs_ont_8g000460/Cs_ont_8g008240
Biological Process	GO:0006623	protein targeting to vacuole	gray	1/93	28/14502	5.57	0.315832	Cs_ont_6g000800
Biological Process	GO:0001666	response to hypoxia	gray	1/93	30/14502	5.2	0.316703	Cs_ont_4g003420
Biological Process	GO:0009944	polarity specification of adaxial/abaxial axis	gray	1/93	30/14502	5.2	0.316703	Cs_ont_4g003420
Biological Process	GO:0042128	nitrate assimilation	gray	1/93	30/14502	5.2	0.316703	Cs_ont_7g019470
Biological Process	GO:0030154	cell differentiation	gray	3/93	226/14502	2.07	0.316703	Cs_ont_1g027820/Cs_ont_4g003420/Cs_ont_8g026710
Biological Process	GO:0006397	mRNA processing	gray	3/93	228/14502	2.05	0.316703	Cs_ont_6g002500/Cs_ont_8g011760/Cs_ont_8g020550
Biological Process	GO:0010345	suberin biosynthetic process	gray	1/93	31/14502	5.03	0.316703	Cs_ont_6g018570
Biological Process	GO:0009555	pollen development	gray	2/93	121/14502	2.58	0.316703	Cs_ont_4g022240/Cs_ont_7g028300
Biological Process	GO:0016126	sterol biosynthetic process	gray	1/93	32/14502	4.87	0.319958	Cs_ont_3g000580
Biological Process	GO:0043161	proteasome-mediated ubiquitin-dependent protein catabolic process	gray	3/93	234/14502	2	0.322038	Cs_ont_3g005330/Cs_ont_5g040400/Cs_ont_8g027920
Biological Process	GO:0010090	trichome morphogenesis	gray	1/93	34/14502	4.59	0.325357	Cs_ont_1g002000
Biological Process	GO:0048510	regulation of timing of transition from vegetative to reproductive phase	gray	1/93	34/14502	4.59	0.325357	Cs_ont_1g027820
Biological Process	GO:0045892	negative regulation of transcription, DNA-templated	gray	2/93	136/14502	2.29	0.346374	Cs_ont_2g007990/Cs_ont_4g003420
Biological Process	GO:0010182	sugar mediated signaling pathway	gray	1/93	38/14502	4.1	0.346374	Cs_ont_1g002000
Biological Process	GO:0048573	photoperiodism, flowering	gray	1/93	38/14502	4.1	0.346374	Cs_ont_1g002000
Biological Process	GO:0006887	exocytosis	gray	1/93	40/14502	3.9	0.349887	Cs_ont_1g019020
Biological Process	GO:0006974	cellular response to DNA damage stimulus	gray	1/93	40/14502	3.9	0.349887	Cs_ont_4g003420
Biological Process	GO:0010584	pollen exine formation	gray	1/93	40/14502	3.9	0.349887	Cs_ont_7g028300
Biological Process	GO:0006888	ER to Golgi vesicle-mediated transport	gray	1/93	41/14502	3.8	0.353479	Cs_ont_6g000800
Biological Process	GO:0009651	response to salt stress	gray	4/93	396/14502	1.58	0.375141	Cs_ont_1g029580/Cs_ont_5g029170/Cs_ont_6g023200/Cs_ont_8g008240
Biological Process	GO:0009910	negative regulation of flower development	gray	1/93	46/14502	3.39	0.381921	Cs_ont_6g012870
Biological Process	GO:0006096	glycolytic process	gray	1/93	50/14502	3.12	0.405629	Cs_ont_1g021930
Biological Process	GO:0009627	systemic acquired resistance	gray	1/93	51/14502	3.06	0.408011	Cs_ont_1g002000
Biological Process	GO:0006486	protein glycosylation	gray	1/93	53/14502	2.94	0.416932	Cs_ont_4g001650
Biological Process	GO:0007275	multicellular organism development	gray	3/93	295/14502	1.59	0.418598	Cs_ont_2g023700/Cs_ont_8g026710/Cs_ont_9g019400
Biological Process	GO:0009056	catabolic process	gray	1/93	59/14502	2.64	0.446253	Cs_ont_5g002180
Biological Process	GO:0006417	regulation of translation	gray	1/93	62/14502	2.52	0.450535	Cs_ont_5g014810
Biological Process	GO:0030244	cellulose biosynthetic process	gray	1/93	62/14502	2.52	0.450535	Cs_ont_6g023200
Biological Process	GO:0048316	seed development	gray	1/93	62/14502	2.52	0.450535	Cs_ont_7g028300
Biological Process	GO:0009553	embryo sac development	gray	1/93	67/14502	2.33	0.474839	Cs_ont_2g034430
Biological Process	GO:0009737	response to abscisic acid	gray	3/93	338/14502	1.38	0.494761	Cs_ont_6g000160/Cs_ont_7g021240/Cs_ont_9g008140
Biological Process	GO:0009845	seed germination	gray	1/93	79/14502	1.97	0.529739	Cs_ont_6g012870
Biological Process	GO:0018105	peptidyl-serine phosphorylation	gray	1/93	81/14502	1.93	0.533298	Cs_ont_5g040650
Biological Process	GO:0042744	hydrogen peroxide catabolic process	gray	1/93	83/14502	1.88	0.533298	Cs_ont_1g027210
Biological Process	GO:0006979	response to oxidative stress	gray	2/93	222/14502	1.4	0.533298	Cs_ont_1g027210/Cs_ont_4g003420
Biological Process	GO:0046686	response to cadmium ion	gray	2/93	222/14502	1.4	0.533298	Cs_ont_5g000250/Cs_ont_5g029170
Biological Process	GO:0007165	signal transduction	gray	2/93	225/14502	1.39	0.536681	Cs_ont_6g000160/Cs_ont_7g021240
Biological Process	GO:0009826	unidimensional cell growth	gray	1/93	87/14502	1.79	0.53757	Cs_ont_3g013900
Biological Process	GO:0009809	lignin biosynthetic process	gray	1/93	88/14502	1.77	0.53757	Cs_ont_1g027210
Biological Process	GO:0009585	red, far-red light phototransduction	gray	1/93	90/14502	1.73	0.5416	Cs_ont_2g023700
Biological Process	GO:0007623	circadian rhythm	gray	1/93	93/14502	1.68	0.549785	Cs_ont_5g029170
Biological Process	GO:0006629	lipid metabolic process	gray	1/93	98/14502	1.59	0.554936	Cs_ont_8g007580
Biological Process	GO:0009617	response to bacterium	gray	1/93	98/14502	1.59	0.554936	Cs_ont_4g003420
Biological Process	GO:0016569	covalent chromatin modification	gray	1/93	98/14502	1.59	0.554936	Cs_ont_6g005830
Biological Process	GO:0009409	response to cold	gray	2/93	247/14502	1.26	0.554936	Cs_ont_2g005810/Cs_ont_7g026760
Biological Process	GO:0010200	response to chitin	gray	1/93	103/14502	1.51	0.56598	Cs_ont_5g011870
Biological Process	GO:0009753	response to jasmonic acid	gray	1/93	120/14502	1.3	0.623099	Cs_ont_4g022240
Biological Process	GO:0045944	positive regulation of transcription by RNA polymerase II	gray	1/93	124/14502	1.26	0.631287	Cs_ont_7g017880
Biological Process	GO:0006412	translation	gray	2/93	295/14502	1.06	0.640939	Cs_ont_4g016690/Cs_ont_9g005510
Biological Process	GO:0042742	defense response to bacterium	gray	2/93	296/14502	1.05	0.640939	Cs_ont_4g001650/Cs_ont_4g022240
Biological Process	GO:0009723	response to ethylene	gray	1/93	133/14502	1.17	0.643944	Cs_ont_5g029170
Biological Process	GO:0006281	DNA repair	gray	1/93	147/14502	1.06	0.676463	Cs_ont_1g027820
Biological Process	GO:0007049	cell cycle	gray	1/93	148/14502	1.05	0.676463	Cs_ont_5g000250
Biological Process	GO:0010150	leaf senescence	gray	1/93	150/14502	1.04	0.676463	Cs_ont_1g002000
Biological Process	GO:0046777	protein autophosphorylation	gray	1/93	165/14502	0.95	0.709086	Cs_ont_5g040650
Biological Process	GO:0008152	metabolic process	gray	1/93	171/14502	0.91	0.716385	Cs_ont_9g024770
Biological Process	GO:0035556	intracellular signal transduction	gray	1/93	173/14502	0.9	0.716385	Cs_ont_5g040650
Biological Process	GO:0071555	cell wall organization	gray	2/93	375/14502	0.83	0.736022	Cs_ont_3g002470/Cs_ont_6g023200
Biological Process	GO:0009733	response to auxin	gray	1/93	191/14502	0.82	0.739202	Cs_ont_4g003420
Biological Process	GO:0009751	response to salicylic acid	gray	1/93	192/14502	0.81	0.739202	Cs_ont_8g008240
Biological Process	GO:0051301	cell division	gray	1/93	226/14502	0.69	0.792681	Cs_ont_5g000250
Biological Process	GO:0045893	positive regulation of transcription, DNA-templated	gray	1/93	235/14502	0.66	0.800131	Cs_ont_8g008240
Biological Process	GO:0005975	carbohydrate metabolic process	gray	1/93	252/14502	0.62	0.817344	Cs_ont_3g010670
Biological Process	GO:0015031	protein transport	gray	1/93	290/14502	0.54	0.854492	Cs_ont_7g009910
Biological Process	GO:0009451	RNA modification	gray	1/93	454/14502	0.34	0.948573	Cs_ont_2g003980
Cellular Component	GO:0071004	U2-type prespliceosome	gray	2/102	12/15475	25.29	0.108356	Cs_ont_1g028560/Cs_ont_2g035330
Cellular Component	GO:0005743	mitochondrial inner membrane	gray	5/102	157/15475	4.83	0.108356	Cs_ont_1g029580/Cs_ont_2g006000/Cs_ont_3g010910/Cs_ont_4g023490/Cs_ont_7g026760
Cellular Component	GO:0005777	peroxisome	gray	4/102	134/15475	4.53	0.225258	Cs_ont_2g006000/Cs_ont_4g024830/Cs_ont_5g008600/Cs_ont_5g047750
Cellular Component	GO:0005685	U1 snRNP	gray	1/102	10/15475	15.17	0.366447	Cs_ont_1g028560
Cellular Component	GO:0031359	integral component of chloroplast outer membrane	gray	1/102	10/15475	15.17	0.366447	Cs_ont_9g001660
Cellular Component	GO:0031305	integral component of mitochondrial inner membrane	gray	1/102	11/15475	13.79	0.366447	Cs_ont_9g001660
Cellular Component	GO:0031307	integral component of mitochondrial outer membrane	gray	1/102	11/15475	13.79	0.366447	Cs_ont_6g022750
Cellular Component	GO:0005669	transcription factor TFIID complex	gray	1/102	12/15475	12.64	0.366447	Cs_ont_7g017880
Cellular Component	GO:0031901	early endosome membrane	gray	1/102	14/15475	10.84	0.366447	Cs_ont_3g013900
Cellular Component	GO:0008180	COP9 signalosome	gray	1/102	15/15475	10.11	0.366447	Cs_ont_2g023700
Cellular Component	GO:0046930	pore complex	gray	1/102	15/15475	10.11	0.366447	Cs_ont_9g001660
Cellular Component	GO:0010319	stromule	gray	1/102	16/15475	9.48	0.366447	Cs_ont_2g005810
Cellular Component	GO:0046540	U4/U6 x U5 tri-snRNP complex	gray	1/102	17/15475	8.92	0.366447	Cs_ont_7g004710
Cellular Component	GO:0005744	mitochondrial inner membrane presequence translocase complex	gray	1/102	18/15475	8.43	0.366447	Cs_ont_9g001660
Cellular Component	GO:0042644	chloroplast nucleoid	gray	1/102	19/15475	7.99	0.366447	Cs_ont_5g017550
Cellular Component	GO:0071013	catalytic step 2 spliceosome	gray	1/102	20/15475	7.59	0.366447	Cs_ont_2g035330
Cellular Component	GO:0005758	mitochondrial intermembrane space	gray	1/102	21/15475	7.22	0.366447	Cs_ont_2g006000
Cellular Component	GO:0009532	plastid stroma	gray	1/102	21/15475	7.22	0.366447	Cs_ont_8g020550
Cellular Component	GO:0005887	integral component of plasma membrane	gray	3/102	193/15475	2.36	0.366447	Cs_ont_1g011580/Cs_ont_5g010940/Cs_ont_9g008140
Cellular Component	GO:0005773	vacuole	gray	5/102	418/15475	1.81	0.366447	Cs_ont_4g004130/Cs_ont_5g000250/Cs_ont_5g004980/Cs_ont_5g008600/Cs_ont_9g008140
Cellular Component	GO:0005730	nucleolus	gray	4/102	313/15475	1.94	0.366447	Cs_ont_2g034430/Cs_ont_4g014890/Cs_ont_4g024830/Cs_ont_9g005510
Cellular Component	GO:0000145	exocyst	gray	1/102	25/15475	6.07	0.366447	Cs_ont_1g019020
Cellular Component	GO:0009524	phragmoplast	gray	2/102	107/15475	2.84	0.366447	Cs_ont_1g019020/Cs_ont_5g000250
Cellular Component	GO:0005789	endoplasmic reticulum membrane	gray	5/102	436/15475	1.74	0.366447	Cs_ont_2g022300/Cs_ont_3g000580/Cs_ont_5g004980/Cs_ont_6g000800/Cs_ont_7g023130
Cellular Component	GO:0009536	plastid	gray	3/102	210/15475	2.17	0.366447	Cs_ont_3g010910/Cs_ont_8g000460/Cs_ont_8g029330
Cellular Component	GO:0005665	DNA-directed RNA polymerase II, core complex	gray	1/102	29/15475	5.23	0.381837	Cs_ont_1g028840
Cellular Component	GO:0005768	endosome	gray	3/102	225/15475	2.02	0.384651	Cs_ont_3g013900/Cs_ont_4g001690/Cs_ont_6g002560
Cellular Component	GO:0000502	proteasome complex	gray	1/102	32/15475	4.74	0.384651	Cs_ont_5g030460
Cellular Component	GO:0005643	nuclear pore	gray	1/102	33/15475	4.6	0.384651	Cs_ont_7g009910
Cellular Component	GO:0034399	nuclear periphery	gray	1/102	35/15475	4.33	0.385944	Cs_ont_7g009910
Cellular Component	GO:0005778	peroxisomal membrane	gray	1/102	36/15475	4.21	0.385944	Cs_ont_4g024830
Cellular Component	GO:0005578	extracellular matrix	gray	1/102	37/15475	4.1	0.385944	Cs_ont_3g010670
Cellular Component	GO:0000785	chromatin	gray	1/102	46/15475	3.3	0.430001	Cs_ont_3g025740
Cellular Component	GO:0030529	ribonucleoprotein complex	gray	1/102	47/15475	3.23	0.430001	Cs_ont_8g020550
Cellular Component	GO:0031201	SNARE complex	gray	1/102	47/15475	3.23	0.430001	Cs_ont_6g000800
Cellular Component	GO:0022627	cytosolic small ribosomal subunit	gray	1/102	48/15475	3.16	0.430001	Cs_ont_9g005510
Cellular Component	GO:0031902	late endosome membrane	gray	1/102	51/15475	2.97	0.431181	Cs_ont_6g000800
Cellular Component	GO:0005774	vacuolar membrane	gray	4/102	412/15475	1.47	0.431181	Cs_ont_3g014350/Cs_ont_5g000250/Cs_ont_5g004980/Cs_ont_9g005510
Cellular Component	GO:0016592	mediator complex	gray	1/102	55/15475	2.76	0.445007	Cs_ont_1g028560
Cellular Component	GO:0000932	P-body	gray	1/102	57/15475	2.66	0.445007	Cs_ont_6g002500
Cellular Component	GO:0005840	ribosome	gray	2/102	175/15475	1.73	0.445007	Cs_ont_2g034430/Cs_ont_4g016690
Cellular Component	GO:0005635	nuclear envelope	gray	1/102	62/15475	2.45	0.445347	Cs_ont_7g009910
Cellular Component	GO:0031965	nuclear membrane	gray	1/102	62/15475	2.45	0.445347	Cs_ont_1g002000
Cellular Component	GO:0010287	plastoglobule	gray	1/102	67/15475	2.26	0.463202	Cs_ont_6g015820
Cellular Component	GO:0005802	trans-Golgi network	gray	2/102	205/15475	1.48	0.495689	Cs_ont_3g013900/Cs_ont_4g001690
Cellular Component	GO:0080008	Cul4-RING E3 ubiquitin ligase complex	gray	1/102	78/15475	1.95	0.497834	Cs_ont_2g034430
Cellular Component	GO:0005856	cytoskeleton	gray	1/102	80/15475	1.9	0.497834	Cs_ont_1g019020
Cellular Component	GO:0048046	apoplast	gray	3/102	396/15475	1.15	0.576219	Cs_ont_2g005810/Cs_ont_2g034560/Cs_ont_3g010670
Cellular Component	GO:0005654	nucleoplasm	gray	1/102	104/15475	1.46	0.578233	Cs_ont_7g004710
Cellular Component	GO:0022626	cytosolic ribosome	gray	1/102	113/15475	1.34	0.599839	Cs_ont_9g005510
Cellular Component	GO:0009579	thylakoid	gray	1/102	124/15475	1.22	0.62529	Cs_ont_2g005810
Cellular Component	GO:0031969	chloroplast membrane	gray	1/102	145/15475	1.05	0.675992	Cs_ont_4g023490
Cellular Component	GO:0009535	chloroplast thylakoid membrane	gray	2/102	325/15475	0.93	0.681137	Cs_ont_5g004980/Cs_ont_6g015820
Cellular Component	GO:0009941	chloroplast envelope	gray	2/102	349/15475	0.87	0.709081	Cs_ont_2g005810/Cs_ont_4g023490
Cellular Component	GO:0005874	microtubule	gray	1/102	194/15475	0.78	0.749297	Cs_ont_5g000250
Cellular Component	GO:0009505	plant-type cell wall	gray	1/102	242/15475	0.63	0.812753	Cs_ont_3g010670
Cellular Component	GO:0000139	Golgi membrane	gray	1/102	365/15475	0.42	0.910546	Cs_ont_8g029330
Molecular Function	GO:0005315	inorganic phosphate transmembrane transporter activity	gray	2/88	25/14951	13.59	0.278715	Cs_ont_8g029330/Cs_ont_9g008140
Molecular Function	GO:0004601	peroxidase activity	gray	3/88	99/14951	5.15	0.278715	Cs_ont_1g027210/Cs_ont_5g038740/Cs_ont_5g047750
Molecular Function	GO:0030170	pyridoxal phosphate binding	gray	3/88	101/14951	5.05	0.278715	Cs_ont_1g004800/Cs_ont_4g020520/Cs_ont_6g011690
Molecular Function	GO:0046914	transition metal ion binding	gray	2/88	61/14951	5.57	0.278715	Cs_ont_3g025740/Cs_ont_9g011480
Molecular Function	GO:0022857	transmembrane transporter activity	gray	2/88	64/14951	5.31	0.278715	Cs_ont_3g010910/Cs_ont_7g026760
Molecular Function	GO:0000095	S-adenosyl-L-methionine transmembrane transporter activity	gray	1/88	10/14951	16.99	0.278715	Cs_ont_4g023490
Molecular Function	GO:0003906	DNA-(apurinic or apyrimidinic site) endonuclease activity	gray	1/88	10/14951	16.99	0.278715	Cs_ont_5g017550
Molecular Function	GO:0047196	long-chain-alcohol O-fatty-acyltransferase activity	gray	1/88	10/14951	16.99	0.278715	Cs_ont_2g022300
Molecular Function	GO:0103095	wax ester synthase activity	gray	1/88	10/14951	16.99	0.278715	Cs_ont_2g022300
Molecular Function	GO:0080019	fatty-acyl-CoA reductase (alcohol-forming) activity	gray	1/88	11/14951	15.45	0.278715	Cs_ont_8g007580
Molecular Function	GO:0052689	carboxylic ester hydrolase activity	gray	2/88	71/14951	4.79	0.278715	Cs_ont_5g002180/Cs_ont_9g024770
Molecular Function	GO:0003872	6-phosphofructokinase activity	gray	1/88	12/14951	14.16	0.278715	Cs_ont_1g021930
Molecular Function	GO:0004124	cysteine synthase activity	gray	1/88	13/14951	13.07	0.278715	Cs_ont_4g020520
Molecular Function	GO:0004427	inorganic diphosphatase activity	gray	1/88	13/14951	13.07	0.278715	Cs_ont_3g014350
Molecular Function	GO:0008483	transaminase activity	gray	1/88	13/14951	13.07	0.278715	Cs_ont_6g011690
Molecular Function	GO:0042803	protein homodimerization activity	gray	3/88	167/14951	3.05	0.278715	Cs_ont_6g002500/Cs_ont_7g001500/Cs_ont_9g001660
Molecular Function	GO:0008134	transcription factor binding	gray	1/88	14/14951	12.14	0.278715	Cs_ont_7g017880
Molecular Function	GO:0032041	NAD-dependent histone deacetylase activity (H3-K14 specific)	gray	1/88	14/14951	12.14	0.278715	Cs_ont_5g037200
Molecular Function	GO:0035091	phosphatidylinositol binding	gray	1/88	14/14951	12.14	0.278715	Cs_ont_3g007380
Molecular Function	GO:0003714	transcription corepressor activity	gray	1/88	16/14951	10.62	0.278715	Cs_ont_4g022240
Molecular Function	GO:0015288	porin activity	gray	1/88	16/14951	10.62	0.278715	Cs_ont_9g001660
Molecular Function	GO:0016149	translation release factor activity, codon specific	gray	1/88	16/14951	10.62	0.278715	Cs_ont_5g023430
Molecular Function	GO:0004144	diacylglycerol O-acyltransferase activity	gray	1/88	19/14951	8.94	0.313869	Cs_ont_2g022300
Molecular Function	GO:0003924	GTPase activity	gray	2/88	103/14951	3.3	0.345573	Cs_ont_4g014890/Cs_ont_5g000250
Molecular Function	GO:0003824	catalytic activity	gray	1/88	23/14951	7.39	0.345573	Cs_ont_5g016430
Molecular Function	GO:0035671	enone reductase activity	gray	1/88	26/14951	6.53	0.370311	Cs_ont_2g005810
Molecular Function	GO:0005509	calcium ion binding	gray	3/88	228/14951	2.24	0.370311	Cs_ont_2g006000/Cs_ont_5g038740/Cs_ont_5g040650
Molecular Function	GO:0005388	calcium-transporting ATPase activity	gray	1/88	28/14951	6.07	0.370311	Cs_ont_5g010940
Molecular Function	GO:0008810	cellulase activity	gray	1/88	31/14951	5.48	0.383313	Cs_ont_3g002470
Molecular Function	GO:0005484	SNAP receptor activity	gray	1/88	32/14951	5.31	0.383313	Cs_ont_6g000800
Molecular Function	GO:0016491	oxidoreductase activity	gray	3/88	249/14951	2.05	0.383313	Cs_ont_2g006000/Cs_ont_6g009060/Cs_ont_7g028300
Molecular Function	GO:0022891	transmembrane transporter activity	gray	1/88	34/14951	5	0.383313	Cs_ont_9g008140
Molecular Function	GO:0015171	amino acid transmembrane transporter activity	gray	1/88	35/14951	4.85	0.383313	Cs_ont_9g001660
Molecular Function	GO:0050662	coenzyme binding	gray	1/88	36/14951	4.72	0.383313	Cs_ont_7g028300
Molecular Function	GO:0004842	ubiquitin-protein transferase activity	gray	3/88	289/14951	1.76	0.43857	Cs_ont_4g020150/Cs_ont_5g040400/Cs_ont_8g027920
Molecular Function	GO:0004683	calmodulin-dependent protein kinase activity	gray	1/88	48/14951	3.54	0.43857	Cs_ont_5g040650
Molecular Function	GO:0009931	calcium-dependent protein serine/threonine kinase activity	gray	1/88	48/14951	3.54	0.43857	Cs_ont_5g040650
Molecular Function	GO:0001228	transcriptional activator activity, RNA polymerase II transcription regulatory region sequence-specific DNA binding	gray	1/88	49/14951	3.47	0.43857	Cs_ont_3g000470
Molecular Function	GO:0003746	translation elongation factor activity	gray	1/88	49/14951	3.47	0.43857	Cs_ont_6g012870
Molecular Function	GO:0003743	translation initiation factor activity	gray	1/88	57/14951	2.98	0.481631	Cs_ont_5g014810
Molecular Function	GO:0003899	DNA-directed 5'-3' RNA polymerase activity	gray	1/88	58/14951	2.93	0.481631	Cs_ont_1g028840
Molecular Function	GO:0016740	transferase activity	gray	1/88	62/14951	2.74	0.487109	Cs_ont_4g020520
Molecular Function	GO:0051539	4 iron, 4 sulfur cluster binding	gray	1/88	63/14951	2.7	0.487109	Cs_ont_5g017550
Molecular Function	GO:0008017	microtubule binding	gray	1/88	64/14951	2.65	0.487109	Cs_ont_5g000250
Molecular Function	GO:0004722	protein serine/threonine phosphatase activity	gray	1/88	71/14951	2.39	0.51836	Cs_ont_8g000460
Molecular Function	GO:0061630	ubiquitin protein ligase activity	gray	2/88	216/14951	1.57	0.52954	Cs_ont_3g005330/Cs_ont_5g040400
Molecular Function	GO:0004364	glutathione transferase activity	gray	1/88	77/14951	2.21	0.52954	Cs_ont_5g047750
Molecular Function	GO:0015293	symporter activity	gray	1/88	82/14951	2.07	0.538706	Cs_ont_9g008140
Molecular Function	GO:0004386	helicase activity	gray	1/88	83/14951	2.05	0.538706	Cs_ont_6g005830
Molecular Function	GO:0004553	hydrolase activity, hydrolyzing O-glycosyl compounds	gray	1/88	88/14951	1.93	0.552269	Cs_ont_3g010670
Molecular Function	GO:0005525	GTP binding	gray	2/88	243/14951	1.4	0.558218	Cs_ont_4g014890/Cs_ont_5g000250
Molecular Function	GO:0016301	kinase activity	gray	1/88	94/14951	1.81	0.558218	Cs_ont_1g014370
Molecular Function	GO:0042626	ATPase activity, coupled to transmembrane movement of substances	gray	1/88	110/14951	1.54	0.614393	Cs_ont_6g018570
Molecular Function	GO:0005215	transporter activity	gray	1/88	117/14951	1.45	0.628579	Cs_ont_7g019470
Molecular Function	GO:0045735	nutrient reservoir activity	gray	1/88	122/14951	1.39	0.628579	Cs_ont_5g016430
Molecular Function	GO:0019843	rRNA binding	gray	1/88	123/14951	1.38	0.628579	Cs_ont_4g016690
Molecular Function	GO:0000977	RNA polymerase II regulatory region sequence-specific DNA binding	gray	1/88	134/14951	1.27	0.654033	Cs_ont_3g000470
Molecular Function	GO:0003735	structural constituent of ribosome	gray	2/88	321/14951	1.06	0.661982	Cs_ont_4g016690/Cs_ont_9g005510
Molecular Function	GO:0050660	flavin adenine dinucleotide binding	gray	1/88	144/14951	1.18	0.661982	Cs_ont_4g004130
Molecular Function	GO:0000166	nucleotide binding	gray	2/88	334/14951	1.02	0.662188	Cs_ont_8g011760/Cs_ont_9g005510
Molecular Function	GO:0005516	calmodulin binding	gray	1/88	153/14951	1.11	0.662188	Cs_ont_5g040650
Molecular Function	GO:0003676	nucleic acid binding	gray	1/88	156/14951	1.09	0.662188	Cs_ont_6g005830
Molecular Function	GO:0004672	protein kinase activity	gray	1/88	168/14951	1.01	0.681235	Cs_ont_4g004590
Molecular Function	GO:0044212	transcription regulatory region DNA binding	gray	1/88	182/14951	0.93	0.702031	Cs_ont_7g017880
Molecular Function	GO:0016787	hydrolase activity	gray	1/88	191/14951	0.89	0.709821	Cs_ont_5g002180
Molecular Function	GO:0020037	heme binding	gray	2/88	402/14951	0.85	0.71001	Cs_ont_1g027210/Cs_ont_5g004980
Molecular Function	GO:0030246	carbohydrate binding	gray	1/88	209/14951	0.81	0.721948	Cs_ont_7g016620
Molecular Function	GO:0003729	mRNA binding	gray	1/88	250/14951	0.68	0.774241	Cs_ont_9g005510
Biological Process	GO:0006865	amino acid transport	orange	2/72	15/14502	26.86	0.234483	Cs_ont_3g009750/Cs_ont_4g001050	2
Biological Process	GO:0010118	stomatal movement	orange	2/72	24/14502	16.78	0.299417	Cs_ont_2g025840/Cs_ont_8g001810	2
Biological Process	GO:0006396	RNA processing	orange	2/72	48/14502	8.39	0.376061	Cs_ont_5g022460/Cs_ont_9g020420	2
Biological Process	GO:0007165	signal transduction	orange	4/72	225/14502	3.58	0.376061	Cs_ont_1g021550/Cs_ont_5g013960/Cs_ont_5g048800/Cs_ont_7g004660	4
Biological Process	GO:0006486	protein glycosylation	orange	2/72	53/14502	7.6	0.376061	Cs_ont_1g029300/Cs_ont_6g014950	2
Biological Process	GO:0015846	polyamine transport	orange	1/72	10/14502	20.14	0.376061	Cs_ont_8g028150	1
Biological Process	GO:0046777	protein autophosphorylation	orange	3/72	165/14502	3.66	0.376061	Cs_ont_5g002590/Cs_ont_7g020720/Cs_ont_7g025310	3
Biological Process	GO:0006886	intracellular protein transport	orange	2/72	74/14502	5.44	0.376061	Cs_ont_2g025840/Cs_ont_4g000800	2
Biological Process	GO:0006833	water transport	orange	1/72	11/14502	18.31	0.376061	Cs_ont_5g035700	1
Biological Process	GO:0010387	COP9 signalosome assembly	orange	1/72	11/14502	18.31	0.376061	Cs_ont_3g025700	1
Biological Process	GO:0019953	sexual reproduction	orange	1/72	11/14502	18.31	0.376061	Cs_ont_9g023090	1
Biological Process	GO:0046854	phosphatidylinositol phosphorylation	orange	1/72	12/14502	16.78	0.376061	Cs_ont_7g020720	1
Biological Process	GO:0006863	purine nucleobase transport	orange	1/72	13/14502	15.49	0.376061	Cs_ont_2g002680	1
Biological Process	GO:0009228	thiamine biosynthetic process	orange	1/72	13/14502	15.49	0.376061	Cs_ont_9g001600	1
Biological Process	GO:0010227	floral organ abscission	orange	1/72	14/14502	14.39	0.376061	Cs_ont_1g009780	1
Biological Process	GO:0048868	pollen tube development	orange	1/72	14/14502	14.39	0.376061	Cs_ont_5g003940	1
Biological Process	GO:0055075	potassium ion homeostasis	orange	1/72	14/14502	14.39	0.376061	Cs_ont_9g003650	1
Biological Process	GO:0006891	intra-Golgi vesicle-mediated transport	orange	1/72	15/14502	13.43	0.376061	Cs_ont_4g000800	1
Biological Process	GO:0009932	cell tip growth	orange	1/72	16/14502	12.59	0.376061	Cs_ont_4g024430	1
Biological Process	GO:0045493	xylan catabolic process	orange	1/72	17/14502	11.85	0.376061	Cs_ont_3g025070	1
Biological Process	GO:0005992	trehalose biosynthetic process	orange	1/72	18/14502	11.19	0.376061	Cs_ont_2g003360	1
Biological Process	GO:0009693	ethylene biosynthetic process	orange	1/72	19/14502	10.6	0.376061	Cs_ont_1g001500	1
Biological Process	GO:0006890	retrograde vesicle-mediated transport, Golgi to ER	orange	1/72	20/14502	10.07	0.376061	Cs_ont_4g000800	1
Biological Process	GO:0048278	vesicle docking	orange	1/72	22/14502	9.16	0.376061	Cs_ont_2g025840	1
Biological Process	GO:0090333	regulation of stomatal closure	orange	1/72	22/14502	9.16	0.376061	Cs_ont_9g003650	1
Biological Process	GO:0008033	tRNA processing	orange	1/72	23/14502	8.76	0.376061	Cs_ont_9g005110	1
Biological Process	GO:0034613	cellular protein localization	orange	1/72	23/14502	8.76	0.376061	Cs_ont_7g004660	1
Biological Process	GO:0006633	fatty acid biosynthetic process	orange	2/72	114/14502	3.53	0.376061	Cs_ont_4g006740/Cs_ont_7g016560	2
Biological Process	GO:0006378	mRNA polyadenylation	orange	1/72	26/14502	7.75	0.401266	Cs_ont_9g025550	1
Biological Process	GO:0010229	inflorescence development	orange	1/72	27/14502	7.46	0.401842	Cs_ont_1g009780	1
Biological Process	GO:0010017	red or far-red light signaling pathway	orange	1/72	29/14502	6.95	0.402362	Cs_ont_7g025310	1
Biological Process	GO:0009416	response to light stimulus	orange	2/72	129/14502	3.12	0.402362	Cs_ont_3g025700/Cs_ont_4g006740	2
Biological Process	GO:0040008	regulation of growth	orange	2/72	145/14502	2.78	0.402362	Cs_ont_4g026200/Cs_ont_8g000340	2
Biological Process	GO:0009814	defense response, incompatible interaction	orange	1/72	36/14502	5.59	0.402362	Cs_ont_1g009780	1
Biological Process	GO:0006906	vesicle fusion	orange	1/72	37/14502	5.44	0.402362	Cs_ont_2g025840	1
Biological Process	GO:0051607	defense response to virus	orange	1/72	37/14502	5.44	0.402362	Cs_ont_2g009220	1
Biological Process	GO:0010150	leaf senescence	orange	2/72	150/14502	2.69	0.402362	Cs_ont_1g001500/Cs_ont_8g001810	2
Biological Process	GO:0006631	fatty acid metabolic process	orange	1/72	39/14502	5.16	0.402362	Cs_ont_2g001080	1
Biological Process	GO:0007275	multicellular organism development	orange	3/72	295/14502	2.05	0.402362	Cs_ont_1g029390/Cs_ont_3g025700/Cs_ont_7g021000	3
Biological Process	GO:0009637	response to blue light	orange	1/72	40/14502	5.04	0.402362	Cs_ont_7g025840	1
Biological Process	GO:0010043	response to zinc ion	orange	1/72	40/14502	5.04	0.402362	Cs_ont_2g029870	1
Biological Process	GO:0006888	ER to Golgi vesicle-mediated transport	orange	1/72	41/14502	4.91	0.402362	Cs_ont_4g000800	1
Biological Process	GO:0009640	photomorphogenesis	orange	1/72	41/14502	4.91	0.402362	Cs_ont_8g000340	1
Biological Process	GO:0010114	response to red light	orange	1/72	41/14502	4.91	0.402362	Cs_ont_7g025310	1
Biological Process	GO:0006885	regulation of pH	orange	1/72	43/14502	4.68	0.409524	Cs_ont_9g003650	1
Biological Process	GO:0009788	negative regulation of abscisic acid-activated signaling pathway	orange	1/72	44/14502	4.58	0.409524	Cs_ont_8g001810	1
Biological Process	GO:0009965	leaf morphogenesis	orange	1/72	45/14502	4.48	0.409524	Cs_ont_7g025840	1
Biological Process	GO:0009741	response to brassinosteroid	orange	1/72	48/14502	4.2	0.4247	Cs_ont_5g002590	1
Biological Process	GO:0008643	carbohydrate transport	orange	1/72	50/14502	4.03	0.431327	Cs_ont_5g002430	1
Biological Process	GO:0019722	calcium-mediated signaling	orange	1/72	54/14502	3.73	0.452236	Cs_ont_3g019260	1
Biological Process	GO:0008219	cell death	orange	1/72	60/14502	3.36	0.469637	Cs_ont_1g001500	1
Biological Process	GO:0009736	cytokinin-activated signaling pathway	orange	1/72	61/14502	3.3	0.469637	Cs_ont_7g025310	1
Biological Process	GO:0006417	regulation of translation	orange	1/72	62/14502	3.25	0.469637	Cs_ont_2g009220	1
Biological Process	GO:0042542	response to hydrogen peroxide	orange	1/72	62/14502	3.25	0.469637	Cs_ont_1g027140	1
Biological Process	GO:0009813	flavonoid biosynthetic process	orange	1/72	63/14502	3.2	0.469637	Cs_ont_8g023450	1
Biological Process	GO:0006364	rRNA processing	orange	1/72	67/14502	3.01	0.485986	Cs_ont_4g003600	1
Biological Process	GO:0031047	gene silencing by RNA	orange	1/72	71/14502	2.84	0.501286	Cs_ont_2g009220	1
Biological Process	GO:0009651	response to salt stress	orange	3/72	396/14502	1.53	0.512435	Cs_ont_7g004660/Cs_ont_7g025840/Cs_ont_9g003650	3
Biological Process	GO:0009624	response to nematode	orange	1/72	76/14502	2.65	0.512435	Cs_ont_2g002680	1
Biological Process	GO:0045893	positive regulation of transcription, DNA-templated	orange	2/72	235/14502	1.71	0.520368	Cs_ont_5g035590/Cs_ont_7g025840	2
Biological Process	GO:0015979	photosynthesis	orange	1/72	82/14502	2.46	0.523266	Cs_ont_3g015600	1
Biological Process	GO:0045490	pectin catabolic process	orange	1/72	85/14502	2.37	0.523266	Cs_ont_5g027910	1
Biological Process	GO:0009793	embryo development ending in seed dormancy	orange	2/72	247/14502	1.63	0.523266	Cs_ont_5g004680/Cs_ont_7g025310	2
Biological Process	GO:0009826	unidimensional cell growth	orange	1/72	87/14502	2.32	0.523266	Cs_ont_8g000340	1
Biological Process	GO:0009585	red, far-red light phototransduction	orange	1/72	90/14502	2.24	0.523266	Cs_ont_3g025700	1
Biological Process	GO:0010468	regulation of gene expression	orange	1/72	90/14502	2.24	0.523266	Cs_ont_1g027140	1
Biological Process	GO:0000165	MAPK cascade	orange	1/72	93/14502	2.17	0.523266	Cs_ont_7g021000	1
Biological Process	GO:0007623	circadian rhythm	orange	1/72	93/14502	2.17	0.523266	Cs_ont_7g025310	1
Biological Process	GO:0009617	response to bacterium	orange	1/72	98/14502	2.06	0.527011	Cs_ont_4g026200	1
Biological Process	GO:0080167	response to karrikin	orange	1/72	99/14502	2.03	0.527011	Cs_ont_8g023450	1
Biological Process	GO:0009734	auxin-activated signaling pathway	orange	2/72	271/14502	1.49	0.527011	Cs_ont_3g009750/Cs_ont_8g000340	2
Biological Process	GO:0006357	regulation of transcription by RNA polymerase II	orange	1/72	113/14502	1.78	0.573964	Cs_ont_1g020780	1
Biological Process	GO:0009753	response to jasmonic acid	orange	1/72	120/14502	1.68	0.591851	Cs_ont_3g025700	1
Biological Process	GO:0045944	positive regulation of transcription by RNA polymerase II	orange	1/72	124/14502	1.62	0.592379	Cs_ont_7g021000	1
Biological Process	GO:0009658	chloroplast organization	orange	1/72	126/14502	1.6	0.592379	Cs_ont_8g001810	1
Biological Process	GO:0009735	response to cytokinin	orange	1/72	127/14502	1.59	0.592379	Cs_ont_7g025310	1
Biological Process	GO:0009723	response to ethylene	orange	1/72	133/14502	1.51	0.604257	Cs_ont_8g000340	1
Biological Process	GO:0007049	cell cycle	orange	1/72	148/14502	1.36	0.63424	Cs_ont_1g023580	1
Biological Process	GO:0016042	lipid catabolic process	orange	1/72	148/14502	1.36	0.63424	Cs_ont_1g025670	1
Biological Process	GO:0009626	plant-type hypersensitive response	orange	1/72	167/14502	1.21	0.676904	Cs_ont_1g009780	1
Biological Process	GO:0008152	metabolic process	orange	1/72	171/14502	1.18	0.676904	Cs_ont_9g017000	1
Biological Process	GO:0035556	intracellular signal transduction	orange	1/72	173/14502	1.16	0.676904	Cs_ont_1g027140	1
Biological Process	GO:0006979	response to oxidative stress	orange	1/72	222/14502	0.91	0.755351	Cs_ont_2g006240	1
Biological Process	GO:0046686	response to cadmium ion	orange	1/72	222/14502	0.91	0.755351	Cs_ont_2g001640	1
Biological Process	GO:0030154	cell differentiation	orange	1/72	226/14502	0.89	0.755351	Cs_ont_1g024130	1
Biological Process	GO:0051301	cell division	orange	1/72	226/14502	0.89	0.755351	Cs_ont_1g023580	1
Biological Process	GO:0009908	flower development	orange	1/72	231/14502	0.87	0.755516	Cs_ont_1g024130	1
Biological Process	GO:0009409	response to cold	orange	1/72	247/14502	0.82	0.764011	Cs_ont_4g006740	1
Biological Process	GO:0009414	response to water deprivation	orange	1/72	251/14502	0.8	0.764011	Cs_ont_8g001810	1
Biological Process	GO:0005975	carbohydrate metabolic process	orange	1/72	252/14502	0.8	0.764011	Cs_ont_7g004460	1
Biological Process	GO:0015031	protein transport	orange	1/72	290/14502	0.69	0.79019	Cs_ont_7g011980	1
Biological Process	GO:0006412	translation	orange	1/72	295/14502	0.68	0.79019	Cs_ont_1g000200	1
Biological Process	GO:0042742	defense response to bacterium	orange	1/72	296/14502	0.68	0.79019	Cs_ont_2g009220	1
Biological Process	GO:0016567	protein ubiquitination	orange	1/72	297/14502	0.68	0.79019	Cs_ont_5g049690	1
Biological Process	GO:0006468	protein phosphorylation	orange	1/72	327/14502	0.62	0.81392	Cs_ont_9g003600	1
Biological Process	GO:0009737	response to abscisic acid	orange	1/72	338/14502	0.6	0.815924	Cs_ont_8g001810	1
Biological Process	GO:0071555	cell wall organization	orange	1/72	375/14502	0.54	0.838483	Cs_ont_9g023090	1
Biological Process	GO:0009451	RNA modification	orange	1/72	454/14502	0.44	0.879032	Cs_ont_4g025570	1
Cellular Component	GO:0019898	extrinsic component of membrane	orange	2/75	23/15475	17.94	0.179138	Cs_ont_1g021550/Cs_ont_3g015600	2
Cellular Component	GO:0030529	ribonucleoprotein complex	orange	2/75	47/15475	8.78	0.300906	Cs_ont_2g009220/Cs_ont_5g022460	2
Cellular Component	GO:0005887	integral component of plasma membrane	orange	3/75	193/15475	3.21	0.300906	Cs_ont_2g011900/Cs_ont_3g007940/Cs_ont_8g028150	3
Cellular Component	GO:0008180	COP9 signalosome	orange	1/75	15/15475	13.76	0.300906	Cs_ont_3g025700	1
Cellular Component	GO:0046930	pore complex	orange	1/75	15/15475	13.76	0.300906	Cs_ont_4g026200	1
Cellular Component	GO:0010008	endosome membrane	orange	2/75	90/15475	4.59	0.300906	Cs_ont_3g032930/Cs_ont_7g011980	2
Cellular Component	GO:0009654	photosystem II oxygen evolving complex	orange	1/75	16/15475	12.9	0.300906	Cs_ont_3g015600	1
Cellular Component	GO:0030659	cytoplasmic vesicle membrane	orange	1/75	19/15475	10.86	0.300906	Cs_ont_4g024430	1
Cellular Component	GO:0005768	endosome	orange	3/75	225/15475	2.75	0.300906	Cs_ont_3g032930/Cs_ont_4g024430/Cs_ont_7g011980	3
Cellular Component	GO:0000139	Golgi membrane	orange	4/75	365/15475	2.26	0.300906	Cs_ont_3g032930/Cs_ont_4g000800/Cs_ont_4g024430/Cs_ont_5g003940	4
Cellular Component	GO:0009295	nucleoid	orange	1/75	22/15475	9.38	0.300906	Cs_ont_1g000200	1
Cellular Component	GO:0005773	vacuole	orange	4/75	418/15475	1.97	0.32343	Cs_ont_2g025840/Cs_ont_7g004460/Cs_ont_7g011980/Cs_ont_9g005110	4
Cellular Component	GO:0005778	peroxisomal membrane	orange	1/75	36/15475	5.73	0.32343	Cs_ont_2g001600	1
Cellular Component	GO:0005578	extracellular matrix	orange	1/75	37/15475	5.58	0.32343	Cs_ont_3g025070	1
Cellular Component	GO:0005741	mitochondrial outer membrane	orange	1/75	38/15475	5.43	0.32343	Cs_ont_4g026200	1
Cellular Component	GO:0030176	integral component of endoplasmic reticulum membrane	orange	1/75	40/15475	5.16	0.32343	Cs_ont_5g002430	1
Cellular Component	GO:0031966	mitochondrial membrane	orange	1/75	44/15475	4.69	0.32343	Cs_ont_2g011900	1
Cellular Component	GO:0005730	nucleolus	orange	3/75	313/15475	1.98	0.32343	Cs_ont_4g003600/Cs_ont_5g035590/Cs_ont_9g005110	3
Cellular Component	GO:0000325	plant-type vacuole	orange	1/75	46/15475	4.49	0.32343	Cs_ont_2g025840	1
Cellular Component	GO:0031201	SNARE complex	orange	1/75	47/15475	4.39	0.32343	Cs_ont_2g025840	1
Cellular Component	GO:0005840	ribosome	orange	2/75	175/15475	2.36	0.32343	Cs_ont_1g000200/Cs_ont_Un000870	2
Cellular Component	GO:0031902	late endosome membrane	orange	1/75	51/15475	4.05	0.325442	Cs_ont_2g025840	1
Cellular Component	GO:0016592	mediator complex	orange	1/75	55/15475	3.75	0.325442	Cs_ont_1g020780	1
Cellular Component	GO:0009941	chloroplast envelope	orange	3/75	349/15475	1.77	0.325442	Cs_ont_1g000200/Cs_ont_2g001640/Cs_ont_5g048800	3
Cellular Component	GO:0005802	trans-Golgi network	orange	2/75	205/15475	2.01	0.341749	Cs_ont_3g032930/Cs_ont_4g024430	2
Cellular Component	GO:0009705	plant-type vacuole membrane	orange	1/75	97/15475	2.13	0.472781	Cs_ont_2g025840	1
Cellular Component	GO:0022626	cytosolic ribosome	orange	1/75	113/15475	1.83	0.511979	Cs_ont_2g001640	1
Cellular Component	GO:0009534	chloroplast thylakoid	orange	1/75	131/15475	1.58	0.550367	Cs_ont_2g001640	1
Cellular Component	GO:0005622	intracellular	orange	1/75	145/15475	1.42	0.55175	Cs_ont_3g019260	1
Cellular Component	GO:0031969	chloroplast membrane	orange	1/75	145/15475	1.42	0.55175	Cs_ont_4g001320	1
Cellular Component	GO:0005774	vacuolar membrane	orange	2/75	412/15475	1	0.628855	Cs_ont_2g029870/Cs_ont_9g003650	2
Cellular Component	GO:0009505	plant-type cell wall	orange	1/75	242/15475	0.85	0.707951	Cs_ont_7g004460	1
Cellular Component	GO:0048046	apoplast	orange	1/75	396/15475	0.52	0.848	Cs_ont_2g001640	1
Molecular Function	GO:0016747	transferase activity, transferring acyl groups other than amino-acyl groups	orange	2/72	64/14951	6.49	0.235087	Cs_ont_2g031180/Cs_ont_8g000340	2
Molecular Function	GO:0004722	protein serine/threonine phosphatase activity	orange	2/72	71/14951	5.85	0.235087	Cs_ont_1g010850/Cs_ont_8g001810	2
Molecular Function	GO:0008080	N-acetyltransferase activity	orange	1/72	10/14951	20.77	0.235087	Cs_ont_8g000340	1
Molecular Function	GO:0015203	polyamine transmembrane transporter activity	orange	1/72	10/14951	20.77	0.235087	Cs_ont_8g028150	1
Molecular Function	GO:0042285	xylosyltransferase activity	orange	1/72	10/14951	20.77	0.235087	Cs_ont_5g003940	1
Molecular Function	GO:0000156	phosphorelay response regulator activity	orange	1/72	12/14951	17.3	0.235087	Cs_ont_7g025310	1
Molecular Function	GO:0008308	voltage-gated anion channel activity	orange	1/72	12/14951	17.3	0.235087	Cs_ont_4g026200	1
Molecular Function	GO:0015385	sodium:proton antiporter activity	orange	1/72	12/14951	17.3	0.235087	Cs_ont_9g003650	1
Molecular Function	GO:0015293	symporter activity	orange	2/72	82/14951	5.06	0.235087	Cs_ont_3g009750/Cs_ont_8g028150	2
Molecular Function	GO:0005345	purine nucleobase transmembrane transporter activity	orange	1/72	13/14951	15.97	0.235087	Cs_ont_2g002680	1
Molecular Function	GO:0008483	transaminase activity	orange	1/72	13/14951	15.97	0.235087	Cs_ont_2g001640	1
Molecular Function	GO:0015386	potassium:proton antiporter activity	orange	1/72	13/14951	15.97	0.235087	Cs_ont_9g003650	1
Molecular Function	GO:0004707	MAP kinase activity	orange	1/72	14/14951	14.83	0.235087	Cs_ont_1g027140	1
Molecular Function	GO:0015288	porin activity	orange	1/72	16/14951	12.98	0.235087	Cs_ont_4g026200	1
Molecular Function	GO:0000175	3'-5'-exoribonuclease activity	orange	1/72	19/14951	10.93	0.235087	Cs_ont_9g020420	1
Molecular Function	GO:0000989	transcription factor activity, transcription factor binding	orange	1/72	19/14951	10.93	0.235087	Cs_ont_8g020180	1
Molecular Function	GO:0005385	zinc ion transmembrane transporter activity	orange	1/72	19/14951	10.93	0.235087	Cs_ont_2g029870	1
Molecular Function	GO:0046556	alpha-L-arabinofuranosidase activity	orange	1/72	19/14951	10.93	0.235087	Cs_ont_3g025070	1
Molecular Function	GO:0009044	xylan 1,4-beta-xylosidase activity	orange	1/72	20/14951	10.38	0.235087	Cs_ont_3g025070	1
Molecular Function	GO:0015297	antiporter activity	orange	2/72	107/14951	3.88	0.235087	Cs_ont_2g011900/Cs_ont_8g028150	2
Molecular Function	GO:0030570	pectate lyase activity	orange	1/72	21/14951	9.89	0.235087	Cs_ont_5g027910	1
Molecular Function	GO:0019706	protein-cysteine S-palmitoyltransferase activity	orange	1/72	22/14951	9.44	0.235087	Cs_ont_4g024430	1
Molecular Function	GO:0102336	3-oxo-arachidoyl-CoA synthase activity	orange	1/72	24/14951	8.65	0.235087	Cs_ont_4g006740	1
Molecular Function	GO:0102337	3-oxo-cerotoyl-CoA synthase activity	orange	1/72	24/14951	8.65	0.235087	Cs_ont_4g006740	1
Molecular Function	GO:0102338	3-oxo-lignoceronyl-CoA synthase activity	orange	1/72	24/14951	8.65	0.235087	Cs_ont_4g006740	1
Molecular Function	GO:0005198	structural molecule activity	orange	1/72	26/14951	7.99	0.237538	Cs_ont_4g000800	1
Molecular Function	GO:0003729	mRNA binding	orange	3/72	250/14951	2.49	0.237538	Cs_ont_2g009220/Cs_ont_5g022460/Cs_ont_9g025550	3
Molecular Function	GO:0008327	methyl-CpG binding	orange	1/72	28/14951	7.42	0.24148	Cs_ont_5g009560	1
Molecular Function	GO:0015250	water channel activity	orange	1/72	29/14951	7.16	0.24148	Cs_ont_3g007940	1
Molecular Function	GO:0003713	transcription coactivator activity	orange	1/72	30/14951	6.92	0.24148	Cs_ont_5g035590	1
Molecular Function	GO:0004702	obsolete signal transducer, downstream of receptor, with serine/threonine kinase activity	orange	1/72	32/14951	6.49	0.248114	Cs_ont_1g009780	1
Molecular Function	GO:0016791	phosphatase activity	orange	1/72	34/14951	6.11	0.2542	Cs_ont_2g003360	1
Molecular Function	GO:0000149	SNARE binding	orange	1/72	40/14951	5.19	0.285998	Cs_ont_2g025840	1
Molecular Function	GO:0004693	cyclin-dependent protein serine/threonine kinase activity	orange	1/72	42/14951	4.94	0.290124	Cs_ont_9g003600	1
Molecular Function	GO:0000166	nucleotide binding	orange	3/72	334/14951	1.87	0.333458	Cs_ont_1g001500/Cs_ont_4g003600/Cs_ont_5g022460	3
Molecular Function	GO:0004222	metalloendopeptidase activity	orange	1/72	54/14951	3.85	0.342727	Cs_ont_3g025700	1
Molecular Function	GO:0003743	translation initiation factor activity	orange	1/72	57/14951	3.64	0.349589	Cs_ont_3g018980	1
Molecular Function	GO:0016614	oxidoreductase activity, acting on CH-OH group of donors	orange	1/72	66/14951	3.15	0.381102	Cs_ont_3g029510	1
Molecular Function	GO:0051213	dioxygenase activity	orange	1/72	67/14951	3.1	0.381102	Cs_ont_8g023450	1
Molecular Function	GO:0005509	calcium ion binding	orange	2/72	228/14951	1.82	0.394118	Cs_ont_3g015600/Cs_ont_3g019260	2
Molecular Function	GO:0016788	hydrolase activity, acting on ester bonds	orange	1/72	74/14951	2.81	0.394118	Cs_ont_1g025670	1
Molecular Function	GO:0016301	kinase activity	orange	1/72	94/14951	2.21	0.467403	Cs_ont_5g002590	1
Molecular Function	GO:0003924	GTPase activity	orange	1/72	103/14951	2.02	0.486443	Cs_ont_3g018980	1
Molecular Function	GO:0016757	transferase activity, transferring glycosyl groups	orange	1/72	105/14951	1.98	0.486443	Cs_ont_2g003360	1
Molecular Function	GO:0019843	rRNA binding	orange	1/72	123/14951	1.69	0.534419	Cs_ont_Un000870	1
Molecular Function	GO:0003735	structural constituent of ribosome	orange	2/72	321/14951	1.29	0.534419	Cs_ont_1g000200/Cs_ont_Un000870	2
Molecular Function	GO:0004252	serine-type endopeptidase activity	orange	1/72	133/14951	1.56	0.534419	Cs_ont_5g031780	1
Molecular Function	GO:0000977	RNA polymerase II regulatory region sequence-specific DNA binding	orange	1/72	134/14951	1.55	0.534419	Cs_ont_7g021000	1
Molecular Function	GO:0050660	flavin adenine dinucleotide binding	orange	1/72	144/14951	1.44	0.550719	Cs_ont_3g029510	1
Molecular Function	GO:0042803	protein homodimerization activity	orange	1/72	167/14951	1.24	0.596376	Cs_ont_7g025840	1
Molecular Function	GO:0016787	hydrolase activity	orange	1/72	191/14951	1.09	0.630164	Cs_ont_9g025550	1
Molecular Function	GO:0043531	ADP binding	orange	1/72	194/14951	1.07	0.630164	Cs_ont_5g048800	1
Molecular Function	GO:0030246	carbohydrate binding	orange	1/72	209/14951	0.99	0.646203	Cs_ont_5g035700	1
Molecular Function	GO:0005525	GTP binding	orange	1/72	243/14951	0.85	0.689485	Cs_ont_3g018980	1
Molecular Function	GO:0004842	ubiquitin-protein transferase activity	orange	1/72	289/14951	0.72	0.737477	Cs_ont_7g018100	1
Molecular Function	GO:0005506	iron ion binding	orange	1/72	337/14951	0.62	0.773695	Cs_ont_7g001990	1
