# Supplementary material for: Identification of Key Pathways and Candidate Genes Controlling Organ Size Through Transcriptome and Weighted Gene Co-Expression Network Analyses in Navel Orange Plants (Citrus sinensis)
Source: Genes (Basel). 2025 Feb 23;16(3):259. doi: 10.3390/genes16030259 (PMC11942113; doi:10.3390/genes16030259)
Supplement: Supplementary file 1 [file genes-16-00259-s001.zip › Supplemental Table S2.TSV]

## Sheet: Sheet1
Table S2 Primers used for qRT-PCR in this study
Gene	Forward Primer (5´to 3´)	Reverse Primer (5´to 3´)	Efficiency (%)	R2	Melt temperatures
Cs_ont_5g046500	CATGTTCTTGCTGTCGACGAT	TCTCCAAGCCGTCACTTTAC	1.0249	0.9885	58.4 ℃
Cs_ont_4g009100	ATGGAACCCCTTTCAGAGCG	CCTGGAATCGTCGGTGCTTA	1.017	0.9943	61.4 ℃
Cs_ont_5g001550	TGACGAACGGTGCCAAATCT	CTTTGGGAACAGAAACCGGC	0.9985	0.9978	61.9 ℃
Cs_ont_7g025310	TGACTGCAGTTGATAGCGGA	CCGGTCATTCCAGGCATACA	0.9887	0.9926	61.3 ℃
Cs_ont_9g019400	GTCTGCACCACTTCTGACCA	ACGAGGTAGCCCAGTAGGAA	1.0406	0.9959	56.5 ℃
Cs_ont_9g008010	CAGCTGCTTTGGCTTACGAT	CCCTCCTCGGTGTTACACTT	1.0227	0.9919	58.3 ℃
Cs_ont_6g005380	CACGATTTTGAGTGGGCTGC	CCATTCTTGGGCACTGACTG	0.9885	0.9826	58.5 ℃
Cs_ont_8g025330	GACGTCAGTGATTCGGGTCT	TCAGTTACAGGCAAGCCCAG	1.036	0.9885	58.6 ℃
CsACTIN	CATCCCTCAGCACCTTCC	CCAACCTTAGCACTTCTCC	0.9949	0.9955	55.3 ℃
Note : CsACTIN is the Citrus sinensis actin-7 (LOC102577980) as internal reference gene for quantitative reverse transcription PCR.
