# Supplementary material for: Identification of Key Pathways and Candidate Genes Controlling Organ Size Through Transcriptome and Weighted Gene Co-Expression Network Analyses in Navel Orange Plants (Citrus sinensis)
Source: Genes (Basel). 2025 Feb 23;16(3):259. doi: 10.3390/genes16030259 (PMC11942113; doi:10.3390/genes16030259)
Supplement: Supplementary file 1 [file genes-16-00259-s001.zip › Supplemental Table S3.TSV]

## Sheet: Sheet1
Table S3 Chl contents of M25 and Newhall navel orange
variety	Chl a（mg/g)	Chl b（mg/g)	Total Chl（mg/g)	Chl a/Chl b
M25	2.26±0.24**	1.51±0.59**	3.78±0.83**	1.49±0.57**
NHE	1.99±0.27	0.94±0.37	2.92±0.61	2.12±0.49
Note : The value is mean ± standard deviation. Chl: chlorophyll;Chl a : chlorophyll a and Chl b: chlorophyll b. ' * ' and ' * * ' represented significant difference of t test at 0.05 and 0.01 level respectively.
