# Supplementary material for: Identification of Key Pathways and Candidate Genes Controlling Organ Size Through Transcriptome and Weighted Gene Co-Expression Network Analyses in Navel Orange Plants (Citrus sinensis)
Source: Genes (Basel). 2025 Feb 23;16(3):259. doi: 10.3390/genes16030259 (PMC11942113; doi:10.3390/genes16030259)
Supplement: Supplementary file 1 [file genes-16-00259-s001.zip › Supplemental Table S4.TSV]

## Sheet: Sheet1
Table S4 Identification of differentially expressed genes related to leaf size between M25 and Newhall navel orange
#id	NHE1-FPKM	NHE2-FPKM	NHE3-FPKM	M25-1-FPKM	M25-2-FPKM	M25-3-FPKM	log2FoldChange	qvalue	significant	COG_class	COG_class_annotation	GO_annotation	KEGG_annotation	KOG_class	KOG_class_annotation	Pfam_annotation	Swissprot_annotation	nr_annotation
Cs_ont_8g002810	673.609	723.683	732.579	90.0768	88.3657	91.4175	-3.01553	0	down	[O]	Posttranslational modification, protein turnover, chaperones	Cellular Component: cytoplasm (GO:0005737);; Biological Process: response to heat (GO:0009408);;	K13993|1e-110|cit:102613214|K13993 HSP20; HSP20 family protein	[O]	Posttranslational modification, protein turnover, chaperones	Hsp20/alpha crystallin family;; HSP20-like domain found in ArsA	17.4 kDa class I heat shock protein OS=Arabidopsis thaliana OX=3702 GN=HSP17.4A PE=1 SV=2	XP_006488309.1 17.4 kDa class I heat shock protein-like [Citrus sinensis]
Cs_ont_7g003010	36.7945	38.9439	37.9783	113.459	109.328	111.676	1.52142	0	up	[R]	General function prediction only	Cellular Component: extracellular region (GO:0005576);; Cellular Component: cell wall (GO:0005618);; Biological Process: syncytium formation (GO:0006949);; Biological Process: plant-type cell wall organization (GO:0009664);; Cellular Component: membrane (GO:0016020);;	K23518|1e-145|cit:102614960|K23518 MACROD; O-acetyl-ADP-ribose deacetylase [EC:3.1.1.106]	--	--	Macro domain;; Expansin C-terminal domain;; Lytic transglycolase	Expansin-A8 OS=Arabidopsis thaliana OX=3702 GN=EXPA8 PE=2 SV=1	XP_006486174.1 uncharacterized protein LOC102614960 [Citrus sinensis]
Cs_ont_7g023220	64.9895	63.5362	63.2964	379.706	383.6	391.921	2.55504	0	up	--	--	Molecular Function: pectate lyase activity (GO:0030570);; Biological Process: pectin catabolic process (GO:0045490);; Molecular Function: metal ion binding (GO:0046872);;	K01728|0.0|cit:102629596|K01728 pel; pectate lyase [EC:4.2.2.2]	--	--	Pectate lyase	Probable pectate lyase 5 OS=Arabidopsis thaliana OX=3702 GN=At1g67750 PE=2 SV=2	XP_006484000.1 probable pectate lyase 5 [Citrus sinensis]
Cs_ont_1g016630	104.81	107.428	108.319	21.8018	21.142	22.6199	-2.32472	0	down	[H]	Coenzyme transport and metabolism	Molecular Function: catalytic activity (GO:0003824);; Cellular Component: cytosol (GO:0005829);; Biological Process: vitamin B6 biosynthetic process (GO:0042819);; Biological Process: pyridoxal phosphate biosynthetic process (GO:0042823);; Molecular Function: protein heterodimerization activity (GO:0046982);;	K06215|0.0|cit:102610004|K06215 pdxS; pyridoxal 5'-phosphate synthase pdxS subunit [EC:4.3.3.6]	[H]	Coenzyme transport and metabolism	SOR/SNZ family;; Thiazole biosynthesis protein ThiG	Pyridoxal 5&apos;-phosphate synthase-like subunit PDX1.2 OS=Arabidopsis thaliana OX=3702 GN=PDX12 PE=1 SV=1	XP_006465598.1 pyridoxal 5&apos;-phosphate synthase-like subunit PDX1.2 [Citrus sinensis]
Cs_ont_8g022970	66.0293	62.3261	63.0155	171.463	175.137	171.344	1.38434	0	up	[I]	Lipid transport and metabolism	Molecular Function: long-chain fatty acid-CoA ligase activity (GO:0004467);; Molecular Function: ATP binding (GO:0005524);; Cellular Component: endoplasmic reticulum (GO:0005783);; Biological Process: fatty acid metabolic process (GO:0006631);; Cellular Component: plasmodesma (GO:0009506);; Biological Process: cutin biosynthetic process (GO:0010143);; Biological Process: lateral root formation (G…	K01897|0.0|cit:102614637|K01897 ACSL; long-chain acyl-CoA synthetase [EC:6.2.1.3]	[I]	Lipid transport and metabolism	AMP-binding enzyme;; AMP-binding enzyme C-terminal domain	Long chain acyl-CoA synthetase 2 OS=Arabidopsis thaliana OX=3702 GN=LACS2 PE=2 SV=1	XP_006479352.1 long chain acyl-CoA synthetase 2 [Citrus sinensis]
QC_newGene_948	1.39496	1.17131	0.997391	17.3983	18.0029	17.4804	3.85323	0	up	[R]	General function prediction only	Cellular Component: integral component of plasma membrane (GO:0005887);; Biological Process: cell death (GO:0008219);; Biological Process: response to light stimulus (GO:0009416);; Biological Process: response to virus (GO:0009615);; Biological Process: response to bacterium (GO:0009617);; Biological Process: response to salicylic acid (GO:0009751);; Biological Process: defense response to bacter…	--|0.0|cit:102617033|hypothetical protein	[R]	General function prediction only	Ankyrin repeats (3 copies);; Ankyrin repeats (many copies);; Ankyrin repeat;; Ankyrin repeat;; Ankyrin repeats (many copies);; Domain of unknown function;; FliG C-terminal domain	Protein ACCELERATED CELL DEATH 6 OS=Arabidopsis thaliana OX=3702 GN=ACD6 PE=1 SV=1	XP_006420111.1 ankyrin-1 [Citrus clementina]
Cs_ont_5g014000	84.8023	84.8572	83.9573	218.706	218.143	221.091	1.36671	0	up	[Q]	Secondary metabolites biosynthesis, transport and catabolism	Molecular Function: iron ion binding (GO:0005506);; Biological Process: defense response (GO:0006952);; Cellular Component: membrane (GO:0016020);; Cellular Component: integral component of membrane (GO:0016021);; Biological Process: terpenoid biosynthetic process (GO:0016114);; Molecular Function: heme binding (GO:0020037);; Biological Process: secondary metabolite biosynthetic process (GO:00445…	K17961|0.0|cit:102626501|K17961 CYP82G1; trimethyltridecatetraene/dimethylnonatriene synthase [EC:1.14.14.58 1.14.14.59]	[Q]	Secondary metabolites biosynthesis, transport and catabolism	Cytochrome P450	Cytochrome P450 82G1 OS=Arabidopsis thaliana OX=3702 GN=CYP82G1 PE=1 SV=1	XP_006479223.1 cytochrome P450 82G1-like [Citrus sinensis]
Cs_ont_5g028150	68.7755	62.9587	64.3212	261.029	263.981	259.617	1.965	0	up	--	--	Cellular Component: chloroplast (GO:0009507);; Biological Process: chlorophyll catabolic process (GO:0015996);; Molecular Function: chlorophyllase activity (GO:0047746);; Molecular Function: pheophytinase b activity (GO:0102293);;	K08099|0.0|cit:102621972|K08099 E3.1.1.14; chlorophyllase [EC:3.1.1.14]	--	--	Chlorophyllase;; Chlorophyllase enzyme;; Alpha/beta hydrolase family;; Putative esterase;; Platelet-activating factor acetylhydrolase, isoform II;; alpha/beta hydrolase fold	Chlorophyllase-1, chloroplastic OS=Citrus unshiu OX=55188 PE=2 SV=1	XP_006478133.1 chlorophyllase-1, chloroplastic [Citrus sinensis]
Cs_ont_8g001420	59.714	67.8241	71.3225	8.80917	8.19208	9.60054	-2.93605	0	down
QC_newGene_700	12.0646	12.5984	12.253	1.22052	1.07035	1.00484	-3.70565	0	down	--	--	Molecular Function: endopeptidase activity (GO:0004175);; Cellular Component: nucleus (GO:0005634);; Biological Process: regulation of flower development (GO:0009909);; Biological Process: positive regulation of flower development (GO:0009911);; Biological Process: protein desumoylation (GO:0016926);; Molecular Function: SUMO-specific protease activity (GO:0016929);; Cellular Component: nuclear m…	--|0.0|cit:102623760|hypothetical protein	[O]	Posttranslational modification, protein turnover, chaperones	Domain of unknown function (DUF1985);; Ulp1 protease family, C-terminal catalytic domain	Ubiquitin-like-specific protease ESD4 OS=Arabidopsis thaliana OX=3702 GN=ESD4 PE=1 SV=1	XP_015387993.1 uncharacterized protein LOC102623760 [Citrus sinensis]
QC_newGene_392	2.6057	2.8172	2.73937	45.7982	49.2166	49.6975	4.11284	0	up	[J]	Translation, ribosomal structure and biogenesis	Cellular Component: nucleus (GO:0005634);; Biological Process: regulation of transcription, DNA-templated (GO:0006355);; Molecular Function: zinc ion binding (GO:0008270);;	--|0.0|cit:107175325|hypothetical protein	--	--	MULE transposase domain;; SWIM zinc finger;; Transposase, Mutator family;; FAR1 DNA-binding domain	Protein FAR1-RELATED SEQUENCE 5 OS=Arabidopsis thaliana OX=3702 GN=FRS5 PE=1 SV=1	XP_024045517.1 protein FAR1-RELATED SEQUENCE 5-like isoform X1 [Citrus clementina]
Cs_ont_1g027610	170.367	170.702	167.142	52.6868	47.4759	51.0688	-1.78426	0	down	[E]	Amino acid transport and metabolism	--	--|1e-141|cit:102609048|hypothetical protein	--	--	Glyoxalase/Bleomycin resistance protein/Dioxygenase superfamily	--	XP_006466913.1 uncharacterized protein LOC102609048 [Citrus sinensis]
Cs_ont_2g027580	322.351	322.078	306.429	58.4469	60.3813	59.3924	-2.45023	0	down	[O]	Posttranslational modification, protein turnover, chaperones	Molecular Function: ATP binding (GO:0005524);; Cellular Component: plasma membrane (GO:0005886);; Biological Process: protein folding (GO:0006457);; Biological Process: response to heat (GO:0009408);; Molecular Function: metal ion binding (GO:0046872);;	K09510|0.0|cit:102619066|K09510 DNAJB4; DnaJ homolog subfamily B member 4	[O]	Posttranslational modification, protein turnover, chaperones	DnaJ C terminal domain;; DnaJ domain	DnaJ protein homolog OS=Cucumis sativus OX=3659 GN=DNAJ1 PE=2 SV=1	XP_006470162.1 dnaJ homolog subfamily B member 13 [Citrus sinensis]
QC_newGene_1837	6.13402	6.23796	6.10985	38.8797	39.2432	39.4387	2.61305	0	up	--	--	Molecular Function: shikimate O-hydroxycinnamoyltransferase activity (GO:0047172);;	K13065|0.0|cit:102630515|K13065 E2.3.1.133; shikimate O-hydroxycinnamoyltransferase [EC:2.3.1.133]	--	--	Transferase family	Shikimate O-hydroxycinnamoyltransferase OS=Nicotiana tabacum OX=4097 GN=HST PE=1 SV=1	XP_024040398.1 shikimate O-hydroxycinnamoyltransferase [Citrus clementina]
Cs_ont_8g015870	762.086	763.239	739.122	270.154	278.87	272.746	-1.49923	0	down	[V]	Defense mechanisms	Molecular Function: ATP binding (GO:0005524);; Cellular Component: plasma membrane (GO:0005886);; Biological Process: response to wounding (GO:0009611);; Biological Process: response to salt stress (GO:0009651);; Biological Process: response to abscisic acid (GO:0009737);; Cellular Component: external side of plasma membrane (GO:0009897);; Biological Process: stem vascular tissue pattern formatio…	--|0.0|cit:102624748|hypothetical protein	[Q]	Secondary metabolites biosynthesis, transport and catabolism	ABC-2 type transporter;; ABC transporter;; ABC-2 type transporter;; AAA domain, putative AbiEii toxin, Type IV TA system	ABC transporter G family member 11 OS=Arabidopsis thaliana OX=3702 GN=ABCG11 PE=1 SV=1	XP_006492628.1 ABC transporter G family member 11-like [Citrus sinensis]
Cs_ont_4g004170	4.20647	3.88863	4.44791	30.7348	29.6003	30.276	2.78465	0	up	[E]	Amino acid transport and metabolism	Cellular Component: plasma membrane (GO:0005886);; Cellular Component: integral component of membrane (GO:0016021);; Molecular Function: low-affinity nitrate transmembrane transporter activity (GO:0080054);; Biological Process: nitrate transport (GO:0080055);;	K14638|0.0|cit:102615319|K14638 SLC15A3_4; solute carrier family 15 (peptide/histidine transporter), member 3/4	[E]	Amino acid transport and metabolism	POT family;; Major Facilitator Superfamily	Protein NRT1/ PTR FAMILY 1.2 OS=Arabidopsis thaliana OX=3702 GN=NPF1.2 PE=1 SV=1	XP_006476063.1 protein NRT1/ PTR FAMILY 1.2 isoform X1 [Citrus sinensis]
Cs_ont_3g001440	23.3636	22.3237	23.2092	185.368	191.009	177.116	2.97028	0	up	[Q]	Secondary metabolites biosynthesis, transport and catabolism	Molecular Function: copper ion binding (GO:0005507);; Cellular Component: extracellular region (GO:0005576);; Molecular Function: oxidoreductase activity (GO:0016491);;	--|0.0|cit:102628991|hypothetical protein	[Q]	Secondary metabolites biosynthesis, transport and catabolism	Multicopper oxidase;; Multicopper oxidase;; Multicopper oxidase	L-ascorbate oxidase homolog OS=Brassica napus OX=3708 GN=Bp10 PE=2 SV=1	XP_024952886.1 L-ascorbate oxidase homolog [Citrus sinensis]
QC_newGene_837	24.4122	24.3514	24.8996	101.759	103.03	96.7179	1.99777	0	up	[Q]	Secondary metabolites biosynthesis, transport and catabolism	Molecular Function: iron ion binding (GO:0005506);; Cellular Component: endoplasmic reticulum membrane (GO:0005789);; Cellular Component: integral component of membrane (GO:0016021);; Biological Process: monoterpenoid biosynthetic process (GO:0016099);; Molecular Function: oxidoreductase activity, acting on paired donors, with incorporation or reduction of molecular oxygen, NAD(P)H as one donor, …	--|0.0|cit:102612905|hypothetical protein	[Q]	Secondary metabolites biosynthesis, transport and catabolism	Cytochrome P450	Geraniol 8-hydroxylase OS=Catharanthus roseus OX=4058 GN=CYP76B6 PE=1 SV=1	XP_006487469.1 geraniol 8-hydroxylase-like [Citrus sinensis]
Cs_ont_2g023610	33.9645	34.4615	33.0545	1.61148	1.47714	1.35465	-4.53749	0	down	--	--	--	--|0.0|cit:102614992|hypothetical protein	--	--	--	--	XP_024951373.1 uncharacterized protein LOC102614992 [Citrus sinensis]
Cs_ont_4g022740	35.7797	34.716	36.8997	262.273	254.874	238.17	2.77837	0	up	--	--	Cellular Component: extracellular region (GO:0005576);; Cellular Component: cell wall (GO:0005618);; Biological Process: response to bacterium (GO:0009617);; Molecular Function: pectinesterase activity (GO:0030599);; Biological Process: cell wall modification (GO:0042545);; Molecular Function: aspartyl esterase activity (GO:0045330);; Biological Process: pectin catabolic process (GO:0045490);; Mo…	--|0.0|cit:102609650|hypothetical protein	--	--	Pectinesterase;; Plant invertase/pectin methylesterase inhibitor	Probable pectinesterase/pectinesterase inhibitor 12 OS=Arabidopsis thaliana OX=3702 GN=PME12 PE=2 SV=1	XP_006474557.1 probable pectinesterase/pectinesterase inhibitor 12 [Citrus sinensis]
Cs_ont_9g023920	80.5354	81.3431	81.5507	332.706	337.543	346.865	2.02767	0	up	--	--	Molecular Function: enzyme inhibitor activity (GO:0004857);;	--|1e-133|cit:102623691|hypothetical protein	--	--	Plant invertase/pectin methylesterase inhibitor	21 kDa protein OS=Daucus carota OX=4039 PE=2 SV=1	XP_006490093.1 21 kDa protein-like [Citrus sinensis]
Cs_ont_8g003320	3.40648	3.35784	3.44411	65.7368	67.4282	64.8722	4.23597	0	up	--	--	Molecular Function: DNA-binding transcription factor activity (GO:0003700);; Cellular Component: nucleus (GO:0005634);; Molecular Function: zinc ion binding (GO:0008270);; Biological Process: red, far-red light phototransduction (GO:0009585);; Biological Process: far-red light signaling pathway (GO:0010018);; Biological Process: positive regulation of circadian rhythm (GO:0042753);; Biological Pr…	--|0.0|cit:107175325|hypothetical protein	--	--	SWIM zinc finger	Protein FAR1-RELATED SEQUENCE 6 OS=Arabidopsis thaliana OX=3702 GN=FRS6 PE=2 SV=1	XP_015382222.1 protein FAR1-RELATED SEQUENCE 5-like, partial [Citrus sinensis]
Cs_ont_2g023270	1820.77	1794.45	1724.04	197.223	210.059	196.688	-3.17904	0	down	[S]	Function unknown	Biological Process: response to heat (GO:0009408);; Cellular Component: chloroplast (GO:0009507);; Biological Process: response to high light intensity (GO:0009644);; Biological Process: response to hydrogen peroxide (GO:0042542);;	K13993|1e-164|cit:102630008|K13993 HSP20; HSP20 family protein	--	--	Hsp20/alpha crystallin family;; Gamma-butyrobetaine hydroxylase-like, N-terminal;; HSP20-like domain found in ArsA	Heat shock protein 21, chloroplastic OS=Arabidopsis thaliana OX=3702 GN=HSP21 PE=1 SV=1	XP_006469964.1 small heat shock protein, chloroplastic [Citrus sinensis]
Cs_ont_8g001450	426.758	454.917	477.916	62.028	62.9496	68.0632	-2.85098	0	down	[O]	Posttranslational modification, protein turnover, chaperones	Cellular Component: cytoplasm (GO:0005737);;	K13993|1e-115|cit:102621053|K13993 HSP20; HSP20 family protein	[O]	Posttranslational modification, protein turnover, chaperones	Hsp20/alpha crystallin family;; HSP20-like domain found in ArsA	18.2 kDa class I heat shock protein OS=Medicago sativa OX=3879 GN=HSP18.2 PE=2 SV=1	XP_006488426.1 18.2 kDa class I heat shock protein [Citrus sinensis]
Cs_ont_6g020030	651.523	628.902	645.214	283.06	277.709	281.004	-1.22901	0	down	[O]	Posttranslational modification, protein turnover, chaperones	Cellular Component: nucleus (GO:0005634);; Cellular Component: cytoplasm (GO:0005737);;	K08770|0.0|cit:102609575|K08770 UBC; ubiquitin C	[OR]	--	Ubiquitin family;; Ubiquitin-2 like Rad60 SUMO-like;; Ubiquitin-like domain;; TANK binding kinase 1 ubiquitin-like domain;; Ubiquitin-2 like Rad60 SUMO-like;; DUF2407 ubiquitin-like domain;; Ubiquitin-like domain;; Toluene-4-monooxygenase system protein B (TmoB);; Domain of Unknown Function with PDB structure (DUF3861);; Cilia- and flagella-associated protein 298;; Ubiquitin-like domain;; Bacteri…	Polyubiquitin OS=Petroselinum crispum OX=4043 GN=PCUBI4-2 PE=3 SV=1	XP_006480630.1 polyubiquitin [Citrus sinensis]
Cs_ont_8g003200	70.9265	75.02	74.4883	8.83202	11.0429	10.0192	-2.91427	0	down	[O]	Posttranslational modification, protein turnover, chaperones	Cellular Component: cytoplasm (GO:0005737);;	K13993|1e-111|cit:102626248|K13993 HSP20; HSP20 family protein	[O]	Posttranslational modification, protein turnover, chaperones	Hsp20/alpha crystallin family;; HSP20-like domain found in ArsA	17.6 kDa class I heat shock protein 3 OS=Arabidopsis thaliana OX=3702 GN=HSP17.6C PE=2 SV=2	XP_006488270.1 17.4 kDa class I heat shock protein-like [Citrus sinensis]
Cs_ont_3g014810	2.35556	2.86453	2.57058	47.4934	54.1589	54.1721	4.29734	0	up	--	--	Molecular Function: carbohydrate binding (GO:0030246);;	--|0.0|cit:112497515|hypothetical protein	--	--	Phloem protein 2;; F-box domain;; F-box-like	F-box protein PP2-B15 OS=Arabidopsis thaliana OX=3702 GN=PP2B15 PE=2 SV=2	XP_024951646.1 F-box protein PP2-B15-like [Citrus sinensis]
Cs_ont_7g016390	46.2025	47.8549	48.2288	159.296	157.277	160.082	1.70913	0	up	[V]	Defense mechanisms	Molecular Function: drug transmembrane transporter activity (GO:0015238);; Molecular Function: antiporter activity (GO:0015297);; Cellular Component: integral component of membrane (GO:0016021);;	K03327|0.0|cit:102615021|K03327 TC.MATE; multidrug resistance protein, MATE family	[R]	General function prediction only	MatE	Protein DETOXIFICATION 24 OS=Arabidopsis thaliana OX=3702 GN=DTX24 PE=2 SV=1	XP_006495081.1 protein DETOXIFICATION 25-like [Citrus sinensis]
Cs_ont_9g023890	21.2432	22.9859	23.8937	119.782	119.224	127.603	2.35981	0	up	--	--	--	--|1e-113|cit:102624263|hypothetical protein	[S]	Function unknown	Jagunal, ER re-organisation during oogenesis	--	XP_015389468.1 uncharacterized protein LOC102624263 [Citrus sinensis]
Cs_ont_5g041770	56.3763	56.1618	54.9026	6.48746	5.62885	5.71697	-3.26278	0	down	[G]	Carbohydrate transport and metabolism	Molecular Function: sucrose alpha-glucosidase activity (GO:0004575);; Cellular Component: vacuolar lumen (GO:0005775);; Biological Process: sucrose metabolic process (GO:0005985);; Cellular Component: integral component of membrane (GO:0016021);;	K01193|0.0|cit:102621775|K01193 INV; beta-fructofuranosidase [EC:3.2.1.26]	[G]	Carbohydrate transport and metabolism	Glycosyl hydrolases family 32 N-terminal domain;; Glycosyl hydrolases family 32 C terminal;; Domain of unknown function (DUF3357)	Acid beta-fructofuranosidase OS=Vigna radiata var. radiata OX=3916 GN=INVA PE=1 SV=1	NP_001275813.1 acid beta-fructofuranosidase-like [Citrus sinensis]
Cs_ont_9g023910	40.2377	37.9117	45.1114	284.355	294.028	320.426	2.82898	0	up	--	--	Molecular Function: enzyme inhibitor activity (GO:0004857);;	--|1e-137|cit:102623982|hypothetical protein	--	--	Plant invertase/pectin methylesterase inhibitor	21 kDa protein OS=Daucus carota OX=4039 PE=2 SV=1	XP_006490094.2 21 kDa protein [Citrus sinensis]
Cs_ont_2g000850	339.605	339.785	336.066	143.646	144.109	138.377	-1.29169	0	down	[P]	Inorganic ion transport and metabolism	Cellular Component: vacuole (GO:0005773);; Cellular Component: vacuolar membrane (GO:0005774);; Biological Process: sodium ion transport (GO:0006814);; Molecular Function: malate transmembrane transporter activity (GO:0015140);; Biological Process: malate transport (GO:0015743);; Cellular Component: integral component of membrane (GO:0016021);; Biological Process: regulation of intracellular pH (…	K14445|0.0|cit:102625014|K14445 SLC13A2_3_5; solute carrier family 13 (sodium-dependent dicarboxylate transporter), member 2/3/5	[P]	Inorganic ion transport and metabolism	Sodium:sulfate symporter transmembrane region;; Citrate transporter	Tonoplast dicarboxylate transporter OS=Arabidopsis thaliana OX=3702 GN=TDT PE=2 SV=2	NP_001275878.1 tonoplast dicarboxylate transporter-like [Citrus sinensis]
Cs_ont_2g012680	105.728	103.936	106.44	27.5883	26.9495	27.4937	-1.98145	0	down	[O]	Posttranslational modification, protein turnover, chaperones	Cellular Component: endoplasmic reticulum lumen (GO:0005788);;	--|1e-132|cit:102629527|hypothetical protein	[O]	Posttranslational modification, protein turnover, chaperones	DnaJ domain	DnaJ protein P58IPK homolog A OS=Oryza sativa subsp. japonica OX=39947 GN=P58A PE=1 SV=1	XP_006469162.1 uncharacterized protein LOC102629527 [Citrus sinensis]
Cs_ont_9g023650	520.661	579.629	578.82	104.4	105.722	117.63	-2.392	0	down	[O]	Posttranslational modification, protein turnover, chaperones	Cellular Component: mitochondrion (GO:0005739);; Biological Process: response to cadmium ion (GO:0046686);;	K13993|1e-146|cit:102631003|K13993 HSP20; HSP20 family protein	[O]	Posttranslational modification, protein turnover, chaperones	Hsp20/alpha crystallin family;; HSP20-like domain found in ArsA	23.6 kDa heat shock protein, mitochondrial OS=Arabidopsis thaliana OX=3702 GN=HSP23.6 PE=2 SV=1	XP_006490118.1 heat shock 22 kDa protein, mitochondrial [Citrus sinensis]
Cs_ont_5g044630	37.6031	37.3351	36.7174	151.177	149.813	148.248	1.97323	0	up	[G]	Carbohydrate transport and metabolism	Cellular Component: membrane (GO:0016020);; Molecular Function: pectate lyase activity (GO:0030570);; Biological Process: pectin catabolic process (GO:0045490);; Molecular Function: metal ion binding (GO:0046872);;	K01728|0.0|cit:102612467|K01728 pel; pectate lyase [EC:4.2.2.2]	--	--	Pectate lyase	Probable pectate lyase 18 OS=Arabidopsis thaliana OX=3702 GN=At4g24780 PE=2 SV=2	XP_006476937.3 probable pectate lyase 18 [Citrus sinensis]
Cs_ont_6g016910	645.312	651.295	655.639	42.6809	43.4465	38.984	-4.00966	0	down	--	--	Molecular Function: ATP binding (GO:0005524);; Cellular Component: chloroplast stroma (GO:0009570);;	--|0.0|cit:102630057|hypothetical protein	[O]	Posttranslational modification, protein turnover, chaperones	ATPase family associated with various cellular activities (AAA);; Torsin	Ribulose bisphosphate carboxylase/oxygenase activase 1, chloroplastic OS=Larrea tridentata OX=66636 GN=RCA1 PE=1 SV=1	XP_006480857.1 ribulose bisphosphate carboxylase/oxygenase activase 2, chloroplastic [Citrus sinensis]
Cs_ont_4g022720	21.9345	22.8251	23.5989	108.276	106.669	102.345	2.17921	0	up	--	--	Cellular Component: extracellular region (GO:0005576);; Cellular Component: cell wall (GO:0005618);; Biological Process: response to bacterium (GO:0009617);; Molecular Function: pectinesterase activity (GO:0030599);; Biological Process: cell wall modification (GO:0042545);; Molecular Function: aspartyl esterase activity (GO:0045330);; Biological Process: pectin catabolic process (GO:0045490);; Mo…	--|0.0|cit:102609383|hypothetical protein	--	--	Pectinesterase;; Plant invertase/pectin methylesterase inhibitor	Probable pectinesterase/pectinesterase inhibitor 12 OS=Arabidopsis thaliana OX=3702 GN=PME12 PE=2 SV=1	XP_006474556.1 probable pectinesterase/pectinesterase inhibitor 12 [Citrus sinensis]
Cs_ont_8g002910	1404.38	1376.54	1311.51	310.965	315.921	279.613	-2.2098	0	down	[O]	Posttranslational modification, protein turnover, chaperones	Molecular Function: ATP binding (GO:0005524);;	K03283|0.0|cit:102609521|K03283 HSPA1s; heat shock 70kDa protein 1/2/6/8	[O]	Posttranslational modification, protein turnover, chaperones	Hsp70 protein;; MreB/Mbl protein;; NAD-specific glutamate dehydrogenase	Heat shock cognate 70 kDa protein OS=Petunia hybrida OX=4102 GN=HSP70 PE=2 SV=1	XP_006488297.1 heat shock cognate 70 kDa protein 2-like [Citrus sinensis]
Cs_ont_9g027450	7.70535	7.89705	7.67046	46.329	51.1285	48.5471	2.61458	0	up	--	--	Molecular Function: ion channel activity (GO:0005216);; Cellular Component: plasma membrane (GO:0005886);; Cellular Component: integral component of plasma membrane (GO:0005887);; Molecular Function: cAMP binding (GO:0030552);; Molecular Function: cGMP binding (GO:0030553);; Biological Process: regulation of membrane potential (GO:0042391);;	K05391|0.0|cit:102625781|K05391 CNGC; cyclic nucleotide gated channel, plant	[PT]	--	--	Cyclic nucleotide-gated ion channel 1 OS=Arabidopsis thaliana OX=3702 GN=CNGC1 PE=1 SV=1	XP_024958326.1 cyclic nucleotide-gated ion channel 1-like [Citrus sinensis]
Cs_ont_5g015340	172.133	173.585	174.089	32.836	31.7885	34.6863	-2.42322	0	down	[OC]	--	Cellular Component: chloroplast (GO:0009507);; Cellular Component: chloroplast stroma (GO:0009570);; Molecular Function: oxidoreductase activity, acting on a sulfur group of donors, disulfide as acceptor (GO:0016671);; Cellular Component: chloroplast membrane (GO:0031969);; Biological Process: cell redox homeostasis (GO:0045454);;	--|0.0|cit:102607742|hypothetical protein	[O]	Posttranslational modification, protein turnover, chaperones	Thioredoxin	Thioredoxin-like 1-1, chloroplastic OS=Arabidopsis thaliana OX=3702 GN=At1g08570 PE=2 SV=1	XP_006479063.1 thioredoxin-like 1-1, chloroplastic [Citrus sinensis]
Cs_ont_3g024500	7.74722	7.59622	7.86084	52.7909	55.765	56.0828	2.79045	0	up	--	--	Cellular Component: cytoplasm (GO:0005737);; Biological Process: jasmonic acid metabolic process (GO:0009694);; Biological Process: response to jasmonic acid (GO:0009753);; Molecular Function: hydroxyjasmonate sulfotransferase activity (GO:0080131);;	K22312|0.0|cit:102616051|K22312 ST2A; hydroxyjasmonate sulfotransferase [EC:2.8.2.39]	[R]	General function prediction only	Sulfotransferase domain;; Sulfotransferase family	Cytosolic sulfotransferase 15 OS=Arabidopsis thaliana OX=3702 GN=SOT15 PE=1 SV=1	XP_006465789.1 cytosolic sulfotransferase 15-like [Citrus sinensis]
Cs_ont_2g006430	4.61651	4.00314	4.51187	31.301	31.4708	31.4266	2.80168	0	up	--	--	Molecular Function: magnesium ion binding (GO:0000287);; Cellular Component: chloroplast (GO:0009507);; Molecular Function: terpene synthase activity (GO:0010333);; Biological Process: terpenoid biosynthetic process (GO:0016114);;	K14175|0.0|cit:102617431|K14175 NES1; (3S,6E)-nerolidol synthase [EC:4.2.3.48]	--	--	Terpene synthase family, metal binding domain;; Terpene synthase family 2, C-terminal metal binding;; Terpene synthase, N-terminal domain	(3S,6E)-nerolidol synthase 1, chloroplastic OS=Fragaria vesca OX=57918 PE=1 SV=1	XP_006467944.1 (3S,6E)-nerolidol synthase 1 [Citrus sinensis]
Cs_ont_5g041680	217.712	215.489	207.762	74.4576	80.1223	77.0909	-1.50494	0	down	[R]	General function prediction only	Cellular Component: nucleus (GO:0005634);; Cellular Component: cytoplasm (GO:0005737);; Biological Process: response to heat (GO:0009408);; Biological Process: response to high light intensity (GO:0009644);; Biological Process: heat acclimation (GO:0010286);; Biological Process: response to hydrogen peroxide (GO:0042542);; Biological Process: chaperone-mediated protein complex assembly (GO:005113…	K09553|0.0|cit:102624310|K09553 STIP1; stress-induced-phosphoprotein 1	[O]	Posttranslational modification, protein turnover, chaperones	Tetratricopeptide repeat;; Tetratricopeptide repeat;; TPR repeat;; STI1 domain;; Tetratricopeptide repeat;; Tetratricopeptide repeat;; Tetratricopeptide repeat;; Tetratricopeptide repeat;; Tetratricopeptide repeat;; Tetratricopeptide repeat;; Tetratricopeptide repeat;; Tetratricopeptide repeat;; Tetratricopeptide repeat;; Fis1 C-terminal tetratricopeptide repeat;; Coatomer epsilon subunit	Hsp70-Hsp90 organizing protein 3 OS=Arabidopsis thaliana OX=3702 GN=HOP3 PE=2 SV=1	XP_006477255.1 hsp70-Hsp90 organizing protein 3-like [Citrus sinensis]
Cs_ont_7g014850	236.085	234.125	225.289	18.4626	19.0378	18.8364	-3.66248	0	down	[J]	Translation, ribosomal structure and biogenesis	--	K21971|0.0|cit:102618071|K21971 NSUN6; methyltransferase NSUN6 [EC:2.1.1.-]	[A]	RNA processing and modification	16S rRNA methyltransferase RsmB/F;; PUA domain;; Methyltransferase domain	--	XP_006484902.1 putative methyltransferase NSUN6 isoform X1 [Citrus sinensis]
Cs_ont_8g023830	70.9465	72.2136	71.3946	8.31206	8.04965	9.3869	-3.0879	0	down	[O]	Posttranslational modification, protein turnover, chaperones	Molecular Function: peptidyl-prolyl cis-trans isomerase activity (GO:0003755);; Cellular Component: cytoplasm (GO:0005737);; Cellular Component: cytosol (GO:0005829);; Biological Process: protein folding (GO:0006457);; Biological Process: vegetative phase change (GO:0010050);; Biological Process: floral meristem determinacy (GO:0010582);;	K05864|0.0|cit:102610492|K05864 PPID; peptidyl-prolyl isomerase D [EC:5.2.1.8]	[O]	Posttranslational modification, protein turnover, chaperones	Cyclophilin type peptidyl-prolyl cis-trans isomerase/CLD;; Tetratricopeptide repeat;; Tetratricopeptide repeat;; Tetratricopeptide repeat;; TPR repeat;; Tetratricopeptide repeat	Peptidyl-prolyl cis-trans isomerase CYP40 OS=Arabidopsis thaliana OX=3702 GN=CYP40 PE=2 SV=1	XP_024954149.1 peptidyl-prolyl cis-trans isomerase CYP40 [Citrus sinensis]
Cs_ont_1g016130	216.174	212.933	209.21	87.5912	87.7348	85.405	-1.32682	0	down	[O]	Posttranslational modification, protein turnover, chaperones	Molecular Function: ATP binding (GO:0005524);; Cellular Component: nucleus (GO:0005634);; Cellular Component: cytoplasm (GO:0005737);; Cellular Component: cytosol (GO:0005829);; Cellular Component: plasma membrane (GO:0005886);; Biological Process: response to heat (GO:0009408);; Biological Process: response to cadmium ion (GO:0046686);;	K09489|0.0|cit:102619242|K09489 HSPA4; heat shock 70kDa protein 4	[O]	Posttranslational modification, protein turnover, chaperones	Hsp70 protein;; MreB/Mbl protein	Heat shock 70 kDa protein 14 OS=Arabidopsis thaliana OX=3702 GN=HSP70-14 PE=1 SV=1	XP_006465548.1 heat shock 70 kDa protein 14 [Citrus sinensis]
Cs_ont_7g015940	990.082	984.949	927.778	293.491	309.726	308.062	-1.71607	0	down	[O]	Posttranslational modification, protein turnover, chaperones	Molecular Function: peptidyl-prolyl cis-trans isomerase activity (GO:0003755);; Molecular Function: FK506 binding (GO:0005528);; Cellular Component: nucleus (GO:0005634);; Cellular Component: cytoplasm (GO:0005737);; Biological Process: chaperone-mediated protein folding (GO:0061077);; Biological Process: cellular heat acclimation (GO:0070370);;	K09571|0.0|cit:102614954|K09571 FKBP4_5; FK506-binding protein 4/5 [EC:5.2.1.8]	[O]	Posttranslational modification, protein turnover, chaperones	FKBP-type peptidyl-prolyl cis-trans isomerase;; Tetratricopeptide repeat;; Tetratricopeptide repeat;; Tetratricopeptide repeat;; BDBT FKBP like N-terminal;; Tetratricopeptide repeat;; Tetratricopeptide repeat	Peptidyl-prolyl cis-trans isomerase FKBP62 OS=Arabidopsis thaliana OX=3702 GN=FKBP62 PE=1 SV=2	XP_006484806.1 peptidyl-prolyl cis-trans isomerase FKBP62 [Citrus sinensis]
Cs_ont_5g039000	500.485	502.173	483.789	39.8759	40.4865	39.6765	-3.66523	0	down	[O]	Posttranslational modification, protein turnover, chaperones	Molecular Function: ATP binding (GO:0005524);; Cellular Component: nucleus (GO:0005634);; Cellular Component: cytosol (GO:0005829);; Biological Process: response to heat (GO:0009408);; Cellular Component: chloroplast stroma (GO:0009570);; Biological Process: response to high light intensity (GO:0009644);; Cellular Component: chloroplast envelope (GO:0009941);; Biological Process: protein metaboli…	K03695|0.0|cit:102620452|K03695 clpB; ATP-dependent Clp protease ATP-binding subunit ClpB	[O]	Posttranslational modification, protein turnover, chaperones	AAA domain (Cdc48 subfamily);; AAA lid domain;; ATPase family associated with various cellular activities (AAA);; C-terminal, D2-small domain, of ClpB protein;; Clp amino terminal domain, pathogenicity island component;; AAA domain (dynein-related subfamily);; AAA ATPase domain;; Sigma-54 interaction domain;; AAA domain;; AAA domain;; AAA domain;; P-loop containing dynein motor region;; IstB-like…	Chaperone protein ClpB1 OS=Arabidopsis thaliana OX=3702 GN=CLPB1 PE=1 SV=2	XP_024955113.1 chaperone protein ClpB1 [Citrus sinensis]
Cs_ont_5g043130	97.0842	102.336	102.839	13.1942	12.8548	14.2251	-2.94203	0	down	--	--	Cellular Component: extracellular region (GO:0005576);; Biological Process: sexual reproduction (GO:0019953);;	--|0.0|cit:102629471|hypothetical protein	--	--	Expansin C-terminal domain;; Lytic transglycolase	Expansin-like B1 OS=Arabidopsis thaliana OX=3702 GN=EXLB1 PE=2 SV=2	XP_006477094.1 expansin-like B1 [Citrus sinensis]
Cs_ont_5g049420	10.7264	10.5196	10.9069	33.4851	34.008	34.6226	1.63157	0	up	--	--	Cellular Component: extracellular region (GO:0005576);; Molecular Function: cellulase activity (GO:0008810);; Biological Process: cellulose catabolic process (GO:0030245);; Molecular Function: carbohydrate binding (GO:0030246);; Biological Process: cell wall organization (GO:0071555);;	K01179|0.0|cit:102612268|K01179 E3.2.1.4; endoglucanase [EC:3.2.1.4]	--	--	Glycosyl hydrolase family 9;; Carbohydrate binding domain CBM49	Endoglucanase 6 OS=Arabidopsis thaliana OX=3702 GN=At1g64390 PE=2 SV=2	XP_006476392.1 endoglucanase 6 [Citrus sinensis]
Cs_ont_9g023780	7.39161	7.95883	7.8885	70.0737	64.4835	68.3458	3.09019	0	up	[R]	General function prediction only	Biological Process: defense response to oomycetes (GO:0002229);; Biological Process: salicylic acid catabolic process (GO:0046244);; Molecular Function: metal ion binding (GO:0046872);; Molecular Function: dioxygenase activity (GO:0051213);;	--|0.0|cit:102626553|hypothetical protein	[QR]	--	2OG-Fe(II) oxygenase superfamily;; non-haem dioxygenase in morphine synthesis N-terminal	Protein DMR6-LIKE OXYGENASE 2 OS=Arabidopsis thaliana OX=3702 GN=DLO2 PE=2 SV=1	XP_006490103.1 protein DMR6-LIKE OXYGENASE 2-like [Citrus sinensis]
Cs_ont_5g030470	352.804	373.821	391.392	35.2423	35.7434	39.0256	-3.37996	0	down	--	--	Cellular Component: chloroplast (GO:0009507);;	K13993|1e-159|cit:102608585|K13993 HSP20; HSP20 family protein	[O]	Posttranslational modification, protein turnover, chaperones	Hsp20/alpha crystallin family;; HSP20-like domain found in ArsA	Small heat shock protein, chloroplastic OS=Petunia hybrida OX=4102 GN=HSP22 PE=2 SV=1	XP_006493186.1 small heat shock protein, chloroplastic isoform X1 [Citrus sinensis]
Cs_ont_9g023930	43.8392	46.1983	45.8811	223.48	246.176	249.885	2.3695	0	up	--	--	Molecular Function: enzyme inhibitor activity (GO:0004857);;	--|1e-146|cit:102623387|hypothetical protein	--	--	Plant invertase/pectin methylesterase inhibitor	21 kDa protein OS=Daucus carota OX=4039 PE=2 SV=1	XP_006490092.1 21 kDa protein-like [Citrus sinensis]
Cs_ont_5g016040	10.0451	8.77095	10.2909	109.085	100.199	105.469	3.39825	0	up	--	--	Cellular Component: extracellular region (GO:0005576);; Biological Process: lipid catabolic process (GO:0016042);; Molecular Function: hydrolase activity, acting on ester bonds (GO:0016788);;	--|0.0|cit:102630549|hypothetical protein	--	--	GDSL-like Lipase/Acylhydrolase	GDSL esterase/lipase At5g18430 OS=Arabidopsis thaliana OX=3702 GN=At5g18430 PE=2 SV=1	XP_006478981.1 GDSL esterase/lipase At5g18430 [Citrus sinensis]
Cs_ont_9g020870	96.4076	92.6475	98.2483	23.5686	21.0715	21.1557	-2.10275	0	down	--	--	Biological Process: response to oxidative stress (GO:0006979);; Cellular Component: plasmodesma (GO:0009506);; Molecular Function: transferase activity, transferring glycosyl groups (GO:0016757);; Biological Process: raffinose catabolic process (GO:0034484);; Molecular Function: raffinose alpha-galactosidase activity (GO:0052692);; Biological Process: response to karrikin (GO:0080167);;	K06617|0.0|cit:102622912|K06617 E2.4.1.82; raffinose synthase [EC:2.4.1.82]	--	--	Raffinose synthase or seed imbibition protein Sip1	Probable galactinol--sucrose galactosyltransferase 2 OS=Arabidopsis thaliana OX=3702 GN=RFS2 PE=2 SV=2	XP_006489933.1 probable galactinol--sucrose galactosyltransferase 2 [Citrus sinensis]
Cs_ont_7g023020	151.302	163.174	154.278	20.223	18.765	20.3376	-3.0163	0	down	[O]	Posttranslational modification, protein turnover, chaperones	Biological Process: response to heat (GO:0009408);; Cellular Component: chloroplast (GO:0009507);; Biological Process: response to high light intensity (GO:0009644);; Biological Process: response to hydrogen peroxide (GO:0042542);;	K13993|1e-166|cit:102610711|K13993 HSP20; HSP20 family protein	[O]	Posttranslational modification, protein turnover, chaperones	Hsp20/alpha crystallin family;; HSP20-like domain found in ArsA	Heat shock protein 21, chloroplastic OS=Arabidopsis thaliana OX=3702 GN=HSP21 PE=1 SV=1	XP_006484020.1 small heat shock protein, chloroplastic-like [Citrus sinensis]
Cs_ont_5g046500	63.3229	61.0447	58.8013	11.8768	11.6552	10.5644	-2.45932	0	down	[T]	Signal transduction mechanisms	Molecular Function: phosphorelay response regulator activity (GO:0000156);; Cellular Component: nucleus (GO:0005634);; Cellular Component: cytoplasm (GO:0005737);; Biological Process: transcription, DNA-templated (GO:0006351);; Biological Process: regulation of transcription, DNA-templated (GO:0006355);; Biological Process: response to cytokinin (GO:0009735);; Biological Process: cytokinin-activa…	K14492|1e-137|cit:102617764|K14492 ARR-A; two-component response regulator ARR-A family	[K]	Transcription	Response regulator receiver domain	Two-component response regulator ARR15 OS=Arabidopsis thaliana OX=3702 GN=ARR15 PE=1 SV=1	XP_006476689.1 two-component response regulator ARR5-like [Citrus sinensis]
Cs_ont_4g021530	57.4213	53.574	54.2082	218.767	228.181	215.25	1.96764	0	up	--	--	Biological Process: carbohydrate metabolic process (GO:0005975);; Molecular Function: galactinol-sucrose galactosyltransferase activity (GO:0047274);;	K06617|0.0|cit:102630645|K06617 E2.4.1.82; raffinose synthase [EC:2.4.1.82]	--	--	Raffinose synthase or seed imbibition protein Sip1	Probable galactinol--sucrose galactosyltransferase 1 OS=Arabidopsis thaliana OX=3702 GN=RFS1 PE=2 SV=1	XP_006474792.1 probable galactinol--sucrose galactosyltransferase 1 [Citrus sinensis]
Cs_ont_8g001460	603.047	668.943	704.617	83.9515	79.9711	85.6854	-3.0204	0	down	[O]	Posttranslational modification, protein turnover, chaperones	Cellular Component: cytoplasm (GO:0005737);;	K13993|1e-114|cit:102620759|K13993 HSP20; HSP20 family protein	[O]	Posttranslational modification, protein turnover, chaperones	Hsp20/alpha crystallin family;; HSP20-like domain found in ArsA	18.5 kDa class I heat shock protein OS=Glycine max OX=3847 GN=HSP18.5-C PE=3 SV=1	XP_006488425.1 17.3 kDa class I heat shock protein-like [Citrus sinensis]
Cs_ont_6g001100	27.6357	26.5548	26.6804	1.49464	1.87446	1.41869	-4.10669	0	down	[O]	Posttranslational modification, protein turnover, chaperones	Molecular Function: ATP-dependent peptidase activity (GO:0004176);; Molecular Function: metalloendopeptidase activity (GO:0004222);; Molecular Function: ATP binding (GO:0005524);; Molecular Function: metallopeptidase activity (GO:0008237);; Molecular Function: zinc ion binding (GO:0008270);; Cellular Component: chloroplast thylakoid membrane (GO:0009535);; Cellular Component: chloroplast envelope…	K03798|0.0|cit:102613766|K03798 ftsH; cell division protease FtsH [EC:3.4.24.-]	[O]	Posttranslational modification, protein turnover, chaperones	Peptidase family M41;; ATPase family associated with various cellular activities (AAA);; PPR repeat family;; PPR repeat;; AAA+ lid domain;; Pentatricopeptide repeat domain;; PPR repeat;; FtsH Extracellular;; AAA domain (dynein-related subfamily)	ATP-dependent zinc metalloprotease FTSH 6, chloroplastic OS=Arabidopsis thaliana OX=3702 GN=FTSH6 PE=2 SV=1	XP_006482602.1 ATP-dependent zinc metalloprotease FTSH 6, chloroplastic-like [Citrus sinensis]
Cs_ont_3g015320	221.472	225.823	242.701	69.9628	65.976	70.3599	-1.88065	0	down	[R]	General function prediction only	Molecular Function: nucleotide binding (GO:0000166);; Molecular Function: mRNA binding (GO:0003729);; Cellular Component: nucleus (GO:0005634);; Cellular Component: spliceosomal complex (GO:0005681);; Biological Process: mRNA processing (GO:0006397);; Biological Process: RNA splicing (GO:0008380);; Cellular Component: nuclear speck (GO:0016607);; Cellular Component: interchromatin granule (GO:003…	K12890|0.0|cit:102615989|K12890 SFRS1; splicing factor, arginine/serine-rich 1	[A]	RNA processing and modification	RNA recognition motif. (a.k.a. RRM, RBD, or RNP domain)	Serine/arginine-rich-splicing factor SR34 OS=Arabidopsis thaliana OX=3702 GN=SR34 PE=1 SV=1	XP_006472101.1 serine/arginine-rich splicing factor SR30-like isoform X4 [Citrus sinensis]
Cs_ont_4g012710	28.9492	26.963	28.0047	94.7044	98.2534	96.3284	1.75124	0	up	[G]	Carbohydrate transport and metabolism	Molecular Function: beta-mannosidase activity (GO:0004567);; Cellular Component: extracellular region (GO:0005576);; Cellular Component: cell wall (GO:0005618);; Biological Process: carbohydrate metabolic process (GO:0005975);; Molecular Function: beta-glucosidase activity (GO:0008422);; Cellular Component: plant-type cell wall (GO:0009505);; Cellular Component: cytosolic ribosome (GO:0022626);; …	K05350|0.0|cit:102611632|K05350 bglB; beta-glucosidase [EC:3.2.1.21]	[G]	Carbohydrate transport and metabolism	Glycosyl hydrolase family 1	Beta-glucosidase 44 OS=Arabidopsis thaliana OX=3702 GN=BGLU44 PE=2 SV=1	XP_006490742.1 beta-glucosidase 44-like [Citrus sinensis]
Cs_ont_9g025650	26.2109	28.0264	26.65	2.73763	2.60066	2.47271	-3.41423	0	down	--	--	Biological Process: response to cold (GO:0009409);; Biological Process: response to water deprivation (GO:0009414);; Biological Process: response to salt stress (GO:0009651);; Biological Process: response to abscisic acid (GO:0009737);; Biological Process: abscisic acid-activated signaling pathway (GO:0009738);; Biological Process: leaf senescence (GO:0010150);;	--|0.0|cit:102609060|hypothetical protein	--	--	CAP160 repeat	Low-temperature-induced 65 kDa protein OS=Arabidopsis thaliana OX=3702 GN=LTI65 PE=2 SV=2	XP_006490382.2 low-temperature-induced 65 kDa protein [Citrus sinensis]
Cs_ont_4g012320	29.2883	28.1084	30.6688	199.172	193.434	196.818	2.70002	0	up	[QR]	--	Molecular Function: phosphoethanolamine N-methyltransferase activity (GO:0000234);; Cellular Component: cytoplasm (GO:0005737);; Cellular Component: cytosol (GO:0005829);; Biological Process: phosphatidylcholine biosynthetic process (GO:0006656);; Molecular Function: methyltransferase activity (GO:0008168);; Biological Process: pollen development (GO:0009555);; Biological Process: unidimensional …	K05929|0.0|cit:102621248|K05929 E2.1.1.103; phosphoethanolamine N-methyltransferase [EC:2.1.1.103]	[IR]	--	Methyltransferase domain;; Methyltransferase domain;; Methyltransferase domain;; Methyltransferase domain;; Methyltransferase domain;; ubiE/COQ5 methyltransferase family;; Mycolic acid cyclopropane synthetase;; AdoMet dependent proline di-methyltransferase;; CheR methyltransferase, SAM binding domain;; Tellurite resistance protein TehB;; Methyltransferase small domain;; Protein-L-isoaspartate(D-a…	Phosphoethanolamine N-methyltransferase 1 OS=Arabidopsis thaliana OX=3702 GN=NMT1 PE=1 SV=1	XP_006490770.1 phosphoethanolamine N-methyltransferase 1-like isoform X2 [Citrus sinensis]
Cs_ont_9g026480	1187.75	1175.45	1153.07	277.405	288.157	284.232	-2.08388	0	down	[O]	Posttranslational modification, protein turnover, chaperones	Molecular Function: ATP binding (GO:0005524);; Cellular Component: cytoplasm (GO:0005737);; Biological Process: defense response to bacterium, incompatible interaction (GO:0009816);; Biological Process: chaperone-mediated protein folding (GO:0061077);;	K04079|1e-124|cit:102628301|K04079 HSP90A; molecular chaperone HtpG	[O]	Posttranslational modification, protein turnover, chaperones	Hsp90 protein;; Histidine kinase-, DNA gyrase B-, and HSP90-like ATPase;; Histidine kinase-, DNA gyrase B-, and HSP90-like ATPase	Heat shock protein 90-1 OS=Arabidopsis thaliana OX=3702 GN=HSP90-1 PE=1 SV=3	XP_006490631.1 heat shock protein 83 [Citrus sinensis]
Cs_ont_4g005140	727.133	720.05	710.671	322.786	322.521	310.024	-1.21941	0	down	--	--	Molecular Function: cysteine-type peptidase activity (GO:0008234);;	K01369|0.0|cit:102612763|K01369 LGMN; legumain [EC:3.4.22.34]	[O]	Posttranslational modification, protein turnover, chaperones	Peptidase C13 family	Vacuolar-processing enzyme OS=Citrus sinensis OX=2711 PE=2 SV=1	NP_001275777.1 vacuolar-processing enzyme precursor [Citrus sinensis]
Cs_ont_8g009480	532.7	519.375	510.085	138.467	146.317	139.014	-1.91702	0	down	[O]	Posttranslational modification, protein turnover, chaperones	Molecular Function: ATP binding (GO:0005524);; Biological Process: protein folding (GO:0006457);; Biological Process: response to heat (GO:0009408);; Cellular Component: membrane (GO:0016020);; Molecular Function: metal ion binding (GO:0046872);;	K09503|0.0|cit:102627308|K09503 DNAJA2; DnaJ homolog subfamily A member 2	[O]	Posttranslational modification, protein turnover, chaperones	DnaJ C terminal domain;; DnaJ domain;; DnaJ central domain	DnaJ protein homolog ANJ1 OS=Atriplex nummularia OX=3553 PE=2 SV=1	XP_006487844.1 dnaJ protein homolog ANJ1 [Citrus sinensis]
Cs_ont_5g043190	156.045	161.275	181.706	26.8746	25.3674	24.6141	-2.73338	0	down	--	--	Cellular Component: extracellular region (GO:0005576);; Biological Process: sexual reproduction (GO:0019953);;	--|0.0|cit:102627945|hypothetical protein	--	--	Expansin C-terminal domain;; Lytic transglycolase	Expansin-like B1 OS=Arabidopsis thaliana OX=3702 GN=EXLB1 PE=2 SV=2	XP_006477088.1 expansin-like B1 [Citrus sinensis]
Cs_ont_1g020390	13.8186	13.8436	13.7577	44.4079	45.326	42.7282	1.64217	0	up	[V]	Defense mechanisms	Molecular Function: ATP binding (GO:0005524);; Molecular Function: xenobiotic transmembrane transporting ATPase activity (GO:0008559);; Cellular Component: integral component of membrane (GO:0016021);; Molecular Function: ATPase activity, coupled to transmembrane movement of substances (GO:0042626);; Biological Process: transmembrane transport (GO:0055085);;	--|0.0|cit:102614291|hypothetical protein	[Q]	Secondary metabolites biosynthesis, transport and catabolism	ABC transporter;; ABC transporter transmembrane region;; RecF/RecN/SMC N terminal domain;; AAA domain, putative AbiEii toxin, Type IV TA system;; 50S ribosome-binding GTPase	ABC transporter C family member 8 OS=Arabidopsis thaliana OX=3702 GN=ABCC8 PE=2 SV=3	XP_006466060.1 ABC transporter C family member 8 isoform X1 [Citrus sinensis]
Cs_ont_3g029690	354.034	353.026	355.571	107.099	106.957	108.552	-1.75538	0	down	[O]	Posttranslational modification, protein turnover, chaperones	Molecular Function: ATP binding (GO:0005524);; Cellular Component: nucleus (GO:0005634);; Cellular Component: mitochondrion (GO:0005739);; Biological Process: protein folding (GO:0006457);; Biological Process: response to cold (GO:0009409);; Cellular Component: chloroplast (GO:0009507);; Cellular Component: chloroplast stroma (GO:0009570);; Cellular Component: thylakoid (GO:0009579);; Cellular Co…	K03283|0.0|cit:112495491|K03283 HSPA1s; heat shock 70kDa protein 1/2/6/8	[O]	Posttranslational modification, protein turnover, chaperones	Hsp70 protein;; MreB/Mbl protein	Heat shock 70 kDa protein 6, chloroplastic OS=Arabidopsis thaliana OX=3702 GN=HSP70-6 PE=1 SV=1	XP_024948924.1 heat shock 70 kDa protein 6, chloroplastic [Citrus sinensis]
Cs_ont_1g010810	116.276	115.729	111.174	16.5957	18.285	15.5824	-2.79989	0	down	[O]	Posttranslational modification, protein turnover, chaperones	Molecular Function: ATP binding (GO:0005524);;	K03283|0.0|cit:102625591|K03283 HSPA1s; heat shock 70kDa protein 1/2/6/8	[O]	Posttranslational modification, protein turnover, chaperones	Hsp70 protein;; MreB/Mbl protein;; NAD-specific glutamate dehydrogenase	Heat shock 70 kDa protein OS=Glycine max OX=3847 GN=HSP70 PE=3 SV=1	XP_006493389.1 heat shock 70 kDa protein 5-like [Citrus sinensis]
Cs_ont_2g035540	1121.37	1103.73	1085.43	462.936	471.738	477.611	-1.26568	0	down	[O]	Posttranslational modification, protein turnover, chaperones	Molecular Function: ATP binding (GO:0005524);; Biological Process: 'de novo' protein folding (GO:0006458);; Biological Process: mitochondrion organization (GO:0007005);; Cellular Component: chloroplast (GO:0009507);; Biological Process: protein refolding (GO:0042026);; Molecular Function: protein binding involved in protein folding (GO:0044183);; Molecular Function: unfolded protein binding (GO:0…	K04077|0.0|cit:102625215|K04077 groEL; chaperonin GroEL	[O]	Posttranslational modification, protein turnover, chaperones	TCP-1/cpn60 chaperonin family	Chaperonin 60 subunit beta 3, chloroplastic OS=Arabidopsis thaliana OX=3702 GN=CPN60B3 PE=1 SV=1	XP_006488950.1 ruBisCO large subunit-binding protein subunit beta, chloroplastic [Citrus sinensis]
Cs_ont_8g022070	393.104	397.459	422.925	107.08	97.314	101.735	-2.02236	0	down	--	--	--	--|1e-80|cit:102611808|hypothetical protein	--	--	Organ specific protein	Organ-specific protein S2 OS=Pisum sativum OX=3888 PE=2 SV=1	XP_006487165.1 organ-specific protein S2-like [Citrus sinensis]
Cs_ont_8g026750	247.412	251.763	243.939	28.8396	29.4763	27.9163	-3.14004	0	down	[M]	Cell wall/membrane/envelope biogenesis	Molecular Function: metallopeptidase activity (GO:0008237);; Biological Process: response to heat (GO:0009408);; Biological Process: response to high light intensity (GO:0009644);; Cellular Component: integral component of membrane (GO:0016021);; Cellular Component: chloroplast membrane (GO:0031969);; Biological Process: response to hydrogen peroxide (GO:0042542);;	--|0.0|cit:102621999|hypothetical protein	--	--	--	Probable zinc metallopeptidase EGY3, chloroplastic OS=Arabidopsis thaliana OX=3702 GN=EGY3 PE=1 SV=1	XP_006486883.1 probable zinc metallopeptidase EGY3, chloroplastic [Citrus sinensis]
Cs_ont_3g008620	436.876	465.59	474.988	78.8811	73.6146	75.7454	-2.62859	0	down	[TZDR]	--	Molecular Function: calcium ion binding (GO:0005509);;	K13448|1e-120|cit:102628611|K13448 CML; calcium-binding protein CML	[T]	Signal transduction mechanisms	EF hand;; EF hand;; EF-hand domain;; EF-hand domain pair;; EF-hand domain pair;; Secreted protein acidic and rich in cysteine Ca binding region	Probable calcium-binding protein CML44 OS=Arabidopsis thaliana OX=3702 GN=CML44 PE=2 SV=2	XP_006472872.1 probable calcium-binding protein CML44 [Citrus sinensis]
Cs_ont_4g023620	3683.17	3860.38	3917.61	716.584	734.123	807.428	-2.37852	0	down	[O]	Posttranslational modification, protein turnover, chaperones	Cellular Component: cytoplasm (GO:0005737);;	K13993|1e-112|cit:102606859|K13993 HSP20; HSP20 family protein	[O]	Posttranslational modification, protein turnover, chaperones	Hsp20/alpha crystallin family;; HSP20-like domain found in ArsA	17.9 kDa class II heat shock protein OS=Glycine max OX=3847 GN=HSP17.9-D PE=3 SV=1	XP_006474456.1 17.3 kDa class II heat shock protein-like [Citrus sinensis]
QC_newGene_617	682.917	687.867	671.148	201.216	203.091	206.421	-1.7654	0	down	--	--	Molecular Function: 3-oxo-5-alpha-steroid 4-dehydrogenase activity (GO:0003865);; Cellular Component: cytoplasm (GO:0005737);; Cellular Component: integral component of membrane (GO:0016021);; Biological Process: brassinosteroid biosynthetic process (GO:0016132);; Molecular Function: cholestenone 5-alpha-reductase activity (GO:0047751);; Molecular Function: progesterone 5-alpha-reductase activity…	K10258|0.0|cit:102617880|K10258 TER; very-long-chain enoyl-CoA reductase [EC:1.3.1.93]	[I]	Lipid transport and metabolism	3-oxo-5-alpha-steroid 4-dehydrogenase;; Protein of unknown function (DUF1295)	Steroid 5-alpha-reductase DET2 OS=Gossypium hirsutum OX=3635 GN=DET2 PE=1 SV=1	XP_006445816.1 very-long-chain enoyl-CoA reductase [Citrus clementina]
Cs_ont_9g015520	134.437	137.132	134.312	44.4805	49.9346	47.9617	-1.58678	0	down	--	--	--	K15015|0.0|cit:102615499|K15015 SLC32A; solute carrier family 32 (vesicular inhibitory amino acid transporter)	[E]	Amino acid transport and metabolism	Transmembrane amino acid transporter protein	Amino acid transporter AVT1A OS=Arabidopsis thaliana OX=3702 GN=AVT1A PE=2 SV=2	XP_024954593.1 amino acid transporter AVT1A isoform X2 [Citrus sinensis]
Cs_ont_2g018770	64.2251	66.9407	67.2565	175.723	176.359	176.442	1.3783	0	up	[Q]	Secondary metabolites biosynthesis, transport and catabolism	Molecular Function: monooxygenase activity (GO:0004497);; Molecular Function: iron ion binding (GO:0005506);; Biological Process: defense response (GO:0006952);; Cellular Component: chloroplast outer membrane (GO:0009707);; Cellular Component: chloroplast envelope (GO:0009941);; Cellular Component: integral component of membrane (GO:0016021);; Biological Process: sterol metabolic process (GO:0016…	K10528|0.0|cit:102578046|K10528 HPL; hydroperoxide lyase [EC:4.1.2.-]	--	--	Cytochrome P450	Fatty acid hydroperoxide lyase, chloroplastic OS=Solanum lycopersicum OX=4081 GN=HPL PE=1 SV=1	NP_001275853.1 fatty acid hydroperoxide lyase [Citrus sinensis]
Cs_ont_8g020190	1287.73	1280.37	1350.53	508.705	491.525	503.316	-1.41715	0	down	[G]	Carbohydrate transport and metabolism	Molecular Function: fructose-bisphosphate aldolase activity (GO:0004332);; Biological Process: gluconeogenesis (GO:0006094);; Biological Process: glycolytic process (GO:0006096);; Cellular Component: chloroplast (GO:0009507);; Cellular Component: chloroplast stroma (GO:0009570);; Cellular Component: thylakoid (GO:0009579);; Biological Process: response to abscisic acid (GO:0009737);; Cellular Com…	K01623|0.0|cit:102606603|K01623 ALDO; fructose-bisphosphate aldolase, class I [EC:4.1.2.13]	[G]	Carbohydrate transport and metabolism	Fructose-bisphosphate aldolase class-I	Fructose-bisphosphate aldolase 2, chloroplastic OS=Arabidopsis thaliana OX=3702 GN=FBA2 PE=1 SV=2	XP_006487372.1 fructose-bisphosphate aldolase 1, chloroplastic [Citrus sinensis]
Cs_ont_8g001440	2019.95	2043.83	2144.35	420.714	413.858	429.816	-2.33082	0	down	[O]	Posttranslational modification, protein turnover, chaperones	Cellular Component: cytoplasm (GO:0005737);;	K13993|1e-114|cit:102621322|K13993 HSP20; HSP20 family protein	[O]	Posttranslational modification, protein turnover, chaperones	Hsp20/alpha crystallin family;; HSP20-like domain found in ArsA	18.2 kDa class I heat shock protein OS=Medicago sativa OX=3879 GN=HSP18.2 PE=2 SV=1	XP_006488427.1 17.3 kDa class I heat shock protein-like [Citrus sinensis]
Cs_ont_1g010380	156.358	156.323	146.93	9.86223	9.33103	9.00092	-4.06182	0	down	[O]	Posttranslational modification, protein turnover, chaperones	Molecular Function: ATP binding (GO:0005524);;	K03283|0.0|cit:102625888|K03283 HSPA1s; heat shock 70kDa protein 1/2/6/8	[O]	Posttranslational modification, protein turnover, chaperones	Hsp70 protein;; MreB/Mbl protein;; NAD-specific glutamate dehydrogenase;; NAD-specific glutamate dehydrogenase	Heat shock 70 kDa protein OS=Glycine max OX=3847 GN=HSP70 PE=3 SV=1	XP_015381136.1 LOW QUALITY PROTEIN: heat shock 70 kDa protein [Citrus sinensis]
Cs_ont_6g010590	105.999	110.251	106.891	28.5648	28.1176	27.1509	-1.98128	0	down	[O]	Posttranslational modification, protein turnover, chaperones	Cellular Component: extracellular region (GO:0005576);; Cellular Component: primary cell wall (GO:0009530);; Biological Process: cell wall organization (GO:0071555);;	--|0.0|cit:102621083|hypothetical protein	[S]	Function unknown	Activator of Hsp90 ATPase, N-terminal;; Activator of Hsp90 ATPase homolog 1-like protein	Extensin OS=Nicotiana tabacum OX=4097 GN=HRGPNT3 PE=2 SV=1	XP_006492841.1 activator of 90 kDa heat shock protein ATPase homolog [Citrus sinensis]
Cs_ont_4g021590	20.1141	18.6359	20.9058	2.91524	2.62964	2.69538	-2.89153	0	down	--	--	Biological Process: amino acid transmembrane transport (GO:0003333);; Cellular Component: plasma membrane (GO:0005886);; Biological Process: amino acid transport (GO:0006865);; Molecular Function: symporter activity (GO:0015293);; Cellular Component: membrane (GO:0016020);; Cellular Component: integral component of membrane (GO:0016021);;	--|0.0|cit:102628128|hypothetical protein	[E]	Amino acid transport and metabolism	Transmembrane amino acid transporter protein;; Tryptophan/tyrosine permease family	Probable amino acid permease 7 OS=Arabidopsis thaliana OX=3702 GN=AAP7 PE=2 SV=1	XP_006474781.1 probable amino acid permease 7 isoform X1 [Citrus sinensis]
Cs_ont_5g048470	420.519	416.798	402.21	44.3286	48.0809	46.1907	-3.19523	0	down	[O]	Posttranslational modification, protein turnover, chaperones	Molecular Function: ATP binding (GO:0005524);; Cellular Component: cytoplasm (GO:0005737);; Biological Process: protein folding (GO:0006457);; Biological Process: response to stress (GO:0006950);;	K04079|1e-158|cit:102616579|K04079 HSP90A; molecular chaperone HtpG	[O]	Posttranslational modification, protein turnover, chaperones	Hsp90 protein;; Histidine kinase-, DNA gyrase B-, and HSP90-like ATPase;; Histidine kinase-, DNA gyrase B-, and HSP90-like ATPase	Heat shock protein 83 OS=Ipomoea nil OX=35883 GN=HSP83A PE=2 SV=1	XP_006476504.1 heat shock protein 83-like [Citrus sinensis]
Cs_ont_6g026400	95.5749	94.7735	92.7933	240.285	244.574	242.969	1.33134	0	up	--	--	Cellular Component: extracellular region (GO:0005576);; Cellular Component: plant-type cell wall (GO:0009505);; Molecular Function: pectin acetylesterase activity (GO:0052793);; Biological Process: cell wall organization (GO:0071555);;	--|0.0|cit:102619995|hypothetical protein	[M]	Cell wall/membrane/envelope biogenesis	Pectinacetylesterase	Pectin acetylesterase 10 OS=Arabidopsis thaliana OX=3702 GN=PAE10 PE=2 SV=1	XP_006480336.1 pectin acetylesterase 10-like [Citrus sinensis]
Cs_ont_4g027500	22.0781	19.9563	20.1773	5.16468	5.34558	5.3274	-2.00871	0	down	--	--	Biological Process: cell cycle (GO:0007049);; Biological Process: multicellular organism development (GO:0007275);;	K03255|0.0|cit:102623823|K03255 TIF31; protein TIF31	[R]	General function prediction only	Tetratricopeptide repeat;; Translation initiation factor eIF3 subunit 135;; Tetratricopeptide repeat;; Mitochondrial function, CLU-N-term;; Tetratricopeptide repeat	Protein TSS OS=Arabidopsis thaliana OX=3702 GN=TSS PE=1 SV=1	XP_006474058.1 protein TSS [Citrus sinensis]
Cs_ont_6g014920	621.967	617.056	616.465	242.921	235.158	237.737	-1.39236	0	down	--	--	Cellular Component: vacuole (GO:0005773);; Cellular Component: vacuolar membrane (GO:0005774);; Biological Process: phosphorus metabolic process (GO:0006793);; Biological Process: cellular calcium ion homeostasis (GO:0006874);; Biological Process: cellular zinc ion homeostasis (GO:0006882);; Biological Process: response to nematode (GO:0009624);; Cellular Component: plant-type vacuole membrane (G…	K07300|0.0|cit:102629587|K07300 chaA; Ca2+:H+ antiporter	[P]	Inorganic ion transport and metabolism	Sodium/calcium exchanger protein	Vacuolar cation/proton exchanger 3 OS=Arabidopsis thaliana OX=3702 GN=CAX3 PE=1 SV=1	XP_006481027.1 vacuolar cation/proton exchanger 3 [Citrus sinensis]
Cs_ont_6g000650	372.406	358.94	341.752	130.876	134.105	132.799	-1.46683	0	down	[O]	Posttranslational modification, protein turnover, chaperones	Molecular Function: ATP binding (GO:0005524);; Biological Process: response to heat (GO:0009408);; Cellular Component: chloroplast (GO:0009507);; Cellular Component: plastid stroma (GO:0009532);; Cellular Component: chloroplast stroma (GO:0009570);; Biological Process: chloroplast organization (GO:0009658);; Biological Process: protein processing (GO:0016485);;	K03695|0.0|cit:102616406|K03695 clpB; ATP-dependent Clp protease ATP-binding subunit ClpB	[O]	Posttranslational modification, protein turnover, chaperones	AAA domain (Cdc48 subfamily);; AAA lid domain;; Clp amino terminal domain, pathogenicity island component;; ATPase family associated with various cellular activities (AAA);; C-terminal, D2-small domain, of ClpB protein;; AAA domain (dynein-related subfamily);; Sigma-54 interaction domain;; AAA ATPase domain;; Bacterial TniB protein;; IstB-like ATP binding protein;; Holliday junction DNA helicase …	Chaperone protein ClpB3, chloroplastic OS=Arabidopsis thaliana OX=3702 GN=CLPB3 PE=1 SV=1	XP_006482690.1 chaperone protein ClpB3, chloroplastic isoform X2 [Citrus sinensis]
Cs_ont_4g005660	1574.83	1605.03	1604.27	376.503	368.346	374.514	-2.12649	0	down	[K]	Transcription	Molecular Function: DNA-binding transcription factor activity (GO:0003700);; Cellular Component: nucleus (GO:0005634);; Biological Process: transcription, DNA-templated (GO:0006351);; Molecular Function: sequence-specific DNA binding (GO:0043565);;	K09419|0.0|cit:102620157|K09419 HSFF; heat shock transcription factor, other eukaryote	[K]	Transcription	HSF-type DNA-binding	Heat shock factor protein HSF30 OS=Solanum peruvianum OX=4082 GN=HSF30 PE=2 SV=1	XP_024953000.1 heat shock factor protein HSF30 [Citrus sinensis]
Cs_ont_3g010420	173.391	180.813	188.006	21.7922	19.3167	21.433	-3.15082	0	down	--	--	Cellular Component: cytoplasm (GO:0005737);; Biological Process: metal ion transport (GO:0030001);; Molecular Function: transition metal ion binding (GO:0046914);; Biological Process: cellular transition metal ion homeostasis (GO:0046916);;	--|1e-104|cit:102621462|hypothetical protein	[P]	Inorganic ion transport and metabolism	Heavy-metal-associated domain	Heavy metal-associated isoprenylated plant protein 24 OS=Arabidopsis thaliana OX=3702 GN=HIPP24 PE=1 SV=1	XP_006472653.1 heavy metal-associated isoprenylated plant protein 24 [Citrus sinensis]
Cs_ont_2g033670	10.0055	9.98406	9.79512	51.9969	52.8641	48.5325	2.32929	0	up	--	--	Cellular Component: chloroplast thylakoid (GO:0009534);; Cellular Component: chloroplast stroma (GO:0009570);; Biological Process: green leaf volatile biosynthetic process (GO:0010597);; Molecular Function: linoleate 13S-lipoxygenase activity (GO:0016165);; Biological Process: oxylipin biosynthetic process (GO:0031408);; Molecular Function: metal ion binding (GO:0046872);;	K00454|0.0|cit:102625429|K00454 LOX2S; lipoxygenase [EC:1.13.11.12]	--	--	Lipoxygenase;; PLAT/LH2 domain	Linoleate 13S-lipoxygenase 2-1, chloroplastic OS=Solanum tuberosum OX=4113 GN=LOX2.1 PE=1 SV=1	XP_006494271.1 linoleate 13S-lipoxygenase 2-1, chloroplastic [Citrus sinensis]
Cs_ont_5g025020	299.959	306.203	311.59	41.3913	43.6169	44.3313	-2.86164	0	down	[O]	Posttranslational modification, protein turnover, chaperones	Cellular Component: endoplasmic reticulum lumen (GO:0005788);;	K13993|1e-144|cit:102630544|K13993 HSP20; HSP20 family protein	[O]	Posttranslational modification, protein turnover, chaperones	Hsp20/alpha crystallin family;; HSP20-like domain found in ArsA;; CS domain	22.0 kDa class IV heat shock protein OS=Glycine max OX=3847 GN=HSP22.0 PE=3 SV=1	XP_006478285.1 22.0 kDa heat shock protein [Citrus sinensis]
Cs_ont_5g007700	70.4036	72.9046	75.2754	13.417	11.5168	12.4187	-2.58286	0	down	[O]	Posttranslational modification, protein turnover, chaperones	Molecular Function: nucleic acid binding (GO:0003676);; Cellular Component: nucleus (GO:0005634);; Molecular Function: zinc ion binding (GO:0008270);;	--|1e-106|cit:102618339|hypothetical protein	[O]	Posttranslational modification, protein turnover, chaperones	DnaJ domain	DNAJ protein JJJ1 homolog OS=Arabidopsis thaliana OX=3702 GN=JJJ1 PE=1 SV=1	XP_015386193.1 chaperone protein DnaJ isoform X1 [Citrus sinensis]
Cs_ont_4g005490	6531.94	6393	6584.01	23702.9	22281.6	22556.4	1.7776	0	up	--	--	Molecular Function: mannose binding (GO:0005537);; Molecular Function: metal ion binding (GO:0046872);;	--|0.0|cit:102630138|hypothetical protein	--	--	Legume lectin domain;; Bacterial lectin	Agglutinin-2 OS=Cladrastis kentukea OX=38412 PE=1 SV=1	XP_006495232.1 lectin [Citrus sinensis]
Cs_ont_2g004210	8.39973	8.72022	7.91704	67.8127	67.5052	69.4717	2.99763	0	up	--	--	Cellular Component: extracellular region (GO:0005576);; Biological Process: lipid catabolic process (GO:0016042);; Molecular Function: hydrolase activity, acting on ester bonds (GO:0016788);;	--|0.0|cit:102625216|hypothetical protein	--	--	GDSL-like Lipase/Acylhydrolase	GDSL esterase/lipase At5g45950 OS=Arabidopsis thaliana OX=3702 GN=At5g45950 PE=2 SV=1	XP_006467695.1 GDSL esterase/lipase At5g45950 [Citrus sinensis]
Cs_ont_2g014830	9.35731	8.97498	7.77542	51.2838	50.4969	52.8069	2.53034	0	up	--	--	Cellular Component: Golgi apparatus (GO:0005794);; Cellular Component: integral component of membrane (GO:0016021);; Molecular Function: O-acetyltransferase activity (GO:0016413);; Biological Process: cell wall organization or biogenesis (GO:0071554);;	--|0.0|cit:102630822|hypothetical protein	--	--	GDSL/SGNH-like Acyl-Esterase family found in Pmr5 and Cas1p;; PMR5 N terminal Domain	Protein trichome birefringence-like 43 OS=Arabidopsis thaliana OX=3702 GN=TBL43 PE=2 SV=1	XP_006492255.1 protein trichome birefringence-like 43 [Citrus sinensis]
Cs_ont_2g006950	11.2714	11.5976	11.6017	67.2946	73.3816	67.4026	2.55731	0	up	--	--	Molecular Function: inorganic phosphate transmembrane transporter activity (GO:0005315);; Cellular Component: vacuolar membrane (GO:0005774);; Biological Process: response to nematode (GO:0009624);; Biological Process: photosynthetic acclimation (GO:0009643);; Biological Process: response to sucrose (GO:0009744);; Biological Process: response to glucose (GO:0009749);; Biological Process: regulati…	K05350|0.0|cit:102607393|K05350 bglB; beta-glucosidase [EC:3.2.1.21]	[GE]	--	Triose-phosphate Transporter family;; EamA-like transporter family	Glucose-6-phosphate/phosphate translocator 2, chloroplastic OS=Arabidopsis thaliana OX=3702 GN=GPT2 PE=2 SV=2	XP_024950452.1 beta-glucosidase 46-like [Citrus sinensis]
Cs_ont_7g016340	33.3527	33.7912	33.3964	108.401	105.865	104.794	1.63058	1.6358e-304	up	[V]	Defense mechanisms	Molecular Function: drug transmembrane transporter activity (GO:0015238);; Molecular Function: antiporter activity (GO:0015297);; Cellular Component: integral component of membrane (GO:0016021);;	K03327|0.0|cit:102615021|K03327 TC.MATE; multidrug resistance protein, MATE family	[R]	General function prediction only	MatE	Protein DETOXIFICATION 24 OS=Arabidopsis thaliana OX=3702 GN=DTX24 PE=2 SV=1	XP_006495081.1 protein DETOXIFICATION 25-like [Citrus sinensis]
Cs_ont_1g027710	225.459	242.062	247.162	59.7088	59.2119	67.9449	-1.97036	1.31527e-303	down	[M]	Cell wall/membrane/envelope biogenesis	Cellular Component: nucleosome (GO:0000786);; Molecular Function: DNA binding (GO:0003677);; Cellular Component: nucleus (GO:0005634);; Biological Process: nucleosome assembly (GO:0006334);;	K11275|1e-131|cit:102612106|K11275 H1_5; histone H1/5	--	--	linker histone H1 and H5 family	Histone H1 OS=Solanum pennellii OX=28526 PE=2 SV=1	XP_006466923.1 histone H1 [Citrus sinensis]
Cs_ont_3g000940	56.4841	55.4148	56.5257	138.11	135.587	139.953	1.25809	2.87323e-297	up	[S]	Function unknown	--	--|0.0|cit:102619385|hypothetical protein	[S]	Function unknown	Transport and Golgi organisation 2	--	XP_006473801.1 transport and Golgi organization 2 homolog [Citrus sinensis]
Cs_ont_4g001590	60.0371	59.7929	55.4491	14.9736	15.6286	15.1976	-1.97053	4.06273e-296	down	[RTKL]	--	Molecular Function: protein serine/threonine kinase activity (GO:0004674);; Molecular Function: ATP binding (GO:0005524);; Cellular Component: intracellular (GO:0005622);; Biological Process: peptidyl-serine phosphorylation (GO:0018105);; Biological Process: peptidyl-threonine phosphorylation (GO:0018107);; Biological Process: intracellular signal transduction (GO:0035556);;	--|0.0|cit:102625929|hypothetical protein	[T]	Signal transduction mechanisms	Protein kinase domain;; Protein tyrosine and serine/threonine kinase;; NAF domain	CBL-interacting serine/threonine-protein kinase 5 OS=Arabidopsis thaliana OX=3702 GN=CIPK5 PE=2 SV=1	XP_006483468.1 CBL-interacting serine/threonine-protein kinase 5 [Citrus sinensis]
Cs_ont_8g022340	20.2606	21.8316	21.7264	77.0106	70.2946	74.9941	1.76539	1.08613e-292	up	[GEPR]	--	Molecular Function: carbohydrate:proton symporter activity (GO:0005351);; Molecular Function: galactose transmembrane transporter activity (GO:0005354);; Molecular Function: glucose transmembrane transporter activity (GO:0005355);; Molecular Function: myo-inositol transmembrane transporter activity (GO:0005365);; Cellular Component: plasma membrane (GO:0005886);; Biological Process: lateral root …	--|0.0|cit:102616135|hypothetical protein	[R]	General function prediction only	Sugar (and other) transporter;; Major Facilitator Superfamily	Polyol transporter 5 OS=Arabidopsis thaliana OX=3702 GN=PLT5 PE=1 SV=2	XP_006487181.1 polyol transporter 5 [Citrus sinensis]
QC_newGene_1846	47.519	46.913	46.8161	15.8369	15.6137	16.7164	-1.58726	3.74485e-289	down	[S]	Function unknown	--	--|0.0|cit:102626091|hypothetical protein	[R]	General function prediction only	Leucine rich repeat;; Leucine Rich repeats (2 copies);; Leucine Rich Repeat;; Leucine Rich repeat;; Leucine rich repeat;; Leucine rich repeat N-terminal domain;; Leucine Rich repeats (2 copies);; Leucine Rich repeat;; Leucine Rich Repeat	Receptor-like protein 1 OS=Arabidopsis thaliana OX=3702 GN=RLP1 PE=2 SV=2	XP_024950161.1 receptor-like protein 15 isoform X1 [Citrus sinensis]
Cs_ont_8g014310	87.7792	91.6021	100.594	37.2189	39.749	40.6375	-1.25389	3.07074e-283	down	--	--	Cellular Component: nucleus (GO:0005634);; Biological Process: transcription, DNA-templated (GO:0006351);; Biological Process: regulation of transcription, DNA-templated (GO:0006355);; Biological Process: rhythmic process (GO:0048511);;	--|0.0|cit:102625815|hypothetical protein	--	--	--	Protein LNK1 OS=Arabidopsis thaliana OX=3702 GN=LNK1 PE=1 SV=1	XP_024954702.1 protein LNK1 isoform X5 [Citrus sinensis]
Cs_ont_6g016010	46.6123	46.8315	51.7568	5.9206	7.06165	6.91499	-2.89922	3.72662e-283	down	[O]	Posttranslational modification, protein turnover, chaperones	Cellular Component: cytoplasm (GO:0005737);;	K13993|1e-100|cit:102624989|K13993 HSP20; HSP20 family protein	[O]	Posttranslational modification, protein turnover, chaperones	Hsp20/alpha crystallin family;; HSP20-like domain found in ArsA	17.7 kDa class I heat shock protein OS=Solanum peruvianum OX=4082 PE=2 SV=1	XP_006480920.1 class I heat shock protein-like [Citrus sinensis]
Cs_ont_3g009960	0.994452	1.31838	1.03601	11.85	11.8322	11.8817	3.37894	1.36258e-281	up	[R]	General function prediction only	Biological Process: nitric oxide biosynthetic process (GO:0006809);; Molecular Function: heme binding (GO:0020037);; Molecular Function: molybdenum ion binding (GO:0030151);; Biological Process: nitrate assimilation (GO:0042128);; Molecular Function: molybdopterin cofactor binding (GO:0043546);; Molecular Function: nitrate reductase [NAD(P)H] activity (GO:0050463);; Molecular Function: nitrate re…	K10534|0.0|cit:102610866|K10534 NR; nitrate reductase (NAD(P)H) [EC:1.7.1.1 1.7.1.2 1.7.1.3]	[C]	Energy production and conversion	Oxidoreductase molybdopterin binding domain;; Mo-co oxidoreductase dimerisation domain;; Oxidoreductase FAD-binding domain;; Oxidoreductase NAD-binding domain;; Cytochrome b5-like Heme/Steroid binding domain	Nitrate reductase [NAD(P)H] OS=Betula pendula OX=3505 GN=NIA1 PE=2 SV=1	XP_006472708.1 nitrate reductase [NAD(P)H]-like [Citrus sinensis]
Cs_ont_4g005510	14.9749	15.9209	16.7539	56.0789	56.0616	58.6558	1.78491	1.08042e-279	up	--	--	Molecular Function: iron ion transmembrane transporter activity (GO:0005381);; Molecular Function: zinc ion transmembrane transporter activity (GO:0005385);; Cellular Component: vacuolar membrane (GO:0005774);; Cellular Component: plasma membrane (GO:0005886);; Biological Process: iron ion transport (GO:0006826);; Biological Process: zinc ion transport (GO:0006829);; Cellular Component: chloropla…	K14709|0.0|cit:102625806|K14709 SLC39A1_2_3; solute carrier family 39 (zinc transporter), member 1/2/3	[P]	Inorganic ion transport and metabolism	ZIP Zinc transporter	Fe(2+) transport protein 3, chloroplastic OS=Arabidopsis thaliana OX=3702 GN=IRT3 PE=2 SV=3	XP_006475924.1 zinc transporter 4, chloroplastic [Citrus sinensis]
Cs_ont_8g002920	88.4315	80.512	83.3004	23.8591	24.6126	21.9485	-1.87537	3.79302e-279	down	[O]	Posttranslational modification, protein turnover, chaperones	Molecular Function: ATP binding (GO:0005524);;	K03283|0.0|cit:102609521|K03283 HSPA1s; heat shock 70kDa protein 1/2/6/8	[O]	Posttranslational modification, protein turnover, chaperones	Hsp70 protein;; MreB/Mbl protein	Heat shock cognate 70 kDa protein 2 OS=Solanum lycopersicum OX=4081 GN=HSC-2 PE=2 SV=1	XP_006488297.1 heat shock cognate 70 kDa protein 2-like [Citrus sinensis]
Cs_ont_3g000500	5.94868	5.79586	5.76244	30.4241	27.2579	28.6407	2.25441	1.2618e-278	up	[I]	Lipid transport and metabolism	Molecular Function: hydroxymethylglutaryl-CoA reductase (NADPH) activity (GO:0004420);; Cellular Component: endoplasmic reticulum membrane (GO:0005789);; Biological Process: isoprenoid biosynthetic process (GO:0008299);; Biological Process: coenzyme A metabolic process (GO:0015936);; Cellular Component: integral component of membrane (GO:0016021);; Cellular Component: mitochondrial membrane (GO:0…	K00021|0.0|cit:102609952|K00021 HMGCR; hydroxymethylglutaryl-CoA reductase (NADPH) [EC:1.1.1.34]	[I]	Lipid transport and metabolism	Hydroxymethylglutaryl-coenzyme A reductase	3-hydroxy-3-methylglutaryl-coenzyme A reductase 1 OS=Hevea brasiliensis OX=3981 GN=HMGR1 PE=2 SV=1	XP_006473861.1 3-hydroxy-3-methylglutaryl-coenzyme A reductase 1 [Citrus sinensis]
Cs_ont_6g023780	78.008	79.6324	82.751	25.1474	24.3239	23.9576	-1.74567	1.54172e-278	down	--	--	Biological Process: embryo development ending in seed dormancy (GO:0009793);;	--|0.0|cit:102623840|hypothetical protein	--	--	Phloem protein 2	F-box protein At2g02240 OS=Arabidopsis thaliana OX=3702 GN=At2g02240 PE=2 SV=1	XP_006480431.1 F-box protein At2g02240-like isoform X2 [Citrus sinensis]
Cs_ont_9g024500	13.8776	12.7086	13.4762	50.8867	48.0849	49.6453	1.85457	1.68474e-276	up	[G]	Carbohydrate transport and metabolism	Molecular Function: alpha-L-fucosidase activity (GO:0004560);; Cellular Component: vacuole (GO:0005773);; Biological Process: carbohydrate metabolic process (GO:0005975);; Biological Process: glycoprotein catabolic process (GO:0006516);; Cellular Component: apoplast (GO:0048046);;	K01206|0.0|cit:102630305|K01206 FUCA; alpha-L-fucosidase [EC:3.2.1.51]	[G]	Carbohydrate transport and metabolism	Alpha-L-fucosidase	Alpha-L-fucosidase 1 OS=Arabidopsis thaliana OX=3702 GN=FUC1 PE=1 SV=2	XP_006490720.1 alpha-L-fucosidase 1-like [Citrus sinensis]
Cs_ont_9g016540	24.5454	23.9871	24.7347	3.51365	3.14049	3.44873	-2.89249	2.51643e-272	down	[O]	Posttranslational modification, protein turnover, chaperones	Molecular Function: peptidyl-prolyl cis-trans isomerase activity (GO:0003755);; Molecular Function: FK506 binding (GO:0005528);; Cellular Component: nucleus (GO:0005634);; Cellular Component: vacuole (GO:0005773);; Biological Process: chaperone-mediated protein folding (GO:0061077);; Biological Process: cellular heat acclimation (GO:0070370);;	K09571|0.0|zju:107421930|K09571 FKBP4_5; FK506-binding protein 4/5 [EC:5.2.1.8]	[O]	Posttranslational modification, protein turnover, chaperones	FKBP-type peptidyl-prolyl cis-trans isomerase;; Tetratricopeptide repeat;; Tetratricopeptide repeat;; Tetratricopeptide repeat;; TPR repeat;; Tetratricopeptide repeat	Peptidyl-prolyl cis-trans isomerase FKBP65 OS=Arabidopsis thaliana OX=3702 GN=FKBP65 PE=1 SV=1	XP_006484806.1 peptidyl-prolyl cis-trans isomerase FKBP62 [Citrus sinensis]
Cs_ont_6g017720	54.6505	50.853	49.6984	15.2593	15.5606	15.0597	-1.793	3.85917e-272	down	--	--	Molecular Function: histone acetyltransferase activity (GO:0004402);; Cellular Component: nucleus (GO:0005634);; Biological Process: transcription, DNA-templated (GO:0006351);; Biological Process: regulation of transcription, DNA-templated (GO:0006355);; Molecular Function: zinc ion binding (GO:0008270);; Cellular Component: plasmodesma (GO:0009506);; Molecular Function: double-stranded methylate…	--|0.0|cit:102609015|hypothetical protein	--	--	Tify domain binding domain;; PHD-finger	Increased DNA methylation 1 OS=Arabidopsis thaliana OX=3702 GN=IDM1 PE=1 SV=1	XP_006480791.1 uncharacterized protein LOC102609015 [Citrus sinensis]
Cs_ont_6g009060	73.1822	72.2713	80.3055	19.7258	17.0151	18.8171	-2.05836	5.79574e-268	down	[IQR]	--	Molecular Function: oxidoreductase activity (GO:0016491);;	--|0.0|cit:102628349|hypothetical protein	[R]	General function prediction only	Enoyl-(Acyl carrier protein) reductase;; short chain dehydrogenase;; KR domain;; NAD dependent epimerase/dehydratase family	Tropinone reductase-like 1 OS=Erythroxylum coca OX=289672 PE=2 SV=1	XP_006481699.1 tropinone reductase-like 1 [Citrus sinensis]
Cs_ont_7g019420	52.546	51.6739	48.1503	142.881	144.547	138.387	1.44685	4.77621e-267	up	[G]	Carbohydrate transport and metabolism	Cellular Component: cell wall (GO:0005618);; Molecular Function: xylan 1,4-beta-xylosidase activity (GO:0009044);; Cellular Component: plant-type cell wall (GO:0009505);; Cellular Component: plasmodesma (GO:0009506);; Cellular Component: chloroplast (GO:0009507);; Biological Process: xyloglucan metabolic process (GO:0010411);; Molecular Function: carbohydrate binding (GO:0030246);; Biological Pro…	K15925|0.0|cit:102611225|K15925 XYL1; alpha-D-xyloside xylohydrolase [EC:3.2.1.177]	[G]	Carbohydrate transport and metabolism	Glycosyl hydrolases family 31;; N-terminal barrel of NtMGAM and CtMGAM, maltase-glucoamylase;; Galactose mutarotase-like	Alpha-xylosidase 1 OS=Arabidopsis thaliana OX=3702 GN=XYL1 PE=1 SV=1	XP_006484461.1 alpha-xylosidase 1 [Citrus sinensis]
Cs_ont_6g021270	123.524	124.602	129.377	45.312	42.684	44.6408	-1.5391	1.47069e-265	down	[C]	Energy production and conversion	--	K01512|0.0|cit:102608702|K01512 acyP; acylphosphatase [EC:3.6.1.7]	[C]	Energy production and conversion	Acylphosphatase	--	XP_006494416.1 uncharacterized protein LOC102608702 [Citrus sinensis]
Cs_ont_9g010190	1.92532	1.83438	1.63779	19.5316	18.1912	19.2601	3.35916	1.52493e-265	up	[QR]	--	Molecular Function: O-methyltransferase activity (GO:0008171);;	--|0.0|cit:102609574|hypothetical protein	[R]	General function prediction only	O-methyltransferase domain;; Dimerisation domain	Xanthohumol 4-O-methyltransferase OS=Humulus lupulus OX=3486 GN=OMT2 PE=1 SV=1	XP_006480227.1 xanthohumol 4-O-methyltransferase-like [Citrus sinensis]
Cs_ont_5g007860	18.2227	19.0671	17.4295	61.2462	60.1221	59.275	1.68852	1.65147e-265	up	--	--	Cellular Component: extracellular region (GO:0005576);; Cellular Component: cell wall (GO:0005618);; Molecular Function: pectinesterase activity (GO:0030599);; Biological Process: cell wall modification (GO:0042545);; Molecular Function: aspartyl esterase activity (GO:0045330);; Biological Process: pectin catabolic process (GO:0045490);; Molecular Function: pectinesterase inhibitor activity (GO:0…	K01051|0.0|cit:102614454|K01051 E3.1.1.11; pectinesterase [EC:3.1.1.11]	--	--	Pectinesterase;; Plant invertase/pectin methylesterase inhibitor	Probable pectinesterase/pectinesterase inhibitor 40 OS=Arabidopsis thaliana OX=3702 GN=PME40 PE=2 SV=1	XP_006480001.1 pectinesterase-like [Citrus sinensis]
Cs_ont_6g001510	15.2944	15.9767	15.8005	61.6309	58.692	57.08	1.87861	1.05175e-264	up	[G]	Carbohydrate transport and metabolism	--	K01785|0.0|cit:102625926|K01785 galM; aldose 1-epimerase [EC:5.1.3.3]	[G]	Carbohydrate transport and metabolism	Aldose 1-epimerase	--	XP_006482556.1 aldose 1-epimerase-like [Citrus sinensis]
Cs_ont_5g003550	30.244	30.2193	30.191	79.5305	78.0815	78.5898	1.34629	2.51713e-263	up	[M]	Cell wall/membrane/envelope biogenesis	Molecular Function: polygalacturonase activity (GO:0004650);; Biological Process: carbohydrate metabolic process (GO:0005975);; Cellular Component: integral component of membrane (GO:0016021);;	--|0.0|cit:102616450|hypothetical protein	--	--	Glycosyl hydrolases family 28;; Pectate lyase superfamily protein	Probable polygalacturonase OS=Vitis vinifera OX=29760 GN=GSVIVT00026920001 PE=1 SV=1	XP_006491165.1 probable polygalacturonase [Citrus sinensis]
Cs_ont_6g010240	222.209	220.968	232.549	94.2056	91.26	93.6079	-1.31103	2.99929e-263	down	[R]	General function prediction only	Molecular Function: nucleotide binding (GO:0000166);; Molecular Function: RNA binding (GO:0003723);; Cellular Component: spliceosomal complex (GO:0005681);; Cellular Component: cytoplasm (GO:0005737);; Biological Process: mRNA processing (GO:0006397);; Biological Process: RNA splicing (GO:0008380);; Cellular Component: nuclear speck (GO:0016607);; Molecular Function: identical protein binding (GO…	K12900|1e-159|cit:102626112|K12900 FUSIP1; FUS-interacting serine-arginine-rich protein 1	[R]	General function prediction only	RNA recognition motif. (a.k.a. RRM, RBD, or RNP domain)	Serine/arginine-rich SC35-like splicing factor SCL33 OS=Arabidopsis thaliana OX=3702 GN=SCL33 PE=1 SV=1	XP_024955768.1 serine/arginine-rich SC35-like splicing factor SCL33 isoform X1 [Citrus sinensis]
Cs_ont_5g041500	72.82	70.4266	69.4004	24.526	24.5441	22.3147	-1.61594	8.11838e-261	down	[Q]	Secondary metabolites biosynthesis, transport and catabolism	Molecular Function: copper ion binding (GO:0005507);; Biological Process: nitric oxide biosynthetic process (GO:0006809);; Molecular Function: primary amine oxidase activity (GO:0008131);; Biological Process: amine metabolic process (GO:0009308);; Biological Process: abscisic acid-activated signaling pathway (GO:0009738);; Molecular Function: quinone binding (GO:0048038);; Molecular Function: try…	K00276|0.0|cit:102628236|K00276 AOC3; primary-amine oxidase [EC:1.4.3.21]	[Q]	Secondary metabolites biosynthesis, transport and catabolism	Copper amine oxidase, enzyme domain;; Copper amine oxidase, N3 domain;; Copper amine oxidase, N2 domain	Primary amine oxidase OS=Arabidopsis thaliana OX=3702 GN=At1g62810 PE=2 SV=1	XP_006477269.1 primary amine oxidase-like [Citrus sinensis]
Cs_ont_3g024800	64.3231	64.2208	67.9472	183.066	183.431	171.168	1.417	1.42189e-253	up	--	--	Molecular Function: nucleotide binding (GO:0000166);; Molecular Function: aspartic-type endopeptidase activity (GO:0004190);; Cellular Component: cell wall (GO:0005618);; Biological Process: proteolysis (GO:0006508);; Cellular Component: plant-type cell wall (GO:0009505);; Biological Process: systemic acquired resistance (GO:0009627);; Biological Process: protein catabolic process (GO:0030163);; …	--|0.0|cit:102630280|hypothetical protein	[O]	Posttranslational modification, protein turnover, chaperones	Xylanase inhibitor N-terminal;; Xylanase inhibitor C-terminal;; Eukaryotic aspartyl protease	Aspartyl protease AED3 OS=Arabidopsis thaliana OX=3702 GN=AED3 PE=1 SV=1	XP_006465750.1 aspartyl protease AED3 [Citrus sinensis]
Cs_ont_5g000170	2.40649	2.17345	1.91886	12.3342	12.552	11.5747	2.44913	4.13571e-252	up	[V]	Defense mechanisms	Cellular Component: plant-type vacuole (GO:0000325);; Molecular Function: ATP binding (GO:0005524);; Cellular Component: vacuolar membrane (GO:0005774);; Molecular Function: xenobiotic transmembrane transporting ATPase activity (GO:0008559);; Cellular Component: integral component of membrane (GO:0016021);; Molecular Function: ATPase activity, coupled to transmembrane movement of substances (GO:0…	--|0.0|cit:102607567|hypothetical protein	[Q]	Secondary metabolites biosynthesis, transport and catabolism	ABC transporter transmembrane region;; ABC transporter;; P-loop containing region of AAA domain;; 50S ribosome-binding GTPase	ABC transporter C family member 9 OS=Arabidopsis thaliana OX=3702 GN=ABCC9 PE=2 SV=2	XP_024952515.1 putative ABC transporter C family member 15 isoform X1 [Citrus sinensis]
Cs_ont_6g019300	44.6591	43.9438	47.404	11.2183	11.0629	10.873	-2.0708	5.58631e-246	down	[P]	Inorganic ion transport and metabolism	Biological Process: response to reactive oxygen species (GO:0000302);; Molecular Function: cytochrome-c peroxidase activity (GO:0004130);; Cellular Component: cytosol (GO:0005829);; Biological Process: response to oxidative stress (GO:0006979);; Cellular Component: chloroplast (GO:0009507);; Molecular Function: L-ascorbate peroxidase activity (GO:0016688);; Molecular Function: heme binding (GO:00…	K00434|0.0|cit:102622372|K00434 E1.11.1.11; L-ascorbate peroxidase [EC:1.11.1.11]	--	--	Peroxidase	L-ascorbate peroxidase 2, cytosolic OS=Arabidopsis thaliana OX=3702 GN=APX2 PE=2 SV=3	XP_006480586.1 L-ascorbate peroxidase 2, cytosolic [Citrus sinensis]
Cs_ont_4g028090	135.025	130.99	138.855	48.3064	49.1122	51.7785	-1.47529	2.49189e-245	down	[M]	Cell wall/membrane/envelope biogenesis	Molecular Function: transporter activity (GO:0005215);; Cellular Component: cytoplasm (GO:0005737);; Cellular Component: mitochondrion (GO:0005739);; Cellular Component: vacuole (GO:0005773);; Cellular Component: vacuolar membrane (GO:0005774);; Cellular Component: endoplasmic reticulum (GO:0005783);; Cellular Component: Golgi apparatus (GO:0005794);; Cellular Component: plasma membrane (GO:00058…	K03098|1e-140|cit:102629088|K03098 APOD; apolipoprotein D and lipocalin family protein	[M]	Cell wall/membrane/envelope biogenesis	Lipocalin-like domain;; Lipocalin / cytosolic fatty-acid binding protein family	Temperature-induced lipocalin-1 OS=Arabidopsis thaliana OX=3702 GN=TIL PE=1 SV=1	NP_001276072.1 uncharacterized protein LOC102629088 [Citrus sinensis]
Cs_ont_5g001810	45.1411	45.9965	43.5729	8.99489	8.16912	10.433	-2.32078	6.37172e-245	down	--	--	--	--|0.0|cit:102624737|hypothetical protein	--	--	Myelodysplasia-myeloid leukemia factor 1-interacting protein	--	XP_006490918.1 uncharacterized protein LOC102624737 [Citrus sinensis]
Cs_ont_4g025460	26.639	25.8018	25.1687	76.935	74.0604	71.7163	1.48527	1.79833e-244	up	[O]	Posttranslational modification, protein turnover, chaperones	Molecular Function: serine-type endopeptidase activity (GO:0004252);; Cellular Component: extracellular region (GO:0005576);; Cellular Component: cell wall (GO:0005618);; Cellular Component: membrane (GO:0016020);;	--|0.0|cit:102626683|hypothetical protein	--	--	Subtilase family;; Peptidase inhibitor I9;; Fibronectin type-III domain;; Fn3-like domain	Subtilisin-like protease SBT2.6 OS=Arabidopsis thaliana OX=3702 GN=SBT2.6 PE=2 SV=1	XP_006474253.1 subtilisin-like protease SBT2.6 [Citrus sinensis]
Cs_ont_4g025270	25.6818	25.4087	24.0325	82.2096	86.2054	84.2199	1.69998	5.28303e-243	up	--	--	Molecular Function: DNA binding (GO:0003677);; Cellular Component: nucleus (GO:0005634);; Biological Process: transcription, DNA-templated (GO:0006351);; Biological Process: regulation of transcription, DNA-templated (GO:0006355);;	--|1e-151|cit:102609092|hypothetical protein	--	--	Helix-loop-helix DNA-binding domain	Transcription factor bHLH35 OS=Arabidopsis thaliana OX=3702 GN=BHLH35 PE=2 SV=1	XP_006474281.1 transcription factor bHLH35 [Citrus sinensis]
Cs_ont_5g029170	21.3906	20.6497	20.8164	3.75516	4.06539	3.67157	-2.38699	7.99734e-242	down	--	--	Molecular Function: DNA binding (GO:0003677);; Molecular Function: DNA-binding transcription factor activity (GO:0003700);; Cellular Component: nucleus (GO:0005634);; Biological Process: transcription, DNA-templated (GO:0006351);; Biological Process: regulation of transcription, DNA-templated (GO:0006355);; Biological Process: circadian rhythm (GO:0007623);; Biological Process: response to salt s…	--|0.0|cit:102614255|hypothetical protein	[O]	Posttranslational modification, protein turnover, chaperones	Myb-like DNA-binding domain	Protein REVEILLE 7 OS=Arabidopsis thaliana OX=3702 GN=RVE7 PE=2 SV=1	XP_006478113.1 protein REVEILLE 7-like [Citrus sinensis]
Cs_ont_9g023640	113.992	113.464	120.1	47.2776	47.3193	43.6755	-1.3648	1.23029e-241	down	--	--	--	K20294|0.0|cit:102631308|K20294 COG7; conserved oligomeric Golgi complex subunit 7	[S]	Function unknown	Golgi complex component 7 (COG7)	--	XP_006490119.1 conserved oligomeric Golgi complex subunit 7 [Citrus sinensis]
Cs_ont_2g033180	72.0262	82.2233	78.7371	18.34	17.6498	18.3149	-2.13508	1.5754e-241	down	--	--	--	--|0.0|cit:102622140|hypothetical protein	--	--	--	--	XP_024949414.1 uncharacterized protein LOC102622140 [Citrus sinensis]
Cs_ont_3g000910	153.518	157.282	157.513	367.488	350.724	372.222	1.17068	8.1697e-239	up	[B]	Chromatin structure and dynamics	Cellular Component: chromatin (GO:0000785);; Molecular Function: DNA binding (GO:0003677);; Molecular Function: chromatin binding (GO:0003682);; Molecular Function: DNA-binding transcription factor activity (GO:0003700);; Cellular Component: nucleus (GO:0005634);; Cellular Component: cytosol (GO:0005829);; Biological Process: chromatin assembly or disassembly (GO:0006333);; Molecular Function: st…	--|1e-120|cit:102619973|hypothetical protein	[R]	General function prediction only	HMG (high mobility group) box;; HMG-box domain	High mobility group B protein 2 OS=Arabidopsis thaliana OX=3702 GN=HMGB2 PE=1 SV=1	XP_006473803.1 high mobility group B protein 3 isoform X1 [Citrus sinensis]
Cs_ont_3g013880	19.699	20.2891	18.2237	1.63643	1.93075	1.77719	-3.4683	1.79473e-234	down	[M]	Cell wall/membrane/envelope biogenesis	Cellular Component: cytoplasm (GO:0005737);; Biological Process: galactose metabolic process (GO:0006012);; Molecular Function: metal ion binding (GO:0046872);; Molecular Function: inositol 3-alpha-galactosyltransferase activity (GO:0047216);;	K18819|0.0|cit:102608882|K18819 GOLS; inositol 3-alpha-galactosyltransferase [EC:2.4.1.123]	[G]	Carbohydrate transport and metabolism	Glycosyl transferase family 8	Galactinol synthase 2 OS=Solanum lycopersicum OX=4081 GN=GOLS2 PE=2 SV=1	XP_006472243.1 galactinol synthase 2-like [Citrus sinensis]
Cs_ont_2g034960	86.1158	83.6035	86.6148	28.0486	24.3007	27.3592	-1.72087	2.25908e-231	down	--	--	Molecular Function: cysteine-type endopeptidase activity (GO:0004197);; Cellular Component: extracellular space (GO:0005615);; Cellular Component: lysosome (GO:0005764);; Biological Process: aging (GO:0007568);; Biological Process: plant-type hypersensitive response (GO:0009626);; Biological Process: response to auxin (GO:0009733);; Biological Process: response to cytokinin (GO:0009735);; Biologi…	K01365|0.0|cit:102628404|K01365 CTSL; cathepsin L [EC:3.4.22.15]	[O]	Posttranslational modification, protein turnover, chaperones	Papain family cysteine protease;; Cathepsin propeptide inhibitor domain (I29);; Peptidase C1-like family	Senescence-specific cysteine protease SAG12 OS=Arabidopsis thaliana OX=3702 GN=SAG12 PE=1 SV=1	XP_006492717.1 ervatamin-C [Citrus sinensis]
Cs_ont_6g013070	44.321	49.9737	53.678	1.59451	2.13992	2.52017	-4.58519	6.5816e-231	down	--	--	Biological Process: lipid transport (GO:0006869);; Molecular Function: lipid binding (GO:0008289);;	--|6e-82|cit:102624990|hypothetical protein	--	--	Protease inhibitor/seed storage/LTP family;; Probable lipid transfer	Non-specific lipid-transfer protein OS=Gossypium hirsutum OX=3635 PE=3 SV=1	XP_006481183.1 non-specific lipid-transfer protein-like [Citrus sinensis]
Cs_ont_1g026980	21.7304	21.108	21.0543	5.58943	4.83147	5.30805	-2.05283	4.35795e-229	down	--	--	--	--|0.0|cit:102612514|hypothetical protein	--	--	--	--	XP_006466831.1 uncharacterized protein LOC102612514 [Citrus sinensis]
Cs_ont_7g013050	25.239	25.7015	24.3881	63.4631	66.1864	62.0007	1.31273	2.50019e-228	up	--	--	--	K17592|0.0|cit:102612494|K17592 SACS; sacsin	--	--	--	--	XP_006485129.1 uncharacterized protein LOC102612494 [Citrus sinensis]
Cs_ont_7g005520	29.5481	28.3375	26.9001	80.6596	82.6065	82.418	1.50513	1.59443e-226	up	[E]	Amino acid transport and metabolism	Molecular Function: serine-type carboxypeptidase activity (GO:0004185);; Cellular Component: extracellular region (GO:0005576);; Cellular Component: vacuole (GO:0005773);; Biological Process: proteolysis involved in cellular protein catabolic process (GO:0051603);;	K16297|0.0|cit:102607377|K16297 SCPL-II; serine carboxypeptidase-like clade II [EC:3.4.16.-]	[OE]	--	Serine carboxypeptidase	Serine carboxypeptidase-like 27 OS=Arabidopsis thaliana OX=3702 GN=SCPL27 PE=2 SV=1	XP_006485878.1 serine carboxypeptidase-like 27 [Citrus sinensis]
Cs_ont_5g024360	51.5607	53.0691	52.4249	19.1035	16.8977	16.893	-1.61125	5.63423e-226	down	--	--	--	K15027|0.0|cit:102621119|K15027 EIF2D; translation initiation factor 2D	[J]	Translation, ribosomal structure and biogenesis	Translation initiation factor SUI1;; Pre-PUA-like domain	--	XP_006478330.1 eukaryotic translation initiation factor 2D [Citrus sinensis]
QC_newGene_362	13.4605	12.8917	13.4118	2.83932	2.89886	2.92246	-2.2331	8.458e-226	down	--	--	--	--	--	--	--	--	GAY55705.1 hypothetical protein CUMW_166210, partial [Citrus unshiu]
Cs_ont_1g019890	1.27481	0.94703	1.06615	8.5335	7.97003	8.18772	2.86683	1.89663e-225	up	[E]	Amino acid transport and metabolism	Cellular Component: extracellular region (GO:0005576);; Biological Process: cell-cell signaling (GO:0007267);; Biological Process: embryo sac development (GO:0009553);; Biological Process: fatty acid omega-oxidation (GO:0010430);; Molecular Function: oxidoreductase activity, acting on CH-OH group of donors (GO:0016614);; Molecular Function: mandelonitrile lyase activity (GO:0046593);; Molecular F…	K15403|0.0|cit:102626131|K15403 ACE; fatty acid omega-hydroxy dehydrogenase [EC:1.1.-.-]	[R]	General function prediction only	GMC oxidoreductase;; GMC oxidoreductase;; FAD binding domain	Protein HOTHEAD OS=Arabidopsis thaliana OX=3702 GN=HTH PE=1 SV=1	XP_006466014.1 protein HOTHEAD [Citrus sinensis]
Cs_ont_1g002430	50.7253	52.0303	51.0301	114.467	114.686	112.393	1.09586	2.11721e-225	up	[M]	Cell wall/membrane/envelope biogenesis	Cellular Component: plasma membrane (GO:0005886);; Biological Process: anion transport (GO:0006820);; Molecular Function: mechanosensitive ion channel activity (GO:0008381);; Biological Process: leaf senescence (GO:0010150);; Cellular Component: integral component of membrane (GO:0016021);; Biological Process: detection of mechanical stimulus (GO:0050982);; Biological Process: programmed cell dea…	K22048|0.0|cit:102617883|K22048 MSL4S; mechanosensitive ion channel protein 4/5/6/7/8/9/10	[M]	Cell wall/membrane/envelope biogenesis	Mechanosensitive ion channel	Mechanosensitive ion channel protein 10 OS=Arabidopsis thaliana OX=3702 GN=MSL10 PE=1 SV=1	XP_006464482.1 mechanosensitive ion channel protein 10-like isoform X2 [Citrus sinensis]
Cs_ont_7g013750	235.059	226.928	227.585	106.865	100.49	100.548	-1.19848	2.94466e-225	down	--	--	--	--|0.0|cit:102618549|hypothetical protein	--	--	Stress up-regulated Nod 19	--	XP_006485063.1 uncharacterized protein LOC102618549 [Citrus sinensis]
Cs_ont_9g003620	46.387	46.5893	48.2906	15.9339	15.8233	15.2293	-1.60226	8.11649e-225	down	--	--	Biological Process: polysaccharide catabolic process (GO:0000272);; Cellular Component: cytoplasm (GO:0005737);; Molecular Function: beta-amylase activity (GO:0016161);;	--|0.0|cit:102577946|hypothetical protein	--	--	Glycosyl hydrolase family 14	Inactive beta-amylase 9 OS=Arabidopsis thaliana OX=3702 GN=BAM9 PE=2 SV=1	XP_006489160.1 inactive beta-amylase 9 [Citrus sinensis]
Cs_ont_9g023680	32.542	32.2713	31.9317	10.4174	10.7741	10.2658	-1.65442	3.62379e-222	down	[G]	Carbohydrate transport and metabolism	Molecular Function: transporter activity (GO:0005215);; Biological Process: carbohydrate transport (GO:0008643);; Cellular Component: integral component of membrane (GO:0016021);; Biological Process: phosphate ion homeostasis (GO:0055062);; Biological Process: transmembrane transport (GO:0055085);;	K13783|0.0|cit:102630400|K13783 SLC37A1_2; MFS transporter, OPA family, solute carrier family 37 (glycerol-3-phosphate transporter), member 1/2	[G]	Carbohydrate transport and metabolism	Major Facilitator Superfamily;; Sugar (and other) transporter	Putative glycerol-3-phosphate transporter 1 OS=Arabidopsis thaliana OX=3702 GN=At3g47420 PE=2 SV=1	XP_024947940.1 putative glycerol-3-phosphate transporter 1 [Citrus sinensis]
Cs_ont_7g027730	98.1929	99.6036	93.9307	311.59	330.741	373.164	1.76458	5.2372e-220	up	--	--	Molecular Function: mRNA binding (GO:0003729);; Molecular Function: calcium ion binding (GO:0005509);; Molecular Function: calcium-dependent phospholipid binding (GO:0005544);; Biological Process: response to osmotic stress (GO:0006970);; Biological Process: response to heat (GO:0009408);; Biological Process: response to cold (GO:0009409);; Biological Process: response to water deprivation (GO:00…	K17098|0.0|cit:102625467|K17098 ANNAT; annexin D	[U]	Intracellular trafficking, secretion, and vesicular transport	Annexin	Annexin D4 OS=Arabidopsis thaliana OX=3702 GN=ANN4 PE=1 SV=1	XP_006482997.1 annexin D4 [Citrus sinensis]
Cs_ont_3g001400	55.864	55.9219	57.0325	145.13	142.24	146.418	1.20905	1.28713e-219	up	[C]	Energy production and conversion	Molecular Function: alcohol dehydrogenase (NAD) activity (GO:0004022);; Cellular Component: cytoplasm (GO:0005737);; Molecular Function: zinc ion binding (GO:0008270);;	K00121|0.0|cit:102630329|K00121 frmA; S-(hydroxymethyl)glutathione dehydrogenase / alcohol dehydrogenase [EC:1.1.1.284 1.1.1.1]	[Q]	Secondary metabolites biosynthesis, transport and catabolism	Alcohol dehydrogenase GroES-like domain;; Zinc-binding dehydrogenase	Alcohol dehydrogenase-like 7 OS=Arabidopsis thaliana OX=3702 GN=At5g42250 PE=2 SV=1	XP_006473751.1 alcohol dehydrogenase-like 7 isoform X1 [Citrus sinensis]
Cs_ont_2g007000	5.26504	5.50399	5.79034	25.4669	25.2518	25.3212	2.16169	1.80829e-216	up	[Q]	Secondary metabolites biosynthesis, transport and catabolism	Molecular Function: iron ion binding (GO:0005506);; Biological Process: cutin biosynthetic process (GO:0010143);; Cellular Component: membrane (GO:0016020);; Molecular Function: oxidoreductase activity, acting on paired donors, with incorporation or reduction of molecular oxygen, NAD(P)H as one donor, and incorporation of one atom of oxygen (GO:0016709);; Molecular Function: heme binding (GO:0020…	--|0.0|cit:102608671|hypothetical protein	[Q]	Secondary metabolites biosynthesis, transport and catabolism	Cytochrome P450	Cytochrome P450 77A3 OS=Glycine max OX=3847 GN=CYP77A3 PE=2 SV=1	XP_006468005.1 cytochrome P450 77A4 [Citrus sinensis]
Cs_ont_4g001730	36.5723	35.5827	35.852	90.7862	88.3033	85.771	1.2584	2.41455e-216	up	[G]	Carbohydrate transport and metabolism	--	K01183|0.0|cit:102621131|K01183 E3.2.1.14; chitinase [EC:3.2.1.14]	[G]	Carbohydrate transport and metabolism	Glycosyl hydrolases family 18	Class V chitinase OS=Arabidopsis thaliana OX=3702 GN=ChiC PE=1 SV=1	XP_006483452.1 class V chitinase-like [Citrus sinensis]
Cs_ont_5g033530	82.3176	80.9855	80.5992	32.5249	31.4829	32.3307	-1.37516	2.38812e-214	down	[Q]	Secondary metabolites biosynthesis, transport and catabolism	Molecular Function: monooxygenase activity (GO:0004497);; Molecular Function: iron ion binding (GO:0005506);; Cellular Component: integral component of membrane (GO:0016021);; Molecular Function: oxidoreductase activity, acting on paired donors, with incorporation or reduction of molecular oxygen (GO:0016705);; Molecular Function: heme binding (GO:0020037);;	--|0.0|cit:102608813|hypothetical protein	[QI]	--	Cytochrome P450	Cytochrome P450 CYP72A219 OS=Panax ginseng OX=4054 PE=2 SV=1	XP_006477946.1 cytochrome P450 CYP72A219-like [Citrus sinensis]
Cs_ont_6g016730	32.8536	31.4767	32.8097	6.92357	7.2423	6.17622	-2.28944	3.50671e-211	down	--	--	Cellular Component: chromatin (GO:0000785);; Molecular Function: chromatin binding (GO:0003682);; Molecular Function: guanyl-nucleotide exchange factor activity (GO:0005085);; Cellular Component: nucleus (GO:0005634);; Cellular Component: cytosol (GO:0005829);; Biological Process: response to UV (GO:0009411);; Biological Process: entrainment of circadian clock (GO:0009649);; Molecular Function: p…	--|0.0|cit:102614234|hypothetical protein	[S]	Function unknown	Regulator of chromosome condensation (RCC1) repeat;; Regulator of chromosome condensation (RCC1) repeat	Ultraviolet-B receptor UVR8 OS=Arabidopsis thaliana OX=3702 GN=UVR8 PE=1 SV=1	XP_006493565.1 ultraviolet-B receptor UVR8-like isoform X2 [Citrus sinensis]
Cs_ont_5g009120	13.2244	13.0112	13.6495	36.8789	34.9535	36.4236	1.40888	3.49566e-210	up	[E]	Amino acid transport and metabolism	Molecular Function: 3-dehydroquinate dehydratase activity (GO:0003855);; Molecular Function: shikimate 3-dehydrogenase (NADP+) activity (GO:0004764);; Biological Process: aromatic amino acid family biosynthetic process (GO:0009073);; Biological Process: chorismate biosynthetic process (GO:0009423);; Cellular Component: chloroplast (GO:0009507);; Cellular Component: chloroplast stroma (GO:0009570)…	K13832|0.0|cit:102625541|K13832 aroDE; 3-dehydroquinate dehydratase / shikimate dehydrogenase [EC:4.2.1.10 1.1.1.25]	[E]	Amino acid transport and metabolism	Type I 3-dehydroquinase;; Shikimate dehydrogenase substrate binding domain;; Shikimate 5'-dehydrogenase C-terminal domain;; Shikimate / quinate 5-dehydrogenase	Bifunctional 3-dehydroquinate dehydratase/shikimate dehydrogenase, chloroplastic OS=Arabidopsis thaliana OX=3702 GN=EMB3004 PE=1 SV=1	XP_006479858.1 bifunctional 3-dehydroquinate dehydratase/shikimate dehydrogenase, chloroplastic-like [Citrus sinensis]
Cs_ont_8g020590	11.4811	11.0125	10.6069	32.0621	32.5266	31.571	1.50318	4.71768e-210	up	[Z]	Cytoskeleton	Molecular Function: microtubule motor activity (GO:0003777);; Molecular Function: ATP binding (GO:0005524);; Cellular Component: mitochondrion (GO:0005739);; Cellular Component: kinesin complex (GO:0005871);; Cellular Component: microtubule (GO:0005874);; Biological Process: microtubule-based movement (GO:0007018);; Molecular Function: zinc ion binding (GO:0008270);; Molecular Function: ATPase ac…	K11498|0.0|cit:102617520|K11498 CENPE; centromeric protein E	[Z]	Cytoskeleton	Kinesin motor domain;; Microtubule binding	Kinesin-like protein KIN-7D, mitochondrial OS=Arabidopsis thaliana OX=3702 GN=KIN7D PE=2 SV=1	XP_006487325.1 kinesin-like protein KIN-7D, mitochondrial isoform X1 [Citrus sinensis]
Cs_ont_4g017460	283.461	272.163	266.296	127.317	128.974	129.165	-1.13228	5.89566e-210	down	--	--	Molecular Function: magnesium ion binding (GO:0000287);; Cellular Component: cytoplasm (GO:0005737);; Biological Process: terpenoid biosynthetic process (GO:0016114);; Molecular Function: germacradienol synthase activity (GO:0034004);; Molecular Function: germacrene-D synthase activity (GO:0052577);;	K15803|0.0|cit:102610978|K15803 GERD; (-)-germacrene D synthase [EC:4.2.3.75]	--	--	Terpene synthase family, metal binding domain;; Terpene synthase family 2, C-terminal metal binding;; Terpene synthase, N-terminal domain	(-)-germacrene D synthase OS=Vitis vinifera OX=29760 GN=VIT_19s0014g04930 PE=1 SV=1	XP_006494713.1 (-)-germacrene D synthase-like isoform X2 [Citrus sinensis]
Cs_ont_7g027210	10.6633	10.8167	11.5851	32.0599	30.7108	31.9321	1.48229	6.97058e-209	up	[R]	General function prediction only	Cellular Component: chloroplast (GO:0009507);;	K06694|1e-167|cit:102617699|K06694 PSMD10; 26S proteasome non-ATPase regulatory subunit 10	[O]	Posttranslational modification, protein turnover, chaperones	Ankyrin repeats (3 copies);; Ankyrin repeats (many copies);; Ankyrin repeat;; Ankyrin repeat;; Ankyrin repeats (many copies)	Ankyrin repeat domain-containing protein, chloroplastic OS=Arabidopsis thaliana OX=3702 GN=AKRP PE=1 SV=2	XP_015387322.1 26S proteasome non-ATPase regulatory subunit 10 isoform X1 [Citrus sinensis]
Cs_ont_3g003800	7.57604	8.0055	7.81505	33.8693	34.51	34.3414	2.09976	1.5616e-208	up	[F]	Nucleotide transport and metabolism	Molecular Function: magnesium ion binding (GO:0000287);; Molecular Function: dUTP diphosphatase activity (GO:0004170);; Cellular Component: cytosol (GO:0005829);; Biological Process: dUMP biosynthetic process (GO:0006226);; Biological Process: DNA repair (GO:0006281);; Molecular Function: identical protein binding (GO:0042802);; Biological Process: dUTP metabolic process (GO:0046080);;	K01520|1e-154|cit:102629555|K01520 dut; dUTP pyrophosphatase [EC:3.6.1.23]	[F]	Nucleotide transport and metabolism	dUTPase	Deoxyuridine 5&apos;-triphosphate nucleotidohydrolase OS=Arabidopsis thaliana OX=3702 GN=DUT PE=1 SV=1	XP_006473483.1 deoxyuridine 5&apos;-triphosphate nucleotidohydrolase [Citrus sinensis]
Cs_ont_5g048150	31.3371	30.8583	31.8111	74.6761	73.327	74.9273	1.21027	1.98283e-208	up	[Q]	Secondary metabolites biosynthesis, transport and catabolism	Molecular Function: iron ion binding (GO:0005506);; Cellular Component: integral component of membrane (GO:0016021);; Molecular Function: oxidoreductase activity, acting on paired donors, with incorporation or reduction of molecular oxygen, NAD(P)H as one donor, and incorporation of one atom of oxygen (GO:0016709);; Molecular Function: heme binding (GO:0020037);; Biological Process: long-chain fa…	K15398|0.0|cit:102627840|K15398 CYP86A4S; fatty acid omega-hydroxylase [EC:1.14.-.-]	[QI]	--	Cytochrome P450	Cytochrome P450 86A22 OS=Petunia hybrida OX=4102 GN=CYP86A22 PE=1 SV=1	XP_006476545.1 cytochrome P450 86A22 [Citrus sinensis]
Cs_ont_8g007190	70.7167	68.2384	70.0648	27.6536	28.4666	29.0849	-1.32957	2.34593e-208	down	[J]	Translation, ribosomal structure and biogenesis	Molecular Function: ATP binding (GO:0005524);; Cellular Component: cytosol (GO:0005829);; Biological Process: tRNA processing (GO:0008033);; Biological Process: cytokinin biosynthetic process (GO:0009691);; Molecular Function: AMP dimethylallyltransferase activity (GO:0009824);; Molecular Function: tRNA dimethylallyltransferase activity (GO:0052381);;	K00791|0.0|cit:102615106|K00791 miaA; tRNA dimethylallyltransferase [EC:2.5.1.75]	[J]	Translation, ribosomal structure and biogenesis	IPP transferase;; Isopentenyl transferase	tRNA dimethylallyltransferase 2 OS=Arabidopsis thaliana OX=3702 GN=IPT2 PE=1 SV=2	XP_015383682.1 tRNA dimethylallyltransferase 2 [Citrus sinensis]
Cs_ont_6g011610	18.2093	19.3615	18.3446	59.9316	56.0935	56.3375	1.5795	7.06956e-208	up	--	--	Molecular Function: zinc ion transmembrane transporter activity (GO:0005385);; Cellular Component: plasma membrane (GO:0005886);; Biological Process: zinc ion transport (GO:0006829);; Cellular Component: integral component of membrane (GO:0016021);;	K14709|0.0|cit:102627464|K14709 SLC39A1_2_3; solute carrier family 39 (zinc transporter), member 1/2/3	[P]	Inorganic ion transport and metabolism	ZIP Zinc transporter	Zinc transporter 8 OS=Oryza sativa subsp. japonica OX=39947 GN=ZIP8 PE=2 SV=1	XP_006481377.1 zinc transporter 1-like [Citrus sinensis]
Cs_ont_2g016450	165.989	165.104	178.112	68.6058	61.6561	61.8737	-1.44459	1.10971e-207	down	--	--	Biological Process: response to osmotic stress (GO:0006970);; Molecular Function: zinc ion binding (GO:0008270);; Biological Process: response to salt stress (GO:0009651);; Biological Process: abscisic acid metabolic process (GO:0009687);; Biological Process: abscisic acid biosynthetic process (GO:0009688);; Biological Process: response to gibberellin (GO:0009739);; Biological Process: response t…	K16285|1e-117|cit:102607114|K16285 XERICO; RING/U-box domain-containing protein [EC:2.3.2.27]	[O]	Posttranslational modification, protein turnover, chaperones	Ring finger domain;; Zinc finger, C3HC4 type (RING finger);; RING-like zinc finger;; RING-H2 zinc finger domain;; Zinc finger, C3HC4 type (RING finger);; zinc-RING finger domain;; Zinc finger, C3HC4 type (RING finger);; RING-type zinc-finger;; FANCL C-terminal domain	Probable E3 ubiquitin-protein ligase XERICO OS=Arabidopsis thaliana OX=3702 GN=XERICO PE=1 SV=1	XP_024950985.1 probable E3 ubiquitin-protein ligase XERICO [Citrus sinensis]
Cs_ont_2g033350	211.469	208.44	214.854	101.013	102.372	105.53	-1.08625	2.32016e-207	down	--	--	Molecular Function: DNA-binding transcription factor activity (GO:0003700);; Cellular Component: nucleus (GO:0005634);; Cellular Component: cytoplasm (GO:0005737);; Biological Process: circadian rhythm (GO:0007623);; Biological Process: flower development (GO:0009908);; Biological Process: regulation of circadian rhythm (GO:0042752);; Molecular Function: metal ion binding (GO:0046872);; Molecular…	K10277|0.0|cit:102619679|K10277 KDM8; lysine-specific demethylase 8 [EC:1.14.11.27]	[BT]	--	Cupin-like domain;; Cupin superfamily protein	Lysine-specific demethylase JMJ30 OS=Arabidopsis thaliana OX=3702 GN=JMJ30 PE=1 SV=1	XP_006493644.1 lysine-specific demethylase JMJ30 isoform X1 [Citrus sinensis]
Cs_ont_9g020920	152.132	152.481	155.187	73.0415	72.7649	71.9133	-1.11353	9.3513e-207	down	--	--	Cellular Component: plasma membrane (GO:0005886);; Biological Process: abscisic acid-activated signaling pathway (GO:0009738);;	--|0.0|cit:102621333|hypothetical protein	--	--	Remorin, C-terminal region	Remorin 4.1 OS=Oryza sativa subsp. japonica OX=39947 GN=REM4.1 PE=1 SV=1	XP_006489925.1 remorin 4.1-like [Citrus sinensis]
Cs_ont_8g002180	89.7734	90.3505	89.6609	37.2182	34.9414	35.7137	-1.35787	2.03706e-206	down	--	--	Biological Process: protein polyubiquitination (GO:0000209);; Molecular Function: ubiquitin-protein transferase activity (GO:0004842);; Cellular Component: endoplasmic reticulum (GO:0005783);; Molecular Function: zinc ion binding (GO:0008270);; Biological Process: response to water deprivation (GO:0009414);; Biological Process: response to salt stress (GO:0009651);; Biological Process: response t…	K16283|1e-166|cit:102628476|K16283 SDIR1; E3 ubiquitin-protein ligase SDIR1 [EC:2.3.2.27]	[O]	Posttranslational modification, protein turnover, chaperones	--	E3 ubiquitin-protein ligase SDIR1 OS=Arabidopsis thaliana OX=3702 GN=SDIR1 PE=1 SV=1	XP_024957887.1 E3 ubiquitin-protein ligase SDIR1-like [Citrus sinensis]
Cs_ont_4g021990	633.17	629.233	663.457	330.936	323.791	326.278	-1.01208	7.8557e-205	down	--	--	Molecular Function: cysteine-type endopeptidase activity (GO:0004197);; Cellular Component: extracellular space (GO:0005615);; Cellular Component: lysosome (GO:0005764);; Biological Process: immune response (GO:0006955);; Biological Process: proteolysis involved in cellular protein catabolic process (GO:0051603);;	K01366|0.0|cit:102578016|K01366 CTSH; cathepsin H [EC:3.4.22.16]	[O]	Posttranslational modification, protein turnover, chaperones	Papain family cysteine protease;; Cathepsin propeptide inhibitor domain (I29);; Peptidase C1-like family	Thiol protease aleurain OS=Arabidopsis thaliana OX=3702 GN=ALEU PE=1 SV=2	NP_001275826.1 cysteine protease Cp precursor [Citrus sinensis]
Cs_ont_7g021670	37.5782	36.9477	34.2802	10.0907	9.20037	9.65914	-1.94485	2.17473e-204	down	--	--	Cellular Component: mitochondrion (GO:0005739);; Biological Process: protein folding (GO:0006457);; Biological Process: response to temperature stimulus (GO:0009266);; Cellular Component: plasmodesma (GO:0009506);; Biological Process: response to external biotic stimulus (GO:0043207);;	--|0.0|cit:107177683|hypothetical protein	--	--	BAG domain;; IQ calmodulin-binding motif	BAG family molecular chaperone regulator 5, mitochondrial OS=Arabidopsis thaliana OX=3702 GN=BAG5 PE=1 SV=1	XP_015387379.1 uncharacterized protein LOC107177683 [Citrus sinensis]
Cs_ont_5g024860	54.3801	53.3426	55.0675	23.0448	22.0825	23.01	-1.29192	1.046e-203	down	[Q]	Secondary metabolites biosynthesis, transport and catabolism	Molecular Function: iron ion binding (GO:0005506);; Cellular Component: integral component of membrane (GO:0016021);; Molecular Function: heme binding (GO:0020037);; Molecular Function: licodione synthase activity (GO:0033771);;	K23179|0.0|cit:102611200|K23179 CYP93B2_16; flavone synthase II [EC:1.14.19.76]	[Q]	Secondary metabolites biosynthesis, transport and catabolism	Cytochrome P450;; Triosephosphate isomerase	Licodione synthase OS=Glycyrrhiza echinata OX=46348 GN=CYP93B1 PE=1 SV=2	XP_024953859.1 licodione synthase-like [Citrus sinensis]
Cs_ont_7g017050	31.8189	30.5879	30.3743	75.6458	75.8341	76.488	1.26163	7.74334e-203	up	[M]	Cell wall/membrane/envelope biogenesis	Molecular Function: acid phosphatase activity (GO:0003993);; Cellular Component: vacuole (GO:0005773);; Biological Process: phosphate-containing compound metabolic process (GO:0006796);; Biological Process: phospholipid catabolic process (GO:0009395);; Cellular Component: plasmodesma (GO:0009506);; Cellular Component: membrane (GO:0016020);; Biological Process: cellular response to phosphate star…	K01114|0.0|cit:102613480|K01114 plc; phospholipase C [EC:3.1.4.3]	--	--	Phosphoesterase family	Non-specific phospholipase C3 OS=Arabidopsis thaliana OX=3702 GN=NPC3 PE=2 SV=1	XP_006484720.1 non-specific phospholipase C3-like [Citrus sinensis]
Cs_ont_9g010650	47.9554	47.2248	51.487	18.3227	17.0812	17.5616	-1.50458	7.89698e-202	down	--	--	Cellular Component: nucleus (GO:0005634);; Cellular Component: cytosol (GO:0005829);; Biological Process: starch catabolic process (GO:0005983);; Biological Process: response to water deprivation (GO:0009414);; Cellular Component: chloroplast (GO:0009507);; Molecular Function: beta-amylase activity (GO:0016161);;	K01177|0.0|cit:102626673|K01177 E3.2.1.2; beta-amylase [EC:3.2.1.2]	--	--	Glycosyl hydrolase family 14	Beta-amylase 1, chloroplastic OS=Arabidopsis thaliana OX=3702 GN=BAM1 PE=1 SV=1	XP_006493994.1 beta-amylase 1, chloroplastic [Citrus sinensis]
Cs_ont_3g009160	135.145	136.97	129.889	289.083	292.108	286.57	1.07495	3.49978e-201	up	[OC]	--	Molecular Function: protein disulfide isomerase activity (GO:0003756);; Cellular Component: endoplasmic reticulum lumen (GO:0005788);; Biological Process: cell redox homeostasis (GO:0045454);;	K09580|0.0|cit:102609645|K09580 PDIA1; protein disulfide-isomerase A1 [EC:5.3.4.1]	[O]	Posttranslational modification, protein turnover, chaperones	Thioredoxin;; Thioredoxin-like domain;; Thioredoxin-like domain;; OST3 / OST6 family, transporter family;; Thioredoxin-like;; AhpC/TSA family;; Thioredoxin-like;; ERp29, N-terminal domain;; Redoxin;; Glutaredoxin	Protein disulfide-isomerase OS=Ricinus communis OX=3988 PE=2 SV=1	XP_006472798.1 protein disulfide-isomerase [Citrus sinensis]
Cs_ont_5g047210	209.577	203.408	201.545	97.0135	99.1278	95.9257	-1.10824	9.25711e-201	down	[K]	Transcription	Molecular Function: DNA-binding transcription factor activity (GO:0003700);; Cellular Component: nucleus (GO:0005634);; Biological Process: transcription, DNA-templated (GO:0006351);; Biological Process: response to blue light (GO:0009637);; Biological Process: response to salt stress (GO:0009651);; Biological Process: leaf morphogenesis (GO:0009965);; Molecular Function: protein homodimerization…	--|0.0|cit:102608037|hypothetical protein	[K]	Transcription	Homeodomain;; Homeobox associated leucine zipper;; Homeobox KN domain	Homeobox-leucine zipper protein HAT5 OS=Arabidopsis thaliana OX=3702 GN=HAT5 PE=1 SV=1	XP_006476659.1 homeobox-leucine zipper protein HAT5 [Citrus sinensis]
Cs_ont_9g021180	2.24474	2.12561	2.38378	14.5934	14.6167	14.4822	2.521	4.37976e-197	up	[V]	Defense mechanisms	Cellular Component: plasma membrane (GO:0005886);; Biological Process: response to aluminum ion (GO:0010044);; Molecular Function: citrate transmembrane transporter activity (GO:0015137);; Molecular Function: drug transmembrane transporter activity (GO:0015238);; Molecular Function: antiporter activity (GO:0015297);; Biological Process: citrate transport (GO:0015746);; Cellular Component: integra…	--|0.0|cit:102630831|hypothetical protein	[R]	General function prediction only	MatE;; Polysaccharide biosynthesis C-terminal domain	Protein DETOXIFICATION 42 OS=Arabidopsis thaliana OX=3702 GN=DTX42 PE=2 SV=2	XP_006493919.1 protein DETOXIFICATION 42-like isoform X1 [Citrus sinensis]
Cs_ont_5g049170	65.0799	65.0846	68.3136	26.1082	24.8358	24.8622	-1.42149	1.62582e-194	down	--	--	Cellular Component: mitochondrial inner membrane (GO:0005743);; Biological Process: mitochondrial transport (GO:0006839);; Cellular Component: integral component of membrane (GO:0016021);; Biological Process: transmembrane transport (GO:0055085);;	K14684|0.0|cit:102617762|K14684 SLC25A23S; solute carrier family 25 (mitochondrial phosphate transporter), member 23/24/25/41	[C]	Energy production and conversion	Mitochondrial carrier protein	Mitochondrial adenine nucleotide transporter ADNT1 OS=Arabidopsis thaliana OX=3702 GN=ADNT1 PE=1 SV=1	XP_006476410.1 mitochondrial adenine nucleotide transporter ADNT1-like [Citrus sinensis]
Cs_ont_7g026650	85.3243	90.2985	95.2022	228.407	218.221	220.675	1.26572	5.45224e-194	up	--	--	Cellular Component: extracellular region (GO:0005576);; Cellular Component: cell wall (GO:0005618);; Biological Process: plant-type cell wall organization (GO:0009664);; Cellular Component: membrane (GO:0016020);;	--|0.0|cit:102616602|hypothetical protein	--	--	Expansin C-terminal domain;; Lytic transglycolase	Expansin-A1 OS=Arabidopsis thaliana OX=3702 GN=EXPA1 PE=2 SV=1	XP_024956606.1 uncharacterized protein LOC102616602 isoform X1 [Citrus sinensis]
Cs_ont_8g022080	79.3471	77.7772	73.8093	21.5994	23.4566	21.4518	-1.82941	3.12781e-193	down	--	--	Cellular Component: protein storage vacuole (GO:0000326);;	--|0.0|cit:102612097|hypothetical protein	--	--	BURP domain	BURP domain-containing protein BNM2A OS=Brassica napus OX=3708 GN=BNM2A PE=2 SV=1	XP_006487166.1 BURP domain-containing protein BNM2A-like [Citrus sinensis]
Cs_ont_1g002250	106.674	106.086	98.6153	41.5068	43.6473	40.4683	-1.3514	3.5737e-192	down	[R]	General function prediction only	Molecular Function: transporter activity (GO:0005215);; Molecular Function: ATP binding (GO:0005524);; Biological Process: response to nematode (GO:0009624);; Molecular Function: ATPase activity (GO:0016887);;	--|0.0|cit:102622347|hypothetical protein	[R]	General function prediction only	ABC transporter;; ABC transporter;; RecF/RecN/SMC N terminal domain;; AAA domain, putative AbiEii toxin, Type IV TA system;; P-loop containing region of AAA domain	ABC transporter F family member 5 OS=Arabidopsis thaliana OX=3702 GN=ABCF5 PE=2 SV=1	XP_006494741.1 ABC transporter F family member 5 [Citrus sinensis]
Cs_ont_8g026810	125.627	127.823	130.451	263.47	259.572	263.922	1.00036	1.20528e-191	up	[Z]	Cytoskeleton	Molecular Function: GTPase activity (GO:0003924);; Molecular Function: structural constituent of cytoskeleton (GO:0005200);; Molecular Function: GTP binding (GO:0005525);; Cellular Component: cytoplasm (GO:0005737);; Cellular Component: microtubule (GO:0005874);; Biological Process: microtubule-based process (GO:0007017);;	K07374|0.0|cit:102620663|K07374 TUBA; tubulin alpha	[Z]	Cytoskeleton	Tubulin/FtsZ family, GTPase domain;; Tubulin C-terminal domain	Tubulin alpha chain OS=Prunus dulcis OX=3755 GN=TUBA PE=2 SV=1	XP_006486878.1 tubulin alpha chain [Citrus sinensis]
Cs_ont_8g006330	36.9478	36.7151	35.4861	87.0113	87.4182	93.4416	1.19787	1.13921e-190	up	[E]	Amino acid transport and metabolism	Molecular Function: serine-type carboxypeptidase activity (GO:0004185);; Cellular Component: extracellular region (GO:0005576);; Biological Process: proteolysis involved in cellular protein catabolic process (GO:0051603);;	K09646|0.0|cit:102622907|K09646 SCPEP1; serine carboxypeptidase 1 [EC:3.4.16.-]	[O]	Posttranslational modification, protein turnover, chaperones	Serine carboxypeptidase	Serine carboxypeptidase-like 51 OS=Arabidopsis thaliana OX=3702 GN=SCPL51 PE=2 SV=2	XP_006487986.1 serine carboxypeptidase-like 51 isoform X2 [Citrus sinensis]
Cs_ont_2g009550	7.1981	7.51779	5.65155	38.7104	36.6561	40.8595	2.47806	1.39188e-190	up	--	--	Cellular Component: extracellular space (GO:0005615);; Cellular Component: apoplast (GO:0048046);;	--|0.0|cit:102609529|hypothetical protein	--	--	Phosphate-induced protein 1 conserved region	Protein EXORDIUM-like 7 OS=Arabidopsis thaliana OX=3702 GN=EXL7 PE=2 SV=2	XP_006468481.1 protein EXORDIUM-like 7 [Citrus sinensis]
Cs_ont_8g021290	168.698	156.318	154.78	354	359.498	349.933	1.09501	1.3836e-187	up	[G]	Carbohydrate transport and metabolism	Molecular Function: ATP binding (GO:0005524);; Biological Process: glycogen biosynthetic process (GO:0005978);; Molecular Function: glucose-1-phosphate adenylyltransferase activity (GO:0008878);; Cellular Component: amyloplast (GO:0009501);; Cellular Component: chloroplast (GO:0009507);; Biological Process: starch biosynthetic process (GO:0019252);;	K00975|0.0|cit:102629211|K00975 glgC; glucose-1-phosphate adenylyltransferase [EC:2.7.7.27]	[M]	Cell wall/membrane/envelope biogenesis	Nucleotidyl transferase	Glucose-1-phosphate adenylyltransferase large subunit 1 (Fragment) OS=Solanum tuberosum OX=4113 GN=AGPS1 PE=1 SV=1	XP_006487217.1 glucose-1-phosphate adenylyltransferase large subunit 1-like isoform X1 [Citrus sinensis]
Cs_ont_1g002520	10.1145	11.0762	11.2629	38.5679	40.0195	41.1705	1.84842	2.31886e-187	up	[QR]	--	Biological Process: lignin biosynthetic process (GO:0009809);; Molecular Function: caffeate O-methyltransferase activity (GO:0047763);;	K13066|0.0|cit:102619425|K13066 E2.1.1.68; caffeic acid 3-O-methyltransferase [EC:2.1.1.68]	[R]	General function prediction only	O-methyltransferase domain;; Dimerisation domain	Caffeic acid 3-O-methyltransferase OS=Prunus dulcis OX=3755 GN=COMT1 PE=2 SV=1	XP_006464487.1 caffeic acid 3-O-methyltransferase-like isoform X1 [Citrus sinensis]
Cs_ont_7g011960	66.14	63.7574	65.238	22.665	22.8935	25.1183	-1.50806	1.69744e-186	down	--	--	--	--|0.0|cit:102622179|hypothetical protein	--	--	No apical meristem (NAM) protein	NAC domain-containing protein 71 OS=Arabidopsis thaliana OX=3702 GN=NAC071 PE=2 SV=1	XP_024957218.1 NAC domain-containing protein 71-like [Citrus sinensis]
Cs_ont_6g005550	53.4824	51.8841	52.0985	21.114	20.2227	21.4728	-1.35421	1.04975e-184	down	--	--	--	--|0.0|cit:102618540|hypothetical protein	--	--	--	Senescence-associated protein AAF, chlorolplastic OS=Arabidopsis thaliana OX=3702 GN=AAF PE=2 SV=1	XP_006482092.1 senescence-associated protein AAF, chlorolplastic isoform X1 [Citrus sinensis]
Cs_ont_2g006490	85.6636	85.6755	89.4734	35.2482	34.1448	38.2697	-1.37845	9.36963e-184	down	[S]	Function unknown	Molecular Function: catalytic activity (GO:0003824);; Biological Process: response to heat (GO:0009408);; Biological Process: heat acclimation (GO:0010286);; Biological Process: posttranscriptional regulation of gene expression (GO:0010608);;	--|0.0|cit:102619258|hypothetical protein	--	--	(2R)-phospho-3-sulfolactate synthase (ComA)	Protein HEAT-STRESS-ASSOCIATED 32 OS=Arabidopsis thaliana OX=3702 GN=HSA32 PE=2 SV=1	XP_006467950.1 protein HEAT-STRESS-ASSOCIATED 32 [Citrus sinensis]
Cs_ont_1g023740	10.5408	10.4174	10.8039	34.6991	33.596	35.3414	1.61524	2.295e-183	up	--	--	Molecular Function: transcription coregulator activity (GO:0003712);; Molecular Function: histone acetyltransferase activity (GO:0004402);; Molecular Function: calmodulin binding (GO:0005516);; Cellular Component: nucleus (GO:0005634);; Cellular Component: cytoplasm (GO:0005737);; Cellular Component: vacuolar membrane (GO:0005774);; Biological Process: regulation of transcription, DNA-templated (…	--|0.0|cit:102606909|hypothetical protein	[K]	Transcription	TAZ zinc finger;; BTB/POZ domain	BTB/POZ and TAZ domain-containing protein 4 OS=Arabidopsis thaliana OX=3702 GN=BT4 PE=1 SV=1	XP_006466472.1 BTB/POZ and TAZ domain-containing protein 4 [Citrus sinensis]
Cs_ont_1g018450	108.121	107.007	106.364	52.8272	49.5049	51.0005	-1.09361	2.6364e-183	down	[O]	Posttranslational modification, protein turnover, chaperones	Cellular Component: nucleus (GO:0005634);;	--|1e-178|cit:102627883|hypothetical protein	[O]	Posttranslational modification, protein turnover, chaperones	DnaJ domain	Chaperone protein dnaJ 6 OS=Arabidopsis thaliana OX=3702 GN=ATJ6 PE=2 SV=1	XP_006465832.1 dnaJ homolog subfamily B member 6 isoform X1 [Citrus sinensis]
Cs_ont_9g025390	11.7791	11.7083	12.0745	1.5733	2.02184	1.81723	-2.74479	4.07046e-183	down	--	--	Molecular Function: DNA-binding transcription factor activity (GO:0003700);; Cellular Component: nucleus (GO:0005634);; Biological Process: transcription, DNA-templated (GO:0006351);; Biological Process: response to chitin (GO:0010200);; Molecular Function: sequence-specific DNA binding (GO:0043565);;	K09419|0.0|cit:102626069|K09419 HSFF; heat shock transcription factor, other eukaryote	[K]	Transcription	HSF-type DNA-binding	Heat stress transcription factor B-2a OS=Arabidopsis thaliana OX=3702 GN=HSFB2A PE=2 SV=1	XP_006490352.1 heat stress transcription factor B-2a [Citrus sinensis]
Cs_ont_6g014680	50.9228	47.3625	48.7423	115.802	116.712	115.045	1.19495	3.31188e-182	up	[I]	Lipid transport and metabolism	Biological Process: unsaturated fatty acid biosynthetic process (GO:0006636);; Molecular Function: oxidoreductase activity, acting on paired donors, with oxidation of a pair of donors resulting in the reduction of molecular oxygen to two molecules of water (GO:0016717);; Cellular Component: chloroplast membrane (GO:0031969);;	K10257|0.0|cit:102611986|K10257 FAD3; acyl-lipid omega-3 desaturase [EC:1.14.19.25 1.14.19.35 1.14.19.36]	--	--	Domain of unknown function (DUF3474);; Fatty acid desaturase	Omega-3 fatty acid desaturase, chloroplastic OS=Sesamum indicum OX=4182 GN=FAD7 PE=2 SV=1	XP_006481053.1 omega-3 fatty acid desaturase, chloroplastic-like [Citrus sinensis]
Cs_ont_9g026140	13.7721	13.7929	13.622	51.8132	49.4883	55.1261	1.89013	4.03107e-182	up	--	--	Cellular Component: cytoplasm (GO:0005737);; Cellular Component: cytosol (GO:0005829);; Biological Process: trichome morphogenesis (GO:0010090);; Biological Process: cutin biosynthetic process (GO:0010143);; Molecular Function: transferase activity, transferring acyl groups other than amino-acyl groups (GO:0016747);; Biological Process: localization (GO:0051179);; Biological Process: plant epider…	K19747|0.0|cit:102627030|K19747 DCR; BAHD acyltransferase [EC:2.3.1.-]	--	--	Transferase family	BAHD acyltransferase DCR OS=Arabidopsis thaliana OX=3702 GN=DCR PE=2 SV=1	XP_006490452.1 BAHD acyltransferase DCR [Citrus sinensis]
Cs_ont_6g000940	22.656	23.0812	25.3099	72.9529	70.9548	70.9417	1.5459	6.86838e-182	up	--	--	Cellular Component: extracellular region (GO:0005576);; Cellular Component: cell wall (GO:0005618);; Biological Process: plant-type cell wall organization (GO:0009664);; Biological Process: unidimensional cell growth (GO:0009826);; Cellular Component: membrane (GO:0016020);; Biological Process: primary root development (GO:0080022);;	K20628|0.0|cit:102618439|K20628 exlX; expansin	--	--	Expansin C-terminal domain;; Lytic transglycolase	Expansin-A5 OS=Arabidopsis thaliana OX=3702 GN=EXPA5 PE=2 SV=1	XP_006482617.1 expansin-A5 [Citrus sinensis]
Cs_ont_8g025080	149.77	146.159	153.537	370.944	364.395	344.443	1.21697	2.18798e-180	up	--	--	Cellular Component: extracellular region (GO:0005576);;	--|0.0|cit:102628075|hypothetical protein	--	--	Leucine rich repeat;; Leucine Rich Repeat	Uncharacterized protein At4g06744 OS=Arabidopsis thaliana OX=3702 GN=At4g06744 PE=2 SV=1	XP_024957806.1 uncharacterized protein At4g06744-like, partial [Citrus sinensis]
Cs_ont_3g001230	3.95697	4.16548	4.20637	16.7966	16.8032	16.8848	1.99871	2.39315e-180	up	--	--	--	--|0.0|cit:102608017|hypothetical protein	--	--	Protein of unknown function (DUF632);; Protein of unknown function (DUF630)	Nitrate regulatory gene2 protein OS=Arabidopsis thaliana OX=3702 GN=NRG2 PE=1 SV=1	XP_006473760.1 nitrate regulatory gene2 protein [Citrus sinensis]
Cs_ont_6g018100	11.2338	9.88913	10.9151	36.595	36.2888	36.6674	1.73044	4.80594e-180	up	[GER]	--	Cellular Component: plasma membrane (GO:0005886);; Molecular Function: amino acid transmembrane transporter activity (GO:0015171);; Cellular Component: integral component of membrane (GO:0016021);; Biological Process: amino acid export across plasma membrane (GO:0032973);; Biological Process: amino acid import (GO:0043090);; Biological Process: amino acid homeostasis (GO:0080144);;	--|0.0|cit:102622161|hypothetical protein	--	--	EamA-like transporter family	WAT1-related protein At2g37460 OS=Arabidopsis thaliana OX=3702 GN=At2g37460 PE=2 SV=1	XP_006480748.1 WAT1-related protein At2g37460 [Citrus sinensis]
Cs_ont_4g009000	23.7671	22.9454	21.6082	59.5859	64.3402	60.4195	1.39697	1.21649e-179	up	--	--	Molecular Function: RNA binding (GO:0003723);; Molecular Function: RNA-directed 5'-3' RNA polymerase activity (GO:0003968);; Biological Process: gene silencing by RNA (GO:0031047);;	K11699|0.0|cit:102621864|K11699 RDR; RNA-dependent RNA polymerase [EC:2.7.7.48]	[A]	RNA processing and modification	RNA dependent RNA polymerase	Probable RNA-dependent RNA polymerase 3 OS=Arabidopsis thaliana OX=3702 GN=RDR3 PE=3 SV=2	XP_006475556.1 probable RNA-dependent RNA polymerase 3 isoform X1 [Citrus sinensis]
Cs_ont_3g002230	39.4476	39.4474	40.7758	95.891	92.5696	90.5649	1.18584	3.97997e-179	up	[Z]	Cytoskeleton	Molecular Function: GTPase activity (GO:0003924);; Molecular Function: structural constituent of cytoskeleton (GO:0005200);; Molecular Function: GTP binding (GO:0005525);; Cellular Component: cytoplasm (GO:0005737);; Cellular Component: microtubule (GO:0005874);; Biological Process: microtubule-based process (GO:0007017);;	K07375|0.0|cit:102631140|K07375 TUBB; tubulin beta	[Z]	Cytoskeleton	Tubulin/FtsZ family, GTPase domain;; Tubulin C-terminal domain	Tubulin beta-6 chain OS=Gossypium hirsutum OX=3635 PE=2 SV=1	XP_006473665.1 tubulin beta-6 chain [Citrus sinensis]
Cs_ont_5g021010	50.8171	48.7184	52.2381	116.476	112.737	112.762	1.13639	2.23904e-177	up	[G]	Carbohydrate transport and metabolism	Molecular Function: beta-N-acetylhexosaminidase activity (GO:0004563);; Cellular Component: plasma membrane (GO:0005886);; Biological Process: carbohydrate metabolic process (GO:0005975);; Molecular Function: hexosaminidase activity (GO:0015929);; Molecular Function: UDP-glucosyltransferase activity (GO:0035251);;	K12373|0.0|cit:102624960|K12373 HEXA_B; hexosaminidase [EC:3.2.1.52]	[G]	Carbohydrate transport and metabolism	Glycosyl hydrolase family 20, catalytic domain;; beta-acetyl hexosaminidase like	Beta-hexosaminidase 2 OS=Arabidopsis thaliana OX=3702 GN=HEXO2 PE=1 SV=1	XP_006492777.1 beta-hexosaminidase 2-like [Citrus sinensis]
Cs_ont_5g039920	54.9032	55.7025	60.3934	18.8912	18.806	19.9879	-1.60718	3.44598e-177	down	--	--	Cellular Component: extracellular region (GO:0005576);; Cellular Component: cell wall (GO:0005618);; Biological Process: plant-type cell wall organization (GO:0009664);; Cellular Component: membrane (GO:0016020);;	K20628|0.0|cit:102606649|K20628 exlX; expansin	--	--	Expansin C-terminal domain;; Lytic transglycolase	Expansin-A1 OS=Arabidopsis thaliana OX=3702 GN=EXPA1 PE=2 SV=1	XP_006477470.2 expansin-A1 [Citrus sinensis]
Cs_ont_5g050270	20.6729	23.1084	23.3158	4.33532	3.35268	4.35317	-2.51549	3.7346e-176	down	[E]	Amino acid transport and metabolism	Molecular Function: cystathionine gamma-synthase activity (GO:0003962);; Molecular Function: cystathionine gamma-lyase activity (GO:0004123);; Cellular Component: cytosol (GO:0005829);; Biological Process: cellular response to sulfate starvation (GO:0009970);; Molecular Function: methionine gamma-lyase activity (GO:0018826);; Biological Process: cysteine biosynthetic process via cystathionine (GO…	K01761|0.0|cit:102609475|K01761 E4.4.1.11; methionine-gamma-lyase [EC:4.4.1.11]	[E]	Amino acid transport and metabolism	Cys/Met metabolism PLP-dependent enzyme;; Aminotransferase class I and II	Methionine gamma-lyase OS=Arabidopsis thaliana OX=3702 GN=MGL PE=1 SV=1	XP_006476291.1 methionine gamma-lyase [Citrus sinensis]
Cs_ont_9g015300	61.6584	65.4981	65.7655	22.097	24.3372	23.8961	-1.49598	7.80536e-175	down	[R]	General function prediction only	--	--|0.0|cit:102620995|hypothetical protein	[R]	General function prediction only	Haloacid dehalogenase-like hydrolase;; haloacid dehalogenase-like hydrolase;; HAD-hyrolase-like	--	XP_006494386.1 haloacid dehalogenase-like hydrolase domain-containing protein 3 [Citrus sinensis]
Cs_ont_5g024960	15.6825	14.4935	16.1583	54.4814	56.4629	59.6486	1.84333	5.81495e-174	up	--	--	Molecular Function: phospholipase A2 activity (GO:0004623);; Molecular Function: calcium ion binding (GO:0005509);; Cellular Component: extracellular region (GO:0005576);; Cellular Component: nucleus (GO:0005634);; Cellular Component: vacuole (GO:0005773);; Cellular Component: Golgi apparatus (GO:0005794);; Biological Process: phospholipid metabolic process (GO:0006644);; Biological Process: lipi…	K01047|1e-114|cit:102578071|K01047 PLA2G; secretory phospholipase A2 [EC:3.1.1.4]	--	--	--	Phospholipase A2-alpha OS=Arabidopsis thaliana OX=3702 GN=PLA2-ALPHA PE=1 SV=1	NP_001275869.1 secretory phospholipase A2 alpha precursor [Citrus sinensis]
Cs_ont_7g024070	29.2924	31.0424	28.686	9.21982	9.68869	9.60599	-1.66641	6.52402e-174	down	[R]	General function prediction only	--	--|0.0|cit:102607754|hypothetical protein	--	--	--	--	XP_006483924.1 uncharacterized protein LOC102607754 [Citrus sinensis]
Cs_ont_2g027550	166.093	161.365	158.265	348.379	336.987	343.164	1.0471	8.88817e-174	up	[O]	Posttranslational modification, protein turnover, chaperones	Molecular Function: ATP binding (GO:0005524);; Cellular Component: cell wall (GO:0005618);; Cellular Component: nucleolus (GO:0005730);; Cellular Component: cytosol (GO:0005829);; Cellular Component: plasma membrane (GO:0005886);; Biological Process: protein folding (GO:0006457);; Biological Process: response to heat (GO:0009408);; Cellular Component: plasmodesma (GO:0009506);; Biological Process…	--|0.0|cit:102620125|hypothetical protein	[O]	Posttranslational modification, protein turnover, chaperones	DnaJ C terminal domain;; DnaJ domain	Chaperone protein dnaJ 3 OS=Arabidopsis thaliana OX=3702 GN=ATJ3 PE=1 SV=2	XP_006470164.1 dnaJ homolog subfamily B member 13-like [Citrus sinensis]
Cs_ont_2g001240	119.221	119.447	119.461	59.6411	57.73	55.0126	-1.09586	9.65402e-174	down	--	--	Cellular Component: chloroplast (GO:0009507);;	--|0.0|cit:102612306|hypothetical protein	--	--	PAP_fibrillin	Plastid-lipid-associated protein, chloroplastic OS=Citrus unshiu OX=55188 GN=PAP PE=2 SV=1	XP_006467367.2 plastid-lipid-associated protein, chloroplastic [Citrus sinensis]
Cs_ont_5g015490	118.831	111.012	111.907	247.168	255.985	253.679	1.11186	2.62324e-173	up	[GO]	--	Cellular Component: Golgi membrane (GO:0000139);; Molecular Function: ATP binding (GO:0005524);; Cellular Component: integral component of membrane (GO:0016021);; Molecular Function: 8-oxo-dGTP phosphohydrolase activity (GO:0102490);;	K14641|0.0|cit:102627845|K14641 APY1_2; apyrase [EC:3.6.1.5]	[F]	Nucleotide transport and metabolism	GDA1/CD39 (nucleoside phosphatase) family	Apyrase 2 OS=Arabidopsis thaliana OX=3702 GN=APY2 PE=1 SV=1	XP_006479048.1 apyrase 2 [Citrus sinensis]
Cs_ont_9g025010	232.254	231.624	235.86	115.404	111.761	117.257	-1.05787	2.66215e-173	down	[ER]	--	Molecular Function: L-iditol 2-dehydrogenase activity (GO:0003939);; Cellular Component: cytoplasm (GO:0005737);; Cellular Component: cytosol (GO:0005829);; Cellular Component: plasma membrane (GO:0005886);; Molecular Function: zinc ion binding (GO:0008270);; Cellular Component: plasmodesma (GO:0009506);; Cellular Component: mitochondrial membrane (GO:0031966);;	K00008|0.0|cit:102613420|K00008 SORD; L-iditol 2-dehydrogenase [EC:1.1.1.14]	[Q]	Secondary metabolites biosynthesis, transport and catabolism	Alcohol dehydrogenase GroES-like domain;; Zinc-binding dehydrogenase;; Glucose dehydrogenase C-terminus;; Zinc-binding dehydrogenase	Sorbitol dehydrogenase OS=Arabidopsis thaliana OX=3702 GN=SDH PE=1 SV=1	XP_006490303.1 sorbitol dehydrogenase isoform X1 [Citrus sinensis]
Cs_ont_8g020170	55.4424	53.0695	51.6913	114.609	117.457	113.516	1.07193	3.27555e-173	up	[Z]	Cytoskeleton	Molecular Function: microtubule motor activity (GO:0003777);; Molecular Function: ATP binding (GO:0005524);; Cellular Component: kinesin complex (GO:0005871);; Cellular Component: microtubule (GO:0005874);; Cellular Component: plasma membrane (GO:0005886);; Biological Process: microtubule-based movement (GO:0007018);; Molecular Function: ATPase activity (GO:0016887);;	K11498|0.0|cit:102607874|K11498 CENPE; centromeric protein E	[Z]	Cytoskeleton	Domain of unknown function (DUF3490);; Kinesin motor domain	Kinesin-like protein KIN-7E OS=Arabidopsis thaliana OX=3702 GN=KIN7E PE=2 SV=1	XP_006487385.1 kinesin-like protein KIN-7F isoform X2 [Citrus sinensis]
Cs_ont_5g006400	22.8724	22.6407	24.4669	3.15951	2.98444	3.0714	-2.96222	7.22575e-173	down	[IQR]	--	Molecular Function: oxidoreductase activity (GO:0016491);;	--|0.0|cit:102619464|hypothetical protein	[R]	General function prediction only	Enoyl-(Acyl carrier protein) reductase;; short chain dehydrogenase;; KR domain	Short-chain dehydrogenase reductase 3b OS=Arabidopsis thaliana OX=3702 GN=SDR3b PE=2 SV=1	XP_006492385.1 short-chain dehydrogenase reductase 3b [Citrus sinensis]
Cs_ont_7g020720	74.1968	73.7463	72.0085	35.3561	35.1232	33.355	-1.11788	4.19581e-172	down	--	--	Molecular Function: 1-phosphatidylinositol 4-kinase activity (GO:0004430);; Molecular Function: ATP binding (GO:0005524);; Biological Process: protein autophosphorylation (GO:0046777);; Biological Process: phosphatidylinositol phosphorylation (GO:0046854);;	--|0.0|cit:102627288|hypothetical protein	[T]	Signal transduction mechanisms	Phosphatidylinositol 3- and 4-kinase	Phosphatidylinositol 4-kinase gamma 7 OS=Arabidopsis thaliana OX=3702 GN=PI4KG7 PE=1 SV=2	XP_006484264.1 phosphatidylinositol 4-kinase gamma 5-like [Citrus sinensis]
Cs_ont_6g022720	36.514	36.9467	38.1677	10.7622	10.5636	10.6661	-1.83764	7.96976e-172	down	--	--	--	--|1e-168|cit:102628014|hypothetical protein	--	--	--	--	XP_006491804.1 uncharacterized protein LOC102628014 [Citrus sinensis]
Cs_ont_2g014600	167.016	177.728	189.332	59.2703	61.2056	66.7954	-1.54687	1.07303e-171	down	--	--	Biological Process: lipid transport (GO:0006869);; Molecular Function: lipid binding (GO:0008289);; Biological Process: response to water deprivation (GO:0009414);; Biological Process: response to salt stress (GO:0009651);; Biological Process: response to abscisic acid (GO:0009737);; Cellular Component: membrane (GO:0016020);;	--|3e-83|cit:102613139|hypothetical protein	--	--	Probable lipid transfer;; Protease inhibitor/seed storage/LTP family	Non-specific lipid-transfer protein 4 OS=Arabidopsis thaliana OX=3702 GN=LTP4 PE=3 SV=1	XP_006492279.1 non-specific lipid-transfer protein 4 [Citrus sinensis]
Cs_ont_5g049740	231.408	220.388	220.163	110.873	114.645	113.612	-1.02401	1.89707e-171	down	--	--	--	--|0.0|cit:102626599|hypothetical protein	--	--	Development and cell death domain	B2 protein OS=Daucus carota OX=4039 PE=2 SV=1	XP_006476354.1 B2 protein [Citrus sinensis]
Cs_ont_6g006880	6.95981	6.68784	6.59723	0.562352	0.685235	0.655696	-3.4307	5.04655e-171	down	--	--	Molecular Function: DNA binding (GO:0003677);; Molecular Function: DNA-binding transcription factor activity (GO:0003700);; Cellular Component: nucleus (GO:0005634);; Biological Process: transcription, DNA-templated (GO:0006351);; Biological Process: regulation of transcription, DNA-templated (GO:0006355);; Biological Process: circadian rhythm (GO:0007623);; Biological Process: auxin-activated si…	--|0.0|cit:102630458|hypothetical protein	[O]	Posttranslational modification, protein turnover, chaperones	Myb-like DNA-binding domain	Protein REVEILLE 1 OS=Arabidopsis thaliana OX=3702 GN=RVE1 PE=2 SV=1	XP_006481961.1 protein REVEILLE 1 [Citrus sinensis]
Cs_ont_9g022270	18.7017	20.3139	20.6326	56.7237	58.0562	61.7678	1.53065	6.09526e-171	up	--	--	Molecular Function: transcription regulatory region sequence-specific DNA binding (GO:0000976);; Molecular Function: DNA-binding transcription factor activity (GO:0003700);; Cellular Component: nucleus (GO:0005634);; Biological Process: transcription, DNA-templated (GO:0006351);; Biological Process: response to water deprivation (GO:0009414);; Biological Process: ethylene-activated signaling path…	--|1e-156|cit:102625681|hypothetical protein	--	--	AP2 domain	Ethylene-responsive transcription factor ERF107 OS=Arabidopsis thaliana OX=3702 GN=ERF107 PE=2 SV=1	XP_006490013.3 ethylene-responsive transcription factor ERF107 [Citrus sinensis]
Cs_ont_8g006900	38.0855	36.0965	39.7779	89.9004	88.8474	88.1697	1.19209	2.06e-170	up	[M]	Cell wall/membrane/envelope biogenesis	Cellular Component: Golgi membrane (GO:0000139);; Cellular Component: Golgi apparatus (GO:0005794);; Biological Process: mucilage biosynthetic process (GO:0010192);; Cellular Component: integral component of membrane (GO:0016021);; Molecular Function: glucomannan 4-beta-mannosyltransferase activity (GO:0047259);; Biological Process: mucilage metabolic process involved in seed coat development (GO…	K13680|0.0|cit:102616038|K13680 CSLA; beta-mannan synthase [EC:2.4.1.32]	--	--	Glycosyl transferase family group 2;; Glycosyltransferase like family 2;; Glycosyl transferase family 2;; Glycosyl transferase family 21	Glucomannan 4-beta-mannosyltransferase 2 OS=Arabidopsis thaliana OX=3702 GN=CSLA2 PE=2 SV=1	XP_006484970.1 glucomannan 4-beta-mannosyltransferase 2 [Citrus sinensis]
Cs_ont_7g028980	63.4494	61.6419	59.5283	26.1219	26.6124	25.6558	-1.27081	1.42971e-169	down	[O]	Posttranslational modification, protein turnover, chaperones	Biological Process: nuclear membrane fusion (GO:0000740);; Molecular Function: ATP binding (GO:0005524);; Cellular Component: mitochondrion (GO:0005739);; Biological Process: response to heat (GO:0009408);; Biological Process: embryo sac development (GO:0009553);; Biological Process: embryo sac cellularization (GO:0009558);; Biological Process: polar nucleus fusion (GO:0010197);; Biological Proce…	K03686|0.0|cit:102608438|K03686 dnaJ; molecular chaperone DnaJ	[O]	Posttranslational modification, protein turnover, chaperones	DnaJ C terminal domain;; DnaJ domain;; DnaJ central domain	Chaperone protein dnaJ GFA2, mitochondrial OS=Arabidopsis thaliana OX=3702 GN=GFA2 PE=2 SV=1	XP_006482843.1 chaperone protein dnaJ GFA2, mitochondrial [Citrus sinensis]
Cs_ont_6g007020	118.638	117.892	114.733	50.9697	51.7099	55.8691	-1.10042	3.35962e-168	down	[R]	General function prediction only	Molecular Function: lactoylglutathione lyase activity (GO:0004462);; Molecular Function: glyoxalase III activity (GO:0019172);;	K18881|0.0|cit:102624325|K18881 DJ1D; D-lactate dehydratase [EC:4.2.1.130]	[RV]	--	DJ-1/PfpI family;; ThiJ/PfpI family-like;; Glutamine amidotransferase class-I;; CobB/CobQ-like glutamine amidotransferase domain	Protein DJ-1 homolog D OS=Arabidopsis thaliana OX=3702 GN=DJ1D PE=1 SV=1	XP_006481937.1 protein DJ-1 homolog D isoform X2 [Citrus sinensis]
Cs_ont_9g006630	56.8484	58.9923	57.6082	25.0765	25.4559	22.9324	-1.27403	3.84384e-168	down	--	--	--	--|0.0|cit:102607201|hypothetical protein	--	--	PDDEXK-like family of unknown function	--	XP_006489485.1 uncharacterized protein LOC102607201 [Citrus sinensis]
Cs_ont_8g005290	11.7434	10.7825	10.8197	30.8466	30.7205	29.49	1.41318	1.28919e-167	up	[R]	General function prediction only	--	--|0.0|cit:102619637|hypothetical protein	--	--	von Willebrand factor type A domain;; VWA / Hh protein intein-like;; von Willebrand factor type A domain;; von Willebrand factor type A domain;; VWA domain containing CoxE-like protein;; Ring finger domain;; RING-like zinc finger;; Zinc finger, C3HC4 type (RING finger);; Anaphase-promoting complex subunit 11 RING-H2 finger	E3 ubiquitin-protein ligase WAV3 OS=Arabidopsis thaliana OX=3702 GN=WAV3 PE=1 SV=1	XP_006488064.1 probable E3 ubiquitin-protein ligase EDA40 [Citrus sinensis]
Cs_ont_8g001810	9.75278	10.2658	10.5551	2.51676	2.48151	2.51368	-2.0579	1.39261e-167	down	[T]	Signal transduction mechanisms	Molecular Function: protein serine/threonine phosphatase activity (GO:0004722);; Cellular Component: nucleus (GO:0005634);; Cellular Component: Golgi apparatus (GO:0005794);; Cellular Component: cytosol (GO:0005829);; Biological Process: response to water deprivation (GO:0009414);; Biological Process: chloroplast organization (GO:0009658);; Biological Process: response to abscisic acid (GO:000973…	K14497|0.0|cit:102611031|K14497 PP2C; protein phosphatase 2C [EC:3.1.3.16]	[T]	Signal transduction mechanisms	Protein phosphatase 2C;; Protein phosphatase 2C	Probable protein phosphatase 2C 78 OS=Arabidopsis thaliana OX=3702 GN=SAG113 PE=1 SV=1	XP_006488392.1 probable protein phosphatase 2C 24 [Citrus sinensis]
Cs_ont_7g008330	92.1717	91.6084	90.8065	192.662	190.096	184.589	1.01173	1.85906e-167	up	[Q]	Secondary metabolites biosynthesis, transport and catabolism	Molecular Function: iron ion binding (GO:0005506);; Biological Process: cutin biosynthetic process (GO:0010143);; Cellular Component: membrane (GO:0016020);; Molecular Function: oxidoreductase activity, acting on paired donors, with incorporation or reduction of molecular oxygen, NAD(P)H as one donor, and incorporation of one atom of oxygen (GO:0016709);; Molecular Function: heme binding (GO:0020…	K21995|0.0|cit:102609630|K21995 CYP77A4; unsaturated fatty acid epoxidase [EC:1.14.-.-]	[Q]	Secondary metabolites biosynthesis, transport and catabolism	Cytochrome P450	Cytochrome P450 77A3 OS=Glycine max OX=3847 GN=CYP77A3 PE=2 SV=1	XP_006492188.1 cytochrome P450 77A3-like [Citrus sinensis]
Cs_ont_7g019470	88.9478	85.3871	88.3781	39.6906	41.103	38.6915	-1.16256	5.41924e-167	down	[E]	Amino acid transport and metabolism	Molecular Function: transporter activity (GO:0005215);; Cellular Component: plasma membrane (GO:0005886);; Biological Process: gibberellic acid homeostasis (GO:0010336);; Cellular Component: integral component of membrane (GO:0016021);; Biological Process: nitrate assimilation (GO:0042128);; Cellular Component: intracellular vesicle (GO:0097708);;	K14638|0.0|cit:102609991|K14638 SLC15A3_4; solute carrier family 15 (peptide/histidine transporter), member 3/4	[E]	Amino acid transport and metabolism	POT family	Protein NRT1/ PTR FAMILY 3.1 OS=Arabidopsis thaliana OX=3702 GN=NPF3.1 PE=2 SV=1	XP_024957047.1 protein NRT1/ PTR FAMILY 3.1-like [Citrus sinensis]
Cs_ont_9g008230	44.2958	40.6499	40.2594	12.746	13.887	12.5903	-1.7086	9.60505e-166	down	--	--	Biological Process: RNA splicing, via transesterification reactions (GO:0000375);; Cellular Component: spliceosomal complex (GO:0005681);; Biological Process: mRNA processing (GO:0006397);; Molecular Function: metal ion binding (GO:0046872);;	K12819|0.0|cit:102607788|K12819 SLU7; pre-mRNA-processing factor SLU7	[A]	RNA processing and modification	Pre-mRNA splicing Prp18-interacting factor	Pre-mRNA-splicing factor SLU7 OS=Oryza sativa subsp. japonica OX=39947 GN=Os08g0127700 PE=2 SV=1	XP_024947935.1 LOW QUALITY PROTEIN: pre-mRNA-splicing factor SLU7-like [Citrus sinensis]
Cs_ont_2g013370	50.77	50.3039	50.2459	109.27	105.831	108.991	1.06303	2.58142e-165	up	--	--	Molecular Function: transcription corepressor activity (GO:0003714);; Cellular Component: nucleus (GO:0005634);; Biological Process: transcription, DNA-templated (GO:0006351);; Biological Process: regulation of transcription, DNA-templated (GO:0006355);; Biological Process: defense response (GO:0006952);; Biological Process: response to wounding (GO:0009611);; Biological Process: jasmonic acid me…	K13464|0.0|cit:102623985|K13464 JAZ; jasmonate ZIM domain-containing protein	--	--	tify domain;; Jas motif	Protein TIFY 6B OS=Arabidopsis thaliana OX=3702 GN=TIFY6B PE=1 SV=1	XP_006469231.1 protein TIFY 6A-like isoform X1 [Citrus sinensis]
Cs_ont_9g020950	8.32334	7.72068	7.88091	0.431759	0.371194	0.456502	-4.29406	6.28709e-165	down	--	--	Molecular Function: DNA binding (GO:0003677);; Molecular Function: DNA-binding transcription factor activity (GO:0003700);; Biological Process: transcription, DNA-templated (GO:0006351);; Biological Process: regulation of transcription, DNA-templated (GO:0006355);; Biological Process: embryo development ending in seed dormancy (GO:0009793);; Biological Process: somatic embryogenesis (GO:0010262);…	K08064|0.0|cit:102620218|K08064 NFYA; nuclear transcription factor Y, alpha	[K]	Transcription	CCAAT-binding transcription factor (CBF-B/NF-YA) subunit B	Nuclear transcription factor Y subunit A-1 OS=Arabidopsis thaliana OX=3702 GN=NFYA1 PE=2 SV=1	XP_006489922.1 nuclear transcription factor Y subunit A-1-like [Citrus sinensis]
Cs_ont_8g026340	9.20241	9.23967	8.8548	3.23897	3.66345	3.47127	-1.46979	2.36222e-164	down	--	--	--	--|1e-140|cit:102624355|hypothetical protein	--	--	Cotton fibre expressed protein	--	XP_006487063.1 uncharacterized protein LOC102624355 [Citrus sinensis]
Cs_ont_3g009260	42.2518	41.1642	40.5875	17.8005	18.3713	16.6922	-1.27164	2.53e-164	down	[PR]	--	Molecular Function: iron ion binding (GO:0005506);; Cellular Component: chloroplast (GO:0009507);; Cellular Component: chloroplast thylakoid membrane (GO:0009535);; Cellular Component: chloroplast inner membrane (GO:0009706);; Molecular Function: chlorophyllide a oxygenase [overall] activity (GO:0010277);; Biological Process: chlorophyll biosynthetic process (GO:0015995);; Molecular Function: oxi…	K13600|0.0|cit:102606628|K13600 CAO; chlorophyllide a oxygenase [EC:1.14.13.122]	--	--	Rieske [2Fe-2S] domain;; Vanillate O-demethylase oxygenase C-terminal domain;; Pheophorbide a oxygenase	Chlorophyllide a oxygenase, chloroplastic OS=Arabidopsis thaliana OX=3702 GN=CAO PE=1 SV=1	XP_006472786.1 chlorophyllide a oxygenase, chloroplastic [Citrus sinensis]
Cs_ont_3g001800	61.3575	59.1347	59.1107	140.242	134.029	142.182	1.17762	2.61574e-164	up	--	--	Molecular Function: peroxidase activity (GO:0004601);; Cellular Component: extracellular region (GO:0005576);; Biological Process: response to oxidative stress (GO:0006979);; Cellular Component: plant-type cell wall (GO:0009505);; Biological Process: plant-type cell wall organization (GO:0009664);; Molecular Function: heme binding (GO:0020037);; Biological Process: hydrogen peroxide catabolic pro…	K00430|0.0|cit:102617846|K00430 E1.11.1.7; peroxidase [EC:1.11.1.7]	--	--	Peroxidase	Peroxidase 64 OS=Arabidopsis thaliana OX=3702 GN=PER64 PE=1 SV=1	XP_006473706.1 peroxidase 64 [Citrus sinensis]
QC_newGene_1689	34.104	36.0637	32.9902	16.1152	15.8466	15.6211	-1.15678	5.22701e-164	down	[S]	Function unknown	--	--|0.0|cit:102618020|hypothetical protein	[R]	General function prediction only	Leucine rich repeat;; Leucine Rich repeats (2 copies);; Leucine Rich Repeat;; Leucine rich repeat N-terminal domain;; Leucine Rich repeat;; Leucine rich repeat;; Leucine Rich repeats (2 copies);; Leucine Rich Repeat;; Leucine rich repeat;; Leucine rich repeat N-terminal domain;; Reverse transcriptase (RNA-dependent DNA polymerase)	Receptor like protein 22 OS=Arabidopsis thaliana OX=3702 GN=RLP22 PE=2 SV=1	XP_006470669.1 receptor-like protein 20 isoform X1 [Citrus sinensis]
Cs_ont_7g000550	33.9228	34.6117	34.579	14.6365	13.2916	14.8371	-1.45367	6.78276e-164	down	[DZ]	--	Cellular Component: chromatin (GO:0000785);; Molecular Function: chromatin binding (GO:0003682);; Molecular Function: guanyl-nucleotide exchange factor activity (GO:0005085);; Cellular Component: nucleus (GO:0005634);; Cellular Component: cytosol (GO:0005829);; Biological Process: response to UV (GO:0009411);; Biological Process: entrainment of circadian clock (GO:0009649);; Molecular Function: p…	--|0.0|cit:102606597|hypothetical protein	[S]	Function unknown	Regulator of chromosome condensation (RCC1) repeat;; Regulator of chromosome condensation (RCC1) repeat	Ultraviolet-B receptor UVR8 OS=Arabidopsis thaliana OX=3702 GN=UVR8 PE=1 SV=1	XP_006486413.1 ultraviolet-B receptor UVR8 isoform X1 [Citrus sinensis]
Cs_ont_2g027570	33.2759	33.3215	32.5982	85.6293	87.2582	86.1977	1.34971	2.04308e-163	up	[O]	Posttranslational modification, protein turnover, chaperones	Cellular Component: endoplasmic reticulum (GO:0005783);; Biological Process: protein folding (GO:0006457);;	K09510|0.0|cit:102619361|K09510 DNAJB4; DnaJ homolog subfamily B member 4	[O]	Posttranslational modification, protein turnover, chaperones	DnaJ C terminal domain;; DnaJ domain	DnaJ protein ERDJ3B OS=Oryza sativa subsp. japonica OX=39947 GN=ERDJ3B PE=1 SV=1	XP_006470163.1 dnaJ homolog subfamily B member 13-like [Citrus sinensis]
Cs_ont_7g013780	14.3945	14.001	15.5255	0.756279	1.15577	0.598987	-4.14554	2.36965e-162	down	--	--	--	--|1e-121|cit:102617703|hypothetical protein	--	--	--	--	XP_006485060.1 uncharacterized protein LOC102617703 [Citrus sinensis]
Cs_ont_5g049730	34.5954	35.6685	34.3764	9.11706	8.43359	9.22866	-2.00013	2.80857e-162	down	--	--	Cellular Component: plasma membrane (GO:0005886);; Molecular Function: electron transfer activity (GO:0009055);; Molecular Function: protein disulfide oxidoreductase activity (GO:0015035);; Biological Process: cell redox homeostasis (GO:0045454);;	K17479|0.0|cit:102626886|K17479 GRXCR1; glutaredoxin domain-containing cysteine-rich protein 1	[O]	Posttranslational modification, protein turnover, chaperones	Glutaredoxin	Uncharacterized protein At5g39865 OS=Arabidopsis thaliana OX=3702 GN=At5g39865 PE=2 SV=1	XP_006476355.1 glutaredoxin domain-containing cysteine-rich protein CG12206 [Citrus sinensis]
Cs_ont_3g009360	36.9802	36.6336	34.7918	14.6584	14.4331	14.775	-1.33533	2.41111e-161	down	[I]	Lipid transport and metabolism	Molecular Function: long-chain fatty acid-CoA ligase activity (GO:0004467);; Molecular Function: ATP binding (GO:0005524);; Biological Process: fatty acid metabolic process (GO:0006631);; Cellular Component: chloroplast (GO:0009507);; Cellular Component: plastid (GO:0009536);; Cellular Component: chloroplast envelope (GO:0009941);; Cellular Component: membrane (GO:0016020);; Molecular Function: d…	K01897|0.0|cit:102628813|K01897 ACSL; long-chain acyl-CoA synthetase [EC:6.2.1.3]	[I]	Lipid transport and metabolism	AMP-binding enzyme	Long chain acyl-CoA synthetase 9, chloroplastic OS=Arabidopsis thaliana OX=3702 GN=LACS9 PE=1 SV=1	XP_024951687.1 long chain acyl-CoA synthetase 9, chloroplastic [Citrus sinensis]
Cs_ont_2g002140	73.5196	70.1671	77.6159	26.9542	27.8986	29.1319	-1.44135	3.06923e-160	down	--	--	--	--|1e-152|cit:102613219|hypothetical protein	[T]	Signal transduction mechanisms	CS domain;; Siah interacting protein, N terminal	--	XP_006467463.1 calcyclin-binding protein isoform X1 [Citrus sinensis]
Cs_ont_1g025610	5.8441	4.79303	6.41108	34.5496	35.3782	36.814	2.60365	9.67493e-159	up	[R]	General function prediction only	Biological Process: metabolic process (GO:0008152);; Biological Process: systemic acquired resistance, salicylic acid mediated signaling pathway (GO:0009862);; Molecular Function: lipase activity (GO:0016298);; Molecular Function: methyl salicylate esterase activity (GO:0080031);;	--|0.0|cit:102613996|hypothetical protein	--	--	Alpha/beta hydrolase family;; alpha/beta hydrolase fold;; Serine aminopeptidase, S33	Salicylic acid-binding protein 2 OS=Nicotiana tabacum OX=4097 GN=SABP2 PE=1 SV=1	XP_006466663.1 salicylic acid-binding protein 2-like [Citrus sinensis]
Cs_ont_3g027810	68.2384	67.4988	65.3546	33.7808	34.3784	34.1282	-1.01419	2.85766e-157	down	[MU]	--	Molecular Function: nutrient reservoir activity (GO:0045735);;	--|0.0|cit:102611268|hypothetical protein	[T]	Signal transduction mechanisms	T-complex protein 11	Vicilin-like seed storage protein At2g18540 OS=Arabidopsis thaliana OX=3702 GN=At2g18540 PE=3 SV=1	XP_006471020.1 uncharacterized protein LOC102611268 [Citrus sinensis]
Cs_ont_7g028860	162.178	163.615	162.219	78.0288	76.8931	80.9819	-1.08379	1.86118e-156	down	[R]	General function prediction only	Molecular Function: peptidyl-prolyl cis-trans isomerase activity (GO:0003755);; Molecular Function: calmodulin binding (GO:0005516);; Cellular Component: vacuolar membrane (GO:0005774);; Cellular Component: endoplasmic reticulum (GO:0005783);; Cellular Component: plasma membrane (GO:0005886);; Biological Process: auxin-activated signaling pathway (GO:0009734);; Cellular Component: integral compon…	--|0.0|cit:102611591|hypothetical protein	[O]	Posttranslational modification, protein turnover, chaperones	FKBP-type peptidyl-prolyl cis-trans isomerase;; Tetratricopeptide repeat;; Tetratricopeptide repeat;; Tetratricopeptide repeat	Peptidyl-prolyl cis-trans isomerase FKBP42 OS=Arabidopsis thaliana OX=3702 GN=FKBP42 PE=1 SV=1	XP_006482854.1 peptidyl-prolyl cis-trans isomerase FKBP42 isoform X1 [Citrus sinensis]
Cs_ont_4g025190	68.3206	67.7632	71.9856	27.9993	30.5036	29.7378	-1.2723	3.89629e-155	down	--	--	Cellular Component: cytoplasm (GO:0005737);; Biological Process: response to oxidative stress (GO:0006979);; Biological Process: response to heat (GO:0009408);; Biological Process: response to high light intensity (GO:0009644);; Biological Process: response to hydrogen peroxide (GO:0042542);;	--|1e-100|cit:107176422|hypothetical protein	[O]	Posttranslational modification, protein turnover, chaperones	Hsp20/alpha crystallin family	18.5 kDa class IV heat shock protein OS=Arabidopsis thaliana OX=3702 GN=HSP18.5 PE=2 SV=1	XP_015384413.1 18.5 kDa class IV heat shock protein [Citrus sinensis]
QC_newGene_2271	14.1989	13.9629	14.5991	5.10771	4.63144	4.87894	-1.58391	4.28968e-153	down	[S]	Function unknown	Molecular Function: ATP binding (GO:0005524);; Molecular Function: GTP binding (GO:0005525);; Cellular Component: plasma membrane (GO:0005886);; Biological Process: defense response (GO:0006952);; Biological Process: signal transduction (GO:0007165);; Molecular Function: ADP binding (GO:0043531);;	--|0.0|cit:102614867|hypothetical protein	[T]	Signal transduction mechanisms	NB-ARC domain;; Leucine rich repeat;; Leucine Rich repeats (2 copies);; NB-ARC domain	Probable disease resistance protein At5g47260 OS=Arabidopsis thaliana OX=3702 GN=At5g47260 PE=3 SV=2	XP_006427485.1 probable disease resistance protein At5g63020 [Citrus clementina]
Cs_ont_5g049750	20.178	21.2749	19.8952	50.9316	51.1877	49.6987	1.27252	1.1016e-152	up	[IQ]	--	Molecular Function: 3-oxoacyl-[acyl-carrier-protein] synthase activity (GO:0004315);; Biological Process: fatty acid biosynthetic process (GO:0006633);; Cellular Component: chloroplast stroma (GO:0009570);;	K09458|0.0|cit:102626302|K09458 fabF; 3-oxoacyl-[acyl-carrier-protein] synthase II [EC:2.3.1.179]	[IQ]	--	Beta-ketoacyl synthase, N-terminal domain;; Beta-ketoacyl synthase, C-terminal domain	3-oxoacyl-[acyl-carrier-protein] synthase I, chloroplastic OS=Arabidopsis thaliana OX=3702 GN=KAS1 PE=1 SV=2	XP_006476353.1 3-oxoacyl-[acyl-carrier-protein] synthase I, chloroplastic-like [Citrus sinensis]
Cs_ont_1g029330	51.6182	50.1673	49.9678	20.3876	21.3371	20.1784	-1.32814	1.24615e-152	down	--	--	Molecular Function: GDP-dissociation inhibitor activity (GO:0005092);; Molecular Function: GTPase activator activity (GO:0005096);; Cellular Component: cytoplasm (GO:0005737);; Cellular Component: cytosol (GO:0005829);; Cellular Component: Rab-protein geranylgeranyltransferase complex (GO:0005968);; Biological Process: intracellular protein transport (GO:0006886);; Biological Process: small GTPas…	K23460|0.0|cit:102629900|K23460 CHM; Rab proteins geranylgeranyltransferase component A	[TU]	--	GDP dissociation inhibitor	Rab escort protein 1 OS=Arabidopsis thaliana OX=3702 GN=REP PE=1 SV=2	XP_006467076.1 rab escort protein 1 isoform X2 [Citrus sinensis]
Cs_ont_3g005280	13.5858	13.6533	12.8183	43.7379	43.4195	39.0002	1.62003	1.92261e-151	up	[O]	Posttranslational modification, protein turnover, chaperones	Molecular Function: serine-type endopeptidase activity (GO:0004252);; Cellular Component: extracellular matrix (GO:0005578);; Cellular Component: cell wall (GO:0005618);; Biological Process: proteolysis (GO:0006508);; Cellular Component: extracellular matrix (GO:0031012);;	--|0.0|cit:102630734|hypothetical protein	--	--	Fibronectin type-III domain;; Subtilase family;; Peptidase inhibitor I9	Subtilisin-like protease SBT1.1 OS=Arabidopsis thaliana OX=3702 GN=SBTI1.1 PE=1 SV=1	XP_015384237.2 LOW QUALITY PROTEIN: uncharacterized protein LOC102630734 [Citrus sinensis]
QC_newGene_925	7.51704	7.83285	7.2335	0.989567	1.33042	1.15472	-2.73377	6.83504e-151	down	[Q]	Secondary metabolites biosynthesis, transport and catabolism	Molecular Function: copper ion binding (GO:0005507);; Molecular Function: primary amine oxidase activity (GO:0008131);; Biological Process: amine metabolic process (GO:0009308);; Molecular Function: quinone binding (GO:0048038);; Molecular Function: tryptamine:oxygen oxidoreductase (deaminating) activity (GO:0052593);; Molecular Function: aminoacetone:oxygen oxidoreductase(deaminating) activity (…	K00276|1e-143|cit:102623979|K00276 AOC3; primary-amine oxidase [EC:1.4.3.21]	[Q]	Secondary metabolites biosynthesis, transport and catabolism	Copper amine oxidase, enzyme domain;; Copper amine oxidase, N3 domain;; Copper amine oxidase, enzyme domain;; Copper amine oxidase, N2 domain	Primary amine oxidase (Fragment) OS=Lens culinaris OX=3864 PE=1 SV=3	KDO74638.1 hypothetical protein CISIN_1g040402mg, partial [Citrus sinensis]
Cs_ont_1g021960	52.8745	55.2658	54.1509	119.823	112.864	115.829	1.06749	1.06028e-149	up	--	--	Molecular Function: peroxidase activity (GO:0004601);; Cellular Component: extracellular region (GO:0005576);; Biological Process: response to oxidative stress (GO:0006979);; Molecular Function: heme binding (GO:0020037);; Biological Process: hydrogen peroxide catabolic process (GO:0042744);; Molecular Function: metal ion binding (GO:0046872);;	K00430|0.0|cit:102630988|K00430 E1.11.1.7; peroxidase [EC:1.11.1.7]	--	--	Peroxidase	Peroxidase 4 OS=Vitis vinifera OX=29760 GN=GSVIVT00023967001 PE=1 SV=1	XP_006466288.1 peroxidase 4-like [Citrus sinensis]
Cs_ont_1g027540	47.3029	42.8124	41.3212	21.1381	20.6494	20.5626	-1.08223	1.87991e-149	down	--	--	Molecular Function: DNA binding (GO:0003677);; Cellular Component: nucleus (GO:0005634);; Biological Process: transcription, DNA-templated (GO:0006351);; Molecular Function: zinc ion binding (GO:0008270);; Biological Process: regulation of chromatin silencing by small RNA (GO:0010964);; Biological Process: gene silencing by RNA (GO:0031047);; Biological Process: DNA methylation on cytosine (GO:00…	--|0.0|cit:102630590|hypothetical protein	[S]	Function unknown	Protein of unknown function (DUF726);; Plus-3 domain;; GYF domain	Zinc finger CCCH domain-containing protein 19 OS=Arabidopsis thaliana OX=3702 GN=NERD PE=1 SV=3	XP_015380734.1 zinc finger CCCH domain-containing protein 44 isoform X3 [Citrus sinensis]
Cs_ont_7g016230	30.5381	30.5408	30.0306	70.1715	71.2402	67.2708	1.16039	3.0901e-149	up	[V]	Defense mechanisms	Molecular Function: drug transmembrane transporter activity (GO:0015238);; Molecular Function: antiporter activity (GO:0015297);; Cellular Component: integral component of membrane (GO:0016021);;	K03327|0.0|cit:102615021|K03327 TC.MATE; multidrug resistance protein, MATE family	[R]	General function prediction only	MatE	Protein DETOXIFICATION 24 OS=Arabidopsis thaliana OX=3702 GN=DTX24 PE=2 SV=1	XP_006495081.1 protein DETOXIFICATION 25-like [Citrus sinensis]
Cs_ont_1g002540	10.0917	9.72051	12.2672	42.9283	42.2483	42.4865	1.95348	5.11219e-149	up	[QR]	--	Biological Process: lignin biosynthetic process (GO:0009809);; Molecular Function: caffeate O-methyltransferase activity (GO:0047763);;	K13066|0.0|cit:102630642|K13066 E2.1.1.68; caffeic acid 3-O-methyltransferase [EC:2.1.1.68]	[R]	General function prediction only	O-methyltransferase domain;; Dimerisation domain	Caffeic acid 3-O-methyltransferase OS=Prunus dulcis OX=3755 GN=COMT1 PE=2 SV=1	XP_006495175.1 caffeic acid 3-O-methyltransferase-like isoform X1 [Citrus sinensis]
Cs_ont_2g003950	25.5995	23.6723	23.9431	58.6777	59.0959	61.2094	1.25391	6.4823e-149	up	[C]	Energy production and conversion	Cellular Component: mitochondrial matrix (GO:0005759);; Biological Process: carbohydrate metabolic process (GO:0005975);; Biological Process: tricarboxylic acid cycle (GO:0006099);; Biological Process: malate metabolic process (GO:0006108);; Molecular Function: L-malate dehydrogenase activity (GO:0030060);;	--|0.0|cit:102618467|hypothetical protein	[C]	Energy production and conversion	lactate/malate dehydrogenase, alpha/beta C-terminal domain;; lactate/malate dehydrogenase, NAD binding domain;; GDSL-like Lipase/Acylhydrolase	Malate dehydrogenase, mitochondrial OS=Citrullus lanatus OX=3654 GN=MMDH PE=1 SV=1	XP_006467672.1 GDSL esterase/lipase At5g45910 [Citrus sinensis]
Cs_ont_1g017740	19.8199	20.5625	20.207	61.7477	55.8197	62.92	1.53972	1.14476e-148	up	[R]	General function prediction only	Molecular Function: acid phosphatase activity (GO:0003993);;	--|0.0|cit:102615259|hypothetical protein	--	--	HAD superfamily, subfamily IIIB (Acid phosphatase)	Acid phosphatase 1 OS=Solanum lycopersicum OX=4081 GN=APS1 PE=2 SV=1	XP_006465710.1 acid phosphatase 1 [Citrus sinensis]
QC_newGene_111	8.88051	9.68962	9.26147	2.03038	1.84696	1.90949	-2.26177	1.18986e-148	down	[S]	Function unknown	Molecular Function: protein serine/threonine kinase activity (GO:0004674);; Molecular Function: ATP binding (GO:0005524);; Cellular Component: plasma membrane (GO:0005886);; Cellular Component: integral component of membrane (GO:0016021);;	--|0.0|cit:102610510|hypothetical protein	--	--	Protein tyrosine and serine/threonine kinase;; Protein kinase domain;; Leucine rich repeat;; Leucine Rich repeats (2 copies);; Leucine Rich Repeat;; RIO1 family;; Leucine rich repeat;; Leucine rich repeat N-terminal domain;; Leucine Rich repeats (2 copies);; Leucine Rich Repeat;; Leucine rich repeat;; Leucine Rich repeats (2 copies);; Leucine Rich Repeat	Putative receptor-like protein kinase At3g47110 OS=Arabidopsis thaliana OX=3702 GN=At3g47110 PE=3 SV=1	XP_024957148.1 probable LRR receptor-like serine/threonine-protein kinase At3g47570 [Citrus sinensis]
Cs_ont_4g024540	112.158	116.684	116.937	57.3883	59.7027	58.3253	-1.02314	3.19753e-148	down	[GEPR]	--	Molecular Function: ATP binding (GO:0005524);; Cellular Component: plasma membrane (GO:0005886);; Cellular Component: integral component of membrane (GO:0016021);; Molecular Function: transmembrane transporter activity (GO:0022891);; Molecular Function: nicotinate transmembrane transporter activity (GO:0090416);; Molecular Function: N-methylnicotinate transmembrane transporter activity (GO:009041…	--|0.0|cit:102630531|hypothetical protein	[R]	General function prediction only	Sugar (and other) transporter;; Major Facilitator Superfamily	Organic cation/carnitine transporter 7 OS=Arabidopsis thaliana OX=3702 GN=OCT7 PE=2 SV=1	XP_006474362.1 organic cation/carnitine transporter 7-like isoform X2 [Citrus sinensis]
Cs_ont_9g026720	1.04948	0.946282	1.49683	12.1982	12.3061	13.9464	3.40793	1.38546e-146	up	--	--	--	--|0.0|cit:102622917|hypothetical protein	--	--	Transferase family	BAHD acyltransferase BIA1 OS=Arabidopsis thaliana OX=3702 GN=BIA1 PE=2 SV=1	XP_006490612.1 BAHD acyltransferase BIA1 [Citrus sinensis]
Cs_ont_7g024950	64.3329	61.572	64.8776	157.777	156.008	175.15	1.32221	2.31431e-146	up	--	--	Biological Process: defense response (GO:0006952);; Biological Process: response to biotic stimulus (GO:0009607);; Cellular Component: membrane (GO:0016020);;	--|1e-107|cit:102624621|hypothetical protein	--	--	Pathogenesis-related protein Bet v 1 family;; Polyketide cyclase / dehydrase and lipid transport	MLP-like protein 423 OS=Arabidopsis thaliana OX=3702 GN=MLP423 PE=2 SV=1	XP_006483797.1 MLP-like protein 423 [Citrus sinensis]
Cs_ont_1g029520	12.5227	11.2825	11.5111	3.4425	3.34581	3.37682	-1.83181	2.91481e-145	down	[E]	Amino acid transport and metabolism	Molecular Function: ionotropic glutamate receptor activity (GO:0004970);; Molecular Function: calcium channel activity (GO:0005262);; Cellular Component: intracellular (GO:0005622);; Cellular Component: plasma membrane (GO:0005886);; Biological Process: calcium ion transport (GO:0006816);; Molecular Function: glutamate receptor activity (GO:0008066);; Biological Process: response to wounding (GO:…	K05387|0.0|cit:102612517|K05387 GRIP; glutamate receptor, ionotropic, plant	[PET]	--	Receptor family ligand binding region;; Ligand-gated ion channel;; Periplasmic binding protein;; Bacterial extracellular solute-binding proteins, family 3;; Ligated ion channel L-glutamate- and glycine-binding site	Glutamate receptor 3.6 OS=Arabidopsis thaliana OX=3702 GN=GLR3.6 PE=2 SV=1	XP_015380863.1 glutamate receptor 3.6-like [Citrus sinensis]
Cs_ont_4g022760	25.6799	27.218	29.0968	69.1518	66.7185	68.134	1.27948	6.65863e-145	up	--	--	Molecular Function: enzyme inhibitor activity (GO:0004857);; Cellular Component: extracellular region (GO:0005576);; Cellular Component: cell wall (GO:0005618);; Molecular Function: pectinesterase activity (GO:0030599);; Biological Process: cell wall modification (GO:0042545);; Molecular Function: aspartyl esterase activity (GO:0045330);; Biological Process: pectin catabolic process (GO:0045490);;	K01051|0.0|cit:102609095|K01051 E3.1.1.11; pectinesterase [EC:3.1.1.11]	--	--	Pectinesterase;; Plant invertase/pectin methylesterase inhibitor	Pectinesterase/pectinesterase inhibitor PPE8B OS=Prunus persica OX=3760 PE=2 SV=1	XP_006474555.1 pectinesterase/pectinesterase inhibitor PPE8B-like [Citrus sinensis]
Cs_ont_8g002930	131.044	134.864	137.305	35.4792	38.0535	36.6923	-1.90345	7.93959e-145	down	[O]	Posttranslational modification, protein turnover, chaperones	Molecular Function: ATP binding (GO:0005524);; Cellular Component: cell wall (GO:0005618);; Cellular Component: nucleus (GO:0005634);; Cellular Component: mitochondrion (GO:0005739);; Cellular Component: vacuolar membrane (GO:0005774);; Cellular Component: Golgi apparatus (GO:0005794);; Cellular Component: cytosol (GO:0005829);; Cellular Component: plasma membrane (GO:0005886);; Biological Proces…	--|3e-45|egr:104430869|hypothetical protein	[O]	Posttranslational modification, protein turnover, chaperones	Hsp70 protein;; NAD-specific glutamate dehydrogenase	Probable mediator of RNA polymerase II transcription subunit 37c OS=Arabidopsis thaliana OX=3702 GN=MED37C PE=1 SV=1	XP_006488297.1 heat shock cognate 70 kDa protein 2-like [Citrus sinensis]
Cs_ont_8g000900	27.806	29.7296	29.8669	74.856	69.336	73.591	1.28196	1.70902e-144	up	--	--	--	--|0.0|cit:102614483|hypothetical protein	--	--	Tetratricopeptide repeat	--	XP_006488496.1 uncharacterized protein LOC102614483 [Citrus sinensis]
Cs_ont_3g002180	19.0182	17.0786	17.9376	4.7148	4.77755	4.77186	-1.95564	1.13999e-143	down	[O]	Posttranslational modification, protein turnover, chaperones	Cellular Component: nucleus (GO:0005634);; Cellular Component: chloroplast (GO:0009507);; Cellular Component: plastid (GO:0009536);; Cellular Component: chloroplast stroma (GO:0009570);;	--|1e-122|cit:107176357|hypothetical protein	[O]	Posttranslational modification, protein turnover, chaperones	DnaJ domain	Chaperone protein dnaJ 11, chloroplastic OS=Arabidopsis thaliana OX=3702 GN=ATJ11 PE=1 SV=2	XP_015384250.1 chaperone protein dnaJ 11, chloroplastic-like [Citrus sinensis]
Cs_ont_9g015160	56.6768	57.3003	59.5418	22.2272	20.8727	23.3348	-1.42005	3.81799e-143	down	--	--	Molecular Function: phosphorelay response regulator activity (GO:0000156);; Biological Process: phosphorelay signal transduction system (GO:0000160);; Cellular Component: nucleus (GO:0005634);; Biological Process: transcription, DNA-templated (GO:0006351);; Biological Process: regulation of transcription, DNA-templated (GO:0006355);; Biological Process: circadian rhythm (GO:0007623);; Biological …	K14492|1e-168|cit:102607514|K14492 ARR-A; two-component response regulator ARR-A family	[K]	Transcription	Response regulator receiver domain	Two-component response regulator ARR9 OS=Arabidopsis thaliana OX=3702 GN=ARR9 PE=1 SV=1	XP_006492506.1 two-component response regulator ORR10 [Citrus sinensis]
Cs_ont_3g033040	11.8869	11.8377	11.6773	31.943	31.8504	32.8759	1.41374	5.04351e-143	up	--	--	Molecular Function: DNA binding (GO:0003677);; Molecular Function: DNA-binding transcription factor activity (GO:0003700);; Cellular Component: nucleus (GO:0005634);; Biological Process: transcription, DNA-templated (GO:0006351);; Biological Process: flower development (GO:0009908);;	--|0.0|cit:102610038|hypothetical protein	--	--	No apical meristem (NAM) protein	NAC domain-containing protein 35 OS=Arabidopsis thaliana OX=3702 GN=NAC035 PE=1 SV=2	XP_006470800.1 NAC domain-containing protein 35 [Citrus sinensis]
Cs_ont_7g027720	17.5694	15.8367	16.5477	40.2303	40.7372	38.6027	1.22335	4.67651e-142	up	--	--	Molecular Function: calcium ion binding (GO:0005509);; Molecular Function: calcium-dependent phospholipid binding (GO:0005544);;	K17098|0.0|cit:102625184|K17098 ANNAT; annexin D	[U]	Intracellular trafficking, secretion, and vesicular transport	Annexin	Annexin-like protein RJ4 OS=Fragaria ananassa OX=3747 PE=2 SV=2	XP_006482996.1 annexin-like protein RJ4 [Citrus sinensis]
Cs_ont_3g000370	29.0887	27.1841	24.7322	67.1648	71.2862	68.0469	1.31387	7.4321e-142	up	--	--	Molecular Function: mRNA binding (GO:0003729);; Cellular Component: endoplasmic reticulum (GO:0005783);; Cellular Component: endoplasmic reticulum membrane (GO:0005789);; Cellular Component: plasma membrane (GO:0005886);; Cellular Component: plasmodesma (GO:0009506);; Biological Process: regulation of proton transport (GO:0010155);; Cellular Component: integral component of membrane (GO:0016021);;	--|0.0|cit:102617664|hypothetical protein	--	--	--	Proton pump-interactor 1 OS=Arabidopsis thaliana OX=3702 GN=PPI1 PE=1 SV=2	XP_006494446.1 calponin homology domain-containing protein DDB_G0272472 [Citrus sinensis]
Cs_ont_6g022790	115.419	117.258	126.621	280.826	259.312	280.934	1.005	7.79081e-142	up	[QR]	--	Biological Process: lignin biosynthetic process (GO:0009809);; Molecular Function: caffeate O-methyltransferase activity (GO:0047763);;	--|0.0|cit:102612727|hypothetical protein	[R]	General function prediction only	O-methyltransferase domain;; Dimerisation domain	Caffeic acid 3-O-methyltransferase OS=Ammi majus OX=48026 GN=COMT PE=1 SV=1	XP_015389903.1 LOW QUALITY PROTEIN: caffeic acid 3-O-methyltransferase 2 [Citrus sinensis]
Cs_ont_5g004120	36.9436	36.4425	37.5496	15.9199	16.0814	14.448	-1.2915	1.48247e-141	down	--	--	Molecular Function: DNA-binding transcription factor activity (GO:0003700);; Cellular Component: nucleus (GO:0005634);; Biological Process: transcription, DNA-templated (GO:0006351);; Molecular Function: sequence-specific DNA binding (GO:0043565);;	K09060|0.0|cit:102607505|K09060 GBF; plant G-box-binding factor	--	--	G-box binding protein MFMR;; Disordered region downstream of MFMR;; bZIP transcription factor;; Basic region leucine zipper	Common plant regulatory factor 1 OS=Petroselinum crispum OX=4043 GN=CPRF1 PE=2 SV=1	XP_006491224.1 common plant regulatory factor 1 isoform X1 [Citrus sinensis]
QC_newGene_928	8.08475	7.64438	7.84905	1.15529	1.42752	1.26261	-2.6777	2.11508e-141	down	[Q]	Secondary metabolites biosynthesis, transport and catabolism	--	K00276|0.0|cit:102623979|K00276 AOC3; primary-amine oxidase [EC:1.4.3.21]	[Q]	Secondary metabolites biosynthesis, transport and catabolism	Copper amine oxidase, enzyme domain;; Copper amine oxidase, N3 domain;; Copper amine oxidase, enzyme domain;; Copper amine oxidase, N2 domain;; Copper amine oxidase, enzyme domain;; Copper amine oxidase, enzyme domain	Primary amine oxidase 2 OS=Arabidopsis thaliana OX=3702 GN=At1g31672 PE=3 SV=1	GAY42540.1 hypothetical protein CUMW_067700 [Citrus unshiu]
Cs_ont_5g003990	10.5978	11.5933	10.7663	1.72565	1.74285	1.64534	-2.71969	3.20564e-141	down	--	--	Molecular Function: calmodulin binding (GO:0005516);; Biological Process: protein folding (GO:0006457);; Biological Process: autophagy (GO:0006914);; Biological Process: response to heat (GO:0009408);; Cellular Component: plasmodesma (GO:0009506);; Biological Process: response to high light intensity (GO:0009644);; Biological Process: defense response to fungus, incompatible interaction (GO:00098…	--|0.0|cit:102629351|hypothetical protein	--	--	BAG domain	BAG family molecular chaperone regulator 6 OS=Arabidopsis thaliana OX=3702 GN=BAG6 PE=1 SV=1	XP_024948309.1 LOW QUALITY PROTEIN: BAG family molecular chaperone regulator 6 [Citrus sinensis]
QC_newGene_197	30.4503	28.3222	29.8544	12.6064	13.8387	12.9929	-1.22739	3.05297e-140	down	--	--	Molecular Function: ATP binding (GO:0005524);; Biological Process: signal transduction (GO:0007165);; Biological Process: multicellular organism development (GO:0007275);; Biological Process: response to light stimulus (GO:0009416);; Biological Process: response to red light (GO:0010114);; Biological Process: defense response to bacterium (GO:0042742);; Molecular Function: ADP binding (GO:0043531…	--|2e-44|cit:102619279|hypothetical protein	--	--	--	Disease resistance-like protein CSA1 OS=Arabidopsis thaliana OX=3702 GN=CSA1 PE=4 SV=1	XP_024041556.1 TMV resistance protein N [Citrus clementina]
Cs_ont_6g007400	25.5729	23.6722	24.3425	9.63842	9.68056	9.92552	-1.40807	4.01072e-140	down	[K]	Transcription	Molecular Function: DNA binding (GO:0003677);; Molecular Function: DNA-binding transcription factor activity (GO:0003700);; Cellular Component: nucleus (GO:0005634);; Biological Process: transcription, DNA-templated (GO:0006351);; Biological Process: regulation of transcription, DNA-templated (GO:0006355);; Biological Process: response to heat (GO:0009408);; Biological Process: response to chitin…	K09419|0.0|cit:102611891|K09419 HSFF; heat shock transcription factor, other eukaryote	[K]	Transcription	HSF-type DNA-binding	Heat stress transcription factor A-3 OS=Arabidopsis thaliana OX=3702 GN=HSFA3 PE=1 SV=2	XP_006481889.1 heat stress transcription factor A-2d isoform X1 [Citrus sinensis]
Cs_ont_1g028950	17.4756	16.0227	17.4356	5.72547	5.85296	5.49896	-1.67356	4.45932e-140	down	[RTKL]	--	Molecular Function: protein serine/threonine kinase activity (GO:0004674);; Molecular Function: protein serine/threonine/tyrosine kinase activity (GO:0004712);; Molecular Function: obsolete signal transducer activity (GO:0004871);; Molecular Function: ATP binding (GO:0005524);; Cellular Component: cytosol (GO:0005829);; Biological Process: chloroplast organization (GO:0009658);; Molecular Functio…	--|0.0|cit:102623248|hypothetical protein	[T]	Signal transduction mechanisms	Protein tyrosine and serine/threonine kinase;; Protein kinase domain;; Fungal protein kinase	Serine/threonine-protein kinase STY17 OS=Arabidopsis thaliana OX=3702 GN=STY17 PE=1 SV=1	XP_006495279.1 serine/threonine-protein kinase STY17-like isoform X1 [Citrus sinensis]
Cs_ont_4g025810	11.7521	11.7753	11.2846	27.5886	28.4251	27.3191	1.22239	1.01413e-139	up	--	--	Molecular Function: ATP binding (GO:0005524);; Cellular Component: plasma membrane (GO:0005886);; Biological Process: ATP biosynthetic process (GO:0006754);; Molecular Function: proton-exporting ATPase activity, phosphorylative mechanism (GO:0008553);; Cellular Component: integral component of membrane (GO:0016021);; Molecular Function: metal ion binding (GO:0046872);;	K01535|0.0|cit:102616096|K01535 PMA1; H+-transporting ATPase [EC:7.1.2.1]	[P]	Inorganic ion transport and metabolism	E1-E2 ATPase;; haloacid dehalogenase-like hydrolase;; Cation transporter/ATPase, N-terminus	Plasma membrane ATPase 4 OS=Nicotiana plumbaginifolia OX=4092 GN=PMA4 PE=2 SV=1	XP_006474210.1 plasma membrane ATPase 4 [Citrus sinensis]
Cs_ont_7g002520	2.8054	2.81391	2.52106	13.8751	13.4785	13.5763	2.29491	2.31794e-139	up	[E]	Amino acid transport and metabolism	Molecular Function: transporter activity (GO:0005215);; Biological Process: response to nematode (GO:0009624);; Cellular Component: integral component of membrane (GO:0016021);;	--|0.0|cit:102626040|hypothetical protein	[E]	Amino acid transport and metabolism	POT family	Protein NRT1/ PTR FAMILY 5.1 OS=Arabidopsis thaliana OX=3702 GN=NPF5.1 PE=2 SV=2	XP_006486215.1 protein NRT1/ PTR FAMILY 5.1 [Citrus sinensis]
Cs_ont_1g006680	19.147	19.8177	20.4595	46.5342	46.2271	45.0511	1.17866	4.2374e-139	up	[J]	Translation, ribosomal structure and biogenesis	Molecular Function: amidase activity (GO:0004040);; Cellular Component: vacuole (GO:0005773);; Cellular Component: vacuolar membrane (GO:0005774);; Cellular Component: endoplasmic reticulum (GO:0005783);; Cellular Component: endoplasmic reticulum membrane (GO:0005789);; Cellular Component: Golgi apparatus (GO:0005794);; Cellular Component: plasma membrane (GO:0005886);; Cellular Component: integr…	--|0.0|cit:102618838|hypothetical protein	[J]	Translation, ribosomal structure and biogenesis	Amidase	Fatty acid amide hydrolase OS=Arabidopsis thaliana OX=3702 GN=FAAH PE=1 SV=1	XP_006464941.1 fatty acid amide hydrolase isoform X2 [Citrus sinensis]
Cs_ont_4g006000	27.7303	29.7385	29.3575	82.3617	73.2341	76.7545	1.37863	4.97859e-139	up	--	--	Cellular Component: integral component of membrane (GO:0016021);;	--|0.0|cit:102608711|hypothetical protein	--	--	Tetratricopeptide repeat	Formin-like protein 10 OS=Oryza sativa subsp. japonica OX=39947 GN=FH10 PE=2 SV=1	XP_024953517.1 uncharacterized protein LOC102608711 [Citrus sinensis]
Cs_ont_5g006750	84.1539	93.0719	103.789	0.041724	0.129303	0.176999	-9.62992	7.1267e-139	down	--	--	Cellular Component: extracellular region (GO:0005576);; Cellular Component: cell wall (GO:0005618);; Biological Process: cell wall organization (GO:0071555);;	--|0.0|cit:107174352|hypothetical protein	--	--	--	Glycine-rich cell wall structural protein OS=Arabidopsis thaliana OX=3702 GN=At3g17050 PE=3 SV=2	XP_015380661.1 glycine-rich cell wall structural protein-like [Citrus sinensis]
Cs_ont_6g014440	37.6216	39.609	39.3829	15.5804	16.9615	15.4805	-1.31352	3.54689e-138	down	[O]	Posttranslational modification, protein turnover, chaperones	Cellular Component: endoplasmic reticulum lumen (GO:0005788);; Biological Process: response to heat (GO:0009408);; Cellular Component: plasmodesma (GO:0009506);; Biological Process: pollen tube growth (GO:0009860);; Molecular Function: oxidoreductase activity (GO:0016491);; Biological Process: cellular response to heat (GO:0034605);;	--|0.0|cit:102617203|hypothetical protein	[O]	Posttranslational modification, protein turnover, chaperones	DnaJ domain;; Thioredoxin-like domain	DnaJ protein ERDJ3A OS=Arabidopsis thaliana OX=3702 GN=ERDJ3A PE=1 SV=1	XP_006481069.1 dnaJ protein ERDJ3A [Citrus sinensis]
Cs_ont_4g018950	82.1511	86.7413	103.501	24.8307	24.0135	27.262	-1.87376	5.27386e-138	down	[J]	Translation, ribosomal structure and biogenesis	Molecular Function: translation initiation factor activity (GO:0003743);; Biological Process: regulation of translation (GO:0006417);;	K03113|2e-78|cit:102629754|K03113 EIF1; translation initiation factor 1	[J]	Translation, ribosomal structure and biogenesis	Translation initiation factor SUI1	Protein translation factor SUI1 homolog 1 OS=Arabidopsis thaliana OX=3702 GN=At4g27130 PE=1 SV=2	XP_006475069.1 protein translation factor SUI1 homolog 1 [Citrus sinensis]
Cs_ont_4g015110	89.9331	89.646	98.8068	47.9676	42.8825	46.12	-1.06874	3.72634e-136	down	--	--	--	K13348|0.0|cit:102611604|K13348 MPV17; protein Mpv17	[R]	General function prediction only	Mpv17 / PMP22 family	--	XP_006464706.1 uncharacterized protein LOC102611604 [Citrus sinensis]
Cs_ont_2g031510	6.55034	5.73165	6.31335	30.5923	31.2637	32.317	2.30106	1.23052e-135	up	--	--	Cellular Component: extracellular region (GO:0005576);;	--|4e-85|cit:102629636|hypothetical protein	--	--	Gibberellin regulated protein	Protein GAST1 OS=Solanum lycopersicum OX=4081 GN=GAST1 PE=2 SV=1	XP_006470710.1 protein GAST1-like [Citrus sinensis]
QC_newGene_923	6.68478	6.6484	6.33703	0.805282	1.12993	1.0053	-2.78586	2.54403e-134	down	[Q]	Secondary metabolites biosynthesis, transport and catabolism	Molecular Function: copper ion binding (GO:0005507);; Molecular Function: primary amine oxidase activity (GO:0008131);; Biological Process: amine metabolic process (GO:0009308);; Molecular Function: quinone binding (GO:0048038);; Molecular Function: tryptamine:oxygen oxidoreductase (deaminating) activity (GO:0052593);; Molecular Function: aminoacetone:oxygen oxidoreductase(deaminating) activity (…	K00276|1e-144|cit:102623979|K00276 AOC3; primary-amine oxidase [EC:1.4.3.21]	[Q]	Secondary metabolites biosynthesis, transport and catabolism	Copper amine oxidase, enzyme domain;; Copper amine oxidase, N2 domain;; Copper amine oxidase, N3 domain;; Copper amine oxidase, enzyme domain	Primary amine oxidase (Fragment) OS=Lens culinaris OX=3864 PE=1 SV=3	KDO74638.1 hypothetical protein CISIN_1g040402mg, partial [Citrus sinensis]
Cs_ont_9g023770	3.58216	4.1762	3.90234	25.8971	26.7554	28.1481	2.75402	2.60694e-134	up	[R]	General function prediction only	Biological Process: defense response to oomycetes (GO:0002229);; Biological Process: salicylic acid catabolic process (GO:0046244);; Molecular Function: metal ion binding (GO:0046872);; Molecular Function: dioxygenase activity (GO:0051213);;	--|3e-64|cit:102626553|hypothetical protein	[QR]	--	2OG-Fe(II) oxygenase superfamily	Protein DMR6-LIKE OXYGENASE 2 OS=Arabidopsis thaliana OX=3702 GN=DLO2 PE=2 SV=1	XP_006490103.1 protein DMR6-LIKE OXYGENASE 2-like [Citrus sinensis]
Cs_ont_9g017610	20.7671	24.628	26.1049	94.5024	93.6448	95.3672	1.95176	2.73102e-134	up	--	--	Cellular Component: extracellular region (GO:0005576);;	--|2e-63|cit:102630614|hypothetical protein	--	--	--	Protein GAST1 OS=Solanum lycopersicum OX=4081 GN=GAST1 PE=2 SV=1	XP_006491553.1 protein GAST1 [Citrus sinensis]
Cs_ont_5g008470	39.1133	42.0502	46.117	12.3534	10.464	12.6134	-1.88065	4.156e-134	down	[T]	Signal transduction mechanisms	Cellular Component: Golgi membrane (GO:0000139);; Cellular Component: endoplasmic reticulum (GO:0005783);; Cellular Component: endoplasmic reticulum membrane (GO:0005789);; Cellular Component: Golgi apparatus (GO:0005794);; Cellular Component: Golgi stack (GO:0005795);; Biological Process: porphyrin-containing compound metabolic process (GO:0006778);; Biological Process: transport (GO:0006810);; …	K05770|1e-142|cit:102618150|K05770 TSPO; translocator protein	--	--	TspO/MBR family	Translocator protein homolog OS=Arabidopsis thaliana OX=3702 GN=TSPO PE=1 SV=1	XP_006479920.1 translocator protein homolog [Citrus sinensis]
Cs_ont_7g022200	54.7304	58.7555	62.5458	25.2591	23.386	24.1349	-1.30942	6.73478e-134	down	--	--	Cellular Component: chromatin (GO:0000785);; Cellular Component: condensed nuclear chromosome (GO:0000794);; Cellular Component: nucleoplasm (GO:0005654);; Cellular Component: chromosome (GO:0005694);; Biological Process: synapsis (GO:0007129);; Biological Process: chiasma assembly (GO:0051026);;	--|0.0|cit:102624705|hypothetical protein	[B]	Chromatin structure and dynamics	Rubber elongation factor protein (REF);; HORMA domain	Meiosis-specific protein ASY1 OS=Arabidopsis thaliana OX=3702 GN=ASY1 PE=1 SV=1	XP_015387397.2 meiosis-specific protein ASY1 isoform X2 [Citrus sinensis]
QC_newGene_2046	27.0064	27.0607	25.1025	7.09416	6.20288	7.40002	-1.97094	9.56549e-132	down	--	--	Molecular Function: methyltransferase activity (GO:0008168);;	K21482|0.0|cit:102625698|K21482 BAMT; benzoate O-methyltransferase [EC:2.1.1.273]	--	--	SAM dependent carboxyl methyltransferase	Benzoate carboxyl methyltransferase OS=Antirrhinum majus OX=4151 GN=BAMT PE=1 SV=1	XP_006471194.2 benzoate carboxyl methyltransferase-like [Citrus sinensis]
Cs_ont_7g000600	71.1506	74.6757	75.9522	35.874	32.9637	35.7068	-1.12027	1.29037e-131	down	[T]	Signal transduction mechanisms	Molecular Function: phosphoprotein phosphatase activity (GO:0004721);; Molecular Function: protein serine/threonine phosphatase activity (GO:0004722);; Cellular Component: nucleus (GO:0005634);; Cellular Component: cytosol (GO:0005829);; Biological Process: response to cold (GO:0009409);; Biological Process: response to water deprivation (GO:0009414);; Biological Process: response to abscisic aci…	K14497|0.0|cit:102629888|K14497 PP2C; protein phosphatase 2C [EC:3.1.3.16]	[T]	Signal transduction mechanisms	Protein phosphatase 2C	Protein phosphatase 2C 37 OS=Arabidopsis thaliana OX=3702 GN=PP2CA PE=1 SV=1	XP_006486407.1 protein phosphatase 2C 37 [Citrus sinensis]
Cs_ont_7g019980	75.6184	73.993	70.7499	35.9855	38.201	37.1695	-1.01915	2.58974e-131	down	--	--	Cellular Component: chloroplast (GO:0009507);; Cellular Component: chloroplast outer membrane (GO:0009707);; Biological Process: chloroplast relocation (GO:0009902);;	--|0.0|cit:102618828|hypothetical protein	--	--	--	Protein CHUP1, chloroplastic OS=Arabidopsis thaliana OX=3702 GN=CHUP1 PE=1 SV=1	XP_024956451.1 protein CHUP1, chloroplastic isoform X1 [Citrus sinensis]
Cs_ont_8g018720	47.3534	50.427	50.7208	101.022	100.859	102.344	1.00971	2.2e-130	up	[J]	Translation, ribosomal structure and biogenesis	--	K01426|0.0|cit:112495464|K01426 E3.5.1.4; amidase [EC:3.5.1.4]	[J]	Translation, ribosomal structure and biogenesis	Amidase	Probable amidase At4g34880 OS=Arabidopsis thaliana OX=3702 GN=At4g34880 PE=2 SV=1	XP_006487431.1 probable amidase At4g34880 [Citrus sinensis]
Cs_ont_5g035280	23.8621	23.053	23.3148	57.7121	59.4584	53.3569	1.24441	2.56868e-130	up	[R]	General function prediction only	Cellular Component: plasma membrane (GO:0005886);; Biological Process: response to salicylic acid (GO:0009751);; Cellular Component: integral component of membrane (GO:0016021);; Biological Process: innate immune response (GO:0045087);;	--|0.0|cit:102622244|hypothetical protein	[R]	General function prediction only	Ankyrin repeats (3 copies);; Ankyrin repeats (many copies);; Ankyrin repeats (many copies);; Ankyrin repeat;; Ankyrin repeat;; Domain of unknown function	Ankyrin repeat-containing protein BDA1 OS=Arabidopsis thaliana OX=3702 GN=BAD1 PE=1 SV=1	XP_006494671.1 ankyrin-1-like isoform X1 [Citrus sinensis]
Cs_ont_1g027370	41.5749	39.7101	39.398	17.5985	18.9469	17.5482	-1.19228	3.51358e-130	down	--	--	--	--|0.0|cit:102626056|hypothetical protein	--	--	Repeat domain in Vibrio, Colwellia, Bradyrhizobium and Shewanella;; FG-GAP repeat	--	XP_006466882.1 uncharacterized protein LOC102626056 [Citrus sinensis]
Cs_ont_4g013960	9.84197	10.5076	11.6725	38.6069	37.6631	38.2596	1.80251	1.52935e-129	up	[EH]	--	Biological Process: para-aminobenzoic acid biosynthetic process (GO:0008153);; Molecular Function: 4-amino-4-deoxychorismate lyase activity (GO:0008696);; Cellular Component: chloroplast (GO:0009507);; Cellular Component: chloroplast stroma (GO:0009570);; Biological Process: tetrahydrofolate biosynthetic process (GO:0046654);; Molecular Function: D-alanine:2-oxoglutarate aminotransferase activity…	K18482|0.0|cit:102618166|K18482 ADCL; 4-amino-4-deoxychorismate lyase [EC:4.1.3.38]	[E]	Amino acid transport and metabolism	Amino-transferase class IV	D-amino-acid transaminase, chloroplastic OS=Arabidopsis thaliana OX=3702 GN=DAAT PE=1 SV=1	XP_024952625.1 D-amino-acid transaminase, chloroplastic-like [Citrus sinensis]
Cs_ont_1g013750	3.97376	3.27801	3.78882	21.1341	25.1289	26.2543	2.67303	1.76348e-129	up	[R]	General function prediction only	Biological Process: defense response to oomycetes (GO:0002229);; Biological Process: salicylic acid catabolic process (GO:0046244);; Molecular Function: metal ion binding (GO:0046872);; Molecular Function: dioxygenase activity (GO:0051213);;	--|0.0|cit:102617990|hypothetical protein	[QR]	--	2OG-Fe(II) oxygenase superfamily;; non-haem dioxygenase in morphine synthesis N-terminal	Protein DMR6-LIKE OXYGENASE 2 OS=Arabidopsis thaliana OX=3702 GN=DLO2 PE=2 SV=1	XP_006465312.1 protein DMR6-LIKE OXYGENASE 2-like [Citrus sinensis]
Cs_ont_6g020010	127.97	131.76	136.303	59.0185	58.2372	64.6349	-1.15771	1.92165e-129	down	[O]	Posttranslational modification, protein turnover, chaperones	Cellular Component: nucleus (GO:0005634);; Cellular Component: vacuole (GO:0005773);; Biological Process: ubiquitin-dependent protein catabolic process (GO:0006511);; Biological Process: response to UV-B (GO:0010224);;	K08770|0.0|cit:102609871|K08770 UBC; ubiquitin C	[OR]	--	Ubiquitin family;; Ubiquitin-2 like Rad60 SUMO-like;; Ubiquitin-like domain;; TANK binding kinase 1 ubiquitin-like domain;; Ubiquitin-2 like Rad60 SUMO-like;; DUF2407 ubiquitin-like domain;; Ubiquitin-like domain;; Silencing defective 2 N-terminal ubiquitin domain;; Toluene-4-monooxygenase system protein B (TmoB);; Ubiquitin-like domain;; Cilia- and flagella-associated protein 298	Polyubiquitin 3 OS=Arabidopsis thaliana OX=3702 GN=UBQ3 PE=2 SV=1	XP_006480631.1 polyubiquitin [Citrus sinensis]
Cs_ont_8g012860	14.8943	14.16	14.3258	31.8692	31.3299	30.4329	1.05379	2.38552e-129	up	[DZ]	--	--	--|0.0|cit:102630015|hypothetical protein	--	--	Regulator of chromosome condensation (RCC1) repeat;; Transcription factor regulating root and shoot growth via Pin3;; Regulator of chromosome condensation (RCC1) repeat;; Transcription factor BRX N-terminal domain;; Unstructured region between BRX_N and BRX domain;; FYVE zinc finger;; Pleckstrin homology domain	PH, RCC1 and FYVE domains-containing protein 1 OS=Arabidopsis thaliana OX=3702 GN=PRAF1 PE=1 SV=1	XP_006470863.1 PH, RCC1 and FYVE domains-containing protein 1-like isoform X1 [Citrus sinensis]
Cs_ont_4g009650	37.67	36.3876	37.2169	17.1426	16.7892	16.3769	-1.18033	5.22889e-129	down	--	--	Molecular Function: DNA binding (GO:0003677);; Molecular Function: DNA-binding transcription factor activity (GO:0003700);; Cellular Component: plasma membrane (GO:0005886);; Biological Process: regulation of transcription, DNA-templated (GO:0006355);; Biological Process: response to oxidative stress (GO:0006979);; Molecular Function: metal ion binding (GO:0046872);;	--|0.0|cit:102609388|hypothetical protein	[R]	General function prediction only	Zinc finger C-x8-C-x5-C-x3-H type (and similar)	Zinc finger CCCH domain-containing protein 20 OS=Arabidopsis thaliana OX=3702 GN=At2g19810 PE=2 SV=1	XP_006475367.1 zinc finger CCCH domain-containing protein 20 [Citrus sinensis]
Cs_ont_1g027840	18.8158	18.3738	19.5244	7.18329	7.06092	7.8627	-1.47038	7.23792e-129	down	--	--	Molecular Function: zinc ion binding (GO:0008270);;	--|0.0|cit:102616338|hypothetical protein	[R]	General function prediction only	Zn-finger in Ran binding protein and others	RanBP2-type zinc finger protein At1g67325 OS=Arabidopsis thaliana OX=3702 GN=At1g67325 PE=1 SV=1	XP_006466938.1 uncharacterized protein LOC102616338 [Citrus sinensis]
Cs_ont_9g001770	7.62649	6.98147	6.69108	18.2932	18.6098	17.0065	1.42753	5.00541e-128	up	[G]	Carbohydrate transport and metabolism	Cellular Component: extracellular matrix (GO:0005578);; Biological Process: carbohydrate metabolic process (GO:0005975);; Cellular Component: plant-type cell wall (GO:0009505);; Biological Process: seed coat development (GO:0010214);; Molecular Function: alpha-L-arabinofuranosidase activity (GO:0046556);; Cellular Component: apoplast (GO:0048046);;	--|0.0|cit:102627794|hypothetical protein	--	--	Glycosyl hydrolase family 3 C-terminal domain;; Glycosyl hydrolase family 3 N terminal domain;; Fibronectin type III-like domain	Beta-D-xylosidase 1 OS=Arabidopsis thaliana OX=3702 GN=BXL1 PE=1 SV=1	XP_006488872.3 LOW QUALITY PROTEIN: beta-D-xylosidase 1 [Citrus sinensis]
Cs_ont_8g025670	19.3994	19.163	19.2773	6.18068	5.64941	5.25037	-1.7944	9.53062e-128	down	--	--	--	--|0.0|cit:107178087|hypothetical protein	--	--	--	--	XP_015388362.1 uncharacterized protein LOC107178087 [Citrus sinensis]
Cs_ont_5g008040	84.2371	97.5689	101.678	33.8004	33.1627	37.0135	-1.4821	1.50899e-127	down	--	--	Biological Process: response to stress (GO:0006950);;	--|6e-64|cit:102610790|hypothetical protein	--	--	Late embryogenesis abundant protein	Indole-3-acetic acid-induced protein ARG2 OS=Vigna radiata var. radiata OX=3916 GN=ARG2 PE=2 SV=1	XP_006479988.1 indole-3-acetic acid-induced protein ARG2-like [Citrus sinensis]
Cs_ont_3g006670	129.988	131.601	127.457	62.2961	66.153	64.3787	-1.04712	2.65649e-127	down	--	--	Cellular Component: nucleus (GO:0005634);; Cellular Component: cytosol (GO:0005829);; Cellular Component: plasma membrane (GO:0005886);; Cellular Component: plasmodesma (GO:0009506);; Biological Process: root meristem growth (GO:0010449);; Biological Process: positive regulation of gene expression (GO:0010628);; Biological Process: negative regulation of cytokinin-activated signaling pathway (GO:…	--|1e-137|cit:102614619|hypothetical protein	[O]	Posttranslational modification, protein turnover, chaperones	CS domain	Uncharacterized protein OsI_027940 OS=Oryza sativa subsp. indica OX=39946 GN=OsI_027940 PE=1 SV=2	XP_006473157.1 uncharacterized protein OsI_027940-like [Citrus sinensis]
QC_newGene_2213	4.7223	4.1379	3.64176	18.9514	17.9707	20.1155	2.06646	2.66811e-126	up	--	--	--	--|3e-14|cit:112495731|hypothetical protein	--	--	--	--	GAY49500.1 hypothetical protein CUMW_119600 [Citrus unshiu]
Cs_ont_6g003480	19.3083	19.3765	19.1456	44.3139	43.2127	46.1434	1.17332	1.3539e-125	up	[R]	General function prediction only	Biological Process: tryptophan biosynthetic process (GO:0000162);; Molecular Function: tryptophan synthase activity (GO:0004834);; Cellular Component: chloroplast stroma (GO:0009570);; Cellular Component: chloroplast envelope (GO:0009941);;	K06001|0.0|cit:102629591|K06001 trpB; tryptophan synthase beta chain [EC:4.2.1.20]	[E]	Amino acid transport and metabolism	Pyridoxal-phosphate dependent enzyme	Tryptophan synthase beta chain 2, chloroplastic OS=Arabidopsis thaliana OX=3702 GN=TSB2 PE=1 SV=2	XP_006482318.1 uncharacterized protein LOC102629591 [Citrus sinensis]
Cs_ont_1g028680	15.213	15.1855	15.4992	6.66851	6.70502	6.02942	-1.32862	1.44835e-125	down	[QR]	--	--	K23151|1e-176|cit:102611418|K23151 METTL23; methyltransferase-like protein 23 [EC:2.1.1.-]	[A]	RNA processing and modification	Lysine methyltransferase	--	XP_006467006.1 methyltransferase-like protein 23 isoform X1 [Citrus sinensis]
Cs_ont_5g050220	15.1621	15.1651	15.4679	35.2306	33.8438	34.4516	1.1414	2.75546e-125	up	[S]	Function unknown	Biological Process: developmental process involved in reproduction (GO:0003006);; Cellular Component: plasma membrane (GO:0005886);; Biological Process: ion transport (GO:0006811);; Biological Process: response to iron ion (GO:0010039);; Cellular Component: integral component of membrane (GO:0016021);; Biological Process: seed development (GO:0048316);; Biological Process: iron ion homeostasis (G…	--|0.0|cit:102611379|hypothetical protein	--	--	OPT oligopeptide transporter protein	Metal-nicotianamine transporter YSL1 OS=Arabidopsis thaliana OX=3702 GN=YSL1 PE=2 SV=2	XP_006476298.1 metal-nicotianamine transporter YSL1 [Citrus sinensis]
Cs_ont_2g025340	11.3951	11.1908	10.6659	28.3856	28.1646	28.0087	1.31049	1.86124e-124	up	--	--	Molecular Function: DNA binding (GO:0003677);; Molecular Function: DNA-binding transcription factor activity (GO:0003700);; Cellular Component: nucleus (GO:0005634);; Biological Process: transcription, DNA-templated (GO:0006351);; Biological Process: response to cold (GO:0009409);; Biological Process: stomatal lineage progression (GO:0010440);; Biological Process: positive regulation of transcrip…	--|0.0|cit:102620321|hypothetical protein	--	--	Helix-loop-helix DNA-binding domain	Transcription factor ICE1 OS=Arabidopsis thaliana OX=3702 GN=SCRM PE=1 SV=1	XP_006468882.1 transcription factor ICE1 [Citrus sinensis]
Cs_ont_7g007150	3.8501	3.38956	3.66245	16.9666	18.9499	17.5774	2.25589	7.80142e-124	up	[G]	Carbohydrate transport and metabolism	Biological Process: defense response, incompatible interaction (GO:0009814);; Molecular Function: pectate lyase activity (GO:0030570);; Cellular Component: anchored component of membrane (GO:0031225);; Biological Process: cell wall modification involved in multidimensional cell growth (GO:0042547);; Biological Process: pectin catabolic process (GO:0045490);; Cellular Component: anchored component…	K01728|0.0|cit:102626426|K01728 pel; pectate lyase [EC:4.2.2.2]	--	--	Pectate lyase	Probable pectate lyase 13 OS=Arabidopsis thaliana OX=3702 GN=PMR6 PE=1 SV=1	XP_006485318.1 probable pectate lyase 13 [Citrus sinensis]
Cs_ont_9g002730	112.191	115.28	129.309	42.3198	38.4826	46.6723	-1.52013	1.06131e-123	down	--	--	Biological Process: response to stress (GO:0006950);;	--|9e-63|cit:102610022|hypothetical protein	--	--	Late embryogenesis abundant protein	Late embryogenesis abundant protein Lea5 OS=Citrus sinensis OX=2711 GN=LEA5 PE=2 SV=1	NP_001276069.1 late embryogenesis abundant protein Lea5 [Citrus sinensis]
Cs_ont_1g020280	35.9858	34.9892	33.0094	76.9414	83.0222	77.5146	1.15548	1.6412e-123	up	[Q]	Secondary metabolites biosynthesis, transport and catabolism	Molecular Function: iron ion binding (GO:0005506);; Cellular Component: endoplasmic reticulum membrane (GO:0005789);; Biological Process: brassinosteroid homeostasis (GO:0010268);; Cellular Component: integral component of membrane (GO:0016021);; Biological Process: sterol metabolic process (GO:0016125);; Biological Process: brassinosteroid biosynthetic process (GO:0016132);; Molecular Function: …	K12638|0.0|cit:102610008|K12638 CYP90D1; 3-epi-6-deoxocathasterone 23-monooxygenase [EC:1.14.14.147]	[QI]	--	Cytochrome P450	3-epi-6-deoxocathasterone 23-monooxygenase OS=Arabidopsis thaliana OX=3702 GN=CYP90D1 PE=2 SV=1	XP_006466044.1 3-epi-6-deoxocathasterone 23-monooxygenase [Citrus sinensis]
Cs_ont_5g037110	49.1508	46.3098	47.6743	21.4596	21.7743	19.0796	-1.22859	2.07178e-123	down	[R]	General function prediction only	Biological Process: defense response to insect (GO:0002213);; Molecular Function: triglyceride lipase activity (GO:0004806);; Cellular Component: extracellular region (GO:0005576);; Biological Process: lipid catabolic process (GO:0016042);; Molecular Function: lipase activity (GO:0016298);;	--|0.0|cit:102618360|hypothetical protein	[I]	Lipid transport and metabolism	Partial alpha/beta-hydrolase lipase region	Triacylglycerol lipase 2 OS=Arabidopsis thaliana OX=3702 GN=LIP2 PE=2 SV=1	XP_006485762.1 uncharacterized protein LOC102618360 isoform X1 [Citrus sinensis]
Cs_ont_1g022340	14.1698	13.2104	13.9739	30.0522	30.7844	31.1907	1.1428	8.66318e-123	up	[HI]	--	Molecular Function: 1-deoxy-D-xylulose-5-phosphate synthase activity (GO:0008661);; Biological Process: thiamine biosynthetic process (GO:0009228);; Cellular Component: chloroplast (GO:0009507);; Biological Process: terpenoid biosynthetic process (GO:0016114);; Molecular Function: metal ion binding (GO:0046872);; Biological Process: 1-deoxy-D-xylulose 5-phosphate biosynthetic process (GO:0052865)…	K01662|0.0|cit:102618368|K01662 dxs; 1-deoxy-D-xylulose-5-phosphate synthase [EC:2.2.1.7]	[G]	Carbohydrate transport and metabolism	1-deoxy-D-xylulose-5-phosphate synthase;; Transketolase, pyrimidine binding domain;; Transketolase, C-terminal domain;; Dehydrogenase E1 component	Probable 1-deoxy-D-xylulose-5-phosphate synthase 2, chloroplastic OS=Oryza sativa subsp. japonica OX=39947 GN=Os07g0190000 PE=2 SV=1	XP_006466336.1 probable 1-deoxy-D-xylulose-5-phosphate synthase 2, chloroplastic [Citrus sinensis]
Cs_ont_9g026170	18.1778	16.826	15.7916	41.3266	44.8227	42.3979	1.30413	1.23316e-122	up	--	--	Cellular Component: cytoplasm (GO:0005737);; Cellular Component: cytosol (GO:0005829);; Biological Process: trichome morphogenesis (GO:0010090);; Biological Process: cutin biosynthetic process (GO:0010143);; Molecular Function: transferase activity, transferring acyl groups other than amino-acyl groups (GO:0016747);; Biological Process: localization (GO:0051179);; Biological Process: plant epider…	--|0.0|cit:102628600|hypothetical protein	--	--	Ulp1 protease family, C-terminal catalytic domain;; Transferase family	BAHD acyltransferase DCR OS=Arabidopsis thaliana OX=3702 GN=DCR PE=2 SV=1	XP_006470368.1 uncharacterized protein LOC102628600 isoform X7 [Citrus sinensis]
Cs_ont_2g002030	0.273766	0.257385	0.251453	5.81622	5.80707	5.51645	4.38988	4.98996e-122	up	[Q]	Secondary metabolites biosynthesis, transport and catabolism	Cellular Component: chloroplast thylakoid membrane (GO:0009535);; Biological Process: abscisic acid biosynthetic process (GO:0009688);; Molecular Function: 9-cis-epoxycarotenoid dioxygenase activity (GO:0045549);; Molecular Function: metal ion binding (GO:0046872);;	K09840|0.0|cit:102578070|K09840 NCED; 9-cis-epoxycarotenoid dioxygenase [EC:1.13.11.51]	[Q]	Secondary metabolites biosynthesis, transport and catabolism	Retinal pigment epithelial membrane protein	9-cis-epoxycarotenoid dioxygenase NCED1, chloroplastic OS=Phaseolus vulgaris OX=3885 GN=NCED1 PE=2 SV=1	NP_001275868.1 9-cis-epoxycarotenoid dioxygenase 2 [Citrus sinensis]
QC_newGene_612	6.60177	6.29333	6.37445	0.315956	0.298337	0.413714	-4.24131	9.39804e-122	down	--	--	--	--|1e-116|cit:112498792|hypothetical protein	--	--	Retrotransposon gag protein;; Aspartyl protease	--	XP_024956111.1 uncharacterized protein LOC112498792 [Citrus sinensis]
Cs_ont_7g001570	37.7753	36.4828	33.2143	15.3131	15.8235	15.5339	-1.2383	9.6958e-120	down	--	--	Molecular Function: DNA binding (GO:0003677);; Molecular Function: DNA-binding transcription factor activity (GO:0003700);; Cellular Component: nucleus (GO:0005634);; Biological Process: regulation of transcription, DNA-templated (GO:0006355);; Biological Process: response to cold (GO:0009409);; Biological Process: response to chitin (GO:0010200);; Molecular Function: metal ion binding (GO:004687…	--|0.0|cit:102627293|hypothetical protein	[R]	General function prediction only	Ankyrin repeats (many copies);; Ankyrin repeat;; Ankyrin repeats (3 copies);; Ankyrin repeat	Zinc finger CCCH domain-containing protein 29 OS=Arabidopsis thaliana OX=3702 GN=At2g40140 PE=1 SV=1	XP_006486308.1 zinc finger CCCH domain-containing protein 29-like [Citrus sinensis]
Cs_ont_3g027860	173.312	176.117	189.613	70.1034	62.5419	72.6434	-1.4284	3.41516e-119	down	[C]	Energy production and conversion	Molecular Function: electron transfer activity (GO:0009055);; Cellular Component: chloroplast (GO:0009507);; Biological Process: photosynthetic acclimation (GO:0009643);; Biological Process: photosynthetic electron transport chain (GO:0009767);; Molecular Function: metal ion binding (GO:0046872);; Molecular Function: 2 iron, 2 sulfur cluster binding (GO:0051537);;	K02639|1e-101|cit:102609364|K02639 petF; ferredoxin	--	--	2Fe-2S iron-sulfur cluster binding domain	Ferredoxin-2, chloroplastic OS=Arabidopsis thaliana OX=3702 GN=FD2 PE=1 SV=1	XP_006471013.1 ferredoxin, leaf L-A-like [Citrus sinensis]
Cs_ont_1g021460	9.41958	9.57001	10.3297	26.0981	24.9539	25.7871	1.35167	9.32953e-119	up	[E]	Amino acid transport and metabolism	Molecular Function: 3-deoxy-7-phosphoheptulonate synthase activity (GO:0003849);; Biological Process: aromatic amino acid family biosynthetic process (GO:0009073);; Biological Process: chorismate biosynthetic process (GO:0009423);; Cellular Component: chloroplast (GO:0009507);;	K01626|0.0|cit:102620305|K01626 E2.5.1.54; 3-deoxy-7-phosphoheptulonate synthase [EC:2.5.1.54]	--	--	Class-II DAHP synthetase family	Phospho-2-dehydro-3-deoxyheptonate aldolase 1, chloroplastic OS=Nicotiana tabacum OX=4097 GN=DHAPS-1 PE=2 SV=1	XP_006466251.1 phospho-2-dehydro-3-deoxyheptonate aldolase 2, chloroplastic [Citrus sinensis]
Cs_ont_1g020350	9.98696	9.58396	9.69291	22.2848	22.7914	21.1843	1.20338	1.77329e-117	up	[RTKL]	--	Molecular Function: protein kinase activity (GO:0004672);; Molecular Function: ATP binding (GO:0005524);;	--|0.0|cit:102612703|hypothetical protein	[T]	Signal transduction mechanisms	Protein tyrosine and serine/threonine kinase;; Protein kinase domain	Inactive protein kinase SELMODRAFT_444075 OS=Selaginella moellendorffii OX=88036 GN=SELMODRAFT_444075 PE=2 SV=1	XP_024953820.1 inactive protein kinase SELMODRAFT_444075 [Citrus sinensis]
Cs_ont_5g020380	10.0282	10.4393	10.1742	2.59019	1.94711	2.12295	-2.23529	2.8843e-117	down	--	--	--	--|0.0|cit:102613456|hypothetical protein	--	--	Leucine rich repeat;; Leucine Rich repeats (2 copies)	Disease resistance-like protein DSC1 OS=Arabidopsis thaliana OX=3702 GN=DSC1 PE=1 SV=1	XP_024953899.1 disease resistance-like protein DSC1 [Citrus sinensis]
Cs_ont_3g017660	33.6259	36.8645	37.8879	8.42064	9.79164	9.42917	-2.00214	5.58894e-117	down	[P]	Inorganic ion transport and metabolism	Molecular Function: superoxide dismutase activity (GO:0004784);; Cellular Component: cytoplasm (GO:0005737);; Molecular Function: metal ion binding (GO:0046872);;	K04565|3e-27|gra:105782588|K04565 SOD1; superoxide dismutase, Cu-Zn family [EC:1.15.1.1]	[P]	Inorganic ion transport and metabolism	Copper/zinc superoxide dismutase (SODC)	Superoxide dismutase [Cu-Zn] 1 OS=Mesembryanthemum crystallinum OX=3544 GN=SODCC.1 PE=2 SV=1	XP_006471806.1 superoxide dismutase [Cu-Zn] [Citrus sinensis]
Cs_ont_5g035260	36.447	37.6744	35.988	82.9087	83.2598	75.4241	1.09874	6.6328e-117	up	[R]	General function prediction only	Cellular Component: plasma membrane (GO:0005886);; Biological Process: response to salicylic acid (GO:0009751);; Cellular Component: integral component of membrane (GO:0016021);; Biological Process: innate immune response (GO:0045087);;	--|0.0|cit:102622244|hypothetical protein	[R]	General function prediction only	Ankyrin repeats (3 copies);; Ankyrin repeats (many copies);; Ankyrin repeats (many copies);; Ankyrin repeat;; Ankyrin repeat;; Domain of unknown function	Ankyrin repeat-containing protein BDA1 OS=Arabidopsis thaliana OX=3702 GN=BAD1 PE=1 SV=1	XP_006494671.1 ankyrin-1-like isoform X1 [Citrus sinensis]
Cs_ont_3g008910	147.251	149.186	158.845	80.9557	73.8789	73.2372	-1.03266	1.96605e-116	down	[U]	Intracellular trafficking, secretion, and vesicular transport	--	--|0.0|cit:102617553|hypothetical protein	--	--	WD40-like Beta Propeller Repeat;; Dipeptidyl peptidase IV (DPP IV) N-terminal region	--	XP_006472827.1 uncharacterized protein LOC102617553 [Citrus sinensis]
Cs_ont_8g021730	36.2058	40.1475	43.199	7.40887	6.61827	8.61217	-2.43521	2.35028e-116	down	--	--	Molecular Function: DNA binding (GO:0003677);; Molecular Function: DNA-binding transcription factor activity (GO:0003700);; Cellular Component: nucleus (GO:0005634);; Biological Process: transcription, DNA-templated (GO:0006351);; Biological Process: gravitropism (GO:0009630);; Biological Process: embryo development ending in seed dormancy (GO:0009793);; Biological Process: response to red light …	--|6e-67|cit:102627803|hypothetical protein	[O]	Posttranslational modification, protein turnover, chaperones	Myb-like DNA-binding domain	Protein RADIALIS-like 2 OS=Arabidopsis thaliana OX=3702 GN=RL2 PE=2 SV=1	XP_006469157.1 transcription factor RADIALIS isoform X1 [Citrus sinensis]
Cs_ont_1g027560	37.538	36.5243	33.5975	16.4076	16.303	14.9029	-1.21205	3.74838e-116	down	[L]	Replication, recombination and repair	Biological Process: mRNA splicing, via spliceosome (GO:0000398);; Molecular Function: mRNA binding (GO:0003729);; Molecular Function: ATP-dependent RNA helicase activity (GO:0004004);; Molecular Function: ATP binding (GO:0005524);; Cellular Component: spliceosomal complex (GO:0005681);; Cellular Component: cytoplasm (GO:0005737);; Cellular Component: mitochondrion (GO:0005739);; Cellular Componen…	K12818|0.0|cit:102631410|K12818 DHX8; ATP-dependent RNA helicase DHX8/PRP22 [EC:3.6.4.13]	[A]	RNA processing and modification	Oligonucleotide/oligosaccharide-binding (OB)-fold;; Helicase associated domain (HA2);; Helicase conserved C-terminal domain;; S1 RNA binding domain;; DEAD/DEAH box helicase	Probable pre-mRNA-splicing factor ATP-dependent RNA helicase DEAH5 OS=Arabidopsis thaliana OX=3702 GN=At3g26560 PE=1 SV=2	XP_024950404.1 probable pre-mRNA-splicing factor ATP-dependent RNA helicase DEAH5 [Citrus sinensis]
Cs_ont_3g009790	7.93567	7.48469	8.10981	21.0729	22.5529	20.5651	1.40089	8.02698e-116	up	--	--	--	--|0.0|cit:102615007|hypothetical protein	--	--	GDP-fucose protein O-fucosyltransferase	O-fucosyltransferase 11 OS=Arabidopsis thaliana OX=3702 GN=OFUT11 PE=2 SV=1	XP_006472723.1 O-fucosyltransferase 10 isoform X1 [Citrus sinensis]
Cs_ont_7g011550	41.6941	44.0526	44.2933	19.4202	19.2327	20.5096	-1.16982	2.73476e-115	down	--	--	--	--|2e-16|pop:18094194|hypothetical protein	--	--	--	--	--
Cs_ont_9g018340	63.9009	67.2612	69.7476	144.087	134.853	135.747	1.01018	3.17192e-115	up	--	--	Cellular Component: cell wall (GO:0005618);; Cellular Component: vacuole (GO:0005773);; Biological Process: carbohydrate metabolic process (GO:0005975);; Biological Process: defense response (GO:0006952);; Molecular Function: cellulase activity (GO:0008810);; Molecular Function: polysaccharide binding (GO:0030247);; Molecular Function: glucan endo-1,3-beta-D-glucosidase activity (GO:0042973);; Ce…	--|0.0|cit:102614791|hypothetical protein	--	--	Glycosyl hydrolases family 17	Glucan endo-1,3-beta-glucosidase OS=Glycine max OX=3847 PE=1 SV=1	NP_001306991.1 glucan endo-1,3-beta-glucosidase-like precursor [Citrus sinensis]
Cs_ont_3g024580	35.9803	33.815	35.6761	13.5558	13.2239	15.1757	-1.36239	1.57268e-114	down	--	--	Biological Process: transcription, DNA-templated (GO:0006351);; Biological Process: regulation of transcription, DNA-templated (GO:0006355);; Biological Process: circadian rhythm (GO:0007623);;	--|0.0|cit:102613307|hypothetical protein	--	--	--	Protein LNK3 OS=Arabidopsis thaliana OX=3702 GN=LNK3 PE=1 SV=1	XP_006465779.1 protein LNK3 [Citrus sinensis]
Cs_ont_4g024510	88.9327	87.0479	89.8215	41.5195	41.8914	44.8302	-1.08669	3.76468e-114	down	--	--	--	--|1e-148|cit:102607229|hypothetical protein	[S]	Function unknown	Activator of Hsp90 ATPase, N-terminal	--	XP_006474368.1 uncharacterized protein LOC102607229 isoform X2 [Citrus sinensis]
QC_newGene_1900	16.1547	17.5802	15.5558	41.588	43.4638	41.1551	1.3237	1.60574e-113	up	[O]	Posttranslational modification, protein turnover, chaperones	Cellular Component: cytosol (GO:0005829);; Biological Process: ubiquitin-dependent protein catabolic process (GO:0006511);; Biological Process: protein deubiquitination (GO:0016579);; Molecular Function: thiol-dependent ubiquitinyl hydrolase activity (GO:0036459);;	--|1e-159|cit:102614518|hypothetical protein	[DR]	--	MATH domain	Ubiquitin carboxyl-terminal hydrolase 12 OS=Arabidopsis thaliana OX=3702 GN=UBP12 PE=1 SV=2	XP_006432754.1 uncharacterized protein LOC18042034 isoform X2 [Citrus clementina]
Cs_ont_2g018990	15.5084	13.9639	13.937	33.5986	32.8739	32.7007	1.14633	1.24033e-112	up	[Q]	Secondary metabolites biosynthesis, transport and catabolism	Molecular Function: copper ion binding (GO:0005507);; Cellular Component: extracellular region (GO:0005576);; Molecular Function: oxidoreductase activity (GO:0016491);;	--|0.0|cit:102631317|hypothetical protein	[Q]	Secondary metabolites biosynthesis, transport and catabolism	Multicopper oxidase;; Multicopper oxidase;; Multicopper oxidase	L-ascorbate oxidase homolog OS=Brassica napus OX=3708 GN=Bp10 PE=2 SV=1	XP_006469673.1 L-ascorbate oxidase homolog isoform X1 [Citrus sinensis]
Cs_ont_9g011940	9.29875	9.01046	8.10996	27.7699	24.9457	23.3778	1.48967	1.31929e-111	up	[G]	Carbohydrate transport and metabolism	Cellular Component: membrane (GO:0016020);; Molecular Function: pectate lyase activity (GO:0030570);; Biological Process: pectin catabolic process (GO:0045490);; Molecular Function: metal ion binding (GO:0046872);;	K01728|0.0|cit:102609426|K01728 pel; pectate lyase [EC:4.2.2.2]	--	--	Pectate lyase	Probable pectate lyase 1 OS=Arabidopsis thaliana OX=3702 GN=At1g04680 PE=2 SV=2	XP_006487597.1 probable pectate lyase 1 isoform X1 [Citrus sinensis]
Cs_ont_8g024650	8.04241	7.92028	8.08977	20.737	21.0408	21.6985	1.36408	2.26794e-111	up	[P]	Inorganic ion transport and metabolism	Cellular Component: chloroplast (GO:0009507);; Molecular Function: heme binding (GO:0020037);; Biological Process: nitrate assimilation (GO:0042128);; Molecular Function: metal ion binding (GO:0046872);; Molecular Function: ferredoxin-nitrite reductase activity (GO:0048307);; Molecular Function: 4 iron, 4 sulfur cluster binding (GO:0051539);;	K00366|0.0|cit:102616714|K00366 nirA; ferredoxin-nitrite reductase [EC:1.7.7.1]	[P]	Inorganic ion transport and metabolism	Nitrite and sulphite reductase 4Fe-4S domain;; Nitrite/Sulfite reductase ferredoxin-like half domain	Ferredoxin--nitrite reductase, chloroplastic OS=Betula pendula OX=3505 GN=NIR1 PE=2 SV=1	XP_006487107.1 ferredoxin--nitrite reductase, chloroplastic [Citrus sinensis]
Cs_ont_2g035200	44.9518	46.1263	44.5721	22.399	22.8772	22.7447	-1.07197	6.7266e-111	down	[PR]	--	Cellular Component: chloroplast (GO:0009507);; Cellular Component: plastid (GO:0009536);; Cellular Component: chloroplast inner membrane (GO:0009706);; Cellular Component: chloroplast envelope (GO:0009941);; Molecular Function: chlorophyllide a oxygenase [overall] activity (GO:0010277);; Biological Process: protein transport (GO:0015031);; Cellular Component: integral component of membrane (GO:00…	--|0.0|cit:102615553|hypothetical protein	--	--	Pheophorbide a oxygenase;; Rieske [2Fe-2S] domain;; Vanillate O-demethylase oxygenase C-terminal domain	Protochlorophyllide-dependent translocon component 52, chloroplastic OS=Arabidopsis thaliana OX=3702 GN=PTC52 PE=2 SV=1	XP_006488912.1 protochlorophyllide-dependent translocon component 52, chloroplastic [Citrus sinensis]
Cs_ont_9g022180	43.5214	50.2302	41.7342	14.8691	14.7231	15.8695	-1.60954	6.781e-111	down	--	--	Molecular Function: DNA binding (GO:0003677);; Molecular Function: DNA-binding transcription factor activity (GO:0003700);; Cellular Component: nucleus (GO:0005634);; Biological Process: transcription, DNA-templated (GO:0006351);; Biological Process: defense response (GO:0006952);; Biological Process: ethylene-activated signaling pathway (GO:0009873);;	K09286|0.0|cit:102626551|K09286 EREBP; EREBP-like factor	--	--	AP2 domain	Ethylene-responsive transcription factor 5 OS=Nicotiana tabacum OX=4097 GN=ERF5 PE=2 SV=1	XP_006490016.2 ethylene-responsive transcription factor ERF104 [Citrus sinensis]
Cs_ont_4g028220	52.403	50.9394	56.2817	25.2559	24.8566	24.6548	-1.12926	1.73299e-110	down	[C]	Energy production and conversion	Cellular Component: cytoplasm (GO:0005737);; Molecular Function: glyceraldehyde-3-phosphate dehydrogenase (NADP+) (non-phosphorylating) activity (GO:0008886);;	K00131|0.0|cit:102577940|K00131 gapN; glyceraldehyde-3-phosphate dehydrogenase (NADP+) [EC:1.2.1.9]	[C]	Energy production and conversion	Aldehyde dehydrogenase family	NADP-dependent glyceraldehyde-3-phosphate dehydrogenase OS=Nicotiana plumbaginifolia OX=4092 GN=GAPN PE=2 SV=1	XP_006473976.1 NADP-dependent glyceraldehyde-3-phosphate dehydrogenase [Citrus sinensis]
Cs_ont_7g027740	38.6491	36.5586	40.0992	82.1065	85.2134	80.9602	1.07383	1.9188e-110	up	--	--	Molecular Function: calcium ion binding (GO:0005509);; Molecular Function: calcium-dependent phospholipid binding (GO:0005544);; Cellular Component: vacuole (GO:0005773);; Biological Process: response to heat (GO:0009408);; Biological Process: response to cold (GO:0009409);; Biological Process: response to water deprivation (GO:0009414);; Biological Process: response to salt stress (GO:0009651);;	K17098|0.0|cit:102624042|K17098 ANNAT; annexin D	[U]	Intracellular trafficking, secretion, and vesicular transport	Annexin	Annexin D3 OS=Arabidopsis thaliana OX=3702 GN=ANN3 PE=2 SV=2	XP_015387282.1 annexin D3 isoform X2 [Citrus sinensis]
Cs_ont_7g007500	47.2448	49.0608	48.0729	103.03	102.636	98.6069	1.0404	4.03125e-110	up	--	--	Cellular Component: nucleus (GO:0005634);; Biological Process: starch metabolic process (GO:0005982);; Biological Process: circadian rhythm (GO:0007623);; Molecular Function: protein tyrosine/serine/threonine phosphatase activity (GO:0008138);; Cellular Component: amyloplast (GO:0009501);; Molecular Function: carbohydrate phosphatase activity (GO:0019203);;	--|0.0|cit:102617408|hypothetical protein	[V]	Defense mechanisms	Glycogen recognition site of AMP-activated protein kinase;; Dual specificity phosphatase, catalytic domain	Phosphoglucan phosphatase DSP4, amyloplastic OS=Castanea sativa OX=21020 GN=DSP4 PE=1 SV=1	XP_006485284.1 phosphoglucan phosphatase DSP4, amyloplastic isoform X1 [Citrus sinensis]
Cs_ont_9g022190	36.2003	38.0282	35.988	14.3609	14.6742	15.4499	-1.34309	7.01871e-110	down	--	--	Molecular Function: DNA binding (GO:0003677);; Molecular Function: DNA-binding transcription factor activity (GO:0003700);; Cellular Component: nucleus (GO:0005634);; Biological Process: transcription, DNA-templated (GO:0006351);; Biological Process: ethylene-activated signaling pathway (GO:0009873);; Biological Process: response to chitin (GO:0010200);;	--|1e-178|cit:102626255|hypothetical protein	--	--	AP2 domain	Ethylene-responsive transcription factor ERF105 OS=Arabidopsis thaliana OX=3702 GN=ERF105 PE=2 SV=1	XP_006490015.1 ethylene-responsive transcription factor ERF105 [Citrus sinensis]
Cs_ont_7g023730	71.113	76.9369	75.7772	24.6066	24.484	24.14	-1.64519	7.34768e-110	down	--	--	Biological Process: response to osmotic stress (GO:0006970);; Molecular Function: zinc ion binding (GO:0008270);; Biological Process: response to salt stress (GO:0009651);; Biological Process: abscisic acid metabolic process (GO:0009687);; Biological Process: abscisic acid biosynthetic process (GO:0009688);; Biological Process: response to gibberellin (GO:0009739);; Biological Process: response t…	K16285|1e-107|cit:102616511|K16285 XERICO; RING/U-box domain-containing protein [EC:2.3.2.27]	[O]	Posttranslational modification, protein turnover, chaperones	Ring finger domain;; RING-like zinc finger;; Zinc finger, C3HC4 type (RING finger)	Probable E3 ubiquitin-protein ligase XERICO OS=Arabidopsis thaliana OX=3702 GN=XERICO PE=1 SV=1	XP_006483954.1 probable E3 ubiquitin-protein ligase XERICO [Citrus sinensis]
Cs_ont_2g031710	13.6836	12.985	12.867	31.8312	33.0919	29.6969	1.22295	1.04271e-109	up	--	--	Molecular Function: nucleotide binding (GO:0000166);; Molecular Function: DNA binding (GO:0003677);; Molecular Function: RNA binding (GO:0003723);; Molecular Function: metal ion binding (GO:0046872);;	--|0.0|cit:102617155|hypothetical protein	--	--	RNA recognition motif. (a.k.a. RRM, RBD, or RNP domain)	Zinc finger CCCH domain-containing protein 53 OS=Oryza sativa subsp. japonica OX=39947 GN=Os07g0682400 PE=2 SV=1	XP_006470664.1 zinc finger CCCH domain-containing protein 53 isoform X2 [Citrus sinensis]
Cs_ont_6g019020	37.7084	36.6113	36.0698	14.7136	15.6172	16.0169	-1.29883	2.12164e-109	down	[RTKL]	--	Molecular Function: transmembrane receptor protein serine/threonine kinase activity (GO:0004675);; Molecular Function: ATP binding (GO:0005524);; Cellular Component: plasma membrane (GO:0005886);; Biological Process: protein phosphorylation (GO:0006468);; Biological Process: cell surface receptor signaling pathway (GO:0007166);; Biological Process: brassinosteroid mediated signaling pathway (GO:0…	--|0.0|cit:102615045|hypothetical protein	[T]	Signal transduction mechanisms	Protein tyrosine and serine/threonine kinase;; Protein kinase domain	Probable serine/threonine-protein kinase PBL7 OS=Arabidopsis thaliana OX=3702 GN=PBL7 PE=1 SV=1	XP_006480558.1 probable serine/threonine-protein kinase PBL7 isoform X1 [Citrus sinensis]
Cs_ont_2g028550	41.2457	40.3321	42.1574	20.8178	21.6819	19.7854	-1.03784	3.19166e-109	down	--	--	Biological Process: carbohydrate metabolic process (GO:0005975);; Biological Process: response to oxidative stress (GO:0006979);; Biological Process: response to water deprivation (GO:0009414);; Cellular Component: chloroplast (GO:0009507);; Biological Process: response to abscisic acid (GO:0009737);; Molecular Function: galactinol-sucrose galactosyltransferase activity (GO:0047274);;	K06617|0.0|cit:102625978|K06617 E2.4.1.82; raffinose synthase [EC:2.4.1.82]	--	--	Raffinose synthase or seed imbibition protein Sip1	Probable galactinol--sucrose galactosyltransferase 5 OS=Arabidopsis thaliana OX=3702 GN=RFS5 PE=1 SV=1	XP_006470272.1 probable galactinol--sucrose galactosyltransferase 5 [Citrus sinensis]
Cs_ont_2g007230	67.2516	66.536	64.2579	26.5245	28.8826	28.2592	-1.27748	6.28104e-109	down	[O]	Posttranslational modification, protein turnover, chaperones	Molecular Function: serine-type endopeptidase activity (GO:0004252);; Cellular Component: chloroplast (GO:0009507);; Cellular Component: chloroplast thylakoid lumen (GO:0009543);; Cellular Component: thylakoid (GO:0009579);; Biological Process: photosystem II repair (GO:0010206);; Cellular Component: thylakoid lumen (GO:0031977);;	--|0.0|cit:102616063|hypothetical protein	[O]	Posttranslational modification, protein turnover, chaperones	Trypsin-like peptidase domain;; Trypsin	Protease Do-like 5, chloroplastic OS=Arabidopsis thaliana OX=3702 GN=DEGP5 PE=1 SV=3	XP_006468031.1 protease Do-like 5, chloroplastic [Citrus sinensis]
Cs_ont_4g027560	10.8248	10.4016	11.2157	27.6102	24.7614	25.1242	1.22316	6.30642e-109	up	--	--	Cellular Component: microtubule (GO:0005874);; Biological Process: mitotic cell cycle (GO:0007067);; Biological Process: cell division (GO:0051301);;	--|0.0|cit:102621763|hypothetical protein	--	--	QWRF family	AUGMIN subunit 8 OS=Arabidopsis thaliana OX=3702 GN=AUG8 PE=1 SV=1	XP_006474051.1 AUGMIN subunit 8-like [Citrus sinensis]
Cs_ont_4g019550	40.6359	40.1907	43.5016	96.7304	86.0904	91.4909	1.09936	2.04059e-108	up	--	--	Molecular Function: hydrolase activity, hydrolyzing O-glycosyl compounds (GO:0004553);; Cellular Component: extracellular region (GO:0005576);; Cellular Component: cell wall (GO:0005618);; Biological Process: carbohydrate metabolic process (GO:0005975);; Biological Process: defense response (GO:0006952);; Molecular Function: polysaccharide binding (GO:0030247);; Cellular Component: anchored compo…	--|0.0|cit:102614248|hypothetical protein	--	--	Glycosyl hydrolases family 17;; X8 domain	Glucan endo-1,3-beta-glucosidase 12 OS=Arabidopsis thaliana OX=3702 GN=At4g29360 PE=1 SV=1	XP_006475009.1 glucan endo-1,3-beta-glucosidase 12 [Citrus sinensis]
Cs_ont_4g010130	16.3234	17.2289	16.4766	38.3393	37.2866	39.8289	1.17424	5.25775e-108	up	--	--	Cellular Component: nucleus (GO:0005634);; Cellular Component: cytoplasm (GO:0005737);; Biological Process: transcription, DNA-templated (GO:0006351);; Biological Process: xylem development (GO:0010089);; Biological Process: negative regulation of transcription, DNA-templated (GO:0045892);; Molecular Function: supercoiled DNA binding (GO:0097100);; Biological Process: regulation of seed dormancy …	--|0.0|cit:102622458|hypothetical protein	--	--	--	Protein EFFECTOR OF TRANSCRIPTION 2 OS=Arabidopsis thaliana OX=3702 GN=ET2 PE=1 SV=1	XP_006475410.1 protein EFFECTOR OF TRANSCRIPTION 2 [Citrus sinensis]
Cs_ont_1g027280	21.6838	20.653	20.2135	9.04709	9.54266	9.01121	-1.21474	8.17901e-108	down	[J]	Translation, ribosomal structure and biogenesis	Biological Process: regulation of cyclin-dependent protein serine/threonine kinase activity (GO:0000079);; Cellular Component: cytoplasm (GO:0005737);; Biological Process: tRNA modification (GO:0006400);; Molecular Function: transferase activity (GO:0016740);; Molecular Function: metal ion binding (GO:0046872);; Molecular Function: 4 iron, 4 sulfur cluster binding (GO:0051539);;	--|0.0|cit:102622909|hypothetical protein	[T]	Signal transduction mechanisms	Cytochrome P450;; Radical SAM superfamily;; Uncharacterized protein family UPF0004;; TRAM domain	CDK5RAP1-like protein OS=Arabidopsis thaliana OX=3702 GN=At4g36390 PE=2 SV=1	XP_006466870.1 CDK5RAP1-like protein isoform X1 [Citrus sinensis]
QC_newGene_924	6.69431	5.68495	4.81522	0.98712	0.932662	0.891458	-2.6727	3.46467e-107	down	[Q]	Secondary metabolites biosynthesis, transport and catabolism	Molecular Function: copper ion binding (GO:0005507);; Molecular Function: primary amine oxidase activity (GO:0008131);; Biological Process: amine metabolic process (GO:0009308);; Molecular Function: quinone binding (GO:0048038);; Molecular Function: tryptamine:oxygen oxidoreductase (deaminating) activity (GO:0052593);; Molecular Function: aminoacetone:oxygen oxidoreductase(deaminating) activity (…	K00276|1e-143|cit:102623979|K00276 AOC3; primary-amine oxidase [EC:1.4.3.21]	[Q]	Secondary metabolites biosynthesis, transport and catabolism	Copper amine oxidase, enzyme domain;; Copper amine oxidase, N3 domain;; Copper amine oxidase, enzyme domain;; Copper amine oxidase, N2 domain	Primary amine oxidase (Fragment) OS=Lens culinaris OX=3864 PE=1 SV=3	KDO74638.1 hypothetical protein CISIN_1g040402mg, partial [Citrus sinensis]
Cs_ont_9g002700	27.4025	32.6126	27.9347	77.2452	78.0069	74.9247	1.35421	1.02333e-106	up	--	--	Molecular Function: fructose transmembrane transporter activity (GO:0005353);; Biological Process: cellular response to nitrogen starvation (GO:0006995);; Biological Process: circadian rhythm (GO:0007623);; Biological Process: response to absence of light (GO:0009646);; Cellular Component: plant-type vacuole membrane (GO:0009705);; Biological Process: response to fructose (GO:0009750);; Biologica…	K15382|1e-166|cit:102609435|K15382 SLC50A; solute carrier family 50 (sugar transporter)	[R]	General function prediction only	Sugar efflux transporter for intercellular exchange	Bidirectional sugar transporter SWEET17 OS=Arabidopsis thaliana OX=3702 GN=SWEET17 PE=1 SV=2	XP_006489052.1 bidirectional sugar transporter SWEET17-like [Citrus sinensis]
Cs_ont_7g015650	11.1131	10.9563	10.5439	27.5744	29.0208	27.3227	1.32879	1.94098e-106	up	[J]	Translation, ribosomal structure and biogenesis	Molecular Function: asparagine-tRNA ligase activity (GO:0004816);; Molecular Function: ATP binding (GO:0005524);; Cellular Component: mitochondrion (GO:0005739);; Cellular Component: cytosol (GO:0005829);; Biological Process: asparaginyl-tRNA aminoacylation (GO:0006421);; Cellular Component: chloroplast (GO:0009507);;	K01893|0.0|cit:102619529|K01893 NARS; asparaginyl-tRNA synthetase [EC:6.1.1.22]	[J]	Translation, ribosomal structure and biogenesis	tRNA synthetases class II (D, K and N)	Asparagine--tRNA ligase, cytoplasmic 2 OS=Arabidopsis thaliana OX=3702 GN=SYNC2 PE=1 SV=2	XP_006484823.1 asparagine--tRNA ligase, cytoplasmic 2 [Citrus sinensis]
Cs_ont_4g016170	7.7558	7.03303	7.40783	18.8189	18.7432	18.5749	1.29861	5.50325e-106	up	[RTKL]	--	Molecular Function: protein serine/threonine kinase activity (GO:0004674);; Molecular Function: calmodulin binding (GO:0005516);; Molecular Function: ATP binding (GO:0005524);; Cellular Component: plasma membrane (GO:0005886);; Biological Process: protein phosphorylation (GO:0006468);; Cellular Component: plasmodesma (GO:0009506);; Cellular Component: integral component of membrane (GO:0016021);;…	--|0.0|cit:102615712|hypothetical protein	--	--	Protein tyrosine and serine/threonine kinase;; Protein kinase domain;; D-mannose binding lectin;; S-locus glycoprotein domain;; PAN-like domain;; Domain of unknown function (DUF3403)	G-type lectin S-receptor-like serine/threonine-protein kinase SD1-1 OS=Arabidopsis thaliana OX=3702 GN=SD11 PE=1 SV=1	XP_006475243.1 G-type lectin S-receptor-like serine/threonine-protein kinase SD1-1 [Citrus sinensis]
Cs_ont_7g028420	3.29257	3.54042	4.19612	23.5183	23.9143	22.6718	2.63091	9.10506e-106	up	[S]	Function unknown	Molecular Function: nucleotide binding (GO:0000166);; Biological Process: DNA repair (GO:0006281);; Cellular Component: chloroplast (GO:0009507);;	--|1e-155|cit:102625927|hypothetical protein	[R]	General function prediction only	Leucine rich repeat;; Leucine Rich repeats (2 copies);; Leucine Rich Repeat;; Leucine Rich repeat	DNA damage-repair/toleration protein DRT100 OS=Arabidopsis thaliana OX=3702 GN=DRT100 PE=2 SV=2	XP_006482906.1 DNA damage-repair/toleration protein DRT100-like [Citrus sinensis]
Cs_ont_1g025500	11.7665	10.2029	10.3443	31.8386	31.5221	28.1184	1.46322	2.52883e-105	up	[Q]	Secondary metabolites biosynthesis, transport and catabolism	Molecular Function: copper ion binding (GO:0005507);; Cellular Component: extracellular region (GO:0005576);; Molecular Function: oxidoreductase activity (GO:0016491);;	--|0.0|cit:102611524|hypothetical protein	[Q]	Secondary metabolites biosynthesis, transport and catabolism	Multicopper oxidase;; Multicopper oxidase;; Multicopper oxidase	L-ascorbate oxidase homolog OS=Brassica napus OX=3708 GN=Bp10 PE=2 SV=1	XP_006466654.1 L-ascorbate oxidase homolog [Citrus sinensis]
Cs_ont_5g050120	12.5774	11.2813	11.5842	28.3267	28.2587	27.4602	1.20943	4.70567e-105	up	--	--	Cellular Component: integral component of plasma membrane (GO:0005887);; Biological Process: protein transport (GO:0015031);; Cellular Component: membrane (GO:0016020);; Molecular Function: oligopeptide transmembrane transporter activity (GO:0035673);;	--|0.0|cit:102614627|hypothetical protein	[T]	Signal transduction mechanisms	OPT oligopeptide transporter protein	Oligopeptide transporter 7 OS=Arabidopsis thaliana OX=3702 GN=OPT7 PE=2 SV=1	XP_006476309.1 oligopeptide transporter 7 [Citrus sinensis]
Cs_ont_5g041760	29.842	28.4234	27.3088	59.084	60.2902	57.7168	1.01275	6.91876e-105	up	[Q]	Secondary metabolites biosynthesis, transport and catabolism	Molecular Function: copper ion binding (GO:0005507);; Cellular Component: cell wall (GO:0005618);; Cellular Component: vacuolar membrane (GO:0005774);; Cellular Component: plasma membrane (GO:0005886);; Cellular Component: plant-type cell wall (GO:0009505);; Cellular Component: plasmodesma (GO:0009506);; Biological Process: cell tip growth (GO:0009932);; Cellular Component: membrane (GO:0016020);…	--|0.0|cit:102622059|hypothetical protein	[Q]	Secondary metabolites biosynthesis, transport and catabolism	Multicopper oxidase;; Multicopper oxidase;; Multicopper oxidase	Monocopper oxidase-like protein SKU5 OS=Arabidopsis thaliana OX=3702 GN=SKU5 PE=1 SV=1	XP_006477247.1 monocopper oxidase-like protein SKU5 isoform X1 [Citrus sinensis]
Cs_ont_1g029430	33.9712	31.7477	33.417	16.635	16.0576	14.9138	-1.09358	9.91636e-105	down	--	--	Molecular Function: calcium ion binding (GO:0005509);; Molecular Function: GTP binding (GO:0005525);; Cellular Component: nucleus (GO:0005634);; Cellular Component: cytoplasm (GO:0005737);; Cellular Component: plasma membrane (GO:0005886);; Biological Process: endocytosis (GO:0006897);; Cellular Component: plasmodesma (GO:0009506);; Cellular Component: endosome membrane (GO:0010008);; Cellular Co…	--|0.0|cit:102609522|hypothetical protein	[TU]	--	Cytoskeletal-regulatory complex EF hand;; EF hand;; EF-hand domain pair;; EF hand;; EF-hand domain pair;; EF-hand domain	EH domain-containing protein 2 OS=Arabidopsis thaliana OX=3702 GN=EHD2 PE=1 SV=1	XP_006467092.1 actin cytoskeleton-regulatory complex protein PAN1 [Citrus sinensis]
Cs_ont_8g027570	28.4972	30.0151	31.0304	14.8094	14.4185	15.0117	-1.03121	1.11362e-104	down	[R]	General function prediction only	--	K06970|0.0|cit:102612205|K06970 rlmF; 23S rRNA (adenine1618-N6)-methyltransferase [EC:2.1.1.181]	[S]	Function unknown	RNA methyltransferase	--	XP_006486768.1 U6 small nuclear RNA (adenine-(43)-N(6))-methyltransferase isoform X1 [Citrus sinensis]
Cs_ont_8g021040	5.10801	4.10226	3.94144	19.684	18.5437	18.1017	2.05977	1.79745e-104	up	[O]	Posttranslational modification, protein turnover, chaperones	Biological Process: response to molecule of bacterial origin (GO:0002237);; Molecular Function: ATP binding (GO:0005524);; Cellular Component: mitochondrion (GO:0005739);; Cellular Component: mitochondrial envelope (GO:0005740);; Cellular Component: mitochondrial outer membrane (GO:0005741);; Biological Process: cell death (GO:0008219);; Biological Process: response to UV (GO:0009411);; Biologica…	K08900|0.0|cit:102609232|K08900 BCS1; mitochondrial chaperone BCS1	[O]	Posttranslational modification, protein turnover, chaperones	Domain associated at C-terminal with AAA;; ATPase family associated with various cellular activities (AAA)	Protein HYPER-SENSITIVITY-RELATED 4 OS=Arabidopsis thaliana OX=3702 GN=HSR4 PE=2 SV=1	XP_006487228.2 protein HYPER-SENSITIVITY-RELATED 4-like, partial [Citrus sinensis]
Cs_ont_1g027720	51.9717	49.3279	45.4765	20.8029	23.4613	21.3769	-1.19819	4.79082e-104	down	[R]	General function prediction only	--	--|0.0|cit:102612409|hypothetical protein	[A]	RNA processing and modification	RNA recognition motif. (a.k.a. RRM, RBD, or RNP domain);; RNA recognition motif	Heterogeneous nuclear ribonucleoprotein Q OS=Arabidopsis thaliana OX=3702 GN=LIF2 PE=1 SV=1	XP_006466924.1 heterogeneous nuclear ribonucleoprotein Q-like [Citrus sinensis]
Cs_ont_8g009690	3.58961	3.79126	3.92811	13.5887	13.5051	15.0679	1.86177	6.35871e-104	up	[Q]	Secondary metabolites biosynthesis, transport and catabolism	Cellular Component: chloroplast (GO:0009507);; Cellular Component: plastoglobule (GO:0010287);; Molecular Function: oxidoreductase activity, acting on single donors with incorporation of molecular oxygen, incorporation of two atoms of oxygen (GO:0016702);; Molecular Function: metal ion binding (GO:0046872);;	K09840|0.0|cit:102621234|K09840 NCED; 9-cis-epoxycarotenoid dioxygenase [EC:1.13.11.51]	[Q]	Secondary metabolites biosynthesis, transport and catabolism	Retinal pigment epithelial membrane protein	Probable carotenoid cleavage dioxygenase 4, chloroplastic OS=Arabidopsis thaliana OX=3702 GN=CCD4 PE=1 SV=1	XP_006487822.1 probable carotenoid cleavage dioxygenase 4, chloroplastic [Citrus sinensis]
Cs_ont_1g014200	28.8846	28.8827	28.6915	10.0746	8.91332	10.0023	-1.61139	2.32227e-103	down	[R]	General function prediction only	Biological Process: lignin biosynthetic process (GO:0009809);; Molecular Function: caffeoyl-CoA O-methyltransferase activity (GO:0042409);; Molecular Function: metal ion binding (GO:0046872);;	K00588|1e-180|cit:102627979|K00588 E2.1.1.104; caffeoyl-CoA O-methyltransferase [EC:2.1.1.104]	[Q]	Secondary metabolites biosynthesis, transport and catabolism	O-methyltransferase;; Methyltransferase domain	Caffeoyl-CoA O-methyltransferase OS=Populus tremuloides OX=3693 PE=2 SV=1	XP_006465346.1 caffeoyl-CoA O-methyltransferase 5-like [Citrus sinensis]
Cs_ont_1g019170	15.4812	15.6639	15.9267	32.5529	32.8765	31.4607	1.0065	9.63908e-103	up	--	--	Cellular Component: chloroplast thylakoid (GO:0009534);; Cellular Component: chloroplast stroma (GO:0009570);; Molecular Function: linoleate 13S-lipoxygenase activity (GO:0016165);; Biological Process: oxylipin biosynthetic process (GO:0031408);; Molecular Function: metal ion binding (GO:0046872);;	K00454|0.0|cit:102622489|K00454 LOX2S; lipoxygenase [EC:1.13.11.12]	--	--	Lipoxygenase;; PLAT/LH2 domain	Linoleate 13S-lipoxygenase 3-1, chloroplastic OS=Solanum tuberosum OX=4113 GN=LOX3.1 PE=1 SV=1	XP_006465905.1 linoleate 13S-lipoxygenase 3-1, chloroplastic-like [Citrus sinensis]
Cs_ont_2g000480	83.5224	95.7514	92.4731	38.3283	33.8774	39.2872	-1.32558	9.73035e-103	down	--	--	Cellular Component: cytoplasm (GO:0005737);; Cellular Component: plasma membrane (GO:0005886);; Biological Process: metal ion transport (GO:0030001);; Molecular Function: transition metal ion binding (GO:0046914);; Biological Process: cellular transition metal ion homeostasis (GO:0046916);;	--|0.0|cit:102612914|hypothetical protein	[P]	Inorganic ion transport and metabolism	Heavy-metal-associated domain	Heavy metal-associated isoprenylated plant protein 7 OS=Arabidopsis thaliana OX=3702 GN=HIPP07 PE=1 SV=1	XP_006467279.1 heavy metal-associated isoprenylated plant protein 7 [Citrus sinensis]
Cs_ont_4g007160	74.7037	77.19	83.5257	162.374	158.976	168.854	1.02283	1.66978e-102	up	[R]	General function prediction only	Biological Process: secondary shoot formation (GO:0010223);; Molecular Function: hydrolase activity, acting on ester bonds (GO:0016788);; Biological Process: strigolactone biosynthetic process (GO:1901601);;	--|0.0|cit:102623058|hypothetical protein	--	--	alpha/beta hydrolase fold;; Alpha/beta hydrolase family;; Serine aminopeptidase, S33	Probable strigolactone esterase DAD2 OS=Petunia hybrida OX=4102 GN=DAD2 PE=1 SV=1	XP_006475729.1 strigolactone esterase D14 [Citrus sinensis]
Cs_ont_1g027860	22.6033	21.8876	22.5906	9.29791	10.0607	9.86983	-1.24397	3.00134e-102	down	--	--	--	--|0.0|cit:102616828|hypothetical protein	[S]	Function unknown	2OG-Fe(II) oxygenase superfamily	--	XP_006466940.1 uncharacterized protein LOC102616828 [Citrus sinensis]
Cs_ont_5g016430	9.91479	9.05254	9.5718	25.0328	27.0793	26.6883	1.42721	3.23207e-102	up	[F]	Nucleotide transport and metabolism	Molecular Function: catalytic activity (GO:0003824);; Biological Process: nucleoside metabolic process (GO:0009116);; Molecular Function: nutrient reservoir activity (GO:0045735);;	--|0.0|cit:102618432|hypothetical protein	--	--	Phosphorylase superfamily	Bark storage protein A OS=Populus deltoides OX=3696 GN=BSPA PE=2 SV=1	XP_006478936.1 bark storage protein A-like [Citrus sinensis]
Cs_ont_4g011590	19.7235	19.8958	19.0559	40.6865	43.3042	41.4769	1.06219	3.47925e-102	up	[C]	Energy production and conversion	Cellular Component: intracellular (GO:0005622);; Cellular Component: peroxisome (GO:0005777);; Biological Process: jasmonic acid biosynthetic process (GO:0009695);; Molecular Function: FMN binding (GO:0010181);; Molecular Function: 12-oxophytodienoate reductase activity (GO:0016629);; Biological Process: oxylipin biosynthetic process (GO:0031408);; Biological Process: oxidation-reduction process …	K05894|0.0|cit:102631049|K05894 OPR; 12-oxophytodienoic acid reductase [EC:1.3.1.42]	[CR]	--	NADH:flavin oxidoreductase / NADH oxidase family	12-oxophytodienoate reductase 3 OS=Solanum lycopersicum OX=4081 GN=OPR3 PE=1 SV=1	XP_006475531.1 12-oxophytodienoate reductase 3 [Citrus sinensis]
Cs_ont_5g040370	11.8518	12.5925	11.5792	3.87317	3.58712	3.54731	-1.7455	4.68011e-102	down	[K]	Transcription	Molecular Function: DNA-binding transcription factor activity (GO:0003700);; Cellular Component: nucleus (GO:0005634);; Biological Process: transcription, DNA-templated (GO:0006351);; Biological Process: response to chitin (GO:0010200);; Molecular Function: sequence-specific DNA binding (GO:0043565);; Biological Process: negative regulation of transcription, DNA-templated (GO:0045892);;	K09419|0.0|cit:102619398|K09419 HSFF; heat shock transcription factor, other eukaryote	[K]	Transcription	HSF-type DNA-binding	Heat stress transcription factor B-2b OS=Arabidopsis thaliana OX=3702 GN=HSFB2B PE=2 SV=1	XP_006477426.1 heat stress transcription factor B-2b [Citrus sinensis]
QC_newGene_926	4.5231	4.20165	4.40804	0.622726	0.879458	0.748226	-2.59088	7.4712e-102	down	[Q]	Secondary metabolites biosynthesis, transport and catabolism	Molecular Function: copper ion binding (GO:0005507);; Molecular Function: primary amine oxidase activity (GO:0008131);; Biological Process: amine metabolic process (GO:0009308);; Molecular Function: quinone binding (GO:0048038);; Molecular Function: tryptamine:oxygen oxidoreductase (deaminating) activity (GO:0052593);; Molecular Function: aminoacetone:oxygen oxidoreductase(deaminating) activity (…	K00276|1e-143|cit:102623979|K00276 AOC3; primary-amine oxidase [EC:1.4.3.21]	[Q]	Secondary metabolites biosynthesis, transport and catabolism	Copper amine oxidase, enzyme domain;; Copper amine oxidase, N3 domain;; Copper amine oxidase, enzyme domain;; Copper amine oxidase, N2 domain	Primary amine oxidase (Fragment) OS=Lens culinaris OX=3864 PE=1 SV=3	KDO74638.1 hypothetical protein CISIN_1g040402mg, partial [Citrus sinensis]
Cs_ont_7g025890	19.3262	21.0739	16.7369	7.03115	7.5096	6.77944	-1.55016	1.12796e-101	down	[T]	Signal transduction mechanisms	Molecular Function: phosphorelay sensor kinase activity (GO:0000155);; Cellular Component: intracellular (GO:0005622);; Molecular Function: photoreceptor activity (GO:0009881);; Biological Process: protein-chromophore linkage (GO:0018298);;	--|0.0|cit:102613871|hypothetical protein	--	--	PAS domain;; PAS fold;; PAS fold;; PAS fold	Protein TWIN LOV 1 OS=Arabidopsis thaliana OX=3702 GN=TLP1 PE=1 SV=2	XP_024957035.1 protein TWIN LOV 1 isoform X5 [Citrus sinensis]
Cs_ont_5g013960	7.22851	6.84828	7.75537	1.73232	1.6189	1.56664	-2.18351	1.30544e-101	down	--	--	Cellular Component: nucleus (GO:0005634);; Biological Process: signal transduction (GO:0007165);;	--|0.0|cit:102627272|hypothetical protein	--	--	Tify domain binding domain	Ninja-family protein AFP3 OS=Arabidopsis thaliana OX=3702 GN=AFP3 PE=1 SV=1	XP_006479226.1 uncharacterized protein LOC102627272 [Citrus sinensis]
Cs_ont_7g027420	8.0524	9.78162	9.16363	1.09594	1.42858	1.05404	-2.93877	9.07576e-101	down	--	--	Cellular Component: Golgi membrane (GO:0000139);; Cellular Component: integral component of plasma membrane (GO:0005887);; Molecular Function: sucrose transmembrane transporter activity (GO:0008515);; Biological Process: embryo development ending in seed dormancy (GO:0009793);; Biological Process: leaf senescence (GO:0010150);; Biological Process: seed maturation (GO:0010431);; Biological Process…	K15382|0.0|cit:102611503|K15382 SLC50A; solute carrier family 50 (sugar transporter)	[R]	General function prediction only	Sugar efflux transporter for intercellular exchange	Bidirectional sugar transporter SWEET15 OS=Arabidopsis thaliana OX=3702 GN=SWEET15 PE=1 SV=1	XP_006483041.1 bidirectional sugar transporter SWEET15-like [Citrus sinensis]
Cs_ont_9g011460	11.8719	9.7672	10.1872	64.6449	66.6782	67.2635	2.59423	2.4472e-100	up	--	--	--	--|7e-26|cit:102617545|hypothetical protein	--	--	--	--	XP_006492141.1 uncharacterized protein LOC102617545 [Citrus sinensis]
Cs_ont_3g000800	14.817	14.2182	14.2859	29.2532	30.7228	28.9789	1.00105	1.48455e-99	up	[E]	Amino acid transport and metabolism	Molecular Function: ionotropic glutamate receptor activity (GO:0004970);; Molecular Function: calcium channel activity (GO:0005262);; Cellular Component: intracellular (GO:0005622);; Cellular Component: plasma membrane (GO:0005886);; Biological Process: calcium ion transport (GO:0006816);; Molecular Function: glutamate receptor activity (GO:0008066);; Biological Process: response to wounding (GO:…	K05387|0.0|cit:102625433|K05387 GRIP; glutamate receptor, ionotropic, plant	[PET]	--	Receptor family ligand binding region;; Ligand-gated ion channel;; Bacterial extracellular solute-binding proteins, family 3;; Periplasmic binding protein;; Ligated ion channel L-glutamate- and glycine-binding site	Glutamate receptor 3.3 OS=Arabidopsis thaliana OX=3702 GN=GLR3.3 PE=2 SV=1	XP_006473827.1 glutamate receptor 3.3 [Citrus sinensis]
Cs_ont_3g003720	14.7409	13.4052	13.8823	4.18347	4.56044	3.79727	-1.7976	3.80839e-99	down	--	--	Cellular Component: integral component of membrane (GO:0016021);;	--|0.0|cit:102606852|hypothetical protein	--	--	--	Uncharacterized protein At1g01500 OS=Arabidopsis thaliana OX=3702 GN=At1g01500 PE=2 SV=1	XP_006473491.1 uncharacterized protein At1g01500 [Citrus sinensis]
Cs_ont_8g004180	8.0871	8.13741	7.57295	18.692	19.1154	20.4302	1.2453	6.77751e-99	up	--	--	Cellular Component: plasma membrane (GO:0005886);;	--|0.0|cit:102626539|hypothetical protein	--	--	--	Interactor of constitutive active ROPs 3 OS=Arabidopsis thaliana OX=3702 GN=ICR3 PE=1 SV=1	XP_024957932.1 interactor of constitutive active ROPs 3 [Citrus sinensis]
Cs_ont_1g027910	36.3015	37.498	36.2458	16.5044	19.2928	18.3132	-1.05882	1.22314e-98	down	--	--	Molecular Function: protein serine/threonine kinase activity (GO:0004674);; Molecular Function: ATP binding (GO:0005524);; Cellular Component: nucleus (GO:0005634);; Biological Process: DNA repair (GO:0006281);; Biological Process: cell cycle (GO:0007049);;	K08874|0.0|cit:102618003|K08874 TRRAP; transformation/transcription domain-associated protein	[TBLD]	--	FAT domain;; Phosphatidylinositol 3- and 4-kinase;; FATC domain	Serine/threonine-protein kinase ATR OS=Oryza sativa subsp. japonica OX=39947 GN=Os06g0724700 PE=2 SV=1	XP_006466944.1 transformation/transcription domain-associated protein [Citrus sinensis]
Cs_ont_1g029570	35.2463	36.2183	34.1844	16.2822	16.6076	16.1975	-1.14548	1.90055e-98	down	--	--	--	--|0.0|cit:102613897|hypothetical protein	[S]	Function unknown	Alpha and gamma adaptin binding protein p34;; Ras family	--	XP_006467108.1 uncharacterized protein LOC102613897 isoform X1 [Citrus sinensis]
Cs_ont_2g001370	18.8434	18.0151	18.6001	41.2149	39.5187	37.1757	1.0527	2.06026e-98	up	[RTKL]	--	Molecular Function: transmembrane receptor protein serine/threonine kinase activity (GO:0004675);; Molecular Function: ATP binding (GO:0005524);; Cellular Component: plasma membrane (GO:0005886);; Biological Process: protein phosphorylation (GO:0006468);; Biological Process: cell surface receptor signaling pathway (GO:0007166);; Cellular Component: integral component of membrane (GO:0016021);;	--|0.0|cit:102615953|hypothetical protein	--	--	Protein tyrosine and serine/threonine kinase;; Protein kinase domain;; Leucine rich repeat;; Leucine rich repeat N-terminal domain;; Leucine Rich repeats (2 copies);; Leucine Rich Repeat	Protein STRUBBELIG-RECEPTOR FAMILY 8 OS=Arabidopsis thaliana OX=3702 GN=SRF8 PE=2 SV=1	XP_006467380.1 protein STRUBBELIG-RECEPTOR FAMILY 8 isoform X1 [Citrus sinensis]
Cs_ont_5g042720	10.366	9.75665	10.5724	26.4327	25.611	24.8686	1.28714	2.29602e-98	up	[F]	Nucleotide transport and metabolism	Biological Process: response to wounding (GO:0009611);; Molecular Function: hydrolase activity (GO:0016787);; Molecular Function: metal ion binding (GO:0046872);;	--|0.0|cit:102615030|hypothetical protein	[T]	Signal transduction mechanisms	Nudix hydrolase domain;; NUDIX domain	Nudix hydrolase 8 OS=Arabidopsis thaliana OX=3702 GN=NUDT8 PE=2 SV=2	XP_006477128.1 nudix hydrolase 8 isoform X1 [Citrus sinensis]
Cs_ont_5g043170	23.7625	24.2268	23.4087	5.26382	3.69102	3.66473	-2.53159	4.85027e-98	down	--	--	Cellular Component: extracellular region (GO:0005576);; Biological Process: sexual reproduction (GO:0019953);;	--|0.0|cit:102628235|hypothetical protein	--	--	Expansin C-terminal domain;; Lytic transglycolase	Expansin-like B1 OS=Arabidopsis thaliana OX=3702 GN=EXLB1 PE=2 SV=2	XP_006477089.1 expansin-like B1 [Citrus sinensis]
Cs_ont_1g007560	36.7131	36.3297	33.9901	17.8298	19.1902	17.5734	-1.05873	1.19063e-97	down	[RTKL]	--	Molecular Function: protein kinase activity (GO:0004672);; Molecular Function: protein serine/threonine kinase activity (GO:0004674);; Molecular Function: ATP binding (GO:0005524);; Cellular Component: nucleus (GO:0005634);; Cellular Component: cytoplasm (GO:0005737);; Cellular Component: cytosol (GO:0005829);; Biological Process: protein phosphorylation (GO:0006468);; Biological Process: intrace…	K08867|0.0|cit:102615591|K08867 WNK; WNK lysine deficient protein kinase [EC:2.7.11.1]	[R]	General function prediction only	Protein kinase domain;; Protein tyrosine and serine/threonine kinase	Probable serine/threonine-protein kinase WNK4 OS=Arabidopsis thaliana OX=3702 GN=WNK4 PE=1 SV=1	XP_006494377.1 probable serine/threonine-protein kinase WNK4 [Citrus sinensis]
Cs_ont_2g028120	10.0434	9.37558	9.87702	23.0842	22.2411	23.6189	1.1784	2.39062e-97	up	[RTKL]	--	--	--|0.0|cit:102614316|hypothetical protein	[T]	Signal transduction mechanisms	Protein tyrosine and serine/threonine kinase;; Protein kinase domain;; Kinase-like;; Fungal protein kinase	Serine/threonine-protein kinase STY13 OS=Arabidopsis thaliana OX=3702 GN=STY13 PE=1 SV=2	XP_006470227.1 serine/threonine-protein kinase STY13-like [Citrus sinensis]
Cs_ont_5g025490	2.49714	2.51102	2.39152	12.4245	13.7974	11.7264	2.32108	3.32886e-97	up	--	--	Cellular Component: extracellular region (GO:0005576);; Cellular Component: cell wall (GO:0005618);; Cellular Component: Golgi apparatus (GO:0005794);; Cellular Component: plasma membrane (GO:0005886);; Molecular Function: cellulase activity (GO:0008810);; Cellular Component: plant-type cell wall (GO:0009505);; Cellular Component: plasmodesma (GO:0009506);; Biological Process: cellulose catabolic…	K01179|0.0|cit:102577993|K01179 E3.2.1.4; endoglucanase [EC:3.2.1.4]	--	--	Glycosyl hydrolase family 9	Endoglucanase 9 OS=Arabidopsis thaliana OX=3702 GN=CEL3 PE=1 SV=1	NP_001275809.1 basic cellulase precursor [Citrus sinensis]
Cs_ont_5g001190	18.9324	18.2857	19.6244	5.54197	5.84218	5.58244	-1.77914	4.70772e-96	down	[O]	Posttranslational modification, protein turnover, chaperones	Molecular Function: ATP binding (GO:0005524);; Cellular Component: cytosol (GO:0005829);; Cellular Component: chaperonin-containing T-complex (GO:0005832);; Biological Process: 'de novo' protein folding (GO:0006458);; Molecular Function: protein binding involved in protein folding (GO:0044183);; Molecular Function: unfolded protein binding (GO:0051082);; Biological Process: chaperone-mediated pro…	K09493|1e-166|gsj:114421760|K09493 CCT1; T-complex protein 1 subunit alpha	[O]	Posttranslational modification, protein turnover, chaperones	TCP-1/cpn60 chaperonin family	T-complex protein 1 subunit alpha OS=Arabidopsis thaliana OX=3702 GN=CCT1 PE=1 SV=1	XP_006479127.1 T-complex protein 1 subunit alpha [Citrus sinensis]
Cs_ont_6g007300	22.0502	24.1779	24.8894	5.1652	5.04221	6.37068	-2.13531	3.24739e-95	down	--	--	--	--|1e-107|cit:107177563|hypothetical protein	--	--	--	--	XP_015386988.1 uncharacterized protein LOC107177563 [Citrus sinensis]
Cs_ont_6g004050	15.2296	13.9813	13.4962	3.44646	3.63552	3.12268	-2.08836	4.47569e-95	down	--	--	Molecular Function: DNA binding (GO:0003677);; Molecular Function: DNA-binding transcription factor activity (GO:0003700);; Cellular Component: nucleus (GO:0005634);; Biological Process: transcription, DNA-templated (GO:0006351);; Biological Process: regulation of transcription, DNA-templated (GO:0006355);;	--|1e-170|cit:102610603|hypothetical protein	--	--	Helix-loop-helix DNA-binding domain	Transcription factor BEE 3 OS=Arabidopsis thaliana OX=3702 GN=BEE3 PE=2 SV=1	XP_006482245.1 transcription factor bHLH75 [Citrus sinensis]
Cs_ont_8g020870	84.454	84.4356	81.2925	39.3752	41.3249	44.4068	-1.03532	6.13948e-95	down	[O]	Posttranslational modification, protein turnover, chaperones	--	--|0.0|cit:102615069|hypothetical protein	[O]	Posttranslational modification, protein turnover, chaperones	X-domain of DnaJ-containing;; DnaJ domain	Chaperone protein dnaJ 10 OS=Arabidopsis thaliana OX=3702 GN=ATJ10 PE=2 SV=2	XP_006487253.1 chaperone protein dnaJ 10 [Citrus sinensis]
Cs_ont_3g010520	8.5927	7.72142	7.62717	23.0095	21.9174	25.344	1.51647	7.01747e-95	up	[G]	Carbohydrate transport and metabolism	--	--|0.0|cit:102618122|hypothetical protein	--	--	Cellulase (glycosyl hydrolase family 5)	--	XP_006472641.1 probable glucan 1,3-beta-glucosidase A isoform X1 [Citrus sinensis]
Cs_ont_5g014470	822.126	955.087	864.812	439.154	399.768	428.329	-1.09522	7.01747e-95	down	--	--	Molecular Function: metal ion binding (GO:0046872);;	--|1e-101|cit:102607844|hypothetical protein	--	--	--	Protein SRC1 OS=Glycine max OX=3847 GN=SRC1 PE=2 SV=1	XP_006479153.1 protein SRC1-like [Citrus sinensis]
Cs_ont_5g008250	14.2195	12.5173	12.1479	30.8158	30.8698	29.8102	1.19877	9.22083e-95	up	[L]	Replication, recombination and repair	Molecular Function: DNA binding (GO:0003677);; Molecular Function: mRNA binding (GO:0003729);; Molecular Function: ATP-dependent RNA helicase activity (GO:0004004);; Molecular Function: ATP binding (GO:0005524);; Cellular Component: nucleolus (GO:0005730);; Cellular Component: cytoplasm (GO:0005737);; Biological Process: RNA processing (GO:0006396);; Cellular Component: chloroplast (GO:0009507);;…	--|0.0|cit:102627459|hypothetical protein	[A]	RNA processing and modification	Helicase conserved C-terminal domain;; Zinc finger domain;; DEAD/DEAH box helicase;; Zinc finger C-x8-C-x5-C-x3-H type (and similar)	DExH-box ATP-dependent RNA helicase DExH8 OS=Arabidopsis thaliana OX=3702 GN=At2g47680 PE=2 SV=2	XP_006479955.1 DExH-box ATP-dependent RNA helicase DExH8 isoform X1 [Citrus sinensis]
Cs_ont_1g027360	32.8051	34.1728	31.6941	17.7426	17.1228	17.2764	-1.01755	9.61689e-95	down	--	--	Molecular Function: DNA binding (GO:0003677);; Molecular Function: RNA binding (GO:0003723);; Molecular Function: endonuclease activity (GO:0004519);; Molecular Function: ATP binding (GO:0005524);; Cellular Component: nucleus (GO:0005634);; Cellular Component: endosome (GO:0005768);; Biological Process: DNA repair (GO:0006281);; Biological Process: regulation of DNA repair (GO:0006282);; Biologic…	--|0.0|cit:102625668|hypothetical protein	[D]	Cell cycle control, cell division, chromosome partitioning	Morc6 ribosomal protein S5 domain 2-like;; Histidine kinase-, DNA gyrase B-, and HSP90-like ATPase	Protein MICRORCHIDIA 2 OS=Arabidopsis thaliana OX=3702 GN=MORC2 PE=1 SV=1	XP_006466881.1 protein MICRORCHIDIA 2-like isoform X1 [Citrus sinensis]
Cs_ont_4g009100	19.136	21.226	21.0708	8.43067	8.35023	8.87575	-1.25325	1.14081e-93	down	[T]	Signal transduction mechanisms	Molecular Function: phosphoprotein phosphatase activity (GO:0004721);; Molecular Function: protein serine/threonine phosphatase activity (GO:0004722);; Cellular Component: nucleus (GO:0005634);; Cellular Component: cytoplasm (GO:0005737);; Cellular Component: plasma membrane (GO:0005886);; Biological Process: protein dephosphorylation (GO:0006470);; Biological Process: response to heat (GO:000940…	K14497|0.0|cit:102623733|K14497 PP2C; protein phosphatase 2C [EC:3.1.3.16]	[T]	Signal transduction mechanisms	Protein phosphatase 2C	Protein phosphatase 2C 56 OS=Arabidopsis thaliana OX=3702 GN=ABI1 PE=1 SV=2	XP_006475563.2 protein phosphatase 2C 56-like [Citrus sinensis]
Cs_ont_2g012120	27.921	29.7529	29.6967	15.3769	15.0716	14.9315	-1.08225	2.22198e-93	down	--	--	Molecular Function: iron ion binding (GO:0005506);; Molecular Function: oxidoreductase activity, acting on paired donors, with incorporation or reduction of molecular oxygen (GO:0016705);; Molecular Function: L-ascorbic acid binding (GO:0031418);; Molecular Function: dioxygenase activity (GO:0051213);;	--|0.0|cit:102616837|hypothetical protein	[O]	Posttranslational modification, protein turnover, chaperones	--	Uncharacterized PKHD-type hydroxylase At1g22950 OS=Arabidopsis thaliana OX=3702 GN=At1g22950 PE=2 SV=2	XP_006468779.1 uncharacterized PKHD-type hydroxylase At1g22950-like isoform X1 [Citrus sinensis]
Cs_ont_5g033560	17.1058	16.6281	16.1928	7.08056	6.73527	6.62897	-1.32299	3.16209e-93	down	[Q]	Secondary metabolites biosynthesis, transport and catabolism	Molecular Function: monooxygenase activity (GO:0004497);; Molecular Function: iron ion binding (GO:0005506);; Cellular Component: integral component of membrane (GO:0016021);; Molecular Function: oxidoreductase activity, acting on paired donors, with incorporation or reduction of molecular oxygen (GO:0016705);; Molecular Function: heme binding (GO:0020037);;	--|0.0|cit:102609658|hypothetical protein	[QI]	--	Cytochrome P450;; MuDR family transposase	Cytochrome P450 CYP72A219 OS=Panax ginseng OX=4054 PE=2 SV=1	XP_006477948.1 cytochrome P450 CYP72A219-like [Citrus sinensis]
Cs_ont_1g027270	27.3867	29.2451	28.2347	14.2562	13.5864	14.5419	-1.09022	3.66433e-93	down	[C]	Energy production and conversion	Molecular Function: D-lactate dehydrogenase (cytochrome) activity (GO:0004458);; Cellular Component: mitochondrion (GO:0005739);; Biological Process: nitrogen compound metabolic process (GO:0006807);; Biological Process: photorespiration (GO:0009853);; Biological Process: lactate oxidation (GO:0019516);; Biological Process: respiratory electron transport chain (GO:0022904);; Molecular Function: 2…	K18204|0.0|cit:102622615|K18204 D2HGDH; D-2-hydroxyglutarate dehydrogenase [EC:1.1.99.39]	[C]	Energy production and conversion	FAD linked oxidases, C-terminal domain;; FAD binding domain	D-2-hydroxyglutarate dehydrogenase, mitochondrial OS=Arabidopsis thaliana OX=3702 GN=D2HGDH PE=1 SV=3	XP_006466869.1 D-2-hydroxyglutarate dehydrogenase, mitochondrial [Citrus sinensis]
Cs_ont_3g007550	3.36067	3.36196	3.16661	15.2071	15.6927	12.7529	2.10579	7.65052e-93	up	--	--	Molecular Function: structural constituent of cell wall (GO:0005199);; Cellular Component: extracellular region (GO:0005576);; Cellular Component: primary cell wall (GO:0009530);; Biological Process: plant-type cell wall organization (GO:0009664);;	--|0.0|cit:102627738|hypothetical protein	--	--	Extensin-like region	Extensin-3 OS=Arabidopsis thaliana OX=3702 GN=EXT3 PE=1 SV=3	XP_024952437.1 extensin-3-like [Citrus sinensis]
Cs_ont_4g000200	35.5384	32.817	34.9533	17.4671	16.9073	17.2913	-1.0298	9.70592e-93	down	--	--	Molecular Function: thioredoxin-disulfide reductase activity (GO:0004791);; Cellular Component: cytoplasm (GO:0005737);; Biological Process: cell redox homeostasis (GO:0045454);; Molecular Function: protein-disulfide reductase activity (GO:0047134);;	K17609|0.0|cit:102623459|K17609 NXN; nucleoredoxin [EC:1.8.1.8]	[R]	General function prediction only	Thioredoxin-like;; AhpC/TSA family;; Thioredoxin;; Thioredoxin-like domain;; Redoxin	Probable nucleoredoxin 3 OS=Arabidopsis thaliana OX=3702 GN=At4g31240 PE=2 SV=1	XP_024956106.1 probable nucleoredoxin 3 [Citrus sinensis]
Cs_ont_5g029730	36.4969	35.526	34.7348	13.8214	13.2171	13.6708	-1.42534	1.41306e-92	down	--	--	--	--|0.0|cit:102628808|hypothetical protein	--	--	Plant transposase (Ptta/En/Spm family)	--	XP_024949310.1 uncharacterized protein LOC102628808 isoform X1 [Citrus sinensis]
Cs_ont_6g000990	66.4194	73.6831	70.9067	25.4766	26.3496	25.5546	-1.47985	4.21301e-92	down	[TZDR]	--	Molecular Function: calcium ion binding (GO:0005509);;	--|1e-120|cit:102616804|hypothetical protein	[T]	Signal transduction mechanisms	EF hand;; EF-hand domain pair;; EF-hand domain;; EF hand;; EF-hand domain pair	Probable calcium-binding protein CML45 OS=Arabidopsis thaliana OX=3702 GN=CML45 PE=1 SV=1	XP_006482610.1 probable calcium-binding protein CML45 [Citrus sinensis]
Cs_ont_2g030120	8.55095	8.82072	8.85909	18.382	19.4677	18.3661	1.06456	2.04362e-91	up	[S]	Function unknown	Molecular Function: protein kinase activity (GO:0004672);; Molecular Function: ATP binding (GO:0005524);; Cellular Component: cytosol (GO:0005829);; Cellular Component: plasma membrane (GO:0005886);; Cellular Component: integral component of membrane (GO:0016021);;	--|0.0|cit:102623990|hypothetical protein	--	--	Protein tyrosine and serine/threonine kinase;; Protein kinase domain;; Leucine rich repeat;; Leucine Rich repeats (2 copies);; Leucine rich repeat N-terminal domain;; Leucine Rich Repeat;; Leucine Rich repeat	Probable inactive receptor kinase At5g10020 OS=Arabidopsis thaliana OX=3702 GN=At5g10020 PE=1 SV=2	XP_006470440.1 probable inactive receptor kinase At5g10020 [Citrus sinensis]
Cs_ont_7g025070	9.22331	8.6663	8.77294	21.8486	20.9671	23.0646	1.26255	3.07874e-91	up	--	--	Cellular Component: nucleus (GO:0005634);; Biological Process: cell cycle (GO:0007049);; Biological Process: cell division (GO:0051301);;	K18810|0.0|cit:102622171|K18810 CYCD1_2_4; cyclin D1/2/4, plant	[D]	Cell cycle control, cell division, chromosome partitioning	Cyclin, N-terminal domain;; Cyclin, C-terminal domain	Cyclin-D1-1 OS=Arabidopsis thaliana OX=3702 GN=CYCD1-1 PE=1 SV=3	XP_006483788.1 cyclin-D1-1 [Citrus sinensis]
QC_newGene_252	1.77451	1.67805	1.56983	0.153776	0.229156	0.272842	-2.96288	1.34605e-90	down	[L]	Replication, recombination and repair	Molecular Function: RNA-directed DNA polymerase activity (GO:0003964);; Molecular Function: RNA-directed 5'-3' RNA polymerase activity (GO:0003968);; Cellular Component: mitochondrion (GO:0005739);;	--|0.0|cam:101496717|hypothetical protein	[R]	General function prediction only	Reverse transcriptase (RNA-dependent DNA polymerase);; RNase H-like domain found in reverse transcriptase;; RNase H-like domain found in reverse transcriptase;; Retroviral aspartyl protease	RNA-directed DNA polymerase homolog OS=Oenothera berteroana OX=3950 PE=4 SV=1	XP_024042782.1 putative uncharacterized protein DDB_G0290521 [Citrus clementina]
Cs_ont_8g025640	1.31885	1.16987	1.1971	10.3167	8.43393	7.38123	2.78132	2.31119e-90	up	--	--	Cellular Component: plasmodesma (GO:0009506);;	--|0.0|cit:102625096|hypothetical protein	--	--	F-box domain;; F-box-like	F-box protein At3g07870 OS=Arabidopsis thaliana OX=3702 GN=At3g07870 PE=2 SV=1	XP_006486978.1 F-box protein At3g07870 [Citrus sinensis]
Cs_ont_2g010520	9.65829	8.67456	8.14766	23.4443	22.9029	24.3316	1.3803	2.64158e-89	up	[L]	Replication, recombination and repair	--	K01246|0.0|cit:102614205|K01246 tag; DNA-3-methyladenine glycosylase I [EC:3.2.2.20]	--	--	Methyladenine glycosylase	--	XP_006468594.1 uncharacterized protein LOC102614205 [Citrus sinensis]
Cs_ont_1g028710	36.3805	37.2457	33.2447	17.2457	17.3004	16.0199	-1.11269	1.67967e-88	down	[S]	Function unknown	Biological Process: mRNA splicing, via spliceosome (GO:0000398);; Molecular Function: RNA binding (GO:0003723);; Molecular Function: ATP-dependent RNA helicase activity (GO:0004004);; Molecular Function: ATP binding (GO:0005524);; Cellular Component: nucleus (GO:0005634);; Biological Process: regulation of gene expression (GO:0010468);; Biological Process: RNA secondary structure unwinding (GO:00…	--|0.0|cit:102611917|hypothetical protein	[S]	Function unknown	NUC153 domain	DEAD-box ATP-dependent RNA helicase 42 OS=Arabidopsis thaliana OX=3702 GN=RH42 PE=1 SV=2	XP_006467008.1 pre-rRNA-processing protein esf1 [Citrus sinensis]
Cs_ont_9g024580	2.15443	2.22399	1.96258	8.21786	8.68607	9.15244	2.00383	1.9021e-88	up	[O]	Posttranslational modification, protein turnover, chaperones	Molecular Function: serine-type endopeptidase activity (GO:0004252);; Cellular Component: extracellular region (GO:0005576);;	--|0.0|cit:102630100|hypothetical protein	--	--	Subtilase family;; Fibronectin type-III domain;; Peptidase inhibitor I9;; PA domain	Subtilisin-like protease SBT1.3 OS=Arabidopsis thaliana OX=3702 GN=SBT1.3 PE=2 SV=1	XP_006490276.1 subtilisin-like protease SBT1.3 [Citrus sinensis]
Cs_ont_3g000980	14.9314	16.2737	16.4817	34.1531	34.7732	37.0421	1.10659	5.57803e-88	up	[RTKL]	--	Molecular Function: transmembrane receptor protein serine/threonine kinase activity (GO:0004675);; Molecular Function: ATP binding (GO:0005524);; Cellular Component: plasma membrane (GO:0005886);; Biological Process: protein phosphorylation (GO:0006468);; Biological Process: defense response (GO:0006952);; Biological Process: cell surface receptor signaling pathway (GO:0007166);;	--|0.0|cit:102618785|hypothetical protein	[T]	Signal transduction mechanisms	Protein kinase domain;; Protein tyrosine and serine/threonine kinase	Probable serine/threonine-protein kinase PBL21 OS=Arabidopsis thaliana OX=3702 GN=PBL21 PE=1 SV=1	XP_006473799.1 probable serine/threonine-protein kinase PBL21 [Citrus sinensis]
Cs_ont_6g025170	16.1561	16.0141	16.1253	35.0305	37.3875	34.26	1.10811	6.98173e-88	up	--	--	Biological Process: suberin biosynthetic process (GO:0010345);; Molecular Function: hydroxycinnamoyltransferase activity (GO:0050734);; Biological Process: cell wall pectin biosynthetic process (GO:0052325);; Molecular Function: omega-hydroxypalmitate O-sinapoyl transferase activity (GO:0102406);;	K15400|0.0|cit:102606780|K15400 HHT1; omega-hydroxypalmitate O-feruloyl transferase [EC:2.3.1.188]	--	--	Transferase family	Omega-hydroxypalmitate O-feruloyl transferase OS=Arabidopsis thaliana OX=3702 GN=HHT1 PE=1 SV=1	XP_006480697.1 omega-hydroxypalmitate O-feruloyl transferase [Citrus sinensis]
Cs_ont_2g006920	2.09609	2.0876	1.61603	9.21166	9.40921	9.78877	2.27327	7.06174e-88	up	[E]	Amino acid transport and metabolism	Molecular Function: tryptophan synthase activity (GO:0004834);; Cellular Component: chloroplast (GO:0009507);;	K01696|0.0|cit:102630901|K01696 trpB; tryptophan synthase beta chain [EC:4.2.1.20]	[E]	Amino acid transport and metabolism	Pyridoxal-phosphate dependent enzyme	Tryptophan synthase beta chain 2, chloroplastic OS=Camptotheca acuminata OX=16922 GN=TSB PE=2 SV=1	XP_006467995.1 tryptophan synthase beta chain 1 [Citrus sinensis]
QC_newGene_215	3.68644	3.66299	3.54903	9.13739	9.52314	9.66199	1.3692	1.27243e-87	up	[S]	Function unknown	Molecular Function: ATP binding (GO:0005524);; Cellular Component: cytoplasm (GO:0005737);; Biological Process: signal transduction (GO:0007165);; Biological Process: plant-type hypersensitive response (GO:0009626);; Molecular Function: ADP binding (GO:0043531);;	--|0.0|cit:102627160|hypothetical protein	--	--	TIR domain;; NB-ARC domain;; TIR domain;; Leucine rich repeat;; Leucine Rich repeats (2 copies)	TMV resistance protein N OS=Nicotiana glutinosa OX=35889 GN=N PE=1 SV=1	XP_024042879.1 disease resistance-like protein DSC1 [Citrus clementina]
Cs_ont_8g004580	3.27558	2.43588	3.01095	10.609	11.0309	10.6498	1.84796	1.97182e-87	up	--	--	Cellular Component: plasma membrane (GO:0005886);; Biological Process: defense response to fungus, incompatible interaction (GO:0009817);; Cellular Component: integral component of membrane (GO:0016021);;	K08472|0.0|cit:102612816|K08472 MLO; mlo protein	--	--	Mlo family	MLO-like protein 6 OS=Arabidopsis thaliana OX=3702 GN=MLO6 PE=2 SV=2	XP_006488132.1 MLO-like protein 6 [Citrus sinensis]
Cs_ont_2g010070	16.9792	17.133	17.2085	6.7918	7.06358	6.50973	-1.36804	6.61946e-87	down	[E]	Amino acid transport and metabolism	Molecular Function: metallopeptidase activity (GO:0008237);; Molecular Function: hydrolase activity, acting on carbon-nitrogen (but not peptide) bonds, in linear amidines (GO:0016813);;	K02083|0.0|cit:102626654|K02083 allC; allantoate deiminase [EC:3.5.3.9]	--	--	Peptidase family M20/M25/M40;; Peptidase dimerisation domain;; Peptidase family M28	Allantoate deiminase 2 OS=Glycine max OX=3847 GN=AAH2 PE=1 SV=1	XP_006468549.1 allantoate deiminase 2 [Citrus sinensis]
Cs_ont_1g014920	17.3726	17.7978	18.9384	41.9036	38.7423	43.0485	1.15685	1.73302e-86	up	--	--	Cellular Component: plasma membrane (GO:0005886);; Biological Process: phototropism (GO:0009638);; Biological Process: protein ubiquitination (GO:0016567);;	--|0.0|cit:102622897|hypothetical protein	--	--	NPH3 family	Coleoptile phototropism protein 1 OS=Oryza sativa subsp. japonica OX=39947 GN=CPT1 PE=2 SV=1	XP_006465407.1 coleoptile phototropism protein 1 [Citrus sinensis]
Cs_ont_1g028900	49.523	47.5499	48.9054	24.1574	24.0758	24.5497	-1.03934	3.48262e-86	down	[R]	General function prediction only	Cellular Component: chloroplast (GO:0009507);;	--|0.0|cit:112498320|hypothetical protein	[R]	General function prediction only	Ankyrin repeats (3 copies);; Ankyrin repeats (many copies);; Ankyrin repeats (many copies);; Ankyrin repeat;; Ankyrin repeat	Ankyrin repeat domain-containing protein, chloroplastic OS=Arabidopsis thaliana OX=3702 GN=AKRP PE=1 SV=2	XP_024954915.1 ankyrin repeat domain-containing protein, chloroplastic [Citrus sinensis]
Cs_ont_7g003040	12.6257	14.3941	13.7552	35.4503	36.5601	37.9944	1.38483	4.78117e-86	up	--	--	Cellular Component: endoplasmic reticulum (GO:0005783);; Biological Process: flavonoid biosynthetic process (GO:0009813);; Molecular Function: chalcone isomerase activity (GO:0045430);; Biological Process: response to karrikin (GO:0080167);;	K01859|1e-146|cit:102613490|K01859 E5.5.1.6; chalcone isomerase [EC:5.5.1.6]	--	--	Chalcone-flavanone isomerase	Probable chalcone--flavonone isomerase 3 OS=Arabidopsis thaliana OX=3702 GN=CHI3 PE=1 SV=1	XP_006486169.1 probable chalcone--flavonone isomerase 3 [Citrus sinensis]
Cs_ont_4g002260	28.7207	29.2965	27.2199	14.1525	14.8076	14.5692	-1.00393	6.49415e-86	down	--	--	Cellular Component: synaptonemal complex (GO:0000795);; Cellular Component: microtubule associated complex (GO:0005875);; Biological Process: reciprocal meiotic recombination (GO:0007131);; Cellular Component: chloroplast (GO:0009507);;	--|0.0|cit:102627377|hypothetical protein	--	--	--	Putative WEB family protein At1g65010, chloroplastic OS=Arabidopsis thaliana OX=3702 GN=At1g65010 PE=1 SV=1	XP_006483384.1 uncharacterized protein PFB0145c [Citrus sinensis]
Cs_ont_7g003120	33.2732	34.7895	35.6717	15.2722	13.5102	15.0824	-1.27743	2.29188e-85	down	--	--	Molecular Function: actin binding (GO:0003779);; Molecular Function: phosphoprotein phosphatase activity (GO:0004721);; Cellular Component: spindle (GO:0005819);; Molecular Function: microtubule binding (GO:0008017);; Cellular Component: phragmoplast (GO:0009524);; Biological Process: microsporogenesis (GO:0009556);; Cellular Component: preprophase band (GO:0009574);; Molecular Function: actin fi…	--|1e-171|cit:102612588|hypothetical protein	--	--	--	Formin-like protein 14 OS=Arabidopsis thaliana OX=3702 GN=FH14 PE=3 SV=3	XP_006486166.1 uncharacterized protein LOC102612588 [Citrus sinensis]
Cs_ont_3g009330	4.70304	4.29519	3.56122	16.0767	16.6195	15.4835	1.90232	2.545e-85	up	--	--	Biological Process: defense response (GO:0006952);; Molecular Function: hydrolase activity, acting on ester bonds (GO:0016788);; Molecular Function: IgE binding (GO:0019863);;	--|0.0|cit:107174254|hypothetical protein	--	--	GDSL-like Lipase/Acylhydrolase	Esterase OS=Hevea brasiliensis OX=3981 PE=1 SV=1	XP_015384070.1 esterase-like [Citrus sinensis]
QC_newGene_1854	33.7796	33.7891	36.7634	11.3408	11.436	12.2695	-1.59753	4.15831e-85	down	--	--	--	--|6e-74|cit:102608023|hypothetical protein	[R]	General function prediction only	Leucine rich repeat N-terminal domain	Receptor-like protein 9b OS=Arabidopsis thaliana OX=3702 GN=RLP9B PE=3 SV=1	XP_024039512.1 putative leucine-rich repeat receptor-like serine/threonine-protein kinase At2g24130 [Citrus clementina]
Cs_ont_1g025000	15.9143	18.2533	17.9709	6.25529	6.03356	5.49357	-1.58501	4.26315e-85	down	[K]	Transcription	Molecular Function: DNA-binding transcription factor activity (GO:0003700);; Cellular Component: nucleus (GO:0005634);; Biological Process: transcription, DNA-templated (GO:0006351);; Molecular Function: sequence-specific DNA binding (GO:0043565);;	K09419|0.0|cit:102622704|K09419 HSFF; heat shock transcription factor, other eukaryote	[K]	Transcription	HSF-type DNA-binding	Heat shock factor protein HSF24 OS=Solanum peruvianum OX=4082 GN=HSF24 PE=2 SV=1	XP_006466606.1 heat shock factor protein HSF24 [Citrus sinensis]
Cs_ont_1g029610	20.0677	19.5493	20.3337	10.1664	9.68517	9.52848	-1.0625	9.59648e-85	down	[S]	Function unknown	Cellular Component: plasma membrane (GO:0005886);; Biological Process: signal transduction (GO:0007165);;	--|0.0|cit:102615177|hypothetical protein	[R]	General function prediction only	Leucine rich repeat;; Leucine Rich repeats (2 copies);; Leucine Rich Repeat;; Leucine Rich repeat	Plant intracellular Ras-group-related LRR protein 4 OS=Arabidopsis thaliana OX=3702 GN=PIRL4 PE=1 SV=1	XP_006467113.1 plant intracellular Ras-group-related LRR protein 4 [Citrus sinensis]
Cs_ont_4g028580	18.6325	17.0637	17.4178	36.1573	38.6977	36.0935	1.02556	1.17265e-84	up	--	--	--	--|0.0|cit:102616671|hypothetical protein	--	--	--	--	XP_006473941.1 uncharacterized protein LOC102616671 [Citrus sinensis]
Cs_ont_4g006120	10.4879	10.6884	11.3624	30.3751	31.462	34.96	1.53691	5.18146e-84	up	--	--	Molecular Function: DNA-binding transcription factor activity (GO:0003700);; Cellular Component: nucleus (GO:0005634);; Biological Process: transcription, DNA-templated (GO:0006351);; Biological Process: response to water deprivation (GO:0009414);; Biological Process: ethylene-activated signaling pathway (GO:0009873);; Biological Process: cutin biosynthetic process (GO:0010143);; Biological Proce…	--|1e-159|cit:102629569|hypothetical protein	--	--	AP2 domain	Ethylene-responsive transcription factor WIN1 OS=Arabidopsis thaliana OX=3702 GN=WIN1 PE=2 SV=1	XP_006475843.1 ethylene-responsive transcription factor WIN1 [Citrus sinensis]
QC_newGene_907	99.197	109.271	111.562	45.2964	45.1089	46.8273	-1.25592	7.48631e-84	down	--	--	--	--	--	--	--	--	GAY35787.1 hypothetical protein CUMW_018530 [Citrus unshiu]
Cs_ont_6g002720	42.3215	44.7105	40.9171	21.9467	22.2573	20.0019	-1.02961	3.44508e-83	down	--	--	Molecular Function: 1-phosphatidylinositol 4-kinase activity (GO:0004430);; Molecular Function: ATP binding (GO:0005524);; Biological Process: protein autophosphorylation (GO:0046777);; Biological Process: phosphatidylinositol phosphorylation (GO:0046854);;	--|0.0|cit:102619414|hypothetical protein	[T]	Signal transduction mechanisms	Phosphatidylinositol 3- and 4-kinase	Phosphatidylinositol 4-kinase gamma 7 OS=Arabidopsis thaliana OX=3702 GN=PI4KG7 PE=1 SV=2	XP_006482447.1 phosphatidylinositol 4-kinase gamma 5-like isoform X1 [Citrus sinensis]
Cs_ont_3g030440	7.07331	6.70481	6.64562	16.0465	15.0911	15.1795	1.27349	4.91181e-83	up	--	--	Cellular Component: plasma membrane (GO:0005886);; Cellular Component: integral component of membrane (GO:0016021);;	--|0.0|cit:102628573|hypothetical protein	[R]	General function prediction only	Domain of unknown function;; Ankyrin repeats (3 copies);; Ankyrin repeats (many copies)	Ankyrin repeat-containing protein NPR4 OS=Oryza sativa subsp. japonica OX=39947 GN=NPR4 PE=2 SV=1	XP_024957623.1 protein ACCELERATED CELL DEATH 6-like [Citrus sinensis]
Cs_ont_3g015380	29.3306	27.959	29.1743	13.8346	12.8939	12.3327	-1.18139	6.44239e-83	down	--	--	Cellular Component: plasma membrane (GO:0005886);; Biological Process: glycerophospholipid metabolic process (GO:0006650);; Molecular Function: O-acyltransferase activity (GO:0008374);; Biological Process: phospholipid biosynthetic process (GO:0008654);; Cellular Component: integral component of membrane (GO:0016021);; Molecular Function: transferase activity, transferring acyl groups (GO:0016746…	K13511|0.0|cit:102613346|K13511 TAZ; monolysocardiolipin acyltransferase [EC:2.3.1.-]	[I]	Lipid transport and metabolism	Acyltransferase	N-acylphosphatidylethanolamine synthase OS=Arabidopsis thaliana OX=3702 GN=At1g78690 PE=2 SV=1	XP_006472091.1 tafazzin [Citrus sinensis]
Cs_ont_6g017040	50.7537	47.3228	48.6353	26.0028	24.4538	24.7127	-1.00012	1.33212e-82	down	--	--	Cellular Component: nucleus (GO:0005634);; Cellular Component: cytoplasm (GO:0005737);; Cellular Component: plasma membrane (GO:0005886);; Biological Process: response to salt stress (GO:0009651);; Biological Process: response to abscisic acid (GO:0009737);; Biological Process: negative regulation of seed germination (GO:0010187);; Biological Process: protein ubiquitination (GO:0016567);;	K09562|0.0|cit:102608627|K09562 HSPBP1; hsp70-interacting protein	[O]	Posttranslational modification, protein turnover, chaperones	Nucleotide exchange factor Fes1;; HEAT repeat;; Armadillo/beta-catenin-like repeat;; V-ATPase subunit H	ARM REPEAT PROTEIN INTERACTING WITH ABF2 OS=Arabidopsis thaliana OX=3702 GN=ARIA PE=1 SV=2	XP_006480867.1 hsp70 nucleotide exchange factor fes1 [Citrus sinensis]
QC_newGene_1875	17.5342	16.5444	17.5382	7.74482	8.40001	8.57319	-1.10816	1.33212e-82	down	[S]	Function unknown	--	--|0.0|cit:102613321|hypothetical protein	[R]	General function prediction only	Leucine rich repeat;; Leucine Rich repeats (2 copies);; Leucine Rich Repeat;; Leucine Rich repeat;; Leucine rich repeat N-terminal domain	Receptor-like protein 13 OS=Arabidopsis thaliana OX=3702 GN=RLP13 PE=3 SV=1	GAY33396.1 hypothetical protein CUMW_275040 [Citrus unshiu]
Cs_ont_2g020070	17.0916	16.9844	17.2637	36.0438	37.4072	35.5865	1.01988	2.07974e-82	up	[G]	Carbohydrate transport and metabolism	Molecular Function: hydrolase activity, hydrolyzing O-glycosyl compounds (GO:0004553);; Cellular Component: cell wall (GO:0005618);; Biological Process: xyloglucan metabolic process (GO:0010411);; Molecular Function: xyloglucan:xyloglucosyl transferase activity (GO:0016762);; Biological Process: cell wall biogenesis (GO:0042546);; Cellular Component: apoplast (GO:0048046);; Biological Process: ce…	K08235|0.0|cit:102627322|K08235 E2.4.1.207; xyloglucan:xyloglucosyl transferase [EC:2.4.1.207]	--	--	Glycosyl hydrolases family 16;; Xyloglucan endo-transglycosylase (XET) C-terminus	Xyloglucan endotransglucosylase/hydrolase protein 9 OS=Arabidopsis thaliana OX=3702 GN=XTH9 PE=2 SV=2	XP_006469744.1 xyloglucan endotransglucosylase/hydrolase protein 9 [Citrus sinensis]
Cs_ont_2g027610	13.4544	13.4532	11.8144	35.2341	35.8905	32.2532	1.38151	3.49733e-82	up	--	--	Cellular Component: extracellular region (GO:0005576);; Cellular Component: cell wall (GO:0005618);; Biological Process: seed trichome elongation (GO:0090378);;	--|0.0|cit:107175912|hypothetical protein	--	--	--	Protein E6 OS=Gossypium hirsutum OX=3635 GN=E6 PE=2 SV=1	XP_015383291.1 protein E6-like [Citrus sinensis]
Cs_ont_5g010770	28.9659	33.9571	32.7294	11.5718	10.0724	11.5272	-1.5625	4.30947e-82	down	[R]	General function prediction only	--	K06890|1e-172|cit:102624031|K06890 K06890; uncharacterized protein	[T]	Signal transduction mechanisms	Inhibitor of apoptosis-promoting Bax1	Protein LIFEGUARD 2 OS=Arabidopsis thaliana OX=3702 GN=LFG2 PE=2 SV=1	XP_006479663.1 protein LIFEGUARD 2 [Citrus sinensis]
Cs_ont_7g012880	43.7093	44.9873	41.2627	92.3605	106.412	93.3857	1.13403	7.16192e-82	up	--	--	Cellular Component: plasma membrane (GO:0005886);; Cellular Component: integral component of plasma membrane (GO:0005887);; Molecular Function: sucrose transmembrane transporter activity (GO:0008515);; Biological Process: embryo development ending in seed dormancy (GO:0009793);; Biological Process: seed maturation (GO:0010431);; Biological Process: sucrose transport (GO:0015770);; Cellular Compon…	K15382|0.0|cit:102628890|K15382 SLC50A; solute carrier family 50 (sugar transporter)	[R]	General function prediction only	Sugar efflux transporter for intercellular exchange	Bidirectional sugar transporter SWEET12 OS=Arabidopsis thaliana OX=3702 GN=SWEET12 PE=1 SV=1	XP_006493253.1 bidirectional sugar transporter SWEET12-like [Citrus sinensis]
Cs_ont_4g004380	18.9554	19.7306	19.5475	6.62653	6.63529	6.62888	-1.58456	9.77787e-82	down	--	--	Molecular Function: DNA-binding transcription factor activity (GO:0003700);; Cellular Component: nucleus (GO:0005634);; Biological Process: transcription, DNA-templated (GO:0006351);; Biological Process: ethylene-activated signaling pathway (GO:0009873);; Molecular Function: sequence-specific DNA binding (GO:0043565);; Biological Process: positive regulation of transcription, DNA-templated (GO:00…	K09286|1e-163|cit:102608812|K09286 EREBP; EREBP-like factor	--	--	AP2 domain	Dehydration-responsive element-binding protein 3 OS=Arabidopsis thaliana OX=3702 GN=DREB3 PE=2 SV=1	XP_006476039.1 dehydration-responsive element-binding protein 3 [Citrus sinensis]
Cs_ont_2g011130	1.15615	0.963201	1.16064	4.24013	4.41695	3.98829	1.93593	1.32371e-81	up	--	--	Biological Process: karyogamy (GO:0000741);; Molecular Function: DNA binding (GO:0003677);; Molecular Function: DNA-binding transcription factor activity (GO:0003700);; Cellular Component: nucleus (GO:0005634);; Biological Process: polar nucleus fusion (GO:0010197);;	K10802|1e-159|cit:102617532|K10802 HMGB1; high mobility group protein B1	[R]	General function prediction only	HMG (high mobility group) box;; HMG-box domain	High mobility group B protein 7 OS=Arabidopsis thaliana OX=3702 GN=HMGB7 PE=1 SV=1	XP_024950420.1 high mobility group B protein 7-like [Citrus sinensis]
Cs_ont_1g014080	31.2551	33.9447	32.2163	9.52834	10.4773	10.5046	-1.70629	1.68215e-81	down	[O]	Posttranslational modification, protein turnover, chaperones	Cellular Component: mitochondrion (GO:0005739);; Biological Process: response to heat (GO:0009408);; Biological Process: response to high light intensity (GO:0009644);; Biological Process: response to hydrogen peroxide (GO:0042542);;	K13993|1e-170|cit:102624529|K13993 HSP20; HSP20 family protein	[O]	Posttranslational modification, protein turnover, chaperones	Hsp20/alpha crystallin family;; HSP20-like domain found in ArsA	26.5 kDa heat shock protein, mitochondrial OS=Arabidopsis thaliana OX=3702 GN=HSP26.5 PE=2 SV=1	XP_006465333.1 26.5 kDa heat shock protein, mitochondrial [Citrus sinensis]
Cs_ont_5g009600	17.2308	16.7727	17.1528	6.30287	6.01062	6.70995	-1.36184	1.81094e-81	down	--	--	Molecular Function: signaling receptor activity (GO:0004872);; Cellular Component: endoplasmic reticulum lumen (GO:0005788);; Molecular Function: zinc ion binding (GO:0008270);; Biological Process: auxin-activated signaling pathway (GO:0009734);; Molecular Function: auxin binding (GO:0010011);;	--|1e-143|cit:102608050|hypothetical protein	--	--	Auxin binding protein;; Cupin domain	Auxin-binding protein T92 OS=Nicotiana tabacum OX=4097 GN=T92 PE=3 SV=1	XP_006479789.1 auxin-binding protein T85 [Citrus sinensis]
Cs_ont_3g014780	1.16735	1.67736	2.09688	11.6307	11.1766	11.9612	2.77449	1.96037e-81	up	--	--	Molecular Function: carbohydrate binding (GO:0030246);;	--|1e-115|hbr:110666203|hypothetical protein	--	--	Phloem protein 2;; F-box domain	F-box protein PP2-B15 OS=Arabidopsis thaliana OX=3702 GN=PP2B15 PE=2 SV=2	XP_006481707.1 F-box protein PP2-B15 [Citrus sinensis]
Cs_ont_3g032380	28.3177	29.4219	28.8944	14.0172	11.8471	13.262	-1.18238	2.11221e-81	down	[E]	Amino acid transport and metabolism	Molecular Function: transporter activity (GO:0005215);; Cellular Component: plasma membrane (GO:0005886);; Biological Process: oligopeptide transport (GO:0006857);; Biological Process: response to nematode (GO:0009624);; Cellular Component: integral component of membrane (GO:0016021);;	--|0.0|cit:102620976|hypothetical protein	[E]	Amino acid transport and metabolism	POT family	Protein NRT1/ PTR FAMILY 4.3 OS=Arabidopsis thaliana OX=3702 GN=NPF4.3 PE=2 SV=1	XP_006470829.1 protein NRT1/ PTR FAMILY 4.3-like [Citrus sinensis]
Cs_ont_1g028310	28.579	27.1148	29.5938	11.8809	11.1127	11.0878	-1.35776	2.4743e-81	down	[O]	Posttranslational modification, protein turnover, chaperones	Cellular Component: Golgi membrane (GO:0000139);; Cellular Component: extrinsic component of vacuolar membrane (GO:0000306);; Cellular Component: endoplasmic reticulum (GO:0005783);; Biological Process: intracellular protein transport (GO:0006886);; Molecular Function: zinc ion binding (GO:0008270);; Cellular Component: integral component of membrane (GO:0016021);; Cellular Component: late endoso…	K15692|0.0|cit:102624933|K15692 RNF13; E3 ubiquitin-protein ligase RNF13 [EC:2.3.2.27]	[O]	Posttranslational modification, protein turnover, chaperones	Ring finger domain;; RING-like zinc finger;; PA domain;; Zinc finger, C3HC4 type (RING finger);; Zinc finger, C3HC4 type (RING finger);; RING-type zinc-finger	Receptor homology region, transmembrane domain- and RING domain-containing protein 1 OS=Arabidopsis thaliana OX=3702 GN=RMR1 PE=2 SV=1	XP_015381036.2 uncharacterized protein LOC102624933 [Citrus sinensis]
QC_newGene_207	6.0875	6.22622	5.86881	2.24468	2.24543	2.15204	-1.49778	5.40056e-81	down	[S]	Function unknown	Molecular Function: ATP binding (GO:0005524);; Cellular Component: cytoplasm (GO:0005737);; Biological Process: signal transduction (GO:0007165);; Biological Process: plant-type hypersensitive response (GO:0009626);; Molecular Function: ADP binding (GO:0043531);;	--|0.0|cit:102615126|hypothetical protein	--	--	NB-ARC domain;; Leucine rich repeat;; Leucine Rich repeats (2 copies);; Leucine Rich Repeat	TMV resistance protein N OS=Nicotiana glutinosa OX=35889 GN=N PE=1 SV=1	XP_024950106.1 TMV resistance protein N-like [Citrus sinensis]
Cs_ont_9g005810	7.56459	7.49435	7.32822	17.4829	17.9204	17.62	1.20294	1.28979e-80	up	--	--	Molecular Function: metal ion binding (GO:0046872);;	--|0.0|cit:102612013|hypothetical protein	--	--	zinc-finger of the FCS-type, C2-C2	Protein MARD1 OS=Arabidopsis thaliana OX=3702 GN=MARD1 PE=2 SV=2	XP_006489415.1 protein MARD1 [Citrus sinensis]
Cs_ont_1g029180	15.814	14.8161	14.3954	6.80232	6.40038	7.12282	-1.18271	1.63923e-80	down	[G]	Carbohydrate transport and metabolism	Cellular Component: vacuole (GO:0005773);; Cellular Component: endoplasmic reticulum (GO:0005783);; Biological Process: biosynthetic process (GO:0009058);; Biological Process: response to virus (GO:0009615);; Biological Process: response to fungus (GO:0009620);; Biological Process: response to ethylene (GO:0009723);; Biological Process: response to salicylic acid (GO:0009751);; Biological Process…	--|0.0|cit:102625294|hypothetical protein	[R]	General function prediction only	Strictosidine synthase;; SMP-30/Gluconolactonase/LRE-like region	Protein STRICTOSIDINE SYNTHASE-LIKE 5 OS=Arabidopsis thaliana OX=3702 GN=SSL5 PE=2 SV=1	XP_006467059.1 protein STRICTOSIDINE SYNTHASE-LIKE 7 [Citrus sinensis]
Cs_ont_9g006410	600.375	600.727	698.691	312.198	303.512	333.433	-1.03617	3.6459e-80	down	--	--	Biological Process: response to cold (GO:0009409);; Cellular Component: photosystem I (GO:0009522);; Cellular Component: photosystem II (GO:0009523);; Cellular Component: chloroplast thylakoid membrane (GO:0009535);; Biological Process: positive regulation of seed germination (GO:0010030);; Biological Process: photoprotection (GO:0010117);; Biological Process: regulation of chlorophyll biosynthet…	--|1e-132|cit:102578039|hypothetical protein	--	--	Chlorophyll A-B binding protein	Early light-induced protein 1, chloroplastic OS=Arabidopsis thaliana OX=3702 GN=ELIP1 PE=1 SV=1	XP_006489465.1 early light-induced protein 1, chloroplastic [Citrus sinensis]
Cs_ont_1g028760	31.0134	31.0658	33.7576	15.3851	15.697	16.453	-1.05483	6.28365e-80	down	[T]	Signal transduction mechanisms	Molecular Function: protein serine/threonine phosphatase activity (GO:0004722);; Cellular Component: integral component of membrane (GO:0016021);; Molecular Function: metal ion binding (GO:0046872);;	K01102|0.0|cit:102615075|K01102 PDP; pyruvate dehydrogenase phosphatase [EC:3.1.3.43]	[T]	Signal transduction mechanisms	Protein phosphatase 2C	Probable protein phosphatase 2C 60 OS=Oryza sativa subsp. japonica OX=39947 GN=Os06g0717800 PE=2 SV=1	XP_006467020.1 probable protein phosphatase 2C 60 [Citrus sinensis]
Cs_ont_4g022960	11.0177	12.926	11.5917	29.0448	27.6204	29.9435	1.25116	7.21151e-80	up	--	--	Cellular Component: endoplasmic reticulum (GO:0005783);; Cellular Component: endoplasmic reticulum membrane (GO:0005789);; Biological Process: fatty acid biosynthetic process (GO:0006633);; Biological Process: response to cold (GO:0009409);; Biological Process: response to light stimulus (GO:0009416);; Cellular Component: membrane (GO:0016020);; Cellular Component: integral component of membrane …	K15397|0.0|cit:102627644|K15397 KCS; 3-ketoacyl-CoA synthase [EC:2.3.1.199]	--	--	FAE1/Type III polyketide synthase-like protein;; 3-Oxoacyl-[acyl-carrier-protein (ACP)] synthase III C terminal;; Chalcone and stilbene synthases, C-terminal domain	3-ketoacyl-CoA synthase 10 OS=Arabidopsis thaliana OX=3702 GN=FDH PE=1 SV=2	XP_006474532.1 3-ketoacyl-CoA synthase 10 [Citrus sinensis]
Cs_ont_9g005380	45.8335	45.5651	46.1797	9.33036	8.12667	6.66643	-2.54639	7.96257e-80	down	[O]	Posttranslational modification, protein turnover, chaperones	Molecular Function: ATP binding (GO:0005524);; Biological Process: response to heat (GO:0009408);; Biological Process: response to high light intensity (GO:0009644);; Biological Process: response to hydrogen peroxide (GO:0042542);;	K09489|0.0|cit:102624827|K09489 HSPA4; heat shock 70kDa protein 4	[O]	Posttranslational modification, protein turnover, chaperones	Hsp70 protein;; MreB/Mbl protein	Heat shock 70 kDa protein 8 OS=Arabidopsis thaliana OX=3702 GN=HSP70-8 PE=1 SV=1	XP_006489374.1 heat shock 70 kDa protein 8 [Citrus sinensis]
Cs_ont_1g028980	33.02	33.8651	34.5097	16.3974	16.5262	16.1946	-1.1413	1.57144e-79	down	[S]	Function unknown	Molecular Function: NAD(P)H dehydrogenase (quinone) activity (GO:0003955);; Cellular Component: chloroplast (GO:0009507);; Cellular Component: chloroplast thylakoid membrane (GO:0009535);; Cellular Component: plastid (GO:0009536);; Biological Process: photosystem II assembly (GO:0010207);; Cellular Component: integral component of membrane (GO:0016021);; Molecular Function: quinone binding (GO:00…	--|0.0|cit:102619441|hypothetical protein	--	--	Vitamin K epoxide reductase family	Thiol-disulfide oxidoreductase LTO1 OS=Arabidopsis thaliana OX=3702 GN=LTO1 PE=1 SV=1	XP_006467036.1 thiol-disulfide oxidoreductase LTO1 [Citrus sinensis]
Cs_ont_7g019440	0.742124	1.16251	0.838129	9.00459	9.05243	9.19454	3.28514	2.98097e-79	up	--	--	Cellular Component: nucleus (GO:0005634);;	--|4e-91|cit:102610919|hypothetical protein	--	--	NPR1 interacting	Protein NIM1-INTERACTING 2 OS=Arabidopsis thaliana OX=3702 GN=NIMIN-2 PE=1 SV=1	XP_006484459.1 protein NIM1-INTERACTING 2-like [Citrus sinensis]
Cs_ont_7g027540	12.8921	13.7765	13.1129	4.03464	4.19925	4.89882	-1.60799	6.64942e-79	down	--	--	Biological Process: embryo development ending in seed dormancy (GO:0009793);; Biological Process: seed germination (GO:0009845);; Biological Process: regulation of seed germination (GO:0010029);; Biological Process: maintenance of seed dormancy by absisic acid (GO:0098755);;	--|0.0|cit:102606662|hypothetical protein	--	--	GRAM domain	GEM-like protein 5 OS=Arabidopsis thaliana OX=3702 GN=At5g13200 PE=1 SV=1	XP_006483023.1 GEM-like protein 5 [Citrus sinensis]
Cs_ont_4g020240	4.61178	4.24035	4.43326	9.90595	11.0333	10.3225	1.19746	7.85871e-79	up	[V]	Defense mechanisms	Cellular Component: plant-type vacuole (GO:0000325);; Molecular Function: ATP binding (GO:0005524);; Cellular Component: vacuole (GO:0005773);; Cellular Component: vacuolar membrane (GO:0005774);; Molecular Function: xenobiotic transmembrane transporting ATPase activity (GO:0008559);; Cellular Component: plasmodesma (GO:0009506);; Molecular Function: chlorophyll catabolite transmembrane transport…	--|0.0|cit:102618233|hypothetical protein	[Q]	Secondary metabolites biosynthesis, transport and catabolism	ABC transporter;; ABC transporter transmembrane region;; 50S ribosome-binding GTPase	ABC transporter C family member 3 OS=Arabidopsis thaliana OX=3702 GN=ABCC3 PE=1 SV=1	XP_006474929.1 ABC transporter C family member 3-like isoform X1 [Citrus sinensis]
Cs_ont_8g008000	15.8184	17.8746	16.2631	5.18046	4.85402	5.83922	-1.68842	1.80699e-78	down	--	--	--	--|0.0|cit:102621519|hypothetical protein	--	--	Fantastic Four meristem regulator	Protein FANTASTIC FOUR 3 OS=Arabidopsis thaliana OX=3702 GN=FAF3 PE=2 SV=1	XP_006487900.1 protein FANTASTIC FOUR 3 [Citrus sinensis]
Cs_ont_1g027010	7.1541	7.41776	7.65921	2.80579	2.80764	2.30909	-1.52225	3.60385e-78	down	[I]	Lipid transport and metabolism	Biological Process: diacylglycerol biosynthetic process (GO:0006651);; Molecular Function: phosphatidate phosphatase activity (GO:0008195);; Cellular Component: chloroplast (GO:0009507);; Cellular Component: chloroplast inner membrane (GO:0009706);; Cellular Component: integral component of membrane (GO:0016021);;	--|0.0|cit:102613696|hypothetical protein	[I]	Lipid transport and metabolism	--	Lipid phosphate phosphatase epsilon 2, chloroplastic OS=Arabidopsis thaliana OX=3702 GN=LPPE2 PE=1 SV=1	XP_006466835.1 lipid phosphate phosphatase epsilon 2, chloroplastic [Citrus sinensis]
Cs_ont_6g012150	26.0876	26.1972	25.7327	7.66868	9.29361	8.89243	-1.62561	8.0678e-78	down	--	--	Cellular Component: cytosol (GO:0005829);; Biological Process: chloroplast avoidance movement (GO:0009903);; Biological Process: chloroplast accumulation movement (GO:0009904);;	--|0.0|cit:102607958|hypothetical protein	--	--	--	Putative WEB family protein At4g17210 OS=Arabidopsis thaliana OX=3702 GN=At4g17210 PE=3 SV=1	XP_024955867.1 caldesmon-like [Citrus sinensis]
Cs_ont_6g005650	47.5607	47.4835	53.0315	25.8607	24.1672	23.3391	-1.04828	2.8967e-77	down	--	--	Molecular Function: aspartic-type endopeptidase activity (GO:0004190);; Cellular Component: endoplasmic reticulum (GO:0005783);; Molecular Function: peptidase activity (GO:0008233);; Biological Process: programmed cell death (GO:0012501);; Biological Process: protein catabolic process (GO:0030163);;	--|0.0|cit:102615336|hypothetical protein	[O]	Posttranslational modification, protein turnover, chaperones	Xylanase inhibitor N-terminal;; Xylanase inhibitor C-terminal;; Eukaryotic aspartyl protease	Aspartic proteinase PCS1 OS=Arabidopsis thaliana OX=3702 GN=PCS1 PE=2 SV=1	XP_006482080.1 aspartic proteinase PCS1 [Citrus sinensis]
Cs_ont_2g005280	21.4465	20.7064	19.0504	7.78501	7.61379	6.85932	-1.49338	4.23939e-77	down	[F]	Nucleotide transport and metabolism	Biological Process: allantoin catabolic process (GO:0000256);; Molecular Function: allantoinase activity (GO:0004038);; Cellular Component: endoplasmic reticulum (GO:0005783);; Biological Process: purine nucleobase catabolic process (GO:0006145);; Biological Process: cellular response to nitrogen starvation (GO:0006995);; Molecular Function: zinc ion binding (GO:0008270);; Biological Process: ure…	K01466|0.0|cit:102631418|K01466 allB; allantoinase [EC:3.5.2.5]	[F]	Nucleotide transport and metabolism	Amidohydrolase family;; Amidohydrolase family	Allantoinase OS=Arabidopsis thaliana OX=3702 GN=ALN PE=1 SV=1	XP_006467814.1 allantoinase [Citrus sinensis]
Cs_ont_6g005880	10.6335	10.5311	10.0669	22.767	23.2893	21.8431	1.05911	4.94461e-77	up	--	--	Cellular Component: cytoplasm (GO:0005737);; Cellular Component: cytoskeleton (GO:0005856);; Cellular Component: plasma membrane (GO:0005886);; Biological Process: circadian rhythm (GO:0007623);;	--|0.0|cit:102607368|hypothetical protein	--	--	Coiled-coil regions of plant-specific actin-binding protein;; PH domain of plant-specific actin-binding protein;; Ig domain of plant-specific actin-binding protein;; Actin-binding domain of plant-specific actin-binding protein	Stomatal closure-related actin-binding protein 3 OS=Arabidopsis thaliana OX=3702 GN=SCAB3 PE=2 SV=1	XP_024955985.1 stomatal closure-related actin-binding protein 3-like [Citrus sinensis]
Cs_ont_9g027570	118.598	122.684	129.347	60.9279	50.689	58.058	-1.16292	1.23109e-76	down	[T]	Signal transduction mechanisms	Molecular Function: protein serine/threonine phosphatase activity (GO:0004722);; Molecular Function: metal ion binding (GO:0046872);;	K14497|1e-157|cit:102621444|K14497 PP2C; protein phosphatase 2C [EC:3.1.3.16]	[T]	Signal transduction mechanisms	Protein phosphatase 2C	Probable protein phosphatase 2C 8 OS=Oryza sativa subsp. japonica OX=39947 GN=Os01g0656200 PE=2 SV=1	XP_006490515.1 probable protein phosphatase 2C 51 [Citrus sinensis]
Cs_ont_5g003980	7.96536	7.47741	7.11259	1.23803	1.39853	1.25666	-2.56561	1.50046e-76	down	--	--	Molecular Function: calmodulin binding (GO:0005516);; Biological Process: protein folding (GO:0006457);; Biological Process: autophagy (GO:0006914);; Biological Process: response to heat (GO:0009408);; Cellular Component: plasmodesma (GO:0009506);; Biological Process: response to high light intensity (GO:0009644);; Biological Process: defense response to fungus, incompatible interaction (GO:00098…	--|0.0|cit:102629351|hypothetical protein	--	--	--	BAG family molecular chaperone regulator 6 OS=Arabidopsis thaliana OX=3702 GN=BAG6 PE=1 SV=1	XP_024948309.1 LOW QUALITY PROTEIN: BAG family molecular chaperone regulator 6 [Citrus sinensis]
Cs_ont_8g021010	12.2432	10.4046	11.2712	25.5285	26.7174	26.6551	1.18132	1.67006e-76	up	[O]	Posttranslational modification, protein turnover, chaperones	Biological Process: response to molecule of bacterial origin (GO:0002237);; Molecular Function: ATP binding (GO:0005524);; Cellular Component: mitochondrion (GO:0005739);; Cellular Component: mitochondrial envelope (GO:0005740);; Cellular Component: mitochondrial outer membrane (GO:0005741);; Biological Process: cell death (GO:0008219);; Biological Process: response to UV (GO:0009411);; Biologica…	K08900|0.0|cit:102609517|K08900 BCS1; mitochondrial chaperone BCS1	[O]	Posttranslational modification, protein turnover, chaperones	Domain associated at C-terminal with AAA;; ATPase family associated with various cellular activities (AAA);; Holliday junction DNA helicase RuvB P-loop domain;; Protein of unknown function (DUF815);; RNA helicase;; AAA domain (dynein-related subfamily)	Protein HYPER-SENSITIVITY-RELATED 4 OS=Arabidopsis thaliana OX=3702 GN=HSR4 PE=2 SV=1	XP_024957702.1 AAA-ATPase At3g50940-like [Citrus sinensis]
Cs_ont_6g013570	19.8684	17.5538	18.6823	53.5119	48.055	52.3104	1.41754	5.21797e-76	up	--	--	Cellular Component: chloroplast (GO:0009507);;	--|1e-156|cit:102613573|hypothetical protein	--	--	LURP-one-related	Protein LURP-one-related 15 OS=Arabidopsis thaliana OX=3702 GN=At5g01750 PE=1 SV=1	XP_006481141.1 protein LURP-one-related 15-like [Citrus sinensis]
Cs_ont_3g033030	2.10621	2.13786	1.97008	8.80253	8.76286	8.20668	2.00094	8.53996e-76	up	--	--	Molecular Function: DNA binding (GO:0003677);; Molecular Function: DNA-binding transcription factor activity (GO:0003700);; Cellular Component: nucleus (GO:0005634);; Biological Process: transcription, DNA-templated (GO:0006351);; Biological Process: flower development (GO:0009908);;	--|0.0|cit:102610358|hypothetical protein	--	--	No apical meristem (NAM) protein	NAC domain-containing protein 35 OS=Arabidopsis thaliana OX=3702 GN=NAC035 PE=1 SV=2	XP_006470801.1 NAC domain-containing protein 35-like [Citrus sinensis]
Cs_ont_6g014880	185.893	206.056	224.563	66.6483	58.512	64.1279	-1.73877	8.76698e-76	down	--	--	Molecular Function: DNA-binding transcription factor activity (GO:0003700);; Cellular Component: nucleus (GO:0005634);; Molecular Function: zinc ion binding (GO:0008270);; Biological Process: red, far-red light phototransduction (GO:0009585);; Biological Process: response to red or far red light (GO:0009639);; Biological Process: red or far-red light signaling pathway (GO:0010017);; Biological Pr…	--|1e-139|cit:107177240|hypothetical protein	--	--	FAR1 DNA-binding domain	Protein FAR-RED IMPAIRED RESPONSE 1 OS=Arabidopsis thaliana OX=3702 GN=FAR1 PE=1 SV=1	XP_024953953.1 protein FAR-RED IMPAIRED RESPONSE 1-like [Citrus sinensis]
Cs_ont_1g027110	4.97812	4.62475	4.71524	0.553697	0.833765	0.831267	-2.72904	3.7305e-75	down	--	--	Molecular Function: ATP binding (GO:0005524);; Cellular Component: plasma membrane (GO:0005886);; Cellular Component: integral component of membrane (GO:0016021);; Molecular Function: ATPase activity (GO:0016887);;	--|0.0|cit:102615754|hypothetical protein	[O]	Posttranslational modification, protein turnover, chaperones	Domain associated at C-terminal with AAA;; ATPase family associated with various cellular activities (AAA);; Holliday junction DNA helicase RuvB P-loop domain;; AAA domain (dynein-related subfamily)	AAA-ATPase At5g17760 OS=Arabidopsis thaliana OX=3702 GN=At5g17760 PE=3 SV=1	XP_006466843.1 AAA-ATPase At3g50940-like isoform X1 [Citrus sinensis]
Cs_ont_1g028530	48.0703	47.9871	45.8838	24.5125	24.1623	23.0729	-1.0217	6.08889e-75	down	[R]	General function prediction only	Molecular Function: GTP binding (GO:0005525);; Cellular Component: cytoplasm (GO:0005737);; Biological Process: small GTPase mediated signal transduction (GO:0007264);; Cellular Component: membrane (GO:0016020);;	K04392|1e-141|cit:102606697|K04392 RAC1; Ras-related C3 botulinum toxin substrate 1	[R]	General function prediction only	Ras family;; Ras of Complex, Roc, domain of DAPkinase	Rac-like GTP-binding protein RHO1 OS=Beta vulgaris OX=161934 GN=RHO1 PE=2 SV=1	XP_006466991.1 rac-like GTP-binding protein RHO1 [Citrus sinensis]
Cs_ont_3g022320	37.4217	38.5497	37.7861	18.9317	17.5026	17.6103	-1.10932	7.43419e-75	down	--	--	Biological Process: polysaccharide catabolic process (GO:0000272);; Molecular Function: chitinase activity (GO:0004568);; Cellular Component: cell wall (GO:0005618);; Biological Process: chitin catabolic process (GO:0006032);; Biological Process: defense response (GO:0006952);; Molecular Function: chitin binding (GO:0008061);; Biological Process: response to wounding (GO:0009611);; Biological Pro…	K01183|1e-156|egr:104456223|K01183 E3.2.1.14; chitinase [EC:3.2.1.14]	[R]	General function prediction only	Chitinase class I	Endochitinase EP3 OS=Arabidopsis thaliana OX=3702 GN=EP3 PE=1 SV=1	XP_006493629.1 endochitinase EP3-like [Citrus sinensis]
Cs_ont_4g000930	7.43227	6.96631	6.80885	16.4957	15.4367	15.4229	1.12281	1.49854e-74	up	[M]	Cell wall/membrane/envelope biogenesis	Cellular Component: Golgi membrane (GO:0000139);; Cellular Component: nucleus (GO:0005634);; Cellular Component: integral component of membrane (GO:0016021);; Molecular Function: transferase activity, transferring glycosyl groups (GO:0016757);; Biological Process: cell wall organization (GO:0071555);;	--|0.0|cit:102607370|hypothetical protein	--	--	Glycosyl transferase family group 2;; Glycosyltransferase like family 2;; Glycosyl transferase family 2;; Glycosyl transferase family 21	Probable xyloglucan glycosyltransferase 5 OS=Arabidopsis thaliana OX=3702 GN=CSLC5 PE=1 SV=1	XP_006483490.1 probable xyloglucan glycosyltransferase 5 [Citrus sinensis]
Cs_ont_2g033620	2.52128	2.57982	2.44945	9.69434	9.25251	8.13054	1.80477	2.32821e-74	up	--	--	Cellular Component: endoplasmic reticulum (GO:0005783);; Cellular Component: endoplasmic reticulum membrane (GO:0005789);; Molecular Function: protein transporter activity (GO:0008565);; Cellular Component: plasmodesmatal endoplasmic reticulum (GO:0009511);; Biological Process: flower development (GO:0009908);; Biological Process: positive regulation of flower development (GO:0009911);; Biologica…	--|0.0|cit:102615790|hypothetical protein	--	--	Plant phosphoribosyltransferase C-terminal;; C2 domain;; Integral peroxisomal membrane peroxin	FT-interacting protein 1 OS=Arabidopsis thaliana OX=3702 GN=FTIP1 PE=1 SV=1	XP_024949907.1 FT-interacting protein 1 [Citrus sinensis]
Cs_ont_9g021460	19.9723	19.139	18.9284	8.80227	8.532	8.07163	-1.21594	2.3926e-74	down	[M]	Cell wall/membrane/envelope biogenesis	Molecular Function: endopeptidase activity (GO:0004175);; Molecular Function: serine-type peptidase activity (GO:0008236);; Cellular Component: chloroplast thylakoid lumen (GO:0009543);;	K03797|0.0|cit:102624481|K03797 E3.4.21.102; carboxyl-terminal processing protease [EC:3.4.21.102]	--	--	Peptidase family S41;; PDZ domain;; PDZ domain;; PDZ domain	Carboxyl-terminal-processing peptidase 3, chloroplastic OS=Arabidopsis thaliana OX=3702 GN=CTPA3 PE=3 SV=1	XP_006493894.1 carboxyl-terminal-processing peptidase 3, chloroplastic isoform X3 [Citrus sinensis]
QC_newGene_1333	1.84949	1.88714	1.92933	0.237066	0.279415	0.333399	-2.75981	3.42264e-74	down	[L]	Replication, recombination and repair	Molecular Function: RNA-directed DNA polymerase activity (GO:0003964);; Molecular Function: RNA-directed 5'-3' RNA polymerase activity (GO:0003968);; Cellular Component: mitochondrion (GO:0005739);;	--|0.0|cit:102625991|hypothetical protein	[R]	General function prediction only	Retrotransposon gag protein;; gag-polyprotein putative aspartyl protease;; Aspartyl protease;; Aspartyl protease;; Retroviral aspartyl protease;; RNase H-like domain found in reverse transcriptase;; RNase H-like domain found in reverse transcriptase;; Integrase zinc binding domain;; Chromo (CHRromatin Organisation MOdifier) domain;; Reverse transcriptase (RNA-dependent DNA polymerase)	RNA-directed DNA polymerase homolog OS=Oenothera berteroana OX=3950 PE=4 SV=1	XP_006493831.1 uncharacterized protein LOC102625991 [Citrus sinensis]
Cs_ont_2g029010	43.6647	44.4029	43.925	24.7121	23.1303	23.9338	-1.00274	3.96096e-74	down	[T]	Signal transduction mechanisms	Cellular Component: plasma membrane (GO:0005886);; Biological Process: response to stress (GO:0006950);; Molecular Function: AMP binding (GO:0016208);;	--|1e-128|cit:102612629|hypothetical protein	--	--	Universal stress protein family	Universal stress protein A-like protein OS=Arabidopsis thaliana OX=3702 GN=At3g01520 PE=1 SV=2	XP_006470312.1 universal stress protein A-like protein [Citrus sinensis]
Cs_ont_3g000080	0.650172	0.614645	0.752378	4.56556	4.26534	4.48343	2.67419	5.90117e-74	up	--	--	--	--|3e-60|oeu:111385476|hypothetical protein	[R]	General function prediction only	Domain of unknown function (DUF4283)	--	XP_024952268.1 uncharacterized protein LOC112497596 [Citrus sinensis]
Cs_ont_8g014130	2.74446	2.42859	2.19286	8.55566	8.20863	7.41775	1.67824	8.93024e-74	up	[L]	Replication, recombination and repair	Cellular Component: THO complex (GO:0000347);; Molecular Function: DNA binding (GO:0003677);; Molecular Function: DNA helicase activity (GO:0003678);; Molecular Function: ATP binding (GO:0005524);; Cellular Component: cytosol (GO:0005829);; Biological Process: DNA unwinding involved in DNA replication (GO:0006268);; Biological Process: DNA replication initiation (GO:0006270);; Biological Process:…	K02540|0.0|cit:102630547|K02540 MCM2; DNA replication licensing factor MCM2 [EC:3.6.4.12]	[L]	Replication, recombination and repair	MCM P-loop domain;; MCM OB domain;; MCM AAA-lid domain;; Mini-chromosome maintenance protein 2;; MCM N-terminal domain;; Magnesium chelatase, subunit ChlI;; AAA domain (dynein-related subfamily)	DNA replication licensing factor MCM2 OS=Oryza sativa subsp. indica OX=39946 GN=OsI_36121 PE=3 SV=1	XP_006478586.1 DNA replication licensing factor MCM2 isoform X1 [Citrus sinensis]
QC_newGene_1947	6.71622	6.37585	5.67265	14.7923	15.2758	15.3074	1.23893	1.94956e-73	up	[S]	Function unknown	Molecular Function: protein serine/threonine kinase activity (GO:0004674);; Molecular Function: ATP binding (GO:0005524);; Cellular Component: plasma membrane (GO:0005886);; Cellular Component: integral component of membrane (GO:0016021);;	--|0.0|cit:107176103|hypothetical protein	--	--	Protein kinase domain;; Protein tyrosine and serine/threonine kinase;; Leucine rich repeat;; Leucine Rich repeats (2 copies);; Leucine rich repeat N-terminal domain;; Leucine Rich Repeat	Putative receptor-like protein kinase At3g47110 OS=Arabidopsis thaliana OX=3702 GN=At3g47110 PE=3 SV=1	ESR45748.1 hypothetical protein CICLE_v10003289mg, partial [Citrus clementina]
Cs_ont_8g001550	25.5317	25.153	25.2183	10.6451	10.713	11.8721	-1.28484	2.70749e-73	down	--	--	--	--|0.0|cit:102618857|hypothetical protein	--	--	--	--	XP_006488419.1 uncharacterized protein LOC102618857 [Citrus sinensis]
Cs_ont_8g027780	19.7585	19.7256	21.0887	8.60314	9.54023	8.3562	-1.23305	4.1375e-73	down	--	--	Biological Process: amino acid transmembrane transport (GO:0003333);; Cellular Component: plasma membrane (GO:0005886);; Molecular Function: amino acid transmembrane transporter activity (GO:0015171);; Molecular Function: symporter activity (GO:0015293);; Biological Process: basic amino acid transport (GO:0015802);; Cellular Component: integral component of membrane (GO:0016021);; Cellular Compon…	--|0.0|cit:102608549|hypothetical protein	[E]	Amino acid transport and metabolism	Transmembrane amino acid transporter protein	Amino acid permease 3 OS=Arabidopsis thaliana OX=3702 GN=AAP3 PE=1 SV=2	XP_006486755.1 amino acid permease 3-like [Citrus sinensis]
Cs_ont_3g000450	1.83307	1.92672	1.94698	10.9915	9.67041	9.88918	2.37925	1.85741e-72	up	[RTKL]	--	Biological Process: G1/S transition of mitotic cell cycle (GO:0000082);; Cellular Component: cyclin-dependent protein kinase holoenzyme complex (GO:0000307);; Molecular Function: protein serine/threonine kinase activity (GO:0004674);; Molecular Function: cyclin-dependent protein serine/threonine kinase activity (GO:0004693);; Molecular Function: ATP binding (GO:0005524);; Cellular Component: nucl…	K07760|0.0|cit:102611664|K07760 CDK; cyclin-dependent kinase [EC:2.7.11.22]	[R]	General function prediction only	Protein kinase domain;; Protein tyrosine and serine/threonine kinase	Cyclin-dependent kinase B2-2 OS=Arabidopsis thaliana OX=3702 GN=CDKB2-2 PE=1 SV=2	XP_006473866.1 cyclin-dependent kinase B2-2 [Citrus sinensis]
Cs_ont_1g017660	3.05169	3.24578	3.36244	0.296315	0.206986	0.279442	-3.70741	3.46888e-72	down	--	--	--	--|1e-137|cit:102613888|hypothetical protein	[K]	Transcription	--	--	XP_006465705.1 uncharacterized protein DDB_G0271670 [Citrus sinensis]
Cs_ont_5g004670	7.19484	8.042	8.05243	2.85521	2.55655	2.52909	-1.58575	8.64854e-72	down	--	--	Molecular Function: DNA-binding transcription factor activity (GO:0003700);; Cellular Component: nucleus (GO:0005634);; Biological Process: transcription, DNA-templated (GO:0006351);; Biological Process: auxin-activated signaling pathway (GO:0009734);; Molecular Function: sequence-specific DNA binding (GO:0043565);;	--|0.0|cit:102627122|hypothetical protein	--	--	Auxin response factor;; B3 DNA binding domain;; AUX/IAA family	Auxin response factor 9 OS=Arabidopsis thaliana OX=3702 GN=ARF9 PE=1 SV=1	XP_006491295.1 auxin response factor 18 isoform X1 [Citrus sinensis]
Cs_ont_4g016940	0.875474	0.593251	0.929595	6.62791	5.98596	5.85055	2.88503	8.90708e-72	up	--	--	Molecular Function: magnesium ion binding (GO:0000287);; Cellular Component: cytoplasm (GO:0005737);; Biological Process: terpenoid biosynthetic process (GO:0016114);; Molecular Function: germacradienol synthase activity (GO:0034004);; Molecular Function: germacrene-D synthase activity (GO:0052577);;	K15803|0.0|cit:102612761|K15803 GERD; (-)-germacrene D synthase [EC:4.2.3.75]	--	--	Terpene synthase family, metal binding domain;; Terpene synthase family 2, C-terminal metal binding;; Terpene synthase, N-terminal domain	(-)-germacrene D synthase OS=Vitis vinifera OX=29760 GN=VIT_19s0014g04930 PE=1 SV=1	XP_006475306.1 (E)-beta-farnesene synthase-like [Citrus sinensis]
Cs_ont_8g002260	30.9586	30.2807	28.7156	14.7795	15.0352	15.448	-1.02207	1.19681e-71	down	[Q]	Secondary metabolites biosynthesis, transport and catabolism	Molecular Function: iron ion binding (GO:0005506);; Biological Process: response to red or far red light (GO:0009639);; Biological Process: abscisic acid metabolic process (GO:0009687);; Biological Process: response to red light (GO:0010114);; Biological Process: brassinosteroid homeostasis (GO:0010268);; Molecular Function: (+)-abscisic acid 8'-hydroxylase activity (GO:0010295);; Cellular Compon…	K09843|0.0|cit:102627021|K09843 CYP707A; (+)-abscisic acid 8'-hydroxylase [EC:1.14.14.137]	[QI]	--	Cytochrome P450	Abscisic acid 8&apos;-hydroxylase 2 OS=Arabidopsis thaliana OX=3702 GN=CYP707A2 PE=2 SV=1	NP_001275875.1 abscisic acid 8&apos;-hydroxylase 2-like [Citrus sinensis]
Cs_ont_4g023520	7.89387	6.54738	8.42479	0.584343	0.669695	0.555015	-3.67993	1.32134e-71	down	[O]	Posttranslational modification, protein turnover, chaperones	Cellular Component: cytosol (GO:0005829);; Biological Process: protein folding (GO:0006457);; Biological Process: hyperosmotic response (GO:0006972);; Biological Process: response to heat (GO:0009408);; Biological Process: response to high light intensity (GO:0009644);; Biological Process: response to hydrogen peroxide (GO:0042542);; Molecular Function: unfolded protein binding (GO:0051082);;	K13993|1e-109|cit:102608313|K13993 HSP20; HSP20 family protein	[O]	Posttranslational modification, protein turnover, chaperones	Hsp20/alpha crystallin family;; HSP20-like domain found in ArsA	17.7 kDa class II heat shock protein OS=Arabidopsis thaliana OX=3702 GN=HSP17.7 PE=2 SV=1	XP_006474461.1 17.7 kDa class II heat shock protein [Citrus sinensis]
Cs_ont_1g024750	6.3408	6.31798	6.88715	17.7763	17.2149	18.3188	1.38667	1.70281e-71	up	--	--	--	--|1e-163|cit:102616921|hypothetical protein	[R]	General function prediction only	Leucine Rich repeats (2 copies);; F-box-like	F-box protein At5g67140 OS=Arabidopsis thaliana OX=3702 GN=At5g67140 PE=2 SV=1	XP_006466585.1 F-box protein At5g67140 [Citrus sinensis]
Cs_ont_6g014020	19.8149	16.9252	18.4038	43.9191	42.1058	41.5215	1.17284	2.36822e-71	up	[P]	Inorganic ion transport and metabolism	Molecular Function: ferroxidase activity (GO:0004322);; Molecular Function: iron ion binding (GO:0005506);; Cellular Component: cytoplasm (GO:0005737);; Biological Process: iron ion transport (GO:0006826);; Biological Process: intracellular sequestering of iron ion (GO:0006880);; Molecular Function: ferric iron binding (GO:0008199);; Cellular Component: chloroplast (GO:0009507);;	K00522|0.0|cit:102626899|K00522 FTH1; ferritin heavy chain [EC:1.16.3.2]	[P]	Inorganic ion transport and metabolism	Ferritin-like domain	Ferritin-3, chloroplastic OS=Glycine max OX=3847 PE=2 SV=1	XP_006481103.1 ferritin-3, chloroplastic [Citrus sinensis]
Cs_ont_2g006130	28.6661	32.6904	32.5179	8.92627	7.19934	7.83386	-2.00526	2.56345e-71	down	[R]	General function prediction only	Cellular Component: nucleus (GO:0005634);; Cellular Component: cytoplasm (GO:0005737);; Biological Process: response to abscisic acid (GO:0009737);; Biological Process: abscisic acid-activated signaling pathway (GO:0009738);; Biological Process: positive regulation of seed germination (GO:0010030);;	--|1e-128|cit:102607683|hypothetical protein	[R]	General function prediction only	Phosphatidylethanolamine-binding protein	Protein MOTHER of FT and TFL1 OS=Arabidopsis thaliana OX=3702 GN=MFT PE=1 SV=1	XP_006467912.1 protein MOTHER of FT and TFL1 [Citrus sinensis]
Cs_ont_6g003310	7.05635	6.78883	7.75831	1.34596	1.3525	1.1661	-2.51541	4.2245e-71	down	--	--	Molecular Function: DNA binding (GO:0003677);; Molecular Function: DNA-binding transcription factor activity (GO:0003700);; Cellular Component: nucleus (GO:0005634);; Biological Process: transcription, DNA-templated (GO:0006351);; Molecular Function: zinc ion binding (GO:0008270);; Biological Process: response to light stimulus (GO:0009416);; Biological Process: chloroplast organization (GO:00096…	--|0.0|cit:102610914|hypothetical protein	[K]	Transcription	CCT motif;; B-box zinc finger	Zinc finger protein CONSTANS-LIKE 2 OS=Arabidopsis thaliana OX=3702 GN=COL2 PE=1 SV=1	XP_006482341.1 zinc finger protein CONSTANS-LIKE 2 [Citrus sinensis]
Cs_ont_5g006730	2.58773	2.69648	2.77918	0.443014	0.434353	0.298375	-2.79055	5.11524e-71	down	--	--	Cellular Component: cytoplasm (GO:0005737);; Biological Process: oligosaccharide biosynthetic process (GO:0009312);; Biological Process: stachyose biosynthetic process (GO:0033532);; Molecular Function: galactinol-raffinose galactosyltransferase activity (GO:0047268);;	K06611|0.0|cit:102611645|K06611 E2.4.1.67; stachyose synthetase [EC:2.4.1.67]	--	--	Raffinose synthase or seed imbibition protein Sip1	Stachyose synthase OS=Pisum sativum OX=3888 GN=STS1 PE=1 SV=1	XP_006492357.1 stachyose synthase [Citrus sinensis]
Cs_ont_1g003730	2.61099	2.26064	2.41626	7.6513	7.86533	7.18872	1.60044	7.3111e-71	up	[F]	Nucleotide transport and metabolism	Molecular Function: ribonucleoside-diphosphate reductase activity, thioredoxin disulfide as acceptor (GO:0004748);; Molecular Function: ATP binding (GO:0005524);; Cellular Component: cytoplasm (GO:0005737);; Biological Process: DNA replication (GO:0006260);; Biological Process: deoxyribonucleoside triphosphate biosynthetic process (GO:0009202);; Biological Process: deoxyribonucleotide biosyntheti…	K10807|0.0|cit:102611797|K10807 RRM1; ribonucleoside-diphosphate reductase subunit M1 [EC:1.17.4.1]	[F]	Nucleotide transport and metabolism	Ribonucleotide reductase, barrel domain;; Ribonucleotide reductase, all-alpha domain;; ATP cone domain	Ribonucleoside-diphosphate reductase large subunit OS=Arabidopsis thaliana OX=3702 GN=RNR1 PE=1 SV=1	XP_006464538.1 ribonucleoside-diphosphate reductase large subunit-like isoform X2 [Citrus sinensis]
Cs_ont_2g018710	23.2066	22.0766	22.2425	10.7553	11.7603	11.0793	-1.04796	9.64458e-71	down	--	--	--	--|0.0|cit:107174239|hypothetical protein	[O]	Posttranslational modification, protein turnover, chaperones	Ubiquitin fusion degradation protein UFD1	--	XP_015382988.2 uncharacterized protein LOC107174239 [Citrus sinensis]
Cs_ont_1g027460	16.805	16.4547	16.6247	8.68661	8.23697	8.63943	-1.01347	1.35762e-70	down	--	--	--	K11674|0.0|cit:102628084|K11674 MCRS1; microspherule protein 1	[KT]	--	N-terminal region of micro-spherule protein;; FHA domain	--	XP_006466889.1 uncharacterized protein LOC102628084 isoform X1 [Citrus sinensis]
Cs_ont_4g001280	29.5447	29.7157	28.3375	14.6566	15.0857	15.0222	-1.00326	1.51363e-70	down	--	--	Molecular Function: DNA binding (GO:0003677);; Molecular Function: metal ion binding (GO:0046872);;	--|0.0|cit:102615625|hypothetical protein	[A]	RNA processing and modification	G-patch domain;; CCCH-type zinc finger	Zinc finger CCCH domain-containing protein 22 OS=Arabidopsis thaliana OX=3702 GN=At2g24830 PE=2 SV=1	XP_006483517.1 zinc finger CCCH domain-containing protein 22 [Citrus sinensis]
Cs_ont_6g016210	6.39208	6.62262	6.69428	15.8236	15.1386	14.9717	1.18538	1.65624e-70	up	--	--	Molecular Function: aldehyde oxidase activity (GO:0004031);; Cellular Component: extracellular space (GO:0005615);; Cellular Component: cell wall (GO:0005618);; Biological Process: defense response to fungus (GO:0050832);;	--|0.0|cit:102618716|hypothetical protein	--	--	Glyoxal oxidase N-terminus;; Domain of unknown function (DUF1929)	Aldehyde oxidase GLOX OS=Vitis pseudoreticulata OX=231512 GN=GLOX PE=2 SV=1	XP_006480899.1 aldehyde oxidase GLOX [Citrus sinensis]
Cs_ont_9g003930	25.1948	24.6264	24.7071	13.8941	14.2265	14.4538	-1.02288	2.63929e-70	down	--	--	Cellular Component: plasma membrane (GO:0005886);; Biological Process: transport (GO:0006810);; Cellular Component: integral component of membrane (GO:0016021);; Molecular Function: transmembrane transporter activity (GO:0022857);;	--|0.0|cit:102625962|hypothetical protein	--	--	--	Uncharacterized protein At4g15545 OS=Arabidopsis thaliana OX=3702 GN=At4g15545 PE=1 SV=1	XP_006489206.1 uncharacterized protein At4g15545 isoform X1 [Citrus sinensis]
Cs_ont_8g025980	15.0793	13.8578	15.8358	5.07156	5.5768	4.49255	-1.61565	3.29559e-70	down	--	--	Cellular Component: peroxisomal membrane (GO:0005778);; Cellular Component: integral component of membrane (GO:0016021);;	K13348|0.0|cit:102614287|K13348 MPV17; protein Mpv17	[R]	General function prediction only	Mpv17 / PMP22 family	Peroxisomal membrane protein PMP22 OS=Arabidopsis thaliana OX=3702 GN=PMP22 PE=1 SV=1	XP_006486943.1 protein SYM1 [Citrus sinensis]
Cs_ont_5g035230	11.7063	9.99945	11.1579	25.767	25.7826	25.9561	1.19994	3.90203e-70	up	[R]	General function prediction only	Cellular Component: plasma membrane (GO:0005886);; Biological Process: response to salicylic acid (GO:0009751);; Cellular Component: integral component of membrane (GO:0016021);; Biological Process: innate immune response (GO:0045087);;	--|0.0|cit:102622838|hypothetical protein	[R]	General function prediction only	Ankyrin repeats (3 copies);; Ankyrin repeats (many copies);; Ankyrin repeats (many copies);; Ankyrin repeat;; Ankyrin repeat;; Domain of unknown function	Ankyrin repeat-containing protein BDA1 OS=Arabidopsis thaliana OX=3702 GN=BAD1 PE=1 SV=1	XP_006494673.1 ankyrin-1-like isoform X1 [Citrus sinensis]
Cs_ont_2g002390	1.35926	1.44382	1.35899	5.27642	6.12025	5.34775	1.99311	4.87933e-70	up	[L]	Replication, recombination and repair	Cellular Component: THO complex (GO:0000347);; Molecular Function: DNA binding (GO:0003677);; Molecular Function: DNA helicase activity (GO:0003678);; Molecular Function: ATP binding (GO:0005524);; Biological Process: DNA unwinding involved in DNA replication (GO:0006268);; Biological Process: DNA replication initiation (GO:0006270);; Biological Process: cell cycle (GO:0007049);; Cellular Compone…	K02541|0.0|cit:102621522|K02541 MCM3; DNA replication licensing factor MCM3 [EC:3.6.4.12]	[L]	Replication, recombination and repair	MCM P-loop domain;; MCM OB domain;; MCM AAA-lid domain;; MCM N-terminal domain;; Magnesium chelatase, subunit ChlI	DNA replication licensing factor MCM3 OS=Arabidopsis thaliana OX=3702 GN=MCM3 PE=1 SV=1	XP_006467494.1 DNA replication licensing factor MCM3 [Citrus sinensis]
Cs_ont_8g000480	6.13892	6.47421	5.75687	14.1228	15.1306	13.552	1.16074	6.16947e-70	up	--	--	Cellular Component: endoplasmic reticulum (GO:0005783);; Cellular Component: Golgi apparatus (GO:0005794);; Biological Process: defense response (GO:0006952);; Biological Process: response to fungus (GO:0009620);; Cellular Component: integral component of membrane (GO:0016021);; Molecular Function: O-acetyltransferase activity (GO:0016413);; Biological Process: cell wall organization or biogenesi…	--|0.0|cit:102628284|hypothetical protein	--	--	GDSL/SGNH-like Acyl-Esterase family found in Pmr5 and Cas1p;; PMR5 N terminal Domain	Protein PMR5 OS=Arabidopsis thaliana OX=3702 GN=PMR5 PE=2 SV=1	XP_006488549.1 protein PMR5 [Citrus sinensis]
Cs_ont_1g001530	13.7888	13.2289	13.5051	6.2344	6.05661	6.1845	-1.10868	1.58569e-69	down	--	--	Molecular Function: DNA-binding transcription factor activity (GO:0003700);; Cellular Component: nucleus (GO:0005634);; Biological Process: transcription, DNA-templated (GO:0006351);; Biological Process: defense response to bacterium (GO:0042742);; Molecular Function: sequence-specific DNA binding (GO:0043565);; Molecular Function: transcription regulatory region DNA binding (GO:0044212);;	K14431|0.0|cit:102617411|K14431 TGA; transcription factor TGA	--	--	Seed dormancy control;; bZIP transcription factor;; Basic region leucine zipper	Transcription factor TGA1 OS=Arabidopsis thaliana OX=3702 GN=TGA1 PE=1 SV=2	XP_015386392.1 transcription factor TGA1 [Citrus sinensis]
Cs_ont_2g005020	18.3939	18.2177	17.7143	8.43628	6.98719	6.47913	-1.34584	1.998e-69	down	[RTKL]	--	Molecular Function: protein serine/threonine kinase activity (GO:0004674);; Molecular Function: ATP binding (GO:0005524);; Cellular Component: plasma membrane (GO:0005886);; Cellular Component: integral component of membrane (GO:0016021);; Molecular Function: carbohydrate binding (GO:0030246);;	--|0.0|cit:102625673|hypothetical protein	--	--	Legume lectin domain;; Protein kinase domain;; Protein tyrosine and serine/threonine kinase	L-type lectin-domain containing receptor kinase VII.1 OS=Arabidopsis thaliana OX=3702 GN=LECRK71 PE=2 SV=1	XP_006467794.1 L-type lectin-domain containing receptor kinase VII.1 [Citrus sinensis]
Cs_ont_2g028660	13.2751	13.1766	13.2963	5.99336	5.48003	5.98433	-1.22323	5.86201e-69	down	[RTKL]	--	Molecular Function: protein serine/threonine kinase activity (GO:0004674);; Molecular Function: ATP binding (GO:0005524);; Cellular Component: plasma membrane (GO:0005886);; Biological Process: protein phosphorylation (GO:0006468);; Cellular Component: integral component of membrane (GO:0016021);;	--|0.0|cit:102628493|hypothetical protein	--	--	Protein tyrosine and serine/threonine kinase;; Protein kinase domain;; Salt stress response/antifungal	Cysteine-rich receptor-like protein kinase 42 OS=Arabidopsis thaliana OX=3702 GN=CRK42 PE=2 SV=1	XP_006470280.1 cysteine-rich receptor-like protein kinase 42 [Citrus sinensis]
Cs_ont_6g017260	5.95254	6.34805	7.39113	17.1174	17.9049	17.6723	1.38412	8.25889e-69	up	--	--	Cellular Component: extracellular region (GO:0005576);; Cellular Component: cytosol (GO:0005829);; Biological Process: syncytium formation (GO:0006949);; Cellular Component: plant-type cell wall (GO:0009505);; Cellular Component: plasmodesma (GO:0009506);; Biological Process: plant-type cell wall organization (GO:0009664);; Cellular Component: membrane (GO:0016020);;	--|0.0|cit:102620571|hypothetical protein	--	--	Expansin C-terminal domain;; Lytic transglycolase	Expansin-A4 OS=Arabidopsis thaliana OX=3702 GN=EXPA4 PE=1 SV=1	XP_006480833.1 expansin-A4 [Citrus sinensis]
Cs_ont_8g026540	7.5216	8.1525	7.75411	19.3402	19.339	20.5636	1.24755	8.36015e-69	up	[E]	Amino acid transport and metabolism	Molecular Function: carboxypeptidase activity (GO:0004180);; Cellular Component: extracellular region (GO:0005576);; Molecular Function: transferase activity, transferring acyl groups other than amino-acyl groups (GO:0016747);; Biological Process: secondary metabolic process (GO:0019748);;	K16296|0.0|cit:102625654|K16296 SCPL-I; serine carboxypeptidase-like clade I [EC:3.4.16.-]	[OE]	--	Serine carboxypeptidase	Serine carboxypeptidase-like 18 OS=Arabidopsis thaliana OX=3702 GN=SCPL18 PE=2 SV=2	XP_006486896.1 serine carboxypeptidase-like 18 [Citrus sinensis]
Cs_ont_5g033600	30.6994	31.6877	31.0726	14.9968	16.0797	15.1485	-1.04963	9.8016e-69	down	[Q]	Secondary metabolites biosynthesis, transport and catabolism	Molecular Function: monooxygenase activity (GO:0004497);; Molecular Function: iron ion binding (GO:0005506);; Cellular Component: integral component of membrane (GO:0016021);; Molecular Function: oxidoreductase activity, acting on paired donors, with incorporation or reduction of molecular oxygen (GO:0016705);; Molecular Function: heme binding (GO:0020037);;	--|0.0|cit:102610281|hypothetical protein	[QI]	--	Cytochrome P450	Cytochrome P450 CYP72A219 OS=Panax ginseng OX=4054 PE=2 SV=1	XP_006477949.1 cytochrome P450 CYP72A219-like isoform X1 [Citrus sinensis]
Cs_ont_9g016930	16.7226	16.5659	18.1199	6.12868	5.95806	6.04006	-1.53895	1.7105e-68	down	[ER]	--	Molecular Function: L-iditol 2-dehydrogenase activity (GO:0003939);; Cellular Component: cytoplasm (GO:0005737);; Cellular Component: cytosol (GO:0005829);; Cellular Component: plasma membrane (GO:0005886);; Molecular Function: zinc ion binding (GO:0008270);; Cellular Component: plasmodesma (GO:0009506);; Cellular Component: mitochondrial membrane (GO:0031966);;	K00008|1e-134|cit:102614310|K00008 SORD; L-iditol 2-dehydrogenase [EC:1.1.1.14]	[Q]	Secondary metabolites biosynthesis, transport and catabolism	Zinc-binding dehydrogenase;; Alcohol dehydrogenase GroES-like domain;; Glucose dehydrogenase C-terminus	Sorbitol dehydrogenase OS=Arabidopsis thaliana OX=3702 GN=SDH PE=1 SV=1	XP_024958395.1 sorbitol dehydrogenase-like isoform X2 [Citrus sinensis]
Cs_ont_4g018550	34.3768	36.617	33.6281	15.0536	17.2808	15.1764	-1.18301	2.03987e-68	down	[I]	Lipid transport and metabolism	Molecular Function: 1-acylglycerol-3-phosphate O-acyltransferase activity (GO:0003841);; Biological Process: phospholipid biosynthetic process (GO:0008654);; Cellular Component: integral component of membrane (GO:0016021);;	--|0.0|cit:102618702|hypothetical protein	[I]	Lipid transport and metabolism	Acyltransferase	1-acyl-sn-glycerol-3-phosphate acyltransferase OS=Cocos nucifera OX=13894 PE=1 SV=1	XP_024953738.1 1-acyl-sn-glycerol-3-phosphate acyltransferase [Citrus sinensis]
Cs_ont_2g013830	36.8386	34.299	32.3319	17.5278	19.2948	18.1067	-1.00454	2.26183e-68	down	[G]	Carbohydrate transport and metabolism	Molecular Function: alpha,alpha-trehalose-phosphate synthase (UDP-forming) activity (GO:0003825);; Molecular Function: trehalose-phosphatase activity (GO:0004805);; Cellular Component: cytoplasm (GO:0005737);; Biological Process: trehalose biosynthetic process (GO:0005992);; Biological Process: trehalose metabolism in response to stress (GO:0070413);;	K16055|0.0|cit:102609352|K16055 TPS; trehalose 6-phosphate synthase/phosphatase [EC:2.4.1.15 3.1.3.12]	[G]	Carbohydrate transport and metabolism	Glycosyltransferase family 20;; Trehalose-phosphatase;; haloacid dehalogenase-like hydrolase	Alpha,alpha-trehalose-phosphate synthase [UDP-forming] 6 OS=Arabidopsis thaliana OX=3702 GN=TPS6 PE=1 SV=2	XP_015382838.1 alpha,alpha-trehalose-phosphate synthase [UDP-forming] 6-like [Citrus sinensis]
Cs_ont_1g006540	28.1845	28.6964	31.4016	13.0766	13.0477	13.1459	-1.20326	5.26629e-68	down	--	--	Molecular Function: DNA binding (GO:0003677);; Molecular Function: DNA-binding transcription factor activity (GO:0003700);; Cellular Component: nucleus (GO:0005634);; Biological Process: transcription, DNA-templated (GO:0006351);; Biological Process: response to wounding (GO:0009611);; Biological Process: negative regulation of abscisic acid-activated signaling pathway (GO:0009788);;	--|0.0|cit:102614575|hypothetical protein	--	--	No apical meristem (NAM) protein	NAC domain-containing protein 2 OS=Arabidopsis thaliana OX=3702 GN=NAC002 PE=2 SV=2	NP_001275792.1 NAC domain-containing protein 2-like [Citrus sinensis]
Cs_ont_5g011070	3.36383	3.89518	4.11521	10.9437	12.1081	10.9742	1.54603	5.96702e-68	up	--	--	Cellular Component: nucleus (GO:0005634);; Cellular Component: cytosol (GO:0005829);; Biological Process: regulation of monopolar cell growth (GO:0051513);;	--|0.0|cit:102612778|hypothetical protein	--	--	Domain of unknown function (DUF4378);; DUF761-associated sequence motif	Protein LONGIFOLIA 1 OS=Arabidopsis thaliana OX=3702 GN=LNG1 PE=1 SV=1	XP_006479619.1 protein LONGIFOLIA 1 [Citrus sinensis]
Cs_ont_8g003530	2.35825	2.29748	2.17698	9.4398	8.22369	9.17459	1.93485	6.29301e-68	up	--	--	Cellular Component: endoplasmic reticulum (GO:0005783);; Biological Process: fatty acid biosynthetic process (GO:0006633);; Cellular Component: membrane (GO:0016020);; Molecular Function: 3-oxo-arachidoyl-CoA synthase activity (GO:0102336);; Molecular Function: 3-oxo-cerotoyl-CoA synthase activity (GO:0102337);; Molecular Function: 3-oxo-lignoceronyl-CoA synthase activity (GO:0102338);;	K15397|0.0|cit:102617526|K15397 KCS; 3-ketoacyl-CoA synthase [EC:2.3.1.199]	--	--	FAE1/Type III polyketide synthase-like protein;; 3-Oxoacyl-[acyl-carrier-protein (ACP)] synthase III C terminal;; Chalcone and stilbene synthases, C-terminal domain	3-ketoacyl-CoA synthase 12 OS=Arabidopsis thaliana OX=3702 GN=KCS12 PE=2 SV=1	XP_006488240.1 3-ketoacyl-CoA synthase 12-like [Citrus sinensis]
Cs_ont_9g006270	16.3239	15.4271	16.7464	5.35626	5.24872	5.04997	-1.66398	7.52965e-68	down	--	--	Biological Process: protein polyubiquitination (GO:0000209);; Molecular Function: zinc ion binding (GO:0008270);; Biological Process: ubiquitin-dependent protein catabolic process (GO:0042787);; Biological Process: proteasome-mediated ubiquitin-dependent protein catabolic process (GO:0043161);; Molecular Function: ubiquitin protein ligase activity (GO:0061630);;	--|1e-151|cit:102621827|hypothetical protein	[O]	Posttranslational modification, protein turnover, chaperones	Ring finger domain;; RING-like zinc finger;; Zinc finger, C3HC4 type (RING finger);; Zinc finger, C3HC4 type (RING finger);; zinc-RING finger domain	E3 ubiquitin-protein ligase RING1-like OS=Arabidopsis thaliana OX=3702 GN=At3g19950 PE=1 SV=1	XP_006489448.1 E3 ubiquitin-protein ligase RNF12-B-like [Citrus sinensis]
Cs_ont_9g022460	26.4837	25.0247	24.0097	10.3498	10.4312	9.90459	-1.33302	1.64551e-67	down	[C]	Energy production and conversion	Cellular Component: extracellular region (GO:0005576);; Cellular Component: cell wall (GO:0005618);; Molecular Function: cinnamyl-alcohol dehydrogenase activity (GO:0045551);; Molecular Function: coniferyl-alcohol dehydrogenase activity (GO:0050268);; Molecular Function: flavin adenine dinucleotide binding (GO:0050660);; Molecular Function: sinapyl alcohol dehydrogenase activity (GO:0052747);;	K22395|0.0|cit:102630907|K22395 K22395; cinnamyl-alcohol dehydrogenase [EC:1.1.1.195]	--	--	Berberine and berberine like;; FAD binding domain	Berberine bridge enzyme-like 13 OS=Arabidopsis thaliana OX=3702 GN=At1g30760 PE=1 SV=1	XP_006490201.1 berberine bridge enzyme-like 15 [Citrus sinensis]
Cs_ont_4g016900	10.0604	8.83708	8.67437	26.0689	23.6897	21.8937	1.34101	2.06856e-67	up	--	--	Molecular Function: magnesium ion binding (GO:0000287);; Cellular Component: cytoplasm (GO:0005737);; Molecular Function: terpene synthase activity (GO:0010333);; Biological Process: terpenoid biosynthetic process (GO:0016114);;	--|0.0|cit:102613448|hypothetical protein	--	--	Terpene synthase family, metal binding domain;; Terpene synthase, N-terminal domain;; Terpene synthase family 2, C-terminal metal binding	(E)-beta-farnesene synthase OS=Citrus junos OX=135197 PE=1 SV=1	XP_006475308.1 (E)-beta-farnesene synthase-like isoform X2 [Citrus sinensis]
Cs_ont_1g010930	3.34397	3.426	2.82613	10.5703	9.95908	10.0265	1.63724	2.69853e-67	up	[Q]	Secondary metabolites biosynthesis, transport and catabolism	Molecular Function: monooxygenase activity (GO:0004497);; Molecular Function: iron ion binding (GO:0005506);; Cellular Component: endoplasmic reticulum membrane (GO:0005789);; Biological Process: fruit ripening (GO:0009835);; Cellular Component: integral component of membrane (GO:0016021);; Molecular Function: oxidoreductase activity, acting on paired donors, with incorporation or reduction of mo…	--|0.0|cit:102621266|hypothetical protein	[Q]	Secondary metabolites biosynthesis, transport and catabolism	Cytochrome P450	Cytochrome P450 71A1 OS=Persea americana OX=3435 GN=CYP71A1 PE=1 SV=2	XP_006493374.1 cytochrome P450 71A1-like [Citrus sinensis]
QC_newGene_1811	9.64044	9.25532	8.93736	5.27051	5.86532	4.92484	-1.03284	2.84913e-67	down	--	--	Molecular Function: ATP binding (GO:0005524);; Cellular Component: plasma membrane (GO:0005886);; Biological Process: defense response (GO:0006952);; Biological Process: signal transduction (GO:0007165);; Molecular Function: ADP binding (GO:0043531);;	--|0.0|cit:102606841|hypothetical protein	[T]	Signal transduction mechanisms	NB-ARC domain;; Leucine Rich repeats (2 copies);; Leucine rich repeat;; Aspartyl protease;; Putative gypsy type transposon;; Retrotransposon gag protein;; Voltage gated calcium channel subunit beta domain 4Aa N terminal	Probable disease resistance protein At4g27220 OS=Arabidopsis thaliana OX=3702 GN=At4g27220 PE=2 SV=1	XP_024039064.1 probable disease resistance protein At4g27220 isoform X1 [Citrus clementina]
Cs_ont_2g035730	2.37132	2.47655	2.34416	6.61084	7.01651	6.3226	1.4392	3.1844e-67	up	[Z]	Cytoskeleton	Molecular Function: microtubule motor activity (GO:0003777);; Molecular Function: ATP binding (GO:0005524);; Cellular Component: mitochondrion (GO:0005739);; Cellular Component: kinesin complex (GO:0005871);; Cellular Component: microtubule (GO:0005874);; Biological Process: microtubule-based movement (GO:0007018);; Molecular Function: ATPase activity (GO:0016887);;	--|0.0|cit:102630092|hypothetical protein	[Z]	Cytoskeleton	Kinesin motor domain;; Microtubule binding	Kinesin-like protein KIN-14T OS=Arabidopsis thaliana OX=3702 GN=KIN14T PE=3 SV=1	XP_024958419.1 kinesin-like protein KIN-14T isoform X1 [Citrus sinensis]
Cs_ont_2g031420	1.668	1.81239	1.6746	5.87662	6.18034	5.58376	1.75611	5.567e-67	up	--	--	Molecular Function: protein serine/threonine kinase activity (GO:0004674);; Molecular Function: ATP binding (GO:0005524);; Cellular Component: plasma membrane (GO:0005886);; Cellular Component: plasmodesma (GO:0009506);; Cellular Component: membrane (GO:0016020);; Cellular Component: integral component of membrane (GO:0016021);; Cellular Component: pollen tube (GO:0090406);;	--|0.0|cit:102631119|hypothetical protein	--	--	Protein kinase domain;; Protein tyrosine and serine/threonine kinase;; Leucine rich repeat;; Leucine Rich repeats (2 copies);; Leucine Rich Repeat	MDIS1-interacting receptor like kinase 2 OS=Arabidopsis thaliana OX=3702 GN=MIK2 PE=1 SV=3	XP_006470715.1 MDIS1-interacting receptor like kinase 2-like [Citrus sinensis]
Cs_ont_6g005560	12.8057	15.7591	14.9488	40.7515	36.4961	39.3367	1.38767	5.89541e-67	up	--	--	Cellular Component: extracellular matrix (GO:0005578);; Cellular Component: cell wall (GO:0005618);; Biological Process: response to heat (GO:0009408);; Cellular Component: plasmodesma (GO:0009506);; Biological Process: gibberellic acid mediated signaling pathway (GO:0009740);; Biological Process: response to salicylic acid (GO:0009751);; Biological Process: heat acclimation (GO:0010286);;	--|4e-71|cit:102618255|hypothetical protein	--	--	Gibberellin regulated protein	Gibberellin-regulated protein 5 OS=Arabidopsis thaliana OX=3702 GN=GASA5 PE=2 SV=1	XP_006482090.1 gibberellin-regulated protein 5 [Citrus sinensis]
Cs_ont_9g016320	7.57291	7.86361	8.10326	20.6717	19.6459	20.5975	1.33575	7.18132e-67	up	[QR]	--	Molecular Function: O-methyltransferase activity (GO:0008171);; Molecular Function: anthranilate N-methyltransferase activity (GO:0030774);;	K13066|0.0|cit:102620533|K13066 E2.1.1.68; caffeic acid 3-O-methyltransferase [EC:2.1.1.68]	[R]	General function prediction only	O-methyltransferase domain;; Dimerisation domain	Anthranilate N-methyltransferase OS=Ruta graveolens OX=37565 PE=1 SV=1	XP_006493515.1 anthranilate N-methyltransferase-like [Citrus sinensis]
Cs_ont_1g023760	5.2728	5.37234	5.56217	13.4198	14.3185	13.077	1.29673	1.32947e-66	up	[RTKL]	--	Molecular Function: hydrolase activity, hydrolyzing O-glycosyl compounds (GO:0004553);; Cellular Component: extracellular region (GO:0005576);; Cellular Component: cell wall (GO:0005618);; Biological Process: carbohydrate metabolic process (GO:0005975);; Biological Process: defense response (GO:0006952);; Molecular Function: polysaccharide binding (GO:0030247);; Cellular Component: anchored compo…	--|0.0|cit:102607677|hypothetical protein	--	--	X8 domain;; Glycosyl hydrolases family 17	Glucan endo-1,3-beta-glucosidase 12 OS=Arabidopsis thaliana OX=3702 GN=At4g29360 PE=1 SV=1	XP_006466474.1 glucan endo-1,3-beta-glucosidase 13 [Citrus sinensis]
Cs_ont_1g029590	30.6101	31.2574	32.425	15.4393	13.6505	15.5045	-1.13193	1.38871e-66	down	[J]	Translation, ribosomal structure and biogenesis	Biological Process: ribosomal subunit export from nucleus (GO:0000054);; Biological Process: maturation of 5.8S rRNA (GO:0000460);; Biological Process: maturation of LSU-rRNA (GO:0000470);; Molecular Function: translation initiation factor activity (GO:0003743);; Cellular Component: nucleus (GO:0005634);; Cellular Component: nucleolus (GO:0005730);; Cellular Component: cytosol (GO:0005829);; Biol…	K03264|1e-174|cit:102614879|K03264 EIF6; translation initiation factor 6	[J]	Translation, ribosomal structure and biogenesis	eIF-6 family	Eukaryotic translation initiation factor 6-2 OS=Arabidopsis thaliana OX=3702 GN=EIF6-2 PE=2 SV=1	XP_006467112.1 eukaryotic translation initiation factor 6-2 [Citrus sinensis]
Cs_ont_9g015270	22.5603	22.4715	23.8363	6.94839	9.30317	7.75655	-1.55224	3.56236e-66	down	[G]	Carbohydrate transport and metabolism	Cellular Component: vacuole (GO:0005773);; Cellular Component: endoplasmic reticulum (GO:0005783);; Biological Process: biosynthetic process (GO:0009058);; Cellular Component: membrane (GO:0016020);; Molecular Function: hydrolase activity, acting on ester bonds (GO:0016788);;	K21407|0.0|cit:102621854|K21407 APMAP; adipocyte plasma membrane-associated protein	[R]	General function prediction only	Strictosidine synthase;; SMP-30/Gluconolactonase/LRE-like region;; NHL repeat	Protein STRICTOSIDINE SYNTHASE-LIKE 2 OS=Arabidopsis thaliana OX=3702 GN=SSL2 PE=2 SV=1	XP_006494389.1 protein STRICTOSIDINE SYNTHASE-LIKE 2 [Citrus sinensis]
Cs_ont_1g021010	6.39686	6.9738	5.95732	14.7494	14.8089	15.4214	1.18467	8.28823e-66	up	--	--	Cellular Component: cytoplasm (GO:0005737);; Cellular Component: plasma membrane (GO:0005886);; Biological Process: transport (GO:0006810);; Biological Process: cell cycle (GO:0007049);; Molecular Function: lipid binding (GO:0008289);; Cellular Component: integral component of membrane (GO:0016021);; Biological Process: cell division (GO:0051301);;	--|0.0|cit:102629986|hypothetical protein	[I]	Lipid transport and metabolism	CRAL/TRIO domain;; CRAL/TRIO, N-terminal domain	Patellin-3 OS=Arabidopsis thaliana OX=3702 GN=PATL3 PE=1 SV=2	XP_006466197.1 patellin-3-like [Citrus sinensis]
Cs_ont_9g009140	2.47667	2.97848	2.65585	10.3814	10.0205	9.56994	1.82854	8.39504e-66	up	--	--	Cellular Component: peroxisomal membrane (GO:0005778);; Cellular Component: integral component of membrane (GO:0016021);;	K13347|1e-135|cit:102616835|K13347 PXMP2; peroxisomal membrane protein 2	[R]	General function prediction only	Mpv17 / PMP22 family	Peroxisomal membrane protein PMP22 OS=Arabidopsis thaliana OX=3702 GN=PMP22 PE=1 SV=1	XP_006489679.1 peroxisomal membrane protein PMP22 [Citrus sinensis]
Cs_ont_8g005030	46.7381	51.2658	57.6818	20.2892	21.0584	23.6927	-1.29399	9.26693e-66	down	--	--	--	--|1e-120|cit:102625771|hypothetical protein	--	--	Senescence regulator	--	XP_006488088.1 uncharacterized protein LOC102625771 [Citrus sinensis]
Cs_ont_5g007630	0.995662	0.968703	0.867457	3.67586	3.66922	3.41674	1.88951	1.2624e-65	up	[M]	Cell wall/membrane/envelope biogenesis	Cellular Component: Golgi membrane (GO:0000139);; Biological Process: cell plate assembly (GO:0000919);; Cellular Component: Golgi apparatus (GO:0005794);; Biological Process: response to osmotic stress (GO:0006970);; Biological Process: response to water deprivation (GO:0009414);; Biological Process: response to salt stress (GO:0009651);; Cellular Component: integral component of membrane (GO:00…	K00770|0.0|cit:102621871|K00770 E2.4.2.24; 1,4-beta-D-xylan synthase [EC:2.4.2.24]	--	--	Cellulose synthase;; Glycosyl transferase family group 2;; RING/Ubox like zinc-binding domain	Cellulose synthase-like protein D5 OS=Arabidopsis thaliana OX=3702 GN=CSLD5 PE=2 SV=1	XP_006480029.1 cellulose synthase-like protein D5 [Citrus sinensis]
Cs_ont_2g027560	34.7545	34.1625	33.5279	11.1382	10.6886	12.4701	-1.6123	1.48248e-65	down	[O]	Posttranslational modification, protein turnover, chaperones	Molecular Function: ATP binding (GO:0005524);; Biological Process: protein folding (GO:0006457);; Biological Process: response to heat (GO:0009408);; Cellular Component: membrane (GO:0016020);; Molecular Function: metal ion binding (GO:0046872);;	K09510|1e-125|cit:102619066|K09510 DNAJB4; DnaJ homolog subfamily B member 4	[O]	Posttranslational modification, protein turnover, chaperones	DnaJ C terminal domain	DnaJ protein homolog 2 OS=Allium porrum OX=4681 GN=LDJ2 PE=2 SV=1	XP_006470162.1 dnaJ homolog subfamily B member 13 [Citrus sinensis]
Cs_ont_8g000570	3.16834	3.03788	2.50655	10.1468	10.3914	9.60989	1.83764	2.91568e-65	up	[I]	Lipid transport and metabolism	Cellular Component: endoplasmic reticulum membrane (GO:0005789);; Biological Process: unsaturated fatty acid biosynthetic process (GO:0006636);; Cellular Component: integral component of membrane (GO:0016021);; Molecular Function: oxidoreductase activity, acting on paired donors, with oxidation of a pair of donors resulting in the reduction of molecular oxygen to two molecules of water (GO:001671…	K10257|0.0|cit:102626347|K10257 FAD3; acyl-lipid omega-3 desaturase [EC:1.14.19.25 1.14.19.35 1.14.19.36]	--	--	Fatty acid desaturase;; Domain of unknown function (DUF3474)	Acyl-lipid omega-3 desaturase (cytochrome b5), endoplasmic reticulum OS=Brassica napus OX=3708 GN=FAD3 PE=1 SV=1	XP_024958187.1 acyl-lipid omega-3 desaturase (cytochrome b5), endoplasmic reticulum-like [Citrus sinensis]
QC_newGene_1700	4.72665	5.00699	4.73539	14.9999	14.3861	13.4382	1.53058	3.25166e-65	up	--	--	Cellular Component: plasma membrane (GO:0005886);; Cellular Component: integral component of membrane (GO:0016021);;	--|0.0|cit:102615549|hypothetical protein	--	--	Plant protein of unknown function	UPF0481 protein At3g47200 OS=Arabidopsis thaliana OX=3702 GN=At3g47200 PE=2 SV=1	XP_006467194.1 UPF0481 protein At3g47200 isoform X1 [Citrus sinensis]
Cs_ont_5g015660	23.4125	20.8416	23.9486	73.0142	74.7179	78.1078	1.6881	5.21228e-65	up	--	--	--	--|4e-48|cit:102622368|hypothetical protein	--	--	--	--	XP_015386118.1 uncharacterized protein LOC102622368 [Citrus sinensis]
Cs_ont_3g008000	1.92467	2.02431	2.08035	9.20593	8.60957	9.26344	2.11753	6.68338e-65	up	--	--	Cellular Component: endoplasmic reticulum (GO:0005783);; Cellular Component: endoplasmic reticulum membrane (GO:0005789);; Cellular Component: plasma membrane (GO:0005886);; Cellular Component: integral component of plasma membrane (GO:0005887);; Molecular Function: sugar transmembrane transporter activity (GO:0051119);; Biological Process: protein homooligomerization (GO:0051260);;	K15382|1e-178|cit:102614031|K15382 SLC50A; solute carrier family 50 (sugar transporter)	[R]	General function prediction only	Sugar efflux transporter for intercellular exchange	Bidirectional sugar transporter SWEET1 OS=Arabidopsis thaliana OX=3702 GN=SWEET1 PE=1 SV=1	XP_006472908.1 bidirectional sugar transporter SWEET1 [Citrus sinensis]
Cs_ont_2g034690	18.4318	16.0147	18.8183	6.55896	6.79491	7.18625	-1.41028	8.46623e-65	down	--	--	--	--|0.0|cit:102624193|hypothetical protein	--	--	Family of unknown function (DUF716)	--	XP_006492701.1 transmembrane protein 45A [Citrus sinensis]
Cs_ont_4g007220	1.75348	1.5814	1.95248	6.48688	6.8564	6.24699	1.78181	1.01797e-64	up	--	--	Cellular Component: nucleus (GO:0005634);; Cellular Component: cytoplasm (GO:0005737);; Cellular Component: endoplasmic reticulum (GO:0005783);; Biological Process: flower development (GO:0009908);; Biological Process: root morphogenesis (GO:0010015);; Biological Process: phloem transport (GO:0010233);; Biological Process: metal ion transport (GO:0030001);; Molecular Function: metal ion binding (…	--|1e-95|cit:102620555|hypothetical protein	[P]	Inorganic ion transport and metabolism	Heavy-metal-associated domain	Protein SODIUM POTASSIUM ROOT DEFECTIVE 1 OS=Arabidopsis thaliana OX=3702 GN=NAKR1 PE=1 SV=1	XP_006475722.1 heavy metal-associated isoprenylated plant protein 45 isoform X1 [Citrus sinensis]
QC_newGene_581	11.6946	11.3497	11.2048	5.50103	5.77528	5.87591	-1.03828	1.82749e-64	down	[S]	Function unknown	Molecular Function: protein serine/threonine kinase activity (GO:0004674);; Molecular Function: ATP binding (GO:0005524);; Cellular Component: plasma membrane (GO:0005886);; Cellular Component: integral component of membrane (GO:0016021);;	--|0.0|cit:102627772|hypothetical protein	--	--	Leucine Rich repeats (2 copies);; Leucine rich repeat;; Leucine Rich Repeat;; Leucine rich repeat N-terminal domain;; Protein kinase domain;; Protein tyrosine and serine/threonine kinase;; Protein tyrosine and serine/threonine kinase;; Protein kinase domain	Putative receptor-like protein kinase At3g47110 OS=Arabidopsis thaliana OX=3702 GN=At3g47110 PE=3 SV=1	GAY65963.1 hypothetical protein CUMW_245090 [Citrus unshiu]
Cs_ont_7g025310	22.9656	22.5532	24.7514	9.46418	10.0755	9.2391	-1.32284	4.13532e-64	down	[T]	Signal transduction mechanisms	Molecular Function: phosphorelay response regulator activity (GO:0000156);; Molecular Function: protein serine/threonine kinase activity (GO:0004674);; Cellular Component: nucleus (GO:0005634);; Cellular Component: cytoplasm (GO:0005737);; Biological Process: transcription, DNA-templated (GO:0006351);; Biological Process: regulation of transcription, DNA-templated (GO:0006355);; Biological Proces…	K14492|1e-163|cit:102614357|K14492 ARR-A; two-component response regulator ARR-A family	[K]	Transcription	Response regulator receiver domain	Two-component response regulator ARR4 OS=Arabidopsis thaliana OX=3702 GN=ARR4 PE=1 SV=1	XP_006483757.1 two-component response regulator ARR6 [Citrus sinensis]
Cs_ont_1g021820	23.3452	26.2143	29.1166	9.32735	8.55804	10.9527	-1.48318	5.76758e-64	down	[V]	Defense mechanisms	Molecular Function: drug transmembrane transporter activity (GO:0015238);; Molecular Function: antiporter activity (GO:0015297);; Cellular Component: integral component of membrane (GO:0016021);;	K03327|0.0|cit:102628773|K03327 TC.MATE; multidrug resistance protein, MATE family	[R]	General function prediction only	MatE	Protein DETOXIFICATION 27 OS=Arabidopsis thaliana OX=3702 GN=DTX27 PE=2 SV=1	XP_006466280.1 protein DETOXIFICATION 27-like [Citrus sinensis]
Cs_ont_6g014290	4.86614	4.80599	5.59069	0.402173	0.54583	0.309863	-3.60775	1.1031e-63	down	[R]	General function prediction only	--	--|1e-137|cit:102620461|hypothetical protein	--	--	Phosphatidylethanolamine-binding protein	--	XP_006481080.1 uncharacterized protein LOC102620461 [Citrus sinensis]
Cs_ont_5g047050	15.0349	14.0174	15.1381	7.75075	7.22923	7.53826	-1.0085	3.00809e-63	down	--	--	Molecular Function: RNA binding (GO:0003723);; Molecular Function: endonuclease activity (GO:0004519);; Biological Process: RNA modification (GO:0009451);; Cellular Component: intracellular membrane-bounded organelle (GO:0043231);;	--|0.0|cit:102612162|hypothetical protein	[R]	General function prediction only	PPR repeat family;; PPR repeat;; PPR repeat;; Pentatricopeptide repeat domain;; Pentacotripeptide-repeat region of PRORP	Pentatricopeptide repeat-containing protein At1g74750 OS=Arabidopsis thaliana OX=3702 GN=At1g74750 PE=2 SV=1	XP_024954358.1 pentatricopeptide repeat-containing protein At1g74750 isoform X1 [Citrus sinensis]
Cs_ont_8g016440	32.1916	39.4633	36.9493	84.3442	81.6725	88.2709	1.19346	5.12582e-63	up	--	--	--	--|7e-15|vun:114188630|hypothetical protein	--	--	--	--	--
Cs_ont_8g020650	1.91976	1.78668	1.89885	6.22276	6.63033	6.10015	1.71995	1.74374e-62	up	[L]	Replication, recombination and repair	Cellular Component: THO complex (GO:0000347);; Molecular Function: DNA binding (GO:0003677);; Molecular Function: DNA helicase activity (GO:0003678);; Molecular Function: ATP binding (GO:0005524);; Cellular Component: cytosol (GO:0005829);; Biological Process: DNA unwinding involved in DNA replication (GO:0006268);; Biological Process: DNA replication initiation (GO:0006270);; Biological Process:…	K02212|0.0|cit:102619925|K02212 MCM4; DNA replication licensing factor MCM4 [EC:3.6.4.12]	[L]	Replication, recombination and repair	MCM P-loop domain;; MCM OB domain;; MCM AAA-lid domain;; MCM N-terminal domain;; Magnesium chelatase, subunit ChlI;; AAA domain (dynein-related subfamily)	DNA replication licensing factor MCM4 OS=Arabidopsis thaliana OX=3702 GN=MCM4 PE=1 SV=1	XP_006487335.1 DNA replication licensing factor MCM4 [Citrus sinensis]
Cs_ont_1g008200	17.0415	17.3393	15.8211	5.73066	5.14644	5.05689	-1.6878	1.77865e-62	down	--	--	--	--|0.0|cit:102615458|hypothetical protein	--	--	--	--	XP_006468118.1 uncharacterized protein LOC102615458 [Citrus sinensis]
Cs_ont_5g005630	1.76733	3.13784	3.07365	15.771	15.1869	17.6359	2.57013	2.14417e-62	up	--	--	Molecular Function: calmodulin binding (GO:0005516);; Cellular Component: nucleus (GO:0005634);; Cellular Component: endoplasmic reticulum membrane (GO:0005789);; Cellular Component: plasma membrane (GO:0005886);; Biological Process: transcription, DNA-templated (GO:0006351);; Cellular Component: integral component of membrane (GO:0016021);; Molecular Function: transcription regulatory region DNA…	--|1e-130|cit:102607406|hypothetical protein	--	--	No apical meristem (NAM) protein	Protein NTM1-like 9 OS=Arabidopsis thaliana OX=3702 GN=NTL9 PE=1 SV=1	XP_006491409.1 NAC domain-containing protein 96-like [Citrus sinensis]
Cs_ont_8g002660	35.9022	35.349	38.7532	81.8648	73.0784	87.2117	1.06778	2.30729e-62	up	--	--	Biological Process: ion transport (GO:0006811);; Cellular Component: chloroplast outer membrane (GO:0009707);; Molecular Function: porin activity (GO:0015288);; Cellular Component: etioplast membrane (GO:0034426);; Molecular Function: protein homodimerization activity (GO:0042803);; Biological Process: protein import into chloroplast stroma (GO:0045037);; Cellular Component: pore complex (GO:0046…	--|1e-103|cit:102618004|hypothetical protein	--	--	Tim17/Tim22/Tim23/Pmp24 family	Outer envelope pore protein 16, chloroplastic OS=Pisum sativum OX=3888 GN=OEP16 PE=1 SV=1	XP_006488326.1 outer envelope pore protein 16, chloroplastic [Citrus sinensis]
Cs_ont_8g016350	3.94323	4.55785	4.6785	18.7062	18.6346	15.8037	1.97449	2.81035e-62	up	--	--	Molecular Function: structural constituent of cell wall (GO:0005199);; Cellular Component: extracellular region (GO:0005576);; Cellular Component: cell wall (GO:0005618);; Cellular Component: plant-type cell wall (GO:0009505);; Cellular Component: plasmodesma (GO:0009506);; Biological Process: cell wall organization (GO:0071555);;	--|1e-129|cit:107174711|hypothetical protein	--	--	--	Leucine-rich repeat extensin-like protein 3 OS=Arabidopsis thaliana OX=3702 GN=LRX3 PE=1 SV=1	XP_015381315.1 extensin-like [Citrus sinensis]
Cs_ont_1g027130	16.8361	15.0178	15.7476	7.976	7.35307	6.61153	-1.16379	4.40033e-62	down	--	--	Molecular Function: ATP binding (GO:0005524);; Cellular Component: plasma membrane (GO:0005886);; Biological Process: defense response (GO:0006952);; Biological Process: signal transduction (GO:0007165);; Molecular Function: ADP binding (GO:0043531);;	--|0.0|cit:102616725|hypothetical protein	[T]	Signal transduction mechanisms	NB-ARC domain;; Rx N-terminal domain	Disease resistance RPP13-like protein 4 OS=Arabidopsis thaliana OX=3702 GN=RPP13L4 PE=1 SV=2	XP_006466849.1 disease resistance RPP13-like protein 4 [Citrus sinensis]
Cs_ont_5g007120	1.33827	1.55079	1.34142	5.23542	5.37593	5.20234	1.86319	4.93644e-62	up	[L]	Replication, recombination and repair	Cellular Component: THO complex (GO:0000347);; Molecular Function: DNA binding (GO:0003677);; Molecular Function: DNA helicase activity (GO:0003678);; Molecular Function: ATP binding (GO:0005524);; Cellular Component: nucleus (GO:0005634);; Cellular Component: cytoplasm (GO:0005737);; Biological Process: DNA unwinding involved in DNA replication (GO:0006268);; Biological Process: DNA replication …	K02210|0.0|cit:102629070|K02210 MCM7; DNA replication licensing factor MCM7 [EC:3.6.4.12]	[L]	Replication, recombination and repair	MCM P-loop domain;; MCM OB domain;; MCM AAA-lid domain;; MCM N-terminal domain;; Magnesium chelatase, subunit ChlI;; AAA domain (dynein-related subfamily)	DNA replication licensing factor MCM7 OS=Arabidopsis thaliana OX=3702 GN=MCM7 PE=1 SV=2	XP_006492331.1 DNA replication licensing factor MCM7 [Citrus sinensis]
Cs_ont_3g028500	17.6813	16.9416	18.5589	8.0743	6.51592	8.03296	-1.22164	1.38261e-61	down	[R]	General function prediction only	--	K06874|0.0|cit:102629443|K06874 K06874; zinc finger protein	[R]	General function prediction only	ZPR1 zinc-finger domain	--	XP_015383579.1 zinc finger protein ZPR1-like [Citrus sinensis]
QC_newGene_1707	2.91306	3.35362	3.10562	10.2337	10.3874	9.39694	1.64466	1.48601e-61	up	[Q]	Secondary metabolites biosynthesis, transport and catabolism	Molecular Function: iron ion binding (GO:0005506);; Cellular Component: endoplasmic reticulum membrane (GO:0005789);; Biological Process: flavonoid biosynthetic process (GO:0009813);; Cellular Component: integral component of membrane (GO:0016021);; Molecular Function: flavonoid 3'-monooxygenase activity (GO:0016711);; Molecular Function: heme binding (GO:0020037);;	--|0.0|cit:102630520|hypothetical protein	[Q]	Secondary metabolites biosynthesis, transport and catabolism	Cytochrome P450	Flavonoid 3&apos;-monooxygenase OS=Petunia hybrida OX=4102 GN=CYP75B2 PE=2 SV=1	XP_006446018.1 flavonoid 3&apos;-monooxygenase [Citrus clementina]
Cs_ont_1g028830	10.9888	13.0663	13.024	2.65873	2.62098	2.97917	-2.19825	2.03962e-61	down	--	--	Cellular Component: plasma membrane (GO:0005886);; Cellular Component: chloroplast (GO:0009507);;	--|1e-92|cit:102616726|hypothetical protein	--	--	SelR domain	Uncharacterized protein At4g08330, chloroplastic OS=Arabidopsis thaliana OX=3702 GN=At4g08330 PE=1 SV=1	XP_006467026.1 uncharacterized protein At4g08330, chloroplastic [Citrus sinensis]
Cs_ont_5g033670	12.5324	12.6569	12.1095	5.04189	5.46004	5.08835	-1.29096	2.93154e-61	down	[Q]	Secondary metabolites biosynthesis, transport and catabolism	Molecular Function: monooxygenase activity (GO:0004497);; Molecular Function: iron ion binding (GO:0005506);; Cellular Component: integral component of membrane (GO:0016021);; Molecular Function: oxidoreductase activity, acting on paired donors, with incorporation or reduction of molecular oxygen (GO:0016705);; Molecular Function: heme binding (GO:0020037);;	--|0.0|cit:102608708|hypothetical protein	[QI]	--	Cytochrome P450	Cytochrome P450 CYP72A219 OS=Panax ginseng OX=4054 PE=2 SV=1	XP_006495010.1 cytochrome P450 CYP72A219-like [Citrus sinensis]
Cs_ont_5g011250	17.552	16.3476	14.7537	5.21439	5.40802	5.12915	-1.66655	4.63789e-61	down	--	--	Cellular Component: nucleus (GO:0005634);; Biological Process: transcription, DNA-templated (GO:0006351);; Biological Process: regulation of transcription, DNA-templated (GO:0006355);; Biological Process: auxin-activated signaling pathway (GO:0009734);;	K14484|1e-142|cit:102607547|K14484 IAA; auxin-responsive protein IAA	--	--	AUX/IAA family	Auxin-induced protein 22D OS=Vigna radiata var. radiata OX=3916 GN=AUX22D PE=2 SV=1	XP_006479599.1 auxin-induced protein 22D-like [Citrus sinensis]
Cs_ont_3g005450	1.8548	2.23156	1.70249	7.24603	6.52483	6.26664	1.75868	7.49596e-61	up	[RTKL]	--	Molecular Function: protein kinase activity (GO:0004672);; Molecular Function: ATP binding (GO:0005524);; Cellular Component: plasma membrane (GO:0005886);; Cellular Component: integral component of membrane (GO:0016021);;	--|0.0|cit:102624485|hypothetical protein	--	--	Protein tyrosine and serine/threonine kinase;; Protein kinase domain;; Leucine rich repeat;; Leucine Rich repeats (2 copies);; Leucine Rich Repeat	Probable inactive receptor kinase At5g67200 OS=Arabidopsis thaliana OX=3702 GN=At5g67200 PE=1 SV=1	XP_006473279.1 probable inactive receptor kinase At5g67200 [Citrus sinensis]
Cs_ont_5g010840	16.3734	17.7188	16.1162	8.39866	8.22026	8.58446	-1.03433	9.23341e-61	down	[K]	Transcription	Molecular Function: DNA-binding transcription factor activity (GO:0003700);; Cellular Component: nucleus (GO:0005634);; Cellular Component: cytoplasm (GO:0005737);; Biological Process: transcription, DNA-templated (GO:0006351);; Molecular Function: sequence-specific DNA binding (GO:0043565);;	K09419|0.0|cit:102620280|K09419 HSFF; heat shock transcription factor, other eukaryote	[K]	Transcription	HSF-type DNA-binding	Heat stress transcription factor A-6b OS=Arabidopsis thaliana OX=3702 GN=HSFA6b PE=2 SV=1	XP_006479648.1 heat stress transcription factor A-7a [Citrus sinensis]
Cs_ont_3g000200	11.2655	11.7512	10.859	25.1157	27.0387	24.7989	1.149	1.39026e-60	up	--	--	Cellular Component: plasma membrane (GO:0005886);;	--|0.0|cit:102611659|hypothetical protein	--	--	--	Uncharacterized protein At1g76660 OS=Arabidopsis thaliana OX=3702 GN=At1g76660 PE=2 SV=1	XP_024949759.1 uncharacterized protein At1g76660 [Citrus sinensis]
Cs_ont_2g015040	5.58776	5.50271	5.43837	12.352	13.1528	13.6253	1.20731	1.73035e-60	up	[Z]	Cytoskeleton	Cellular Component: cytoplasm (GO:0005737);; Cellular Component: actin filament (GO:0005884);; Cellular Component: actin filament bundle (GO:0032432);; Molecular Function: actin filament binding (GO:0051015);; Biological Process: actin filament bundle assembly (GO:0051017);; Biological Process: actin filament network formation (GO:0051639);; Biological Process: actin crosslink formation (GO:00517…	K17275|0.0|cit:102624470|K17275 PLS1; plastin-1	[Z]	Cytoskeleton	Calponin homology (CH) domain;; CAMSAP CH domain;; CH-like domain in sperm protein	Fimbrin-2 OS=Arabidopsis thaliana OX=3702 GN=FIM2 PE=2 SV=1	XP_006492231.1 fimbrin-2 [Citrus sinensis]
Cs_ont_7g001430	15.3282	13.6189	14.4966	32.5622	31.6426	31.8097	1.10717	2.36937e-60	up	[E]	Amino acid transport and metabolism	Biological Process: lipid catabolic process (GO:0016042);; Molecular Function: hydrolase activity (GO:0016787);; Cellular Component: apoplast (GO:0048046);;	--|0.0|cit:102607088|hypothetical protein	[I]	Lipid transport and metabolism	GDSL-like Lipase/Acylhydrolase family;; GDSL-like Lipase/Acylhydrolase	GDSL esterase/lipase CPRD49 OS=Arabidopsis thaliana OX=3702 GN=CPRD49 PE=2 SV=1	XP_006486322.1 GDSL esterase/lipase CPRD49 [Citrus sinensis]
Cs_ont_3g020090	1.61483	1.62393	1.47917	5.03684	4.96421	5.12636	1.64573	3.48106e-60	up	--	--	--	--|0.0|cit:102624475|hypothetical protein	--	--	--	--	XP_006471622.1 uncharacterized protein LOC102624475 isoform X2 [Citrus sinensis]
Cs_ont_7g015720	11.3284	10.7462	12.2503	28.8419	29.5968	26.9555	1.27767	3.57602e-60	up	--	--	Cellular Component: plasma membrane (GO:0005886);; Biological Process: auxin-activated signaling pathway (GO:0009734);; Cellular Component: anchored component of membrane (GO:0031225);; Molecular Function: metal ion binding (GO:0046872);; Biological Process: oxidation-reduction process (GO:0055114);;	--|1e-161|cit:107177770|hypothetical protein	[T]	Signal transduction mechanisms	Protein of unknown function (DUF568)	Auxin-induced in root cultures protein 12 OS=Arabidopsis thaliana OX=3702 GN=AIR12 PE=1 SV=3	XP_015387663.1 auxin-induced in root cultures protein 12 [Citrus sinensis]
Cs_ont_5g012440	9.13472	8.66649	8.31746	23.6257	21.3574	23.7599	1.35941	4.50792e-60	up	--	--	Molecular Function: hydrolase activity, acting on ester bonds (GO:0016788);; Biological Process: indoleacetic acid conjugate metabolic process (GO:0033473);; Biological Process: shoot system development (GO:0048367);; Molecular Function: methyl indole-3-acetate esterase activity (GO:0080030);;	--|0.0|cit:102625455|hypothetical protein	--	--	Alpha/beta hydrolase family;; alpha/beta hydrolase fold	Methylesterase 17 OS=Arabidopsis thaliana OX=3702 GN=MES17 PE=1 SV=1	XP_006479484.1 methylesterase 17-like [Citrus sinensis]
Cs_ont_1g018400	28.5433	27.9818	27.0429	3.00349	4.35954	4.45413	-2.85469	5.19888e-60	down	--	--	Cellular Component: cytoplasm (GO:0005737);; Biological Process: response to heat (GO:0009408);; Biological Process: response to high light intensity (GO:0009644);; Biological Process: response to hydrogen peroxide (GO:0042542);;	K13993|1e-109|cit:102627015|K13993 HSP20; HSP20 family protein	[O]	Posttranslational modification, protein turnover, chaperones	Hsp20/alpha crystallin family	17.4 kDa class III heat shock protein OS=Arabidopsis thaliana OX=3702 GN=HSP17.4B PE=2 SV=1	XP_024952656.1 17.4 kDa class III heat shock protein [Citrus sinensis]
Cs_ont_3g031310	2.28677	2.12978	2.02283	5.22279	5.14181	5.30868	1.24743	5.24082e-60	up	[L]	Replication, recombination and repair	Molecular Function: DNA binding (GO:0003677);; Molecular Function: chromatin binding (GO:0003682);; Molecular Function: DNA (cytosine-5-)-methyltransferase activity (GO:0003886);; Cellular Component: nucleus (GO:0005634);; Biological Process: maintenance of DNA methylation (GO:0010216);; Biological Process: DNA methylation on cytosine within a CG sequence (GO:0010424);;	K00558|0.0|dzi:111278868|K00558 DNMT1; DNA (cytosine-5)-methyltransferase 1 [EC:2.1.1.37]	--	--	Cytosine specific DNA methyltransferase replication foci domain;; C-5 cytosine-specific DNA methylase;; BAH domain	DNA (cytosine-5)-methyltransferase 1B OS=Oryza sativa subsp. japonica OX=39947 GN=MET1B PE=2 SV=1	NP_001275841.1 DNA (cytosine-5)-methyltransferase 1-like [Citrus sinensis]
Cs_ont_9g000760	9.41406	10.0773	9.64625	2.78215	2.86028	3.14953	-1.75968	1.34853e-59	down	[M]	Cell wall/membrane/envelope biogenesis	Cellular Component: cytoplasm (GO:0005737);; Biological Process: galactose metabolic process (GO:0006012);; Biological Process: response to oxidative stress (GO:0006979);; Biological Process: response to cold (GO:0009409);; Biological Process: response to water deprivation (GO:0009414);; Biological Process: response to salt stress (GO:0009651);; Biological Process: response to abscisic acid (GO:0…	K18819|0.0|cit:102628674|K18819 GOLS; inositol 3-alpha-galactosyltransferase [EC:2.4.1.123]	[G]	Carbohydrate transport and metabolism	Glycosyl transferase family 8	Galactinol synthase 2 OS=Arabidopsis thaliana OX=3702 GN=GOLS2 PE=1 SV=1	XP_006488788.1 galactinol synthase 2-like [Citrus sinensis]
Cs_ont_9g010400	0.957714	0.98973	1.09237	3.79589	3.74112	3.78627	1.85605	1.45525e-59	up	--	--	--	--|0.0|cit:102607066|hypothetical protein	--	--	--	--	XP_006480218.1 uncharacterized protein LOC102607066 [Citrus sinensis]
Cs_ont_8g019030	20.5353	22.8817	25.5169	7.35746	7.06774	7.78368	-1.66601	1.46383e-59	down	--	--	--	--|9e-87|cit:107175381|hypothetical protein	--	--	--	--	XP_024957450.1 uncharacterized protein LOC112499208 [Citrus sinensis]
Cs_ont_9g012570	16.7463	16.5922	18.2584	9.65041	8.02008	8.2126	-1.03103	4.16752e-59	down	--	--	Molecular Function: diacylglycerol O-acyltransferase activity (GO:0004144);; Cellular Component: endoplasmic reticulum membrane (GO:0005789);; Cellular Component: lipid droplet (GO:0005811);; Biological Process: glycerol metabolic process (GO:0006071);; Biological Process: lipid metabolic process (GO:0006629);; Cellular Component: integral component of membrane (GO:0016021);;	K22848|0.0|cit:102607304|K22848 DGAT2; diacylglycerol O-acyltransferase 2, plant [EC:2.3.1.20]	[I]	Lipid transport and metabolism	Diacylglycerol acyltransferase	Diacylglycerol O-acyltransferase 2D OS=Glycine max OX=3847 GN=DGAT2D PE=1 SV=1	XP_006489798.1 diacylglycerol O-acyltransferase 2D [Citrus sinensis]
Cs_ont_9g024100	3.98412	4.7538	4.71947	13.4953	12.2622	12.9725	1.48907	8.38017e-59	up	--	--	Cellular Component: extracellular space (GO:0005615);; Cellular Component: plant-type cell wall (GO:0009505);; Cellular Component: plasmodesma (GO:0009506);; Cellular Component: apoplast (GO:0048046);; Biological Process: response to karrikin (GO:0080167);;	--|0.0|cit:102619166|hypothetical protein	--	--	Phosphate-induced protein 1 conserved region	Protein EXORDIUM-like 3 OS=Arabidopsis thaliana OX=3702 GN=EXL3 PE=2 SV=1	XP_024948037.1 protein EXORDIUM-like 3 [Citrus sinensis]
Cs_ont_9g014910	2.16253	2.23738	2.67099	12.771	11.9623	14.3728	2.42888	1.37569e-58	up	--	--	Molecular Function: obsolete signal transducer activity (GO:0004871);; Molecular Function: hormone activity (GO:0005179);; Cellular Component: intracellular (GO:0005622);; Biological Process: cell-cell signaling (GO:0007267);; Cellular Component: plasmodesma (GO:0009506);; Biological Process: calcium-mediated signaling (GO:0019722);; Cellular Component: apoplast (GO:0048046);;	--|6e-29|sot:102591621|hypothetical protein	--	--	Rapid ALkalinization Factor (RALF)	Protein RALF-like 32 OS=Arabidopsis thaliana OX=3702 GN=RALFL32 PE=3 SV=1	XP_015380722.1 protein RALF-like 32 [Citrus sinensis]
Cs_ont_2g006620	8.35191	8.07688	7.9473	21.8173	20.2732	19.727	1.30573	2.88542e-58	up	--	--	Cellular Component: extracellular region (GO:0005576);; Cellular Component: cell wall (GO:0005618);; Cellular Component: vacuole (GO:0005773);; Biological Process: response to abscisic acid (GO:0009737);;	--|0.0|cit:102622014|hypothetical protein	--	--	Salt stress response/antifungal	Cysteine-rich repeat secretory protein 38 OS=Arabidopsis thaliana OX=3702 GN=CRRSP38 PE=2 SV=1	XP_006467960.1 cysteine-rich repeat secretory protein 38-like [Citrus sinensis]
Cs_ont_4g014940	17.9265	18.7034	20.1572	8.72822	8.0328	8.59442	-1.20211	1.88453e-57	down	--	--	--	--|0.0|cit:102615531|hypothetical protein	--	--	Aluminium induced protein	Stem-specific protein TSJT1 OS=Nicotiana tabacum OX=4097 GN=TSJT1 PE=2 SV=1	XP_006464719.1 stem-specific protein TSJT1 [Citrus sinensis]
Cs_ont_2g024230	3.28094	3.58178	3.45392	8.13725	8.84288	8.37128	1.26822	2.00487e-57	up	--	--	--	--|0.0|cit:102610234|hypothetical protein	[T]	Signal transduction mechanisms	--	--	XP_006470071.3 uncharacterized protein LOC102610234 [Citrus sinensis]
Cs_ont_9g002650	0.785253	0.737884	0.777095	4.58774	4.3514	4.3123	2.4759	3.97812e-57	up	[V]	Defense mechanisms	Molecular Function: drug transmembrane transporter activity (GO:0015238);; Molecular Function: antiporter activity (GO:0015297);; Cellular Component: integral component of membrane (GO:0016021);;	K03327|0.0|cit:102607988|K03327 TC.MATE; multidrug resistance protein, MATE family	[R]	General function prediction only	MatE	Protein DETOXIFICATION 55 OS=Arabidopsis thaliana OX=3702 GN=DTX55 PE=2 SV=1	XP_006489047.1 protein DETOXIFICATION 55 [Citrus sinensis]
Cs_ont_8g003370	8.3538	9.62808	9.77375	2.59816	2.38889	2.6213	-1.89436	4.78925e-57	down	[KAD]	--	Molecular Function: RNA polymerase II transcription factor activity, sequence-specific DNA binding (GO:0000981);; Molecular Function: transcription factor activity, RNA polymerase II transcription factor recruiting (GO:0001135);; Molecular Function: DNA-binding transcription factor activity (GO:0003700);; Cellular Component: nucleus (GO:0005634);; Biological Process: transcription, DNA-templated …	K09422|0.0|cit:102621723|K09422 MYBP; transcription factor MYB, plant	[K]	Transcription	Myb-like DNA-binding domain;; Myb-like DNA-binding domain;; Myb-like DNA-binding domain	Transcription factor MYB48 OS=Arabidopsis thaliana OX=3702 GN=MYB48 PE=2 SV=1	XP_006488255.1 transcription factor MYB59 isoform X1 [Citrus sinensis]
Cs_ont_5g017080	9.72308	10.6599	9.93048	24.2851	23.526	21.3217	1.15501	5.82972e-57	up	[GER]	--	--	K15287|0.0|cit:102621974|K15287 SLC35F1_2; solute carrier family 35, member F1/2	[S]	Function unknown	Solute carrier family 35;; EamA-like transporter family;; CRT-like, chloroquine-resistance transporter-like	--	XP_006478862.1 solute carrier family 35 member F2-like [Citrus sinensis]
Cs_ont_6g005320	14.2094	16.3801	17.3909	2.2536	2.5703	2.72011	-2.68972	9.78543e-57	down	[O]	Posttranslational modification, protein turnover, chaperones	Biological Process: response to reactive oxygen species (GO:0000302);; Cellular Component: peroxisomal matrix (GO:0005782);; Biological Process: protein folding (GO:0006457);; Biological Process: response to heat (GO:0009408);;	K13993|2e-92|cit:102624423|K13993 HSP20; HSP20 family protein	[O]	Posttranslational modification, protein turnover, chaperones	Hsp20/alpha crystallin family	15.7 kDa heat shock protein, peroxisomal OS=Arabidopsis thaliana OX=3702 GN=HSP15.7 PE=2 SV=1	XP_015386989.1 LOW QUALITY PROTEIN: 15.7 kDa heat shock protein, peroxisomal [Citrus sinensis]
Cs_ont_1g024230	18.8913	18.0882	17.4028	8.40399	8.38247	9.11192	-1.10439	1.08293e-56	down	[Q]	Secondary metabolites biosynthesis, transport and catabolism	Molecular Function: monooxygenase activity (GO:0004497);; Molecular Function: iron ion binding (GO:0005506);; Cellular Component: integral component of membrane (GO:0016021);; Molecular Function: oxidoreductase activity, acting on paired donors, with incorporation or reduction of molecular oxygen (GO:0016705);; Molecular Function: heme binding (GO:0020037);;	K13260|0.0|cit:102624248|K13260 CYP81E1_7; isoflavone/4'-methoxyisoflavone 2'-hydroxylase [EC:1.14.14.90 1.14.14.89]	[Q]	Secondary metabolites biosynthesis, transport and catabolism	Cytochrome P450	Cytochrome P450 81E8 OS=Medicago truncatula OX=3880 GN=CYP81E8 PE=2 SV=1	XP_006466536.1 cytochrome P450 81E8-like [Citrus sinensis]
Cs_ont_7g028900	2.25652	1.93793	1.70042	5.54552	6.08686	5.45136	1.49585	1.62631e-56	up	[L]	Replication, recombination and repair	Biological Process: resolution of meiotic recombination intermediates (GO:0000712);; Biological Process: sister chromatid segregation (GO:0000819);; Molecular Function: DNA binding (GO:0003677);; Molecular Function: DNA topoisomerase activity (GO:0003916);; Molecular Function: DNA topoisomerase type II (ATP-hydrolyzing) activity (GO:0003918);; Molecular Function: ATP binding (GO:0005524);; Cellul…	K03164|0.0|cit:102610705|K03164 TOP2; DNA topoisomerase II [EC:5.6.2.2]	[B]	Chromatin structure and dynamics	DNA gyrase/topoisomerase IV, subunit A;; C-terminal associated domain of TOPRIM;; DNA gyrase B;; Histidine kinase-, DNA gyrase B-, and HSP90-like ATPase;; Toprim domain	DNA topoisomerase 2 OS=Arabidopsis thaliana OX=3702 GN=TOP2 PE=2 SV=2	XP_006482851.1 DNA topoisomerase 2 isoform X2 [Citrus sinensis]
Cs_ont_5g038620	1.04181	0.887822	0.898721	4.31465	5.13868	4.16598	2.22593	3.17925e-56	up	[L]	Replication, recombination and repair	Molecular Function: DNA binding (GO:0003677);; Molecular Function: helicase activity (GO:0004386);; Molecular Function: ATP binding (GO:0005524);; Cellular Component: nucleus (GO:0005634);; Biological Process: DNA replication (GO:0006260);; Biological Process: DNA repair (GO:0006281);; Biological Process: DNA recombination (GO:0006310);; Molecular Function: metal ion binding (GO:0046872);;	K07466|0.0|cit:102626798|K07466 RFA1; replication factor A1	[L]	Replication, recombination and repair	Replication protein A OB domain;; Replication factor-A protein 1, N-terminal domain;; OB-fold nucleic acid binding domain;; Domain of unknown function DUF223	Replication protein A 70 kDa DNA-binding subunit D OS=Arabidopsis thaliana OX=3702 GN=RPA1D PE=2 SV=1	XP_006477677.1 replication protein A 70 kDa DNA-binding subunit B [Citrus sinensis]
Cs_ont_5g033590	15.9948	15.0634	13.9552	6.20933	5.80769	5.87672	-1.36612	4.77409e-56	down	[Q]	Secondary metabolites biosynthesis, transport and catabolism	Molecular Function: monooxygenase activity (GO:0004497);; Molecular Function: iron ion binding (GO:0005506);; Cellular Component: integral component of membrane (GO:0016021);; Molecular Function: oxidoreductase activity, acting on paired donors, with incorporation or reduction of molecular oxygen (GO:0016705);; Molecular Function: heme binding (GO:0020037);;	--|0.0|cit:102609658|hypothetical protein	[QI]	--	Cytochrome P450	Cytochrome P450 CYP72A219 OS=Panax ginseng OX=4054 PE=2 SV=1	XP_006477948.1 cytochrome P450 CYP72A219-like [Citrus sinensis]
Cs_ont_4g027080	16.4974	16.609	16.9492	34.4411	35.4274	33.7515	1.01459	1.3272e-55	up	--	--	--	--|1e-123|cit:102609849|hypothetical protein	--	--	--	Transcription factor IBH1-like 1 OS=Arabidopsis thaliana OX=3702 GN=IBL1 PE=1 SV=1	XP_006474097.1 transcription factor IBH1-like 1 [Citrus sinensis]
Cs_ont_4g013510	12.4765	14.009	13.5454	4.8984	5.00267	5.01179	-1.4581	4.05048e-55	down	[R]	General function prediction only	Cellular Component: endoplasmic reticulum membrane (GO:0005789);; Biological Process: auxin-activated signaling pathway (GO:0009734);; Cellular Component: integral component of membrane (GO:0016021);; Biological Process: transmembrane transport (GO:0055085);;	--|0.0|cit:102616415|hypothetical protein	[S]	Function unknown	Membrane transport protein	Protein PIN-LIKES 1 OS=Arabidopsis thaliana OX=3702 GN=PILS1 PE=2 SV=1	XP_024956199.1 protein PIN-LIKES 3 isoform X1 [Citrus sinensis]
QC_newGene_831	0.562011	0.479574	0.427691	3.99832	4.31763	4.22659	3.04092	4.14493e-55	up	[J]	Translation, ribosomal structure and biogenesis	Cellular Component: nucleus (GO:0005634);; Biological Process: regulation of transcription, DNA-templated (GO:0006355);; Molecular Function: zinc ion binding (GO:0008270);;	--|0.0|cit:102623676|hypothetical protein	--	--	MULE transposase domain;; FAR1 DNA-binding domain	Protein FAR1-RELATED SEQUENCE 5 OS=Arabidopsis thaliana OX=3702 GN=FRS5 PE=1 SV=1	XP_006487498.1 protein FAR1-RELATED SEQUENCE 5-like [Citrus sinensis]
QC_newGene_1598	0.066571	0.130075	0.051362	1.20015	1.67107	1.3901	4.09667	4.64222e-55	up	--	--	--	--|0.0|cit:102608724|hypothetical protein	--	--	Transposase-associated domain;; Transposase family tnp2;; Domain of unknown function (DUF4218)	--	XP_015386506.1 uncharacterized protein LOC102608724 isoform X2 [Citrus sinensis]
Cs_ont_1g027580	15.5401	14.8633	14.1592	7.02531	6.81751	6.80304	-1.14181	8.86653e-55	down	--	--	Cellular Component: mitochondrion (GO:0005739);; Biological Process: cell death (GO:0008219);; Cellular Component: chloroplast (GO:0009507);; Cellular Component: chloroplast thylakoid (GO:0009534);; Cellular Component: chloroplast thylakoid membrane (GO:0009535);; Cellular Component: plastid (GO:0009536);; Cellular Component: chloroplast stroma (GO:0009570);; Biological Process: chloroplast organ…	--|0.0|cit:102606995|hypothetical protein	--	--	Protein CHAPERONE-LIKE PROTEIN OF POR1-like	Protein CHAPERONE-LIKE PROTEIN OF POR1, chloroplastic OS=Arabidopsis thaliana OX=3702 GN=CPP1 PE=1 SV=1	XP_006466908.1 protein CHAPERONE-LIKE PROTEIN OF POR1, chloroplastic [Citrus sinensis]
Cs_ont_1g004240	13.1231	13.3665	12.8982	4.95431	4.9244	4.39177	-1.49597	1.05868e-54	down	[O]	Posttranslational modification, protein turnover, chaperones	Molecular Function: zinc ion binding (GO:0008270);; Cellular Component: integral component of membrane (GO:0016021);; Biological Process: proteasome-mediated ubiquitin-dependent protein catabolic process (GO:0043161);; Molecular Function: ubiquitin protein ligase activity (GO:0061630);;	K19040|1e-163|cit:102619331|K19040 ATL76S; E3 ubiquitin-protein ligase ATL10/75/76/77/78 [EC:2.3.2.27]	[O]	Posttranslational modification, protein turnover, chaperones	Ring finger domain;; RING-like zinc finger;; Zinc finger, C3HC4 type (RING finger);; RING-H2 zinc finger domain;; Zinc finger, C3HC4 type (RING finger);; Anaphase-promoting complex subunit 11 RING-H2 finger	RING-H2 finger protein ATL10 OS=Arabidopsis thaliana OX=3702 GN=ATL10 PE=2 SV=1	XP_024954753.1 RING-H2 finger protein ATL10-like [Citrus sinensis]
Cs_ont_2g018500	8.25901	7.65301	7.82304	17.1936	17.7106	18.4111	1.13045	1.65348e-54	up	--	--	Cellular Component: extracellular region (GO:0005576);; Molecular Function: cellulase activity (GO:0008810);; Biological Process: cellulose catabolic process (GO:0030245);; Biological Process: cell wall organization (GO:0071555);;	--|0.0|cit:102618390|hypothetical protein	--	--	Glycosyl hydrolase family 9	Endoglucanase 11 OS=Arabidopsis thaliana OX=3702 GN=At2g32990 PE=2 SV=1	XP_006469628.1 endoglucanase 11 [Citrus sinensis]
Cs_ont_1g014330	8.34363	8.10592	7.88488	2.39249	2.59127	2.48318	-1.73401	3.24484e-54	down	[E]	Amino acid transport and metabolism	--	--|1e-122|cit:102630180|hypothetical protein	--	--	Glyoxalase/Bleomycin resistance protein/Dioxygenase superfamily	--	XP_006465353.1 uncharacterized protein LOC102630180 [Citrus sinensis]
Cs_ont_4g028380	1.2289	1.36757	1.16453	5.23934	4.6244	4.4017	1.88686	5.49086e-54	up	[L]	Replication, recombination and repair	Cellular Component: THO complex (GO:0000347);; Molecular Function: DNA helicase activity (GO:0003678);; Molecular Function: chromatin binding (GO:0003682);; Molecular Function: DNA replication origin binding (GO:0003688);; Molecular Function: ATP binding (GO:0005524);; Cellular Component: nucleus (GO:0005634);; Cellular Component: cytoplasm (GO:0005737);; Biological Process: DNA unwinding involve…	K02209|0.0|cit:102622245|K02209 MCM5; DNA replication licensing factor MCM5 [EC:3.6.4.12]	[L]	Replication, recombination and repair	MCM P-loop domain;; MCM OB domain;; MCM AAA-lid domain;; MCM N-terminal domain;; Magnesium chelatase, subunit ChlI;; AAA domain (dynein-related subfamily)	DNA replication licensing factor MCM5 OS=Arabidopsis thaliana OX=3702 GN=MCM5 PE=1 SV=1	XP_006473961.1 DNA replication licensing factor MCM5 isoform X1 [Citrus sinensis]
Cs_ont_6g005180	5.65691	4.82823	4.93741	13.7727	14.2389	14.7352	1.43269	8.48261e-54	up	[H]	Coenzyme transport and metabolism	Molecular Function: dimethylallyltranstransferase activity (GO:0004161);; Molecular Function: farnesyltranstransferase activity (GO:0004311);; Molecular Function: geranyltranstransferase activity (GO:0004337);; Cellular Component: chloroplast (GO:0009507);; Biological Process: carotenoid biosynthetic process (GO:0016117);; Biological Process: geranyl diphosphate biosynthetic process (GO:0033384);…	K13789|0.0|cit:102629106|K13789 GGPS; geranylgeranyl diphosphate synthase, type II [EC:2.5.1.1 2.5.1.10 2.5.1.29]	[H]	Coenzyme transport and metabolism	Polyprenyl synthetase	Geranylgeranyl pyrophosphate synthase, chloroplastic OS=Hevea brasiliensis OX=3981 GN=GGPS PE=1 SV=1	XP_006482129.1 geranylgeranyl pyrophosphate synthase 7, chloroplastic-like [Citrus sinensis]
QC_newGene_1898	6.17201	6.47862	5.21316	16.6905	16.7856	16.2689	1.44183	1.16081e-53	up	--	--	Cellular Component: cytosol (GO:0005829);; Biological Process: ubiquitin-dependent protein catabolic process (GO:0006511);; Biological Process: protein deubiquitination (GO:0016579);; Molecular Function: thiol-dependent ubiquitinyl hydrolase activity (GO:0036459);;	--|0.0|cit:102614518|hypothetical protein	[DR]	--	MATH domain	Ubiquitin carboxyl-terminal hydrolase 12 OS=Arabidopsis thaliana OX=3702 GN=UBP12 PE=1 SV=2	XP_006432757.1 probable inactive serine/threonine-protein kinase fnkC [Citrus clementina]
Cs_ont_1g020320	6.85525	7.13178	6.43918	2.78935	2.81421	2.86693	-1.30438	1.54762e-53	down	[I]	Lipid transport and metabolism	Molecular Function: phospholipase D activity (GO:0004630);; Molecular Function: calcium ion binding (GO:0005509);; Cellular Component: plasma membrane (GO:0005886);; Biological Process: response to osmotic stress (GO:0006970);; Biological Process: cellular response to nitrogen starvation (GO:0006995);; Biological Process: phospholipid catabolic process (GO:0009395);; Biological Process: post-embr…	K01115|0.0|cit:102619040|K01115 PLD1_2; phospholipase D1/2 [EC:3.1.4.4]	[I]	Lipid transport and metabolism	Phospholipase D C terminal;; EF hand;; EF-hand domain pair;; EF-hand domain;; Phospholipase D Active site motif;; PLD-like domain;; EF hand;; C2 domain	Phospholipase D alpha 4 OS=Arabidopsis thaliana OX=3702 GN=PLDALPHA4 PE=2 SV=1	XP_006466157.1 phospholipase D alpha 4 [Citrus sinensis]
Cs_ont_4g020620	11.5198	11.9133	12.6126	4.16641	4.14545	3.70104	-1.61747	4.4057e-53	down	[S]	Function unknown	Molecular Function: phosphoprotein phosphatase activity (GO:0004721);;	--|5e-27|cpap:110820723|hypothetical protein	--	--	--	Formin-like protein 20 OS=Arabidopsis thaliana OX=3702 GN=FH20 PE=2 SV=3	XP_006494990.1 formin-like protein 20 [Citrus sinensis]
Cs_ont_5g042740	7.01048	7.22684	6.64466	2.62286	2.43079	2.61737	-1.4792	4.59003e-53	down	--	--	Molecular Function: DNA-binding transcription factor activity (GO:0003700);; Cellular Component: nucleus (GO:0005634);; Biological Process: transcription, DNA-templated (GO:0006351);; Biological Process: defense response (GO:0006952);; Biological Process: response to cold (GO:0009409);; Biological Process: ethylene-activated signaling pathway (GO:0009873);; Biological Process: response to chitin …	K09286|0.0|cit:102614444|K09286 EREBP; EREBP-like factor	--	--	AP2 domain	Ethylene-responsive transcription factor 5 OS=Arabidopsis thaliana OX=3702 GN=ERF5 PE=2 SV=1	XP_006477126.2 ethylene-responsive transcription factor 6-like [Citrus sinensis]
Cs_ont_8g002460	13.2294	14.7771	16.9686	34.3658	34.6236	33.374	1.15066	5.87564e-53	up	--	--	Cellular Component: extracellular region (GO:0005576);; Cellular Component: cytosol (GO:0005829);; Biological Process: syncytium formation (GO:0006949);; Cellular Component: plant-type cell wall (GO:0009505);; Cellular Component: plasmodesma (GO:0009506);; Biological Process: plant-type cell wall organization (GO:0009664);; Cellular Component: membrane (GO:0016020);;	--|0.0|cit:102621431|hypothetical protein	--	--	Expansin C-terminal domain;; Lytic transglycolase	Expansin-A4 OS=Arabidopsis thaliana OX=3702 GN=EXPA4 PE=1 SV=1	XP_006488339.1 expansin-A4 [Citrus sinensis]
Cs_ont_1g029380	11.6258	10.5729	10.2071	5.53804	5.59472	5.19481	-1.02346	7.6338e-53	down	--	--	--	--|0.0|cit:102607101|hypothetical protein	--	--	Domain of unknown function (DUF4378);; DUF761-associated sequence motif	--	XP_024953666.1 uncharacterized protein LOC102607101 isoform X1 [Citrus sinensis]
Cs_ont_5g035980	48.738	48.3142	51.6847	23.3044	23.0124	25.795	-1.07986	1.56475e-52	down	[R]	General function prediction only	Cellular Component: chloroplast (GO:0009507);; Cellular Component: chloroplast stroma (GO:0009570);; Molecular Function: glyoxalase III activity (GO:0019172);; Molecular Function: protein deglycase activity (GO:0036524);;	K03152|1e-119|cit:102630221|K03152 thiJ; protein deglycase [EC:3.5.1.124]	[RV]	--	DJ-1/PfpI family	Protein DJ-1 homolog B OS=Arabidopsis thaliana OX=3702 GN=DJ1B PE=1 SV=1	XP_015381228.1 LOW QUALITY PROTEIN: protein DJ-1 homolog B-like [Citrus sinensis]
Cs_ont_3g018220	4.92879	4.34388	5.01987	10.8272	10.8308	10.8524	1.12186	1.81748e-52	up	[L]	Replication, recombination and repair	Molecular Function: RNA helicase activity (GO:0003724);; Molecular Function: ATP binding (GO:0005524);; Cellular Component: cytoplasm (GO:0005737);; Biological Process: virus induced gene silencing (GO:0009616);; Biological Process: posttranscriptional gene silencing by RNA (GO:0035194);;	K18422|0.0|cit:102619574|K18422 MOV10; helicase MOV-10 [EC:3.6.4.13]	[A]	RNA processing and modification	AAA domain;; AAA domain;; AAA domain;; AAA domain;; UvrD/REP helicase N-terminal domain;; Type III restriction enzyme, res subunit;; Viral (Superfamily 1) RNA helicase	Probable RNA helicase SDE3 OS=Arabidopsis thaliana OX=3702 GN=SDE3 PE=1 SV=1	XP_015383901.1 probable RNA helicase SDE3 [Citrus sinensis]
Cs_ont_8g028590	20.0728	21.9845	20.9089	10.3503	10.5981	11.0838	-1.00929	2.79304e-52	down	--	--	Cellular Component: signal recognition particle, endoplasmic reticulum targeting (GO:0005786);; Cellular Component: chloroplast (GO:0009507);; Cellular Component: chloroplast thylakoid membrane (GO:0009535);; Cellular Component: chloroplast stroma (GO:0009570);; Biological Process: response to high light intensity (GO:0009644);; Cellular Component: chloroplast envelope (GO:0009941);; Molecular Fu…	K12271|0.0|cit:102607185|K12271 SRP43; signal recognition particle 43 kDa protein	[R]	General function prediction only	Chromo (CHRromatin Organisation MOdifier) domain;; Ankyrin repeats (many copies);; Ankyrin repeats (3 copies);; Ankyrin repeats (many copies);; Ankyrin repeat;; Ankyrin repeat;; Domain of unknown function (DUF1918)	Signal recognition particle 43 kDa protein, chloroplastic OS=Arabidopsis thaliana OX=3702 GN=CAO PE=1 SV=2	XP_006486658.1 signal recognition particle 43 kDa protein, chloroplastic [Citrus sinensis]
Cs_ont_5g027790	8.59604	8.8553	9.6397	3.82164	3.28621	3.10773	-1.45418	3.14779e-52	down	--	--	--	--|0.0|cit:102630953|hypothetical protein	--	--	Protein of unknown function (DUF789)	--	XP_024955152.1 uncharacterized protein LOC102630953 isoform X1 [Citrus sinensis]
Cs_ont_4g002650	9.90498	9.3972	9.89327	4.48254	4.79732	4.15891	-1.15444	7.76078e-52	down	[E]	Amino acid transport and metabolism	Biological Process: oligopeptide transport (GO:0006857);; Biological Process: response to wounding (GO:0009611);; Biological Process: response to jasmonic acid (GO:0009753);; Molecular Function: symporter activity (GO:0015293);; Cellular Component: integral component of membrane (GO:0016021);; Biological Process: nitrate assimilation (GO:0042128);;	--|0.0|cit:102617586|hypothetical protein	[E]	Amino acid transport and metabolism	POT family	Protein NRT1/ PTR FAMILY 6.2 OS=Arabidopsis thaliana OX=3702 GN=NPF6.2 PE=1 SV=1	XP_006483348.1 protein NRT1/ PTR FAMILY 6.2-like isoform X1 [Citrus sinensis]
Cs_ont_2g004980	5.65483	4.71927	4.19913	15.3894	15.3241	15.4093	1.5551	1.26504e-51	up	--	--	--	--|1e-130|cit:102624080|hypothetical protein	--	--	Helix-loop-helix DNA-binding domain	Transcription factor bHLH162 OS=Arabidopsis thaliana OX=3702 GN=BHLH162 PE=1 SV=1	XP_024950353.1 transcription factor bHLH162 isoform X2 [Citrus sinensis]
Cs_ont_5g007960	13.6377	13.1408	14.0799	32.1198	31.1225	33.1949	1.2008	1.96689e-51	up	[R]	General function prediction only	--	--|0.0|cit:102612779|hypothetical protein	[I]	Lipid transport and metabolism	Alpha/beta hydrolase family;; alpha/beta hydrolase fold	--	XP_006479995.1 uncharacterized protein LOC102612779 isoform X1 [Citrus sinensis]
Cs_ont_1g000260	3.14503	2.71076	3.15139	9.64855	10.5618	9.2607	1.67781	2.68658e-51	up	--	--	--	--|1e-176|cit:102620656|hypothetical protein	--	--	--	--	XP_006464237.1 uncharacterized protein LOC102620656 isoform X2 [Citrus sinensis]
Cs_ont_5g016850	11.2016	12.0739	14.9381	3.36618	2.08973	2.73511	-2.25595	2.87314e-51	down	--	--	Molecular Function: fatty acid binding (GO:0005504);; Cellular Component: endoplasmic reticulum (GO:0005783);; Biological Process: lipid transport (GO:0006869);; Molecular Function: zinc ion binding (GO:0008270);; Cellular Component: plasmodesma (GO:0009506);; Biological Process: systemic acquired resistance (GO:0009627);; Biological Process: systemic acquired resistance, salicylic acid mediated …	--|2e-44|hbr:110632517|hypothetical protein	--	--	Probable lipid transfer;; Protease inhibitor/seed storage/LTP family	Putative lipid-transfer protein DIR1 OS=Arabidopsis thaliana OX=3702 GN=DIR1 PE=1 SV=1	XP_015388402.1 putative lipid-transfer protein DIR1 [Citrus sinensis]
Cs_ont_5g009240	11.2307	11.2112	13.1112	4.70442	3.99256	3.74379	-1.54964	2.87987e-51	down	--	--	Molecular Function: peroxidase activity (GO:0004601);; Cellular Component: extracellular region (GO:0005576);; Cellular Component: endoplasmic reticulum (GO:0005783);; Biological Process: response to oxidative stress (GO:0006979);; Biological Process: response to desiccation (GO:0009269);; Biological Process: response to cold (GO:0009409);; Cellular Component: plant-type cell wall (GO:0009505);; …	K00430|0.0|cit:102622157|K00430 E1.11.1.7; peroxidase [EC:1.11.1.7]	--	--	Peroxidase	Peroxidase 3 OS=Arabidopsis thaliana OX=3702 GN=PER3 PE=2 SV=1	XP_006479844.1 peroxidase 3 [Citrus sinensis]
Cs_ont_1g005570	7.20804	6.82982	6.99855	0.152595	0.181632	0.22163	-5.1727	3.72867e-51	down	--	--	Molecular Function: DNA binding (GO:0003677);; Molecular Function: DNA-binding transcription factor activity (GO:0003700);; Cellular Component: nucleus (GO:0005634);; Biological Process: transcription, DNA-templated (GO:0006351);; Biological Process: xylem development (GO:0010089);; Biological Process: regulation of programmed cell death (GO:0043067);; Biological Process: shoot system development…	--|1e-160|cit:102628071|hypothetical protein	--	--	No apical meristem (NAM) protein	NAC domain-containing protein 104 OS=Arabidopsis thaliana OX=3702 GN=NAC104 PE=2 SV=1	XP_006465056.1 NAC domain-containing protein 104-like isoform X1 [Citrus sinensis]
Cs_ont_9g002580	14.1416	13.8208	15.619	31.928	33.4609	31.9868	1.12345	4.03072e-51	up	[R]	General function prediction only	--	--|0.0|cit:102631302|hypothetical protein	[I]	Lipid transport and metabolism	Alpha/beta hydrolase family;; alpha/beta hydrolase fold;; Serine aminopeptidase, S33;; Chlorophyllase	--	XP_006489041.1 uncharacterized protein LOC102631302 [Citrus sinensis]
QC_newGene_902	13.5128	13.3562	13.7156	28.6778	26.9598	29.7761	1.03714	4.23074e-51	up	--	--	Cellular Component: cytosol (GO:0005829);; Biological Process: ubiquitin-dependent protein catabolic process (GO:0006511);; Biological Process: protein deubiquitination (GO:0016579);; Molecular Function: thiol-dependent ubiquitinyl hydrolase activity (GO:0036459);;	--|0.0|cit:102619254|hypothetical protein	[DR]	--	MATH domain	Ubiquitin carboxyl-terminal hydrolase 12 OS=Arabidopsis thaliana OX=3702 GN=UBP12 PE=1 SV=2	GAY35565.1 hypothetical protein CUMW_017070, partial [Citrus unshiu]
Cs_ont_5g042680	39.7817	44.9298	48.7853	21.8852	21.8758	18.7087	-1.12894	5.45606e-51	down	[T]	Signal transduction mechanisms	Molecular Function: phosphatidylinositol-4,5-bisphosphate 5-phosphatase activity (GO:0004439);; Molecular Function: protein tyrosine phosphatase activity (GO:0004725);; Molecular Function: protein tyrosine/serine/threonine phosphatase activity (GO:0008138);;	K14165|0.0|cit:102616388|K14165 K14165; atypical dual specificity phosphatase [EC:3.1.3.16 3.1.3.48]	[V]	Defense mechanisms	Dual specificity phosphatase, catalytic domain	Putative dual specificity protein phosphatase DSP8 OS=Arabidopsis thaliana OX=3702 GN=DSP8 PE=2 SV=2	XP_006477134.1 putative dual specificity protein phosphatase DSP8 [Citrus sinensis]
Cs_ont_9g013330	2.74016	2.39666	2.87939	7.66063	7.60554	7.42171	1.46231	7.09882e-51	up	--	--	Biological Process: response to oxidative stress (GO:0006979);; Cellular Component: plasmodesma (GO:0009506);; Molecular Function: transferase activity, transferring glycosyl groups (GO:0016757);; Biological Process: raffinose catabolic process (GO:0034484);; Molecular Function: raffinose alpha-galactosidase activity (GO:0052692);; Biological Process: response to karrikin (GO:0080167);;	--|0.0|cit:102619084|hypothetical protein	--	--	Raffinose synthase or seed imbibition protein Sip1	Probable galactinol--sucrose galactosyltransferase 2 OS=Arabidopsis thaliana OX=3702 GN=RFS2 PE=2 SV=2	XP_006493815.1 probable galactinol--sucrose galactosyltransferase 2 isoform X1 [Citrus sinensis]
Cs_ont_8g021440	46.6257	45.3557	51.4856	25.6065	23.8343	23.4997	-1.01158	7.12537e-51	down	[MG]	--	--	K23050|0.0|cit:102622505|K23050 PCBER1; phenylcoumaran benzylic ether reductase [EC:1.3.1.-]	--	--	NmrA-like family;; NAD(P)H-binding;; 3-beta hydroxysteroid dehydrogenase/isomerase family;; NAD dependent epimerase/dehydratase family;; Saccharopine dehydrogenase NADP binding domain	Isoflavone reductase homolog PCBER OS=Populus trichocarpa OX=3694 GN=PCBER PE=1 SV=1	XP_006469139.1 isoflavone reductase homolog PCBER-like isoform X1 [Citrus sinensis]
Cs_ont_4g001500	2.20625	2.62674	1.93736	6.62972	6.65205	6.30275	1.49746	9.15623e-51	up	--	--	Molecular Function: obsolete signal transducer activity (GO:0004871);; Cellular Component: late endosome (GO:0005770);; Cellular Component: plasma membrane (GO:0005886);; Biological Process: flower development (GO:0009908);; Biological Process: positive regulation of flower development (GO:0009911);; Biological Process: inflorescence development (GO:0010229);; Biological Process: basipetal auxin …	--|0.0|cit:102629690|hypothetical protein	--	--	NPH3 family;; BTB/POZ domain	BTB/POZ domain-containing protein NPY1 OS=Arabidopsis thaliana OX=3702 GN=NPY1 PE=2 SV=1	XP_006483482.1 BTB/POZ domain-containing protein NPY1 isoform X1 [Citrus sinensis]
[truncated: 1,207 more rows]
