# Supplementary material for: Identification of Key Pathways and Candidate Genes Controlling Organ Size Through Transcriptome and Weighted Gene Co-Expression Network Analyses in Navel Orange Plants (Citrus sinensis)
Source: Genes (Basel). 2025 Feb 23;16(3):259. doi: 10.3390/genes16030259 (PMC11942113; doi:10.3390/genes16030259)
Supplement: Supplementary file 1 [file genes-16-00259-s001.zip › Supplemental Table S5 .TSV]

## Sheet: Sheet1
Table S5 Identification of differentially expressed genes related to fruit size between M25 and Newhall navel orange
#id	NHE_1-FPKM	NHE_2-FPKM	NHE_3-FPKM	M25_1-FPKM	M25_2-FPKM	M25_3-FPKM	log2FoldChange	qvalue	significant	COG_class	COG_class_annotation	GO_annotation	KEGG_annotation	KOG_class	KOG_class_annotation	Pfam_annotation	Swissprot_annotation	nr_annotation
Cs_ont_1g029230	8.19227	6.90446	10.3264	385.888	345.607	408.985	5.79222	1.03635e-136	up	[HE]	--	Molecular Function: O-phospho-L-serine:2-oxoglutarate aminotransferase activity (GO:0004648);; Biological Process: L-serine biosynthetic process (GO:0006564);; Cellular Component: chloroplast (GO:0009507);; Cellular Component: chloroplast thylakoid (GO:0009534);; Cellular Component: chloroplast stroma (GO:0009570);; Biological Process: response to cadmium ion (GO:0046686);;	K00831|0.0|cit:102627208|K00831 serC; phosphoserine aminotransferase [EC:2.6.1.52]	[HE]	--	Aminotransferase class-V	Phosphoserine aminotransferase 2, chloroplastic OS=Arabidopsis thaliana OX=3702 GN=PSAT2 PE=1 SV=1	XP_006467066.1 phosphoserine aminotransferase 2, chloroplastic-like [Citrus sinensis]
Cs_ont_1g029220	126.044	131.063	123.392	16.2606	18.2553	17.2507	-2.58024	2.04282e-116	down	--	--	Biological Process: protein localization to Golgi apparatus (GO:0000042);; Cellular Component: synaptonemal complex (GO:0000795);; Cellular Component: trans-Golgi network (GO:0005802);; Biological Process: reciprocal meiotic recombination (GO:0007131);; Biological Process: Golgi vesicle transport (GO:0048193);;	--|0.0|cit:102626541|hypothetical protein	--	--	GRIP domain	Protein GRIP OS=Arabidopsis thaliana OX=3702 GN=GRIP PE=1 SV=2	XP_006467063.1 protein GRIP isoform X1 [Citrus sinensis]
Cs_ont_8g003320	9.10754	20.8213	7.18424	0.074312	0.097473	0.022641	-7.01356	1.87186e-46	down	--	--	Molecular Function: DNA-binding transcription factor activity (GO:0003700);; Cellular Component: nucleus (GO:0005634);; Molecular Function: zinc ion binding (GO:0008270);; Biological Process: red, far-red light phototransduction (GO:0009585);; Biological Process: far-red light signaling pathway (GO:0010018);; Biological Process: positive regulation of circadian rhythm (GO:0042753);; Biological Pr…	--|0.0|cit:107175325|hypothetical protein	--	--	SWIM zinc finger	Protein FAR1-RELATED SEQUENCE 6 OS=Arabidopsis thaliana OX=3702 GN=FRS6 PE=2 SV=1	XP_015382222.1 protein FAR1-RELATED SEQUENCE 5-like, partial [Citrus sinensis]
Cs_ont_6g009040	9.86624	8.20004	8.65825	30.1106	43.8906	37.027	2.33587	5.97772e-43	up	[IQR]	--	Molecular Function: oxidoreductase activity (GO:0016491);;	--|0.0|cit:102628923|hypothetical protein	[R]	General function prediction only	Enoyl-(Acyl carrier protein) reductase;; short chain dehydrogenase;; KR domain;; NAD dependent epimerase/dehydratase family	Secoisolariciresinol dehydrogenase (Fragment) OS=Forsythia intermedia OX=55183 PE=1 SV=1	XP_006481701.1 secoisolariciresinol dehydrogenase-like [Citrus sinensis]
Cs_ont_8g001520	0.963671	0.879853	1.20187	9.83681	8.14389	9.49941	3.46933	2.70342e-33	up	--	--	Molecular Function: copper ion transmembrane transporter activity (GO:0005375);; Biological Process: copper ion transport (GO:0006825);; Cellular Component: membrane (GO:0016020);; Cellular Component: integral component of membrane (GO:0016021);; Biological Process: pollen sperm cell differentiation (GO:0048235);; Biological Process: root development (GO:0048364);;	K14686|1e-107|cit:102619442|K14686 SLC31A1; solute carrier family 31 (copper transporter), member 1	[P]	Inorganic ion transport and metabolism	Ctr copper transporter family	Copper transporter 1 OS=Arabidopsis thaliana OX=3702 GN=COPT1 PE=2 SV=2	XP_006488420.1 copper transporter 1 [Citrus sinensis]
QC_newGene_585	2.21896	3.2774	2.19663	0.0998	0.04747	0.021906	-5.07062	2.42594e-19	down	[J]	Translation, ribosomal structure and biogenesis	Cellular Component: nucleus (GO:0005634);; Biological Process: regulation of transcription, DNA-templated (GO:0006355);; Molecular Function: zinc ion binding (GO:0008270);;	--|0.0|cit:102623676|hypothetical protein	--	--	MULE transposase domain;; FAR1 DNA-binding domain	Protein FAR1-RELATED SEQUENCE 5 OS=Arabidopsis thaliana OX=3702 GN=FRS5 PE=1 SV=1	XP_006487498.1 protein FAR1-RELATED SEQUENCE 5-like [Citrus sinensis]
Cs_ont_9g005400	102.469	75.8111	69.4755	17.7249	17.6104	14.5023	-2.01752	6.68832e-18	down	--	--	Biological Process: carbohydrate metabolic process (GO:0005975);; Biological Process: defense response (GO:0006952);; Molecular Function: glucan endo-1,3-beta-D-glucosidase activity (GO:0042973);;	--|0.0|cit:102612311|hypothetical protein	--	--	Glycosyl hydrolases family 17	Putative glucan endo-1,3-beta-glucosidase GVI (Fragment) OS=Hordeum vulgare OX=4513 PE=3 SV=1	XP_006489587.2 putative glucan endo-1,3-beta-glucosidase GVI [Citrus sinensis]
Cs_ont_5g019260	8.45301	9.18164	7.56333	2.27394	2.4519	1.83253	-1.63706	6.68832e-18	down	--	--	Molecular Function: magnesium ion binding (GO:0000287);; Cellular Component: cytoplasm (GO:0005737);; Biological Process: terpenoid biosynthetic process (GO:0016114);; Molecular Function: germacradienol synthase activity (GO:0034004);; Molecular Function: germacrene-D synthase activity (GO:0052577);;	K15803|0.0|cit:102623643|K15803 GERD; (-)-germacrene D synthase [EC:4.2.3.75]	--	--	Terpene synthase family, metal binding domain;; Terpene synthase family 2, C-terminal metal binding;; Terpene synthase, N-terminal domain	(-)-germacrene D synthase OS=Vitis vinifera OX=29760 GN=VIT_19s0014g04930 PE=1 SV=1	XP_024954065.1 (-)-germacrene D synthase-like isoform X1 [Citrus sinensis]
Cs_ont_4g001930	2.154	2.68035	2.83087	5.60177	8.59664	6.99601	1.74923	3.92132e-17	up	--	--	--	--|2e-84|cit:102614356|hypothetical protein	--	--	--	--	XP_006483427.1 uncharacterized protein LOC102614356 [Citrus sinensis]
QC_newGene_1640	1.85908	2.57126	1.90693	0.120366	0.043592	0.038226	-4.50901	1.42425e-15	down	[J]	Translation, ribosomal structure and biogenesis	Cellular Component: nucleus (GO:0005634);; Biological Process: regulation of transcription, DNA-templated (GO:0006355);; Molecular Function: zinc ion binding (GO:0008270);;	--|1e-152|cit:102623676|hypothetical protein	--	--	MULE transposase domain;; FAR1 DNA-binding domain	Protein FAR1-RELATED SEQUENCE 5 OS=Arabidopsis thaliana OX=3702 GN=FRS5 PE=1 SV=1	XP_024038337.1 protein FAR1-RELATED SEQUENCE 6-like [Citrus clementina]
Cs_ont_9g003220	8.60522	10.6503	8.87585	2.86729	3.74613	2.65381	-1.31249	7.18416e-14	down	[R]	General function prediction only	Biological Process: leaf senescence (GO:0010150);; Molecular Function: oxidoreductase activity, acting on diphenols and related substances as donors, oxygen as acceptor (GO:0016682);; Molecular Function: metal ion binding (GO:0046872);;	--|0.0|cit:102625494|hypothetical protein	[QR]	--	non-haem dioxygenase in morphine synthesis N-terminal;; 2OG-Fe(II) oxygenase superfamily	Protein SRG1 OS=Arabidopsis thaliana OX=3702 GN=SRG1 PE=2 SV=1	XP_006489112.1 protein SRG1 [Citrus sinensis]
Cs_ont_2g001550	10.3514	11.1183	11.3683	27.9218	23.1601	27.4702	1.57278	5.38295e-13	up	--	--	Molecular Function: aspartic-type endopeptidase activity (GO:0004190);; Cellular Component: vacuole (GO:0005773);; Biological Process: lipid metabolic process (GO:0006629);;	K08245|0.0|cit:102622108|K08245 E3.4.23.40; phytepsin [EC:3.4.23.40]	[O]	Posttranslational modification, protein turnover, chaperones	Eukaryotic aspartyl protease;; Xylanase inhibitor N-terminal;; Saposin-like type B, region 1;; Saposin-like type B, region 2	Aspartic proteinase OS=Cucurbita pepo OX=3663 PE=2 SV=1	XP_006467406.1 aspartic proteinase [Citrus sinensis]
Cs_ont_3g032130	0.473735	0.703606	0.816402	2.25098	3.99029	2.80809	2.43989	9.60825e-12	up	[RTKL]	--	Biological Process: MAPK cascade (GO:0000165);; Molecular Function: DNA binding (GO:0003677);; Molecular Function: protein serine/threonine kinase activity (GO:0004674);; Molecular Function: MAP kinase kinase kinase activity (GO:0004709);; Molecular Function: ATP binding (GO:0005524);; Cellular Component: nucleus (GO:0005634);; Cellular Component: endosome (GO:0005768);; Cellular Component: plasm…	K13414|0.0|cit:102609842|K13414 MEKK1; mitogen-activated protein kinase kinase kinase 1 [EC:2.7.11.25]	[T]	Signal transduction mechanisms	Protein kinase domain;; Protein tyrosine and serine/threonine kinase;; Ca2+-ATPase N terminal autoinhibitory domain;; Kinase-like	Mitogen-activated protein kinase kinase kinase 1 OS=Arabidopsis thaliana OX=3702 GN=MEKK1 PE=1 SV=2	XP_006494296.1 mitogen-activated protein kinase kinase kinase 1-like [Citrus sinensis]
Cs_ont_3g016560	25.8146	22.7324	22.5682	0	0	0	-9.51442	1.03784e-11	down
Cs_ont_9g004710	11.948	13.1703	15.4112	22.0084	28.0274	23.1341	1.14003	1.55805e-11	up	--	--	Molecular Function: aspartic-type endopeptidase activity (GO:0004190);; Biological Process: proteolysis (GO:0006508);; Biological Process: protein catabolic process (GO:0030163);; Molecular Function: identical protein binding (GO:0042802);; Molecular Function: nutrient reservoir activity (GO:0045735);;	--|0.0|cit:102630804|hypothetical protein	[O]	Posttranslational modification, protein turnover, chaperones	Xylanase inhibitor C-terminal;; Xylanase inhibitor N-terminal	Basic 7S globulin OS=Glycine max OX=3847 GN=BG PE=1 SV=2	XP_006489306.1 basic 7S globulin-like [Citrus sinensis]
Cs_ont_8g027200	58.0203	58.5081	49.6965	14.3374	16.507	8.08654	-1.81036	9.67858e-11	down	[S]	Function unknown	Cellular Component: cell wall (GO:0005618);; Biological Process: defense response (GO:0006952);; Biological Process: response to water deprivation (GO:0009414);; Biological Process: systemic acquired resistance (GO:0009627);; Biological Process: response to vitamin B1 (GO:0010266);; Cellular Component: apoplast (GO:0048046);;	K13449|1e-120|cit:112497323|K13449 PR1; pathogenesis-related protein 1	[S]	Function unknown	Cysteine-rich secretory protein family	Pathogenesis-related protein 1 OS=Arabidopsis thaliana OX=3702 GN=At2g14610 PE=1 SV=1	XP_024951410.1 pathogenesis-related protein 1-like [Citrus sinensis]
Cs_ont_5g026740	0.375206	0.263653	0.642314	7.116	3.57721	10.8161	4.37344	1.52709e-10	up
Cs_ont_3g007070	649.311	450.558	421.594	107.668	130.505	59.7095	-2.08162	1.52709e-10	down	--	--	Molecular Function: enzyme inhibitor activity (GO:0004857);; Cellular Component: vacuole (GO:0005773);; Biological Process: negative regulation of catalytic activity (GO:0043086);; Biological Process: response to karrikin (GO:0080167);;	--|1e-125|cit:107176361|hypothetical protein	--	--	Plant invertase/pectin methylesterase inhibitor	Cell wall / vacuolar inhibitor of fructosidase 2 OS=Arabidopsis thaliana OX=3702 GN=C/VIF2 PE=1 SV=1	XP_015384261.1 uncharacterized protein LOC107176361 [Citrus sinensis]
Cs_ont_2g000810	103.44	100.753	104.074	170.733	173.883	193.722	1.10308	2.8824e-09	up	[G]	Carbohydrate transport and metabolism	Molecular Function: magnesium ion binding (GO:0000287);; Biological Process: inositol biosynthetic process (GO:0006021);; Biological Process: signal transduction (GO:0007165);; Molecular Function: inositol monophosphate 1-phosphatase activity (GO:0008934);; Biological Process: phosphatidylinositol phosphorylation (GO:0046854);; Biological Process: inositol phosphate dephosphorylation (GO:0046855)…	K10047|0.0|cit:102624075|K10047 VTC4; inositol-phosphate phosphatase / L-galactose 1-phosphate phosphatase [EC:3.1.3.25 3.1.3.93]	[G]	Carbohydrate transport and metabolism	Inositol monophosphatase family	Inositol monophosphatase 3 OS=Solanum lycopersicum OX=4081 GN=IMP3 PE=1 SV=1	XP_006467323.1 inositol-phosphate phosphatase [Citrus sinensis]
Cs_ont_Un000190	18.2297	26.6702	18.0573	6.70916	9.1819	7.28175	-1.14594	4.71528e-09	down	--	--	Molecular Function: iron ion binding (GO:0005506);; Molecular Function: electron transfer activity (GO:0009055);; Cellular Component: chloroplast thylakoid membrane (GO:0009535);; Biological Process: photosynthesis (GO:0015979);; Molecular Function: heme binding (GO:0020037);; Cellular Component: integral component of thylakoid membrane (GO:0031361);; Biological Process: oxidation-reduction proce…	--|1e-162|cit:CisiCp034|hypothetical protein	--	--	Apocytochrome F, C-terminal;; Apocytochrome F, N-terminal	Cytochrome f OS=Citrus sinensis OX=2711 GN=petA PE=3 SV=1	YP_740488.1 cytochrome f (chloroplast) [Citrus sinensis]
Cs_ont_9g025050	3.40108	3.42752	3.62665	8.21068	7.72824	7.32237	1.45441	7.50353e-09	up	--	--	Cellular Component: chloroplast (GO:0009507);;	--|1e-109|cit:102615661|hypothetical protein	--	--	Protein of unknown function (DUF565)	Uncharacterized protein ycf20 OS=Pyropia yezoensis OX=2788 GN=ycf20 PE=3 SV=1	XP_006490311.1 uncharacterized protein ycf20 isoform X1 [Citrus sinensis]
Cs_ont_2g000690	24.242	23.313	25.9758	47.152	42.3864	47.9628	1.21303	8.40318e-09	up	--	--	--	--|1e-101|cit:102620396|hypothetical protein	--	--	NADH-ubiquinone oxidoreductase complex I, 21 kDa subunit	--	XP_006467308.1 NADH-ubiquinone oxidoreductase 20.9 kDa subunit [Citrus sinensis]
QC_newGene_631	0.306626	0.146658	0.479862	2.30176	3.87935	5.89564	3.81306	8.43315e-09	up	--	--	--	--	--	--	--	--	GAY67362.1 hypothetical protein CUMW_255830 [Citrus unshiu]
Cs_ont_2g001290	9.68498	11.1833	10.4918	17.3294	17.4404	18.7309	1.07834	8.43315e-09	up	--	--	--	--|1e-107|cit:102613218|hypothetical protein	[K]	Transcription	--	Uncharacterized protein At4g22160 OS=Arabidopsis thaliana OX=3702 GN=At4g22160 PE=2 SV=2	XP_006467370.1 uncharacterized protein At4g22160 [Citrus sinensis]
Cs_ont_2g004880	61.12	48.0696	37.5585	13.8225	12.7961	9.2734	-1.73231	1.01767e-08	down	[S]	Function unknown	Cellular Component: cell wall (GO:0005618);; Biological Process: defense response (GO:0006952);; Biological Process: response to water deprivation (GO:0009414);; Biological Process: systemic acquired resistance (GO:0009627);; Biological Process: response to vitamin B1 (GO:0010266);; Cellular Component: apoplast (GO:0048046);;	K13449|1e-122|cit:102624175|K13449 PR1; pathogenesis-related protein 1	[S]	Function unknown	Cysteine-rich secretory protein family	Pathogenesis-related protein 1 OS=Arabidopsis thaliana OX=3702 GN=At2g14610 PE=1 SV=1	XP_015382366.1 pathogenesis-related protein 1-like [Citrus sinensis]
Cs_ont_2g008370	6.534	8.48489	6.98238	2.54998	3.30019	2.56377	-1.09213	1.27185e-08	down	[C]	Energy production and conversion	Cellular Component: extracellular region (GO:0005576);; Molecular Function: oxidoreductase activity, acting on CH-OH group of donors (GO:0016614);; Molecular Function: flavin adenine dinucleotide binding (GO:0050660);;	--|0.0|cit:102622320|hypothetical protein	--	--	FAD binding domain;; Berberine and berberine like	Cannabidiolic acid synthase-like 1 OS=Cannabis sativa OX=3483 GN=CBDAS2 PE=2 SV=1	XP_006468357.1 cannabidiolic acid synthase-like 1 [Citrus sinensis]
Cs_ont_2g018980	0.973639	0.562249	1.53113	5.35934	4.62752	6.28539	2.70304	3.42363e-08	up	--	--	Cellular Component: extracellular region (GO:0005576);; Cellular Component: cell wall (GO:0005618);; Biological Process: cell wall organization (GO:0071555);;	--|0.0|cit:107175772|hypothetical protein	--	--	--	Glycine-rich cell wall structural protein 1 OS=Petunia hybrida OX=4102 GN=GRP-1 PE=1 SV=1	XP_024950759.1 glycine-rich cell wall structural protein 1-like [Citrus sinensis]
Cs_ont_2g005080	1.25506	1.50726	2.06687	0.307518	0.254329	0.287072	-2.05685	3.76937e-08	down	[O]	Posttranslational modification, protein turnover, chaperones	Cellular Component: Golgi membrane (GO:0000139);; Molecular Function: ATP binding (GO:0005524);; Cellular Component: endoplasmic reticulum (GO:0005783);; Cellular Component: endoplasmic reticulum membrane (GO:0005789);; Cellular Component: Golgi apparatus (GO:0005794);; Biological Process: phosphate ion transport (GO:0006817);; Biological Process: cellular response to phosphate starvation (GO:001…	K10581|0.0|cit:102627024|K10581 UBE2O; ubiquitin-conjugating enzyme E2 O [EC:2.3.2.24]	[O]	Posttranslational modification, protein turnover, chaperones	Ubiquitin-conjugating enzyme	Probable ubiquitin-conjugating enzyme E2 24 OS=Arabidopsis thaliana OX=3702 GN=UBC24 PE=1 SV=1	XP_006467799.1 probable ubiquitin-conjugating enzyme E2 24 [Citrus sinensis]
Cs_ont_4g005970	5.06444	7.4035	6.61692	0	0	0	-8.26428	6.66781e-08	down	--	--	Molecular Function: structural constituent of ribosome (GO:0003735);; Cellular Component: nucleolus (GO:0005730);; Biological Process: translation (GO:0006412);; Cellular Component: cytosolic small ribosomal subunit (GO:0022627);; Molecular Function: small ribosomal subunit rRNA binding (GO:0070181);;	K02953|2e-09|lsv:111916114|K02953 RP-S13e; small subunit ribosomal protein S13e	[J]	Translation, ribosomal structure and biogenesis	--	40S ribosomal protein S13 OS=Glycine max OX=3847 GN=RPS13 PE=2 SV=1	XP_006490912.1 40S ribosomal protein S13 [Citrus sinensis]
Cs_ont_4g016940	36.9078	48.3038	30.6115	12.8697	17.8015	13.8033	-1.08685	3.07369e-07	down	--	--	Molecular Function: magnesium ion binding (GO:0000287);; Cellular Component: cytoplasm (GO:0005737);; Biological Process: terpenoid biosynthetic process (GO:0016114);; Molecular Function: germacradienol synthase activity (GO:0034004);; Molecular Function: germacrene-D synthase activity (GO:0052577);;	K15803|0.0|cit:102612761|K15803 GERD; (-)-germacrene D synthase [EC:4.2.3.75]	--	--	Terpene synthase family, metal binding domain;; Terpene synthase family 2, C-terminal metal binding;; Terpene synthase, N-terminal domain	(-)-germacrene D synthase OS=Vitis vinifera OX=29760 GN=VIT_19s0014g04930 PE=1 SV=1	XP_006475306.1 (E)-beta-farnesene synthase-like [Citrus sinensis]
Cs_ont_2g000910	141.847	146.133	137.875	245.829	218.308	258.299	1.07423	4.18088e-07	up	--	--	--	K23564|1e-175|cit:102626840|K23564 EMC3; ER membrane protein complex subunit 3	[S]	Function unknown	Integral membrane protein EMC3/TMCO1-like	--	XP_006467331.1 ER membrane protein complex subunit 3 [Citrus sinensis]
Cs_ont_5g027010	0.567123	0.982947	0.814492	0.101136	0.104918	0.146925	-2.38206	4.18088e-07	down	[S]	Function unknown	--	--|0.0|cit:102622573|hypothetical protein	--	--	TIR domain;; NB-ARC domain;; TIR domain;; Leucine Rich repeats (2 copies);; Leucine rich repeat	Disease resistance-like protein DSC1 OS=Arabidopsis thaliana OX=3702 GN=DSC1 PE=1 SV=1	XP_006478214.1 disease resistance-like protein DSC1 [Citrus sinensis]
Cs_ont_8g012180	34.7594	45.5697	30.8881	12.0506	18.7584	13.567	-1.03237	6.31358e-07	down	[M]	Cell wall/membrane/envelope biogenesis	Cellular Component: vacuole (GO:0005773);; Cellular Component: plasma membrane (GO:0005886);; Cellular Component: plasmodesma (GO:0009506);;	--|0.0|cit:102618301|hypothetical protein	--	--	Remorin, C-terminal region	Uncharacterized protein At3g61260 OS=Arabidopsis thaliana OX=3702 GN=At3g61260 PE=1 SV=1	XP_006470902.1 uncharacterized protein LOC102618301 [Citrus sinensis]
Cs_ont_6g025520	21.4579	21.9052	17.7861	2.10179	6.34634	1.9401	-2.31982	6.40491e-07	down	--	--	--	--	--	--	--	--	XP_024955341.1 uncharacterized protein LOC102608535 isoform X1 [Citrus sinensis]
Cs_ont_5g014480	0.038465	0.040898	0	0.46302	0.546156	0.583387	4.56934	1.1655e-06	up	[R]	General function prediction only	Molecular Function: protein kinase activity (GO:0004672);; Molecular Function: protein serine/threonine kinase activity (GO:0004674);; Molecular Function: ubiquitin-protein transferase activity (GO:0004842);; Molecular Function: ATP binding (GO:0005524);; Cellular Component: early endosome (GO:0005769);; Cellular Component: trans-Golgi network (GO:0005802);; Biological Process: defense response (…	--|0.0|cit:102607546|hypothetical protein	[M]	Cell wall/membrane/envelope biogenesis	Ankyrin repeats (3 copies);; Ankyrin repeats (many copies);; Ankyrin repeat;; Ankyrin repeats (many copies);; Ankyrin repeat;; MSP (Major sperm protein) domain	E3 ubiquitin-protein ligase KEG OS=Arabidopsis thaliana OX=3702 GN=KEG PE=1 SV=2	XP_006479152.1 ankyrin-1-like [Citrus sinensis]
Cs_ont_5g047170	3.03341	5.51996	2.58191	0	0	0	-7.9372	1.28255e-06	down	--	--	--	--|9e-63|cit:107175325|hypothetical protein	--	--	--	--	XP_015382222.1 protein FAR1-RELATED SEQUENCE 5-like, partial [Citrus sinensis]
Cs_ont_7g021520	3.05648	5.68124	2.90794	0.027167	0.019571	0.014518	-5.81496	1.40855e-06	down	--	--	--	--|3e-63|cit:107175325|hypothetical protein	--	--	--	--	XP_015382222.1 protein FAR1-RELATED SEQUENCE 5-like, partial [Citrus sinensis]
Cs_ont_5g045820	2.96021	5.3632	2.40159	0	0	0	-7.88047	1.8161e-06	down	--	--	--	--|9e-63|cit:107175325|hypothetical protein	--	--	--	--	XP_015382222.1 protein FAR1-RELATED SEQUENCE 5-like, partial [Citrus sinensis]
Cs_ont_4g013900	1.38638	2.33161	1.49434	0.348227	0.630434	0.470635	-1.55332	1.8161e-06	down	[O]	Posttranslational modification, protein turnover, chaperones	Molecular Function: chromatin binding (GO:0003682);; Molecular Function: ATP binding (GO:0005524);; Cellular Component: nucleus (GO:0005634);; Molecular Function: ATPase activity (GO:0016887);; Biological Process: negative regulation of chromatin silencing (GO:0031936);; Molecular Function: histone binding (GO:0042393);; Biological Process: positive regulation of transcription by RNA polymerase I…	--|0.0|cit:102619535|hypothetical protein	[O]	Posttranslational modification, protein turnover, chaperones	ATPase family associated with various cellular activities (AAA);; PHD-like zinc-binding domain;; AAA+ lid domain;; PHD-zinc-finger like domain	ATPase family AAA domain-containing protein At1g05910 OS=Arabidopsis thaliana OX=3702 GN=At1g05910 PE=2 SV=1	XP_006464816.1 uncharacterized protein LOC102619535 [Citrus sinensis]
Cs_ont_1g004800	1.21356	1.76762	0.872615	0.147361	0.259255	0.173104	-2.43982	2.12103e-06	down	[E]	Amino acid transport and metabolism	Biological Process: selenium compound metabolic process (GO:0001887);; Biological Process: cysteine metabolic process (GO:0006534);; Biological Process: sulfur compound metabolic process (GO:0006790);; Molecular Function: selenocysteine lyase activity (GO:0009000);; Cellular Component: chloroplast (GO:0009507);; Cellular Component: chloroplast stroma (GO:0009570);; Biological Process: response to…	--|0.0|cit:102613781|hypothetical protein	[R]	General function prediction only	Aminotransferase class-V	Cysteine desulfurase 1, chloroplastic OS=Arabidopsis thaliana OX=3702 GN=NFS2 PE=1 SV=1	XP_006464634.1 uncharacterized protein LOC102613781 isoform X1 [Citrus sinensis]
Cs_ont_7g015640	3.93879	4.53303	6.50551	0	0	0	-7.76292	2.12103e-06	down	--	--	--	--|2e-10|cit:102620288|hypothetical protein	--	--	--	--	XP_006484825.1 EPIDERMAL PATTERNING FACTOR-like protein 9 [Citrus sinensis]
Cs_ont_7g005300	2.08329	2.34506	1.3131	0.264924	0.446199	0.355394	-2.13604	2.5374e-06	down	--	--	Biological Process: spliceosomal complex disassembly (GO:0000390);; Biological Process: mRNA splicing, via spliceosome (GO:0000398);; Molecular Function: DNA binding (GO:0003677);; Biological Process: regulation of transcription, DNA-templated (GO:0006355);; Cellular Component: nuclear lumen (GO:0031981);; Biological Process: regulation of circadian rhythm (GO:0042752);; Cellular Component: U2-ty…	K13103|0.0|cit:102615935|K13103 TFIP11; tuftelin-interacting protein 11	[A]	RNA processing and modification	GC-rich sequence DNA-binding factor-like protein	Septin and tuftelin-interacting protein 1 homolog 1 OS=Arabidopsis thaliana OX=3702 GN=STIPL1 PE=1 SV=1	XP_006485913.1 septin and tuftelin-interacting protein 1 homolog 1-like [Citrus sinensis]
Cs_ont_8g015150	13.7277	17.9242	13.0502	4.42041	7.90928	4.888	-1.10306	2.5374e-06	down	--	--	Molecular Function: transcriptional activator activity, RNA polymerase II proximal promoter sequence-specific DNA binding (GO:0001077);; Molecular Function: DNA-binding transcription factor activity (GO:0003700);; Cellular Component: nucleus (GO:0005634);; Biological Process: regulation of transcription, DNA-templated (GO:0006355);; Biological Process: response to cold (GO:0009409);; Molecular Fu…	K21596|0.0|cit:102611618|K21596 CAMTA; calmodulin-binding transcription activator	[S]	Function unknown	CG-1 domain;; Ankyrin repeats (3 copies);; IQ calmodulin-binding motif	Calmodulin-binding transcription activator 2 OS=Arabidopsis thaliana OX=3702 GN=CAMTA2 PE=1 SV=1	XP_006487645.1 calmodulin-binding transcription activator 2 isoform X2 [Citrus sinensis]
Cs_ont_8g009690	4.87231	5.54055	5.57091	0.601397	1.92076	1.09004	-1.8893	3.5723e-06	down	[Q]	Secondary metabolites biosynthesis, transport and catabolism	Cellular Component: chloroplast (GO:0009507);; Cellular Component: plastoglobule (GO:0010287);; Molecular Function: oxidoreductase activity, acting on single donors with incorporation of molecular oxygen, incorporation of two atoms of oxygen (GO:0016702);; Molecular Function: metal ion binding (GO:0046872);;	K09840|0.0|cit:102621234|K09840 NCED; 9-cis-epoxycarotenoid dioxygenase [EC:1.13.11.51]	[Q]	Secondary metabolites biosynthesis, transport and catabolism	Retinal pigment epithelial membrane protein	Probable carotenoid cleavage dioxygenase 4, chloroplastic OS=Arabidopsis thaliana OX=3702 GN=CCD4 PE=1 SV=1	XP_006487822.1 probable carotenoid cleavage dioxygenase 4, chloroplastic [Citrus sinensis]
Cs_ont_9g002780	1.02119	2.28856	1.09717	0.126346	0.351454	0.203868	-2.36584	6.63116e-06	down	--	--	Molecular Function: ubiquitin-protein transferase activity (GO:0004842);; Biological Process: nodulation (GO:0009877);;	--|0.0|cit:102611723|hypothetical protein	--	--	WD domain, G-beta repeat	Putative E3 ubiquitin-protein ligase LIN-1 OS=Lotus japonicus OX=34305 GN=CERBERUS PE=2 SV=2	XP_024958284.1 putative E3 ubiquitin-protein ligase LIN-1 [Citrus sinensis]
Cs_ont_7g000370	1.93369	2.4929	2.24605	0.302949	0.727929	0.381182	-1.95759	7.06446e-06	down	--	--	--	--|1e-109|cit:102613199|hypothetical protein	--	--	--	--	XP_006486433.1 uncharacterized protein LOC102613199 [Citrus sinensis]
Cs_ont_3g002690	2.70071	3.81279	2.74332	1.01821	1.57892	0.995552	-1.07803	7.06446e-06	down	--	--	Molecular Function: DNA binding (GO:0003677);; Cellular Component: nucleus (GO:0005634);; Biological Process: transcription, DNA-templated (GO:0006351);; Biological Process: regulation of transcription, DNA-templated (GO:0006355);; Molecular Function: oxidoreductase activity (GO:0016491);; Biological Process: covalent chromatin modification (GO:0016569);;	--|0.0|cit:102614145|hypothetical protein	[Q]	Secondary metabolites biosynthesis, transport and catabolism	Flavin containing amine oxidoreductase;; NAD(P)-binding Rossmann-like domain;; SWIRM domain;; FAD dependent oxidoreductase;; Pyridine nucleotide-disulphide oxidoreductase;; HI0933-like protein;; FAD binding domain;; FAD binding domain	Lysine-specific histone demethylase 1 homolog 3 OS=Arabidopsis thaliana OX=3702 GN=LDL3 PE=2 SV=1	XP_015384331.1 lysine-specific histone demethylase 1 homolog 3 isoform X2 [Citrus sinensis]
QC_newGene_1136	2.24304	2.42685	2.82368	6.18083	4.43972	8.04676	1.64578	7.10266e-06	up	[L]	Replication, recombination and repair	Molecular Function: RNA-directed DNA polymerase activity (GO:0003964);; Molecular Function: RNA-directed 5'-3' RNA polymerase activity (GO:0003968);; Cellular Component: mitochondrion (GO:0005739);;	--|0.0|cit:102625991|hypothetical protein	[R]	General function prediction only	RNase H-like domain found in reverse transcriptase;; RNase H-like domain found in reverse transcriptase;; Reverse transcriptase (RNA-dependent DNA polymerase);; Integrase zinc binding domain;; Retrotransposon gag protein;; gag-polyprotein putative aspartyl protease;; Aspartyl protease;; Aspartyl protease;; Retroviral aspartyl protease	RNA-directed DNA polymerase homolog OS=Oenothera berteroana OX=3950 PE=4 SV=1	XP_006493831.1 uncharacterized protein LOC102625991 [Citrus sinensis]
Cs_ont_1g022390	29.9505	24.0152	31.6918	48.7816	49.4457	45.1576	1.03404	7.71835e-06	up	[R]	General function prediction only	Molecular Function: zinc ion binding (GO:0008270);; Molecular Function: mannitol dehydrogenase activity (GO:0046029);;	K23232|0.0|cit:102620668|K23232 10HGO; 8-hydroxygeraniol dehydrogenase [EC:1.1.1.324]	[Q]	Secondary metabolites biosynthesis, transport and catabolism	Alcohol dehydrogenase GroES-like domain;; Zinc-binding dehydrogenase;; D-isomer specific 2-hydroxyacid dehydrogenase, NAD binding domain;; Alanine dehydrogenase/PNT, C-terminal domain	Probable mannitol dehydrogenase OS=Fragaria ananassa OX=3747 GN=CAD PE=2 SV=1	XP_006466345.1 probable mannitol dehydrogenase [Citrus sinensis]
Cs_ont_2g001130	11.8209	10.0542	8.89273	14.9796	19.0174	17.4686	1.03424	7.71835e-06	up	[IQR]	--	Cellular Component: peroxisome (GO:0005777);; Biological Process: fatty acid metabolic process (GO:0006631);; Molecular Function: oxidoreductase activity (GO:0016491);; Biological Process: root hair elongation (GO:0048767);; Biological Process: indolebutyric acid metabolic process (GO:0080024);; Biological Process: response to indolebutyric acid (GO:0080026);;	K11147|1e-175|cit:102609432|K11147 DHRS4; dehydrogenase/reductase SDR family member 4 [EC:1.1.-.-]	[R]	General function prediction only	Enoyl-(Acyl carrier protein) reductase;; short chain dehydrogenase;; KR domain	Short-chain dehydrogenase/reductase SDRA OS=Arabidopsis thaliana OX=3702 GN=SDRA PE=1 SV=1	XP_006467358.1 short-chain dehydrogenase/reductase SDRA [Citrus sinensis]
QC_newGene_1321	3.58239	3.79329	4.09428	0.460663	1.42033	0.538776	-2.00511	9.05155e-06	down	--	--	Molecular Function: magnesium ion binding (GO:0000287);; Cellular Component: chloroplast (GO:0009507);; Molecular Function: terpene synthase activity (GO:0010333);; Biological Process: terpenoid biosynthetic process (GO:0016114);; Biological Process: geranyl diphosphate metabolic process (GO:0033383);;	--|0.0|cit:102620314|hypothetical protein	--	--	Terpene synthase family, metal binding domain;; Terpene synthase family 2, C-terminal metal binding;; Terpene synthase, N-terminal domain	Gamma-terpinene synthase, chloroplastic OS=Citrus limon OX=2708 PE=1 SV=1	XP_006467490.1 gamma-terpinene synthase, chloroplastic isoform X2 [Citrus sinensis]
Cs_ont_2g006590	1.34952	2.39477	1.92086	0.176479	0.682452	0.279602	-2.12351	9.05155e-06	down	[RTKL]	--	Molecular Function: protein serine/threonine kinase activity (GO:0004674);; Molecular Function: ATP binding (GO:0005524);; Cellular Component: plasma membrane (GO:0005886);; Biological Process: protein phosphorylation (GO:0006468);; Cellular Component: integral component of membrane (GO:0016021);; Biological Process: defense response to bacterium (GO:0042742);;	--|0.0|cit:102621729|hypothetical protein	--	--	Protein kinase domain;; Protein tyrosine and serine/threonine kinase;; Salt stress response/antifungal	Cysteine-rich receptor-like protein kinase 25 OS=Arabidopsis thaliana OX=3702 GN=CRK25 PE=3 SV=1	XP_024950648.1 putative receptor-like protein kinase At4g00960 [Citrus sinensis]
Cs_ont_5g038210	0.230374	0.47773	0.784701	1.59033	5.08844	3.10572	2.91819	1.06699e-05	up	--	--	Molecular Function: DNA binding (GO:0003677);; Molecular Function: DNA-binding transcription factor activity (GO:0003700);; Cellular Component: nucleus (GO:0005634);; Biological Process: transcription, DNA-templated (GO:0006351);; Biological Process: response to cold (GO:0009409);; Biological Process: cold acclimation (GO:0009631);; Biological Process: positive regulation of transcription, DNA-te…	--|1e-150|cit:102622031|hypothetical protein	--	--	AP2 domain	Dehydration-responsive element-binding protein 1B OS=Arabidopsis thaliana OX=3702 GN=DREB1B PE=1 SV=2	XP_006491857.1 dehydration-responsive element-binding protein 1B-like [Citrus sinensis]
Cs_ont_3g002520	3.16931	7.43652	2.58428	0.550605	1.18604	0.683304	-2.15163	1.3988e-05	down	--	--	Cellular Component: plasma membrane (GO:0005886);; Molecular Function: microtubule binding (GO:0008017);; Biological Process: trichome morphogenesis (GO:0010090);; Biological Process: microtubule polymerization (GO:0046785);;	--|0.0|cit:102621951|hypothetical protein	--	--	Filament-like plant protein, long coiled-coil	Filament-like plant protein 4 OS=Arabidopsis thaliana OX=3702 GN=FPP4 PE=1 SV=1	XP_006473633.1 filament-like plant protein 4 [Citrus sinensis]
Cs_ont_5g005970	0.875186	1.22463	0.971915	0.200054	0.257708	0.17293	-1.9695	1.48014e-05	down	[KAD]	--	--	K09422|0.0|cit:102609163|K09422 MYBP; transcription factor MYB, plant	[K]	Transcription	Myb-like DNA-binding domain;; Myb-like DNA-binding domain	Transcription factor MYB61 OS=Arabidopsis thaliana OX=3702 GN=MYB61 PE=2 SV=1	XP_006492438.1 transcription factor MYB61 [Citrus sinensis]
Cs_ont_2g017240	3.49116	4.60346	1.77493	0.247642	0.668633	0.359997	-2.63425	1.97058e-05	down	--	--	Molecular Function: monooxygenase activity (GO:0004497);; Molecular Function: iron ion binding (GO:0005506);; Cellular Component: integral component of membrane (GO:0016021);; Molecular Function: oxidoreductase activity, acting on paired donors, with incorporation or reduction of molecular oxygen (GO:0016705);; Molecular Function: heme binding (GO:0020037);;	--|0.0|cit:102631112|hypothetical protein	[Q]	Secondary metabolites biosynthesis, transport and catabolism	Cytochrome P450	Premnaspirodiene oxygenase OS=Hyoscyamus muticus OX=35626 GN=CYP71D55 PE=1 SV=1	XP_006469495.1 premnaspirodiene oxygenase-like [Citrus sinensis]
Cs_ont_6g007580	2.73614	3.25954	2.10626	5.09718	4.84281	5.12683	1.2074	2.20402e-05	up	--	--	Molecular Function: ATP binding (GO:0005524);; Cellular Component: nucleus (GO:0005634);; Biological Process: transcription, DNA-templated (GO:0006351);; Biological Process: regulation of transcription, DNA-templated (GO:0006355);; Biological Process: negative regulation of cell proliferation (GO:0008285);; Biological Process: response to nematode (GO:0009624);; Molecular Function: sequence-speci…	--|0.0|cit:102615240|hypothetical protein	--	--	WRC;; QLQ	Growth-regulating factor 3 OS=Arabidopsis thaliana OX=3702 GN=GRF3 PE=1 SV=1	XP_024955418.1 growth-regulating factor 3 isoform X1 [Citrus sinensis]
Cs_ont_8g002190	0.62635	0.95648	0.900519	1.79997	2.37001	2.72997	1.76612	2.20402e-05	up	[P]	Inorganic ion transport and metabolism	Cellular Component: plasma membrane (GO:0005886);; Biological Process: zinc ion transport (GO:0006829);; Cellular Component: integral component of membrane (GO:0016021);; Molecular Function: metal ion transmembrane transporter activity (GO:0046873);;	K14709|0.0|cit:102628184|K14709 SLC39A1_2_3; solute carrier family 39 (zinc transporter), member 1/2/3	[P]	Inorganic ion transport and metabolism	ZIP Zinc transporter	Zinc transporter 2 OS=Arabidopsis thaliana OX=3702 GN=ZIP2 PE=2 SV=1	XP_006488365.1 zinc transporter 2 [Citrus sinensis]
Cs_ont_1g028830	3.6151	3.87254	5.11942	6.77669	8.95294	8.4893	1.22949	2.20402e-05	up	--	--	Cellular Component: plasma membrane (GO:0005886);; Cellular Component: chloroplast (GO:0009507);;	--|1e-92|cit:102616726|hypothetical protein	--	--	SelR domain	Uncharacterized protein At4g08330, chloroplastic OS=Arabidopsis thaliana OX=3702 GN=At4g08330 PE=1 SV=1	XP_006467026.1 uncharacterized protein At4g08330, chloroplastic [Citrus sinensis]
Cs_ont_8g018760	5.10343	4.31785	5.24835	8.55396	8.30255	8.87177	1.1116	2.20402e-05	up	--	--	Molecular Function: structural constituent of cell wall (GO:0005199);;	--|0.0|cit:102624442|hypothetical protein	--	--	Pollen protein Ole e 1 like	Vegetative cell wall protein gp1 OS=Chlamydomonas reinhardtii OX=3055 GN=GP1 PE=1 SV=1	XP_006487426.1 uncharacterized protein LOC102624442 [Citrus sinensis]
Cs_ont_5g016290	2.40173	4.76441	4.34985	0.29395	0.764912	0.491629	-2.5607	2.20402e-05	down	--	--	Biological Process: response to molecule of fungal origin (GO:0002238);; Biological Process: defense response (GO:0006952);; Cellular Component: integral component of membrane (GO:0016021);; Molecular Function: (S)-norcoclaurine synthase activity (GO:0050474);; Biological Process: (S)-reticuline metabolic process (GO:1901010);;	--|1e-111|cit:102623940|hypothetical protein	--	--	Pathogenesis-related protein Bet v 1 family	S-norcoclaurine synthase 1 OS=Papaver somniferum OX=3469 GN=NCS1 PE=1 SV=1	XP_006478959.1 S-norcoclaurine synthase-like [Citrus sinensis]
Cs_ont_2g000590	26.3663	20.846	22.9476	36.2805	37.7706	42.3887	1.03215	2.51361e-05	up	--	--	Cellular Component: chloroplast (GO:0009507);;	--|1e-131|cit:102616242|hypothetical protein	--	--	Protein of unknown function (DUF751)	Uncharacterized protein ycf33 OS=Pyropia yezoensis OX=2788 GN=ycf33 PE=3 SV=1	XP_006467291.1 uncharacterized protein LOC102616242 [Citrus sinensis]
Cs_ont_3g021080	15.6437	27.9555	17.7308	3.25149	8.5139	3.15927	-1.79066	2.80505e-05	down	[Q]	Secondary metabolites biosynthesis, transport and catabolism	Molecular Function: monooxygenase activity (GO:0004497);; Molecular Function: iron ion binding (GO:0005506);; Cellular Component: membrane (GO:0016020);; Cellular Component: integral component of membrane (GO:0016021);; Molecular Function: oxidoreductase activity, acting on paired donors, with incorporation or reduction of molecular oxygen, NAD(P)H as one donor, and incorporation of one atom of o…	K23136|0.0|cit:102630214|K23136 CYP82C4; fraxetin 5-hydroxylase [EC:1.14.14.164]	[Q]	Secondary metabolites biosynthesis, transport and catabolism	Cytochrome P450	Cytochrome P450 82C4 OS=Arabidopsis thaliana OX=3702 GN=CYP82C4 PE=2 SV=1	XP_006471501.1 cytochrome P450 CYP82D47-like [Citrus sinensis]
Cs_ont_3g001310	36.3687	31.8256	38.4374	65.5666	54.017	59.8469	1.06195	3.1123e-05	up	[IQ]	--	Molecular Function: ATP binding (GO:0005524);; Cellular Component: peroxisome (GO:0005777);; Biological Process: response to wounding (GO:0009611);; Biological Process: jasmonic acid biosynthetic process (GO:0009695);; Molecular Function: ligase activity (GO:0016874);;	K10526|0.0|cit:102606631|K10526 OPCL1; OPC-8:0 CoA ligase 1 [EC:6.2.1.-]	[I]	Lipid transport and metabolism	AMP-binding enzyme;; AMP-binding enzyme C-terminal domain	4-coumarate--CoA ligase-like 5 OS=Arabidopsis thaliana OX=3702 GN=4CLL5 PE=1 SV=2	XP_006473755.1 4-coumarate--CoA ligase-like 5 [Citrus sinensis]
Cs_ont_1g029380	2.49619	4.42295	2.46021	0.264843	0.999535	0.279319	-2.30799	3.26866e-05	down	--	--	--	--|0.0|cit:102607101|hypothetical protein	--	--	Domain of unknown function (DUF4378);; DUF761-associated sequence motif	--	XP_024953666.1 uncharacterized protein LOC102607101 isoform X1 [Citrus sinensis]
Cs_ont_5g031530	0.329086	1.09844	0.315666	0.010539	0.044703	0	-4.61128	3.91608e-05	down	--	--	--	--|0.0|cit:102631130|hypothetical protein	--	--	--	COP1-interactive protein 1 OS=Arabidopsis thaliana OX=3702 GN=CIP1 PE=1 SV=1	XP_024949236.1 golgin subfamily A member 6-like protein 7 [Citrus sinensis]
Cs_ont_5g032700	6.6727	11.6647	5.3728	1.22393	2.95796	1.03106	-1.92932	3.95903e-05	down	[J]	Translation, ribosomal structure and biogenesis	Molecular Function: translation initiation factor activity (GO:0003743);; Molecular Function: GTPase activity (GO:0003924);; Molecular Function: GTP binding (GO:0005525);; Cellular Component: chloroplast (GO:0009507);; Cellular Component: chloroplast stroma (GO:0009570);; Cellular Component: chloroplast envelope (GO:0009941);;	K02519|0.0|cit:102630147|K02519 infB; translation initiation factor IF-2	[J]	Translation, ribosomal structure and biogenesis	Elongation factor Tu GTP binding domain;; Translation-initiation factor 2;; 50S ribosome-binding GTPase;; Elongation factor Tu domain 2;; Ras family	Translation initiation factor IF-2, chloroplastic OS=Arabidopsis thaliana OX=3702 GN=At1g17220 PE=2 SV=2	XP_006478012.1 translation initiation factor IF-2, chloroplastic [Citrus sinensis]
Cs_ont_8g029470	0.971742	1.74354	1.58876	0.214659	0.540016	0.219179	-2.02311	3.98442e-05	down	[RTKL]	--	Molecular Function: phosphorelay sensor kinase activity (GO:0000155);; Molecular Function: protein serine/threonine kinase activity (GO:0004674);; Molecular Function: ATP binding (GO:0005524);; Cellular Component: nucleus (GO:0005634);; Cellular Component: Golgi apparatus (GO:0005794);; Cellular Component: plasma membrane (GO:0005886);; Biological Process: circadian rhythm (GO:0007623);; Biologic…	K20715|0.0|cit:102626333|K20715 PHOT; phototropin [EC:2.7.11.1]	--	--	Protein kinase domain;; PAS domain;; Protein tyrosine and serine/threonine kinase;; PAS fold;; PAS fold;; PAS fold	Phototropin-2 OS=Arabidopsis thaliana OX=3702 GN=PHOT2 PE=1 SV=2	XP_006486548.1 phototropin-2 isoform X1 [Citrus sinensis]
Cs_ont_3g010270	1.86565	3.07586	1.25811	0.361195	0.62435	0.280567	-1.97704	4.04372e-05	down	--	--	--	--|0.0|cit:102625889|hypothetical protein	--	--	Protein of unknown function, DUF547;; Domain found in Dishevelled, Egl-10, and Pleckstrin (DEP);; Glutaredoxin	--	XP_015384198.1 uncharacterized protein LOC102625889 [Citrus sinensis]
Cs_ont_3g028780	0.570526	1.18725	0.579572	0.046071	0.178069	0.044184	-2.83504	4.04372e-05	down	--	--	Molecular Function: RNA binding (GO:0003723);; Molecular Function: ATP-dependent RNA helicase activity (GO:0004004);; Molecular Function: ATP binding (GO:0005524);; Cellular Component: cytoplasm (GO:0005737);; Biological Process: RNA processing (GO:0006396);; Cellular Component: chloroplast (GO:0009507);;	K18995|0.0|cit:102612145|K18995 DHX29; ATP-dependent RNA helicase DHX29 [EC:3.6.4.13]	[A]	RNA processing and modification	Oligonucleotide/oligosaccharide-binding (OB)-fold;; Helicase associated domain (HA2);; DEAD/DEAH box helicase;; Helicase conserved C-terminal domain	DExH-box ATP-dependent RNA helicase DExH7, chloroplastic OS=Arabidopsis thaliana OX=3702 GN=At1g58060 PE=2 SV=1	XP_024949716.1 DExH-box ATP-dependent RNA helicase DExH7, chloroplastic isoform X2 [Citrus sinensis]
Cs_ont_5g034740	0.977241	4.20412	3.28164	0.05024	0.079977	0	-5.28817	4.06121e-05	down
Cs_ont_8g013920	6.25912	9.09164	6.89866	1.87164	3.90082	2.05685	-1.25671	4.08901e-05	down	--	--	Molecular Function: ubiquitin-protein transferase activity (GO:0004842);; Cellular Component: plasma membrane (GO:0005886);;	--|0.0|cit:102629331|hypothetical protein	[S]	Function unknown	U-box domain;; Armadillo/beta-catenin-like repeat;; Zinc-finger of the MIZ type in Nse subunit;; RING-type zinc-finger;; Zinc finger, C3HC4 type (RING finger)	U-box domain-containing protein 43 OS=Arabidopsis thaliana OX=3702 GN=PUB43 PE=2 SV=1	XP_006487585.1 U-box domain-containing protein 43-like [Citrus sinensis]
Cs_ont_8g008990	5.45266	8.21781	4.51058	0.643334	2.27151	0.753661	-2.07278	5.13667e-05	down	[RTKL]	--	Molecular Function: protein kinase activity (GO:0004672);; Molecular Function: protein serine/threonine kinase activity (GO:0004674);; Molecular Function: ATP binding (GO:0005524);; Biological Process: microtubule-based process (GO:0007017);; Biological Process: epidermal cell differentiation (GO:0009913);; Biological Process: cortical microtubule organization (GO:0043622);; Cellular Component: c…	K08857|0.0|cit:102608053|K08857 NEK1_4_5; NIMA (never in mitosis gene a)-related kinase 1/4/5 [EC:2.7.11.1]	[R]	General function prediction only	Protein kinase domain;; Protein tyrosine and serine/threonine kinase	Serine/threonine-protein kinase Nek5 OS=Arabidopsis thaliana OX=3702 GN=NEK5 PE=1 SV=1	XP_015386804.1 serine/threonine-protein kinase Nek5 [Citrus sinensis]
Cs_ont_2g008990	3.06078	6.09195	3.59733	0.560933	1.66456	0.777064	-1.82701	5.13667e-05	down	[RTKL]	--	Molecular Function: protein serine/threonine kinase activity (GO:0004674);; Molecular Function: ATP binding (GO:0005524);; Cellular Component: plasma membrane (GO:0005886);; Cellular Component: integral component of membrane (GO:0016021);;	--|0.0|cit:102614009|hypothetical protein	--	--	Protein tyrosine and serine/threonine kinase;; Protein kinase domain;; Malectin domain;; Leucine rich repeat;; Leucine Rich repeats (2 copies);; Phosphotransferase enzyme family;; Fungal protein kinase;; Leucine Rich Repeat	Probable LRR receptor-like serine/threonine-protein kinase At1g56140 OS=Arabidopsis thaliana OX=3702 GN=At1g56140 PE=2 SV=2	XP_006468414.1 probable LRR receptor-like serine/threonine-protein kinase At1g56140 [Citrus sinensis]
QC_newGene_306	5.24772	6.46391	5.2257	0.706083	1.06487	0.122698	-2.86215	6.14045e-05	down	--	--	--	--	--	--	--	--	GAY64398.1 hypothetical protein CUMW_233230 [Citrus unshiu]
Cs_ont_9g003360	3.53448	10.3663	2.51821	0.546919	1.30605	0.487281	-2.4864	6.19541e-05	down	[KL]	--	Molecular Function: DNA binding (GO:0003677);; Molecular Function: helicase activity (GO:0004386);; Molecular Function: ATP binding (GO:0005524);; Cellular Component: nucleus (GO:0005634);; Biological Process: megagametogenesis (GO:0009561);; Biological Process: flower development (GO:0009908);; Biological Process: covalent chromatin modification (GO:0016569);; Molecular Function: nucleosome bind…	K11654|0.0|cit:102630394|K11654 SMARCA5; SWI/SNF-related matrix-associated actin-dependent regulator of chromatin subfamily A member 5 [EC:3.6.4.-]	[K]	Transcription	SNF2 family N-terminal domain;; SLIDE;; Helicase conserved C-terminal domain;; Type III restriction enzyme, res subunit;; HAND;; Myb-like DNA-binding domain;; DNA-binding domain	ISWI chromatin-remodeling complex ATPase CHR11 OS=Arabidopsis thaliana OX=3702 GN=CHR11 PE=1 SV=4	XP_006489131.1 ISWI chromatin-remodeling complex ATPase CHR11 isoform X1 [Citrus sinensis]
Cs_ont_8g021010	8.00012	12.2637	8.6855	2.54792	4.92049	2.71316	-1.2339	6.42136e-05	down	[O]	Posttranslational modification, protein turnover, chaperones	Biological Process: response to molecule of bacterial origin (GO:0002237);; Molecular Function: ATP binding (GO:0005524);; Cellular Component: mitochondrion (GO:0005739);; Cellular Component: mitochondrial envelope (GO:0005740);; Cellular Component: mitochondrial outer membrane (GO:0005741);; Biological Process: cell death (GO:0008219);; Biological Process: response to UV (GO:0009411);; Biologica…	K08900|0.0|cit:102609517|K08900 BCS1; mitochondrial chaperone BCS1	[O]	Posttranslational modification, protein turnover, chaperones	Domain associated at C-terminal with AAA;; ATPase family associated with various cellular activities (AAA);; Holliday junction DNA helicase RuvB P-loop domain;; Protein of unknown function (DUF815);; RNA helicase;; AAA domain (dynein-related subfamily)	Protein HYPER-SENSITIVITY-RELATED 4 OS=Arabidopsis thaliana OX=3702 GN=HSR4 PE=2 SV=1	XP_024957702.1 AAA-ATPase At3g50940-like [Citrus sinensis]
Cs_ont_3g027810	4.41973	10.8804	5.00995	0.575051	2.20067	0.824174	-2.25154	6.42136e-05	down	[MU]	--	Molecular Function: nutrient reservoir activity (GO:0045735);;	--|0.0|cit:102611268|hypothetical protein	[T]	Signal transduction mechanisms	T-complex protein 11	Vicilin-like seed storage protein At2g18540 OS=Arabidopsis thaliana OX=3702 GN=At2g18540 PE=3 SV=1	XP_006471020.1 uncharacterized protein LOC102611268 [Citrus sinensis]
Cs_ont_8g011790	3.35995	5.94866	3.04094	0.614836	1.51341	0.556174	-1.94156	6.53723e-05	down	--	--	Molecular Function: RNA binding (GO:0003723);; Molecular Function: endonuclease activity (GO:0004519);; Biological Process: RNA modification (GO:0009451);; Cellular Component: chloroplast (GO:0009507);; Cellular Component: intracellular membrane-bounded organelle (GO:0043231);;	--|0.0|cit:102607585|hypothetical protein	[R]	General function prediction only	PPR repeat family;; PPR repeat;; Pentatricopeptide repeat domain;; PPR repeat;; Pentacotripeptide-repeat region of PRORP;; Mitochondrial 28S ribosomal protein S27;; Tetratricopeptide repeat;; Mitochondrial ATPase expression	Pentatricopeptide repeat-containing protein At3g04760, chloroplastic OS=Arabidopsis thaliana OX=3702 GN=At3g04760 PE=2 SV=1	XP_006487702.1 pentatricopeptide repeat-containing protein At3g04760, chloroplastic-like [Citrus sinensis]
Cs_ont_8g007860	5.61429	8.34112	6.94942	2.00763	3.25014	1.77853	-1.06709	7.32129e-05	down	--	--	Molecular Function: hydrolase activity, hydrolyzing O-glycosyl compounds (GO:0004553);; Cellular Component: extracellular region (GO:0005576);; Cellular Component: cell wall (GO:0005618);; Cellular Component: nucleus (GO:0005634);; Cellular Component: cytoplasm (GO:0005737);; Biological Process: carbohydrate metabolic process (GO:0005975);; Biological Process: defense response (GO:0006952);; Mole…	--|0.0|cit:102608554|hypothetical protein	--	--	Glycosyl hydrolases family 17	Glucan endo-1,3-beta-glucosidase 14 OS=Arabidopsis thaliana OX=3702 GN=At2g27500 PE=1 SV=2	XP_006487937.1 glucan endo-1,3-beta-glucosidase 14 [Citrus sinensis]
Cs_ont_9g021810	129.671	105.211	95.0287	46.2564	39.3292	41.817	-1.06252	8.50415e-05	down	--	--	--	--|7e-06|cit:107176485|hypothetical protein	--	--	--	--	XP_015384600.1 LRR receptor-like serine/threonine-protein kinase EFR [Citrus sinensis]
Cs_ont_8g009790	10.5125	13.9984	10.472	3.57352	6.67255	4.01355	-1.02137	8.50415e-05	down	[RTKL]	--	Molecular Function: protein serine/threonine kinase activity (GO:0004674);; Molecular Function: ATP binding (GO:0005524);; Cellular Component: nucleus (GO:0005634);; Cellular Component: cytoplasm (GO:0005737);; Cellular Component: chloroplast (GO:0009507);; Molecular Function: identical protein binding (GO:0042802);; Biological Process: regulation of RNA interference (GO:1900368);;	K08864|0.0|cit:102618461|K08864 TLK; tousled-like kinase [EC:2.7.11.1]	[T]	Signal transduction mechanisms	Protein kinase domain;; Protein tyrosine and serine/threonine kinase	Serine/threonine-protein kinase TOUSLED OS=Arabidopsis thaliana OX=3702 GN=TOUSLED PE=1 SV=1	XP_006487813.1 serine/threonine-protein kinase TOUSLED isoform X2 [Citrus sinensis]
Cs_ont_3g020960	0.655831	1.88331	0.843819	0.126545	0.133019	0.038382	-3.11957	8.50415e-05	down	--	--	Molecular Function: endopeptidase activity (GO:0004175);; Cellular Component: nucleus (GO:0005634);; Biological Process: regulation of flower development (GO:0009909);; Biological Process: positive regulation of flower development (GO:0009911);; Biological Process: protein desumoylation (GO:0016926);; Molecular Function: SUMO-specific protease activity (GO:0016929);; Cellular Component: nuclear m…	--|0.0|cit:102624571|hypothetical protein	[O]	Posttranslational modification, protein turnover, chaperones	Ulp1 protease family, C-terminal catalytic domain	Ubiquitin-like-specific protease ESD4 OS=Arabidopsis thaliana OX=3702 GN=ESD4 PE=1 SV=1	XP_024951744.1 uncharacterized protein LOC102624571 isoform X3 [Citrus sinensis]
Cs_ont_5g007750	1.40747	1.87554	1.23777	2.44337	3.21162	3.57834	1.33163	9.35996e-05	up	--	--	Molecular Function: DNA binding (GO:0003677);; Molecular Function: DNA-binding transcription factor activity (GO:0003700);; Cellular Component: nucleus (GO:0005634);; Cellular Component: cytoplasm (GO:0005737);; Cellular Component: plasma membrane (GO:0005886);; Biological Process: transcription, DNA-templated (GO:0006351);; Biological Process: cell death (GO:0008219);; Biological Process: respon…	K09286|0.0|cit:102616112|K09286 EREBP; EREBP-like factor	--	--	AP2 domain	Ethylene-responsive transcription factor RAP2-3 OS=Arabidopsis thaliana OX=3702 GN=RAP2-3 PE=1 SV=2	XP_015386177.1 ethylene-responsive transcription factor ERF073-like [Citrus sinensis]
Cs_ont_6g025560	33.2153	16.4073	12.4782	3.67597	2.58833	3.9081	-2.2794	9.35996e-05	down
Cs_ont_8g008820	14.1955	20.7671	12.6699	4.73851	8.13401	4.76714	-1.15428	9.35996e-05	down	--	--	--	--|4e-71|cit:102628442|hypothetical protein	--	--	--	--	XP_006481518.1 uncharacterized protein LOC102628442 [Citrus sinensis]
Cs_ont_8g021810	7.03979	13.9682	5.82386	1.21683	3.29888	1.18974	-1.97775	0.000100979	down	--	--	Biological Process: mRNA splicing, via spliceosome (GO:0000398);; Molecular Function: RNA binding (GO:0003723);; Molecular Function: ATP-dependent RNA helicase activity (GO:0004004);; Molecular Function: ATP binding (GO:0005524);; Cellular Component: nucleus (GO:0005634);; Biological Process: regulation of gene expression (GO:0010468);; Biological Process: RNA secondary structure unwinding (GO:00…	K13100|0.0|cit:102629709|K13100 CWC22; pre-mRNA-splicing factor CWC22	[R]	General function prediction only	MA3 domain	DEAD-box ATP-dependent RNA helicase 42 OS=Arabidopsis thaliana OX=3702 GN=RH42 PE=1 SV=2	XP_006487141.1 pre-mRNA-splicing factor CWC22 homolog [Citrus sinensis]
Cs_ont_2g028560	4.1981	5.60427	4.30045	1.40803	2.38077	1.33201	-1.18215	0.000100979	down	--	--	--	--|0.0|cit:102626456|hypothetical protein	--	--	Core-2/I-Branching enzyme	--	XP_006470273.1 uncharacterized protein LOC102626456 isoform X1 [Citrus sinensis]
Cs_ont_8g026740	2.09379	4.32228	1.64591	0.290022	0.840704	0.317995	-2.21318	0.000109221	down	[A]	RNA processing and modification	Biological Process: mRNA splicing, via spliceosome (GO:0000398);; Molecular Function: RNA binding (GO:0003723);; Cellular Component: U1 snRNP (GO:0005685);; Cellular Component: cytosol (GO:0005829);; Biological Process: transcription, DNA-templated (GO:0006351);; Biological Process: regulation of transcription, DNA-templated (GO:0006355);; Cellular Component: mediator complex (GO:0016592);; Cellu…	K12821|0.0|cit:102623196|K12821 PRPF40; pre-mRNA-processing factor 40	[A]	RNA processing and modification	FF domain;; WW domain	Pre-mRNA-processing protein 40A OS=Arabidopsis thaliana OX=3702 GN=PRP40A PE=1 SV=1	XP_006486888.1 pre-mRNA-processing protein 40A-like [Citrus sinensis]
Cs_ont_2g001690	72.1791	55.0896	55.731	127.703	91.8228	118.478	1.20452	0.000109221	up	[Q]	Secondary metabolites biosynthesis, transport and catabolism	Molecular Function: copper ion binding (GO:0005507);; Cellular Component: extracellular space (GO:0005615);; Molecular Function: oxidoreductase activity (GO:0016491);;	--|0.0|cit:102625298|hypothetical protein	[Q]	Secondary metabolites biosynthesis, transport and catabolism	Multicopper oxidase;; Multicopper oxidase;; Multicopper oxidase	L-ascorbate oxidase homolog OS=Nicotiana tabacum OX=4097 PE=2 SV=1	XP_006467415.1 L-ascorbate oxidase homolog [Citrus sinensis]
Cs_ont_7g024690	6.39546	10.9354	4.28503	1.0373	2.86039	1.12502	-1.8089	0.000112263	down	--	--	Molecular Function: structural constituent of cell wall (GO:0005199);; Cellular Component: extracellular region (GO:0005576);; Cellular Component: cell wall (GO:0005618);; Cellular Component: plasmodesma (GO:0009506);; Biological Process: cell wall organization (GO:0071555);;	K12822|0.0|cit:102609677|K12822 RBM25; RNA-binding protein 25	[A]	RNA processing and modification	PWI domain;; RNA recognition motif. (a.k.a. RRM, RBD, or RNP domain)	Leucine-rich repeat extensin-like protein 5 OS=Arabidopsis thaliana OX=3702 GN=LRX5 PE=2 SV=2	XP_006483834.1 RNA-binding protein 25 isoform X1 [Citrus sinensis]
Cs_ont_3g003950	0.745072	1.34004	0.657338	0.069573	0.190739	0.110017	-2.3532	0.000119242	down	--	--	Cellular Component: cytoplasm (GO:0005737);; Biological Process: receptor-mediated endocytosis (GO:0006898);; Biological Process: actin filament organization (GO:0007015);; Biological Process: chloroplast avoidance movement (GO:0009903);; Biological Process: chloroplast accumulation movement (GO:0009904);; Cellular Component: vesicle (GO:0031982);; Biological Process: cellular response to blue li…	--|0.0|cit:102625431|hypothetical protein	[R]	General function prediction only	--	J domain-containing protein required for chloroplast accumulation response 1 OS=Arabidopsis thaliana OX=3702 GN=JAC1 PE=1 SV=1	XP_006473468.1 J domain-containing protein required for chloroplast accumulation response 1 [Citrus sinensis]
Cs_ont_3g031610	2.65497	2.81217	2.92312	4.70132	4.87645	4.97239	1.09733	0.000125639	up	[J]	Translation, ribosomal structure and biogenesis	Molecular Function: mRNA binding (GO:0003729);; Molecular Function: structural constituent of ribosome (GO:0003735);; Cellular Component: cell wall (GO:0005618);; Biological Process: translation (GO:0006412);; Cellular Component: plasmodesma (GO:0009506);; Cellular Component: membrane (GO:0016020);; Cellular Component: cytosolic small ribosomal subunit (GO:0022627);;	K02981|1e-113|cit:102623889|K02981 RP-S2e; small subunit ribosomal protein S2e	[J]	Translation, ribosomal structure and biogenesis	Ribosomal protein S5, C-terminal domain;; Ribosomal protein S5, N-terminal domain;; RNA recognition motif. (a.k.a. RRM, RBD, or RNP domain)	40S ribosomal protein S2-2 OS=Arabidopsis thaliana OX=3702 GN=RPS2B PE=2 SV=1	XP_015389343.2 LOW QUALITY PROTEIN: 40S ribosomal protein S2-4 [Citrus sinensis]
Cs_ont_9g000400	0.874663	1.25435	0.727204	1.3526	2.4469	1.96969	1.30081	0.000130111	up	[V]	Defense mechanisms	Molecular Function: ATP binding (GO:0005524);; Biological Process: transport (GO:0006810);; Cellular Component: integral component of membrane (GO:0016021);; Molecular Function: ATPase activity (GO:0016887);;	--|0.0|cit:102618373|hypothetical protein	[Q]	Secondary metabolites biosynthesis, transport and catabolism	ABC-2 type transporter;; ABC transporter;; Plant PDR ABC transporter associated;; ABC-2 type transporter;; AAA domain, putative AbiEii toxin, Type IV TA system;; ABC-transporter N-terminal	Pleiotropic drug resistance protein 3 OS=Nicotiana tabacum OX=4097 GN=PDR3 PE=2 SV=1	XP_015388954.1 LOW QUALITY PROTEIN: pleiotropic drug resistance protein 3-like [Citrus sinensis]
Cs_ont_4g014450	4.80756	6.98298	4.23487	0.968824	2.58423	1.20699	-1.49458	0.000158076	down	[T]	Signal transduction mechanisms	Molecular Function: protein kinase activity (GO:0004672);; Molecular Function: ATP binding (GO:0005524);; Cellular Component: nucleus (GO:0005634);; Biological Process: red, far-red light phototransduction (GO:0009585);; Molecular Function: identical protein binding (GO:0042802);;	--|0.0|cit:102627009|hypothetical protein	--	--	WD domain, G-beta repeat;; Anaphase-promoting complex subunit 4 WD40 domain	Protein SPA1-RELATED 3 OS=Arabidopsis thaliana OX=3702 GN=SPA3 PE=1 SV=1	XP_024951396.1 protein SPA1-RELATED 3 isoform X1 [Citrus sinensis]
Cs_ont_1g000570	2.60606	5.74612	4.68778	0.628771	1.58925	0.60722	-1.86671	0.000166235	down	[G]	Carbohydrate transport and metabolism	Molecular Function: trehalose-phosphatase activity (GO:0004805);; Cellular Component: nucleus (GO:0005634);; Cellular Component: nucleolus (GO:0005730);; Biological Process: trehalose biosynthetic process (GO:0005992);; Biological Process: response to cadmium ion (GO:0046686);;	K01087|0.0|cit:102614571|K01087 otsB; trehalose 6-phosphate phosphatase [EC:3.1.3.12]	[G]	Carbohydrate transport and metabolism	Trehalose-phosphatase	Probable trehalose-phosphate phosphatase J OS=Arabidopsis thaliana OX=3702 GN=TPPJ PE=1 SV=1	XP_015388487.1 probable trehalose-phosphate phosphatase J isoform X1 [Citrus sinensis]
Cs_ont_8g013300	20.9388	28.158	22.9324	5.33609	13.1773	5.72763	-1.32074	0.000167575	down	--	--	Cellular Component: nucleus (GO:0005634);; Biological Process: transcription, DNA-templated (GO:0006351);; Biological Process: regulation of transcription, DNA-templated (GO:0006355);; Biological Process: rhythmic process (GO:0048511);;	--|0.0|cit:102616093|hypothetical protein	--	--	--	Protein LNK2 OS=Arabidopsis thaliana OX=3702 GN=LNK2 PE=1 SV=1	XP_006494921.1 protein LNK2 isoform X1 [Citrus sinensis]
Cs_ont_8g012960	6.26045	7.25002	3.52766	0.858727	2.03174	0.996548	-1.5991	0.000194552	down	--	--	Molecular Function: GTPase activator activity (GO:0005096);; Molecular Function: metal ion binding (GO:0046872);;	K12486|0.0|cit:102626368|K12486 SMAP; stromal membrane-associated protein	[R]	General function prediction only	Putative GTPase activating protein for Arf;; C2 domain	Probable ADP-ribosylation factor GTPase-activating protein AGD11 OS=Arabidopsis thaliana OX=3702 GN=AGD11 PE=2 SV=1	XP_015383414.1 probable ADP-ribosylation factor GTPase-activating protein AGD11 [Citrus sinensis]
Cs_ont_9g027910	23.5325	19.6979	21.3993	39.4884	31.1043	37.1807	1.05251	0.000198862	up	--	--	--	--|1e-144|cit:102621669|hypothetical protein	--	--	--	--	XP_006475329.1 uncharacterized protein LOC102621669 [Citrus sinensis]
Cs_ont_8g008580	1.27322	2.78389	1.14057	0.136494	0.373753	0.063071	-2.78005	0.00020957	down	[S]	Function unknown	Cellular Component: cytoplasm (GO:0005737);; Cellular Component: cytoskeleton (GO:0005856);; Cellular Component: motile cilium (GO:0031514);; Biological Process: cilium-dependent cell motility (GO:0060285);;	--|0.0|cit:102624132|hypothetical protein	[T]	Signal transduction mechanisms	Leucine rich repeat;; Leucine Rich repeats (2 copies);; Leucine-rich repeat	Dynein regulatory complex subunit 3 OS=Chlamydomonas reinhardtii OX=3055 GN=DRC3 PE=1 SV=1	XP_006481505.1 uncharacterized protein LOC102624132 [Citrus sinensis]
Cs_ont_2g027610	11.0722	15.9096	9.60481	1.64892	5.34275	2.40949	-1.71235	0.000216229	down	--	--	Cellular Component: extracellular region (GO:0005576);; Cellular Component: cell wall (GO:0005618);; Biological Process: seed trichome elongation (GO:0090378);;	--|0.0|cit:107175912|hypothetical protein	--	--	--	Protein E6 OS=Gossypium hirsutum OX=3635 GN=E6 PE=2 SV=1	XP_015383291.1 protein E6-like [Citrus sinensis]
Cs_ont_1g013340	8.6399	16.1244	8.0083	1.41752	4.32514	1.06871	-2.03426	0.00021662	down	--	--	Biological Process: cell cycle (GO:0007049);; Biological Process: multicellular organism development (GO:0007275);;	K03255|0.0|hbr:110654221|K03255 TIF31; protein TIF31	[R]	General function prediction only	Tetratricopeptide repeat;; Translation initiation factor eIF3 subunit 135;; Tetratricopeptide repeat;; Mitochondrial function, CLU-N-term;; Tetratricopeptide repeat	Protein TSS OS=Arabidopsis thaliana OX=3702 GN=TSS PE=1 SV=1	XP_024948699.1 protein TSS, partial [Citrus sinensis]
Cs_ont_2g005530	3.47362	6.04435	3.14658	0.457155	1.45233	0.282214	-2.35874	0.000219669	down	--	--	--	--|0.0|cit:102614489|hypothetical protein	--	--	--	COP1-interacting protein 7 OS=Arabidopsis thaliana OX=3702 GN=CIP7 PE=1 SV=1	XP_006467843.1 COP1-interacting protein 7 isoform X1 [Citrus sinensis]
Cs_ont_5g005410	6.94229	7.76918	7.43762	13.623	10.2223	12.9996	1.05658	0.000219669	up	--	--	Molecular Function: obsolete signal transducer activity (GO:0004871);; Biological Process: defense response (GO:0006952);; Cellular Component: plasmodesma (GO:0009506);; Cellular Component: integral component of membrane (GO:0016021);; Cellular Component: anchored component of plasma membrane (GO:0046658);;	--|1e-145|cit:102624660|hypothetical protein	--	--	Late embryogenesis abundant protein	NDR1/HIN1-like protein 12 OS=Arabidopsis thaliana OX=3702 GN=NHL12 PE=2 SV=1	XP_015389705.1 NDR1/HIN1-like protein 12 [Citrus sinensis]
Cs_ont_7g002250	9.89559	8.94531	8.23062	15.6068	12.6621	15.6908	1.01675	0.000219669	up	[S]	Function unknown	Molecular Function: protein kinase activity (GO:0004672);; Molecular Function: ATP binding (GO:0005524);; Cellular Component: cell wall (GO:0005618);; Cellular Component: plasma membrane (GO:0005886);; Cellular Component: plant-type cell wall (GO:0009505);; Cellular Component: plasmodesma (GO:0009506);; Cellular Component: integral component of membrane (GO:0016021);;	--|0.0|cit:102613587|hypothetical protein	--	--	Protein tyrosine and serine/threonine kinase;; Protein kinase domain;; Leucine rich repeat;; Leucine Rich repeats (2 copies);; Leucine Rich Repeat;; Leucine rich repeat N-terminal domain;; Leucine Rich repeat	Probably inactive leucine-rich repeat receptor-like protein kinase IMK2 OS=Arabidopsis thaliana OX=3702 GN=IMK2 PE=1 SV=1	XP_006486518.1 probably inactive leucine-rich repeat receptor-like protein kinase IMK2 [Citrus sinensis]
Cs_ont_5g031660	3.59007	6.16613	3.21346	0.835046	1.93945	0.788414	-1.60344	0.00023887	down	--	--	--	K23113|0.0|cit:102628315|K23113 SMCHD1; structural maintenance of chromosomes flexible hinge domain-containing protein 1	--	--	Histidine kinase-, DNA gyrase B-, and HSP90-like ATPase	Structural maintenance of chromosomes flexible hinge domain-containing protein GMI1 OS=Arabidopsis thaliana OX=3702 GN=GMI1 PE=2 SV=1	XP_006493321.1 structural maintenance of chromosomes flexible hinge domain-containing protein GMI1 [Citrus sinensis]
Cs_ont_8g010180	14.6143	19.3224	15.9503	3.99844	9.51156	4.64921	-1.20475	0.000239748	down	[F]	Nucleotide transport and metabolism	Molecular Function: aldehyde oxidase activity (GO:0004031);; Molecular Function: iron ion binding (GO:0005506);; Cellular Component: cytosol (GO:0005829);; Molecular Function: electron transfer activity (GO:0009055);; Biological Process: abscisic acid biosynthetic process (GO:0009688);; Biological Process: auxin biosynthetic process (GO:0009851);; Molecular Function: oxidoreductase activity, acti…	K09842|0.0|cit:102613694|K09842 AAO3; abscisic-aldehyde oxidase [EC:1.2.3.14]	[F]	Nucleotide transport and metabolism	Molybdopterin-binding domain of aldehyde dehydrogenase;; FAD binding domain in molybdopterin dehydrogenase;; Aldehyde oxidase and xanthine dehydrogenase, a/b hammerhead domain;; [2Fe-2S] binding domain;; CO dehydrogenase flavoprotein C-terminal domain;; 2Fe-2S iron-sulfur cluster binding domain	Indole-3-acetaldehyde oxidase OS=Arabidopsis thaliana OX=3702 GN=AAO1 PE=1 SV=2	XP_006487800.1 indole-3-acetaldehyde oxidase-like [Citrus sinensis]
Cs_ont_5g003690	1.87383	1.34721	1.53634	2.21064	3.81854	2.39373	1.20994	0.000240234	up	[E]	Amino acid transport and metabolism	Biological Process: ethylene biosynthetic process (GO:0009693);; Biological Process: fruit ripening (GO:0009835);; Molecular Function: 1-aminocyclopropane-1-carboxylate synthase activity (GO:0016847);; Molecular Function: pyridoxal phosphate binding (GO:0030170);;	K20772|0.0|cit:102621630|K20772 ACS1_2_6; 1-aminocyclopropane-1-carboxylate synthase 1/2/6 [EC:4.4.1.14]	[T]	Signal transduction mechanisms	Aminotransferase class I and II	1-aminocyclopropane-1-carboxylate synthase 1 OS=Prunus mume OX=102107 GN=ACS1 PE=2 SV=1	NP_001275873.2 1-aminocyclopropane-1-carboxylate synthase 1-like [Citrus sinensis]
Cs_ont_8g022880	0.377134	0.548489	0.323924	0.041812	0.089883	0.044259	-2.52625	0.000243423	down	--	--	Molecular Function: G-protein coupled receptor binding (GO:0001664);; Molecular Function: GTPase activity (GO:0003924);; Molecular Function: obsolete signal transducer activity (GO:0004871);; Molecular Function: GTP binding (GO:0005525);; Cellular Component: nucleus (GO:0005634);; Cellular Component: heterotrimeric G-protein complex (GO:0005834);; Biological Process: adenylate cyclase-modulating …	--|0.0|cit:102612574|hypothetical protein	[DT]	--	G-protein alpha subunit	Extra-large guanine nucleotide-binding protein 1 OS=Arabidopsis thaliana OX=3702 GN=XLG1 PE=1 SV=2	XP_006479345.1 extra-large guanine nucleotide-binding protein 1-like [Citrus sinensis]
Cs_ont_8g011480	7.15954	9.53009	7.543	2.07317	4.31395	2.50853	-1.17647	0.000247047	down	[R]	General function prediction only	Molecular Function: oxidoreductase activity (GO:0016491);; Molecular Function: metal ion binding (GO:0046872);;	--|0.0|cit:102614667|hypothetical protein	[QR]	--	2OG-Fe(II) oxygenase superfamily;; non-haem dioxygenase in morphine synthesis N-terminal	1-aminocyclopropane-1-carboxylate oxidase homolog 1 OS=Arabidopsis thaliana OX=3702 GN=At1g06620 PE=2 SV=1	XP_006487728.1 1-aminocyclopropane-1-carboxylate oxidase homolog 1-like [Citrus sinensis]
Cs_ont_4g001700	4.09679	9.09564	3.2131	0.493913	1.72923	0.441205	-2.17213	0.000249547	down	[KL]	--	Molecular Function: DNA binding (GO:0003677);; Molecular Function: helicase activity (GO:0004386);; Molecular Function: ATP binding (GO:0005524);; Cellular Component: nucleus (GO:0005634);; Biological Process: chromatin remodeling (GO:0006338);; Molecular Function: zinc ion binding (GO:0008270);; Biological Process: cell proliferation (GO:0008283);; Biological Process: response to auxin (GO:00097…	K11643|0.0|cit:102621881|K11643 CHD4; chromodomain-helicase-DNA-binding protein 4 [EC:3.6.4.12]	[R]	General function prediction only	SNF2 family N-terminal domain;; Domain of Unknown Function (DUF1086);; Domain of Unknown Function (DUF1087);; Chromo (CHRromatin Organisation MOdifier) domain;; Helicase conserved C-terminal domain;; Type III restriction enzyme, res subunit;; PHD-finger;; Class II histone deacetylase complex subunits 2 and 3	CHD3-type chromatin-remodeling factor PICKLE OS=Arabidopsis thaliana OX=3702 GN=PKL PE=1 SV=1	XP_006483456.1 CHD3-type chromatin-remodeling factor PICKLE [Citrus sinensis]
Cs_ont_4g016430	205.37	197.729	233.715	349.296	295.004	417.622	1.0551	0.000250185	up	--	--	Cellular Component: nucleus (GO:0005634);; Cellular Component: cytoplasm (GO:0005737);;	K08770|4e-21|nto:104102028|K08770 UBC; ubiquitin C	[OR]	--	Ubiquitin family	Polyubiquitin (Fragment) OS=Hordeum vulgare OX=4513 PE=2 SV=1	XP_006495490.1 polyubiquitin, partial [Citrus sinensis]
QC_newGene_1732	4.45614	6.19792	4.25955	1.42124	2.55717	1.46538	-1.17664	0.000254979	down	[GC]	--	--	--|0.0|cit:102607515|hypothetical protein	[GC]	--	UDP-glucoronosyl and UDP-glucosyl transferase	UDP-glycosyltransferase 76B1 OS=Arabidopsis thaliana OX=3702 GN=UGT76B1 PE=2 SV=1	XP_006492572.1 UDP-glycosyltransferase 76B1-like, partial [Citrus sinensis]
Cs_ont_3g010780	5.10059	9.20693	4.35679	1.24868	2.10769	0.922514	-1.8233	0.000255703	down	--	--	--	--|0.0|cit:102612852|hypothetical protein	--	--	--	--	XP_006472625.1 uncharacterized protein LOC102612852 [Citrus sinensis]
Cs_ont_8g009010	6.75665	10.0808	6.84716	2.14022	4.32513	2.22671	-1.17412	0.000256085	down	[R]	General function prediction only	Molecular Function: calcium ion binding (GO:0005509);; Cellular Component: mitochondrion (GO:0005739);; Cellular Component: mitochondrial inner membrane (GO:0005743);; Cellular Component: mitochondrial intermembrane space (GO:0005758);; Cellular Component: peroxisome (GO:0005777);; Molecular Function: oxidoreductase activity (GO:0016491);; Biological Process: oxidation-reduction process (GO:00551…	--|0.0|cit:102608630|hypothetical protein	[C]	Energy production and conversion	Pyridine nucleotide-disulphide oxidoreductase;; Pyridine nucleotide-disulphide oxidoreductase;; L-lysine 6-monooxygenase (NADPH-requiring);; Pyridine nucleotide-disulphide oxidoreductase;; FAD-NAD(P)-binding;; Putative NAD(P)-binding	External alternative NAD(P)H-ubiquinone oxidoreductase B2, mitochondrial OS=Arabidopsis thaliana OX=3702 GN=NDB2 PE=1 SV=1	XP_006481536.1 apoptosis-inducing factor 2 [Citrus sinensis]
Cs_ont_3g021660	12.4149	23.5329	10.9526	2.29337	6.5633	3.33093	-1.68183	0.000256085	down	[LKJ]	--	Molecular Function: RNA binding (GO:0003723);; Molecular Function: ATP-dependent RNA helicase activity (GO:0004004);; Molecular Function: ATP binding (GO:0005524);; Cellular Component: nucleolus (GO:0005730);; Cellular Component: cytosol (GO:0005829);; Biological Process: rRNA processing (GO:0006364);; Biological Process: RNA secondary structure unwinding (GO:0010501);;	K14811|0.0|cit:102614699|K14811 DBP3; ATP-dependent RNA helicase DBP3 [EC:3.6.4.13]	[A]	RNA processing and modification	DEAD/DEAH box helicase;; Helicase conserved C-terminal domain	DEAD-box ATP-dependent RNA helicase 5 OS=Arabidopsis thaliana OX=3702 GN=RH5 PE=1 SV=1	XP_006471460.1 DEAD-box ATP-dependent RNA helicase 5 [Citrus sinensis]
Cs_ont_4g024450	2.26619	4.31789	2.02608	0.225336	0.964434	0.407984	-2.16805	0.000256085	down	--	--	--	--|0.0|cit:102608895|hypothetical protein	[ODR]	--	PB1 domain	Protein PHOX1 OS=Arabidopsis thaliana OX=3702 GN=PHOX1 PE=1 SV=1	XP_024953271.1 protein PHOX1 [Citrus sinensis]
Cs_ont_8g003460	4.55083	6.25371	5.58102	1.15206	2.5003	1.63481	-1.34916	0.000256085	down	--	--	Molecular Function: RNA binding (GO:0003723);; Molecular Function: endonuclease activity (GO:0004519);; Cellular Component: mitochondrion (GO:0005739);; Biological Process: RNA modification (GO:0009451);; Cellular Component: intracellular membrane-bounded organelle (GO:0043231);;	--|1e-155|cit:102618950|hypothetical protein	[R]	General function prediction only	PPR repeat family;; PPR repeat;; PPR repeat;; Pentatricopeptide repeat domain;; Pentacotripeptide-repeat region of PRORP;; Tetratricopeptide repeat;; Mitochondrial 28S ribosomal protein S27	Pentatricopeptide repeat-containing protein At1g07740, mitochondrial OS=Arabidopsis thaliana OX=3702 GN=At1g07740 PE=2 SV=1	XP_006488245.1 pentatricopeptide repeat-containing protein At1g07740, mitochondrial [Citrus sinensis]
Cs_ont_2g003710	6.07944	8.91523	6.29369	1.66174	3.59119	1.85833	-1.31369	0.000256085	down	--	--	--	--|1e-124|cit:102611330|hypothetical protein	--	--	Domain of unknown function (DUF4228)	--	XP_006467645.1 uncharacterized protein LOC102611330 [Citrus sinensis]
Cs_ont_4g001470	316.965	272.79	265.845	587.351	396.306	511.632	1.1296	0.000256085	up	--	--	Cellular Component: plasma membrane (GO:0005886);; Molecular Function: electron transfer activity (GO:0009055);; Cellular Component: plasmodesma (GO:0009506);; Cellular Component: anchored component of membrane (GO:0031225);; Cellular Component: anchored component of plasma membrane (GO:0046658);;	--|1e-126|cit:102630563|hypothetical protein	--	--	Plastocyanin-like domain	Early nodulin-like protein 3 OS=Arabidopsis thaliana OX=3702 GN=At5g25090 PE=1 SV=2	XP_006483485.1 early nodulin-like protein 3 [Citrus sinensis]
Cs_ont_5g012400	0.025469	0	0.037249	0.18258	0.670719	0.678089	4.80617	0.000256085	up	--	--	Biological Process: response to metal ion (GO:0010038);; Molecular Function: glutathione gamma-glutamylcysteinyltransferase activity (GO:0016756);; Molecular Function: metal ion binding (GO:0046872);; Biological Process: phytochelatin biosynthetic process (GO:0046938);;	K05941|0.0|cit:102626992|K05941 E2.3.2.15; glutathione gamma-glutamylcysteinyltransferase [EC:2.3.2.15]	[P]	Inorganic ion transport and metabolism	Phytochelatin synthase;; Domain of unknown function (DUF1984)	Glutathione gamma-glutamylcysteinyltransferase 1 OS=Lotus japonicus OX=34305 GN=PCS1 PE=2 SV=1	XP_006479490.2 glutathione gamma-glutamylcysteinyltransferase 1 [Citrus sinensis]
Cs_ont_3g017770	70.3815	120.414	162.604	31.141	50.9769	25.0892	-1.44482	0.000256085	down	[P]	Inorganic ion transport and metabolism	Molecular Function: superoxide dismutase activity (GO:0004784);; Cellular Component: cytoplasm (GO:0005737);; Molecular Function: metal ion binding (GO:0046872);;	K04565|2e-92|cit:102628406|K04565 SOD1; superoxide dismutase, Cu-Zn family [EC:1.15.1.1]	[P]	Inorganic ion transport and metabolism	Copper/zinc superoxide dismutase (SODC)	Superoxide dismutase [Cu-Zn] OS=Zingiber officinale OX=94328 PE=1 SV=1	XP_006471806.1 superoxide dismutase [Cu-Zn] [Citrus sinensis]
Cs_ont_8g012640	14.3803	26.7425	12.2969	2.3344	7.40552	2.03377	-1.95434	0.000269442	down	--	--	Molecular Function: DNA binding (GO:0003677);; Molecular Function: DNA-binding transcription factor activity (GO:0003700);; Biological Process: transcription, DNA-templated (GO:0006351);; Biological Process: regulation of transcription, DNA-templated (GO:0006355);; Cellular Component: chloroplast (GO:0009507);; Molecular Function: metal ion binding (GO:0046872);;	--|0.0|cit:102609726|hypothetical protein	[R]	General function prediction only	Zinc-finger double-stranded RNA-binding	Protein indeterminate-domain 5, chloroplastic OS=Arabidopsis thaliana OX=3702 GN=IDD5 PE=1 SV=1	XP_006470878.1 protein indeterminate-domain 5, chloroplastic-like isoform X1 [Citrus sinensis]
Cs_ont_5g005060	1.25306	1.65092	1.93185	3.0877	3.04479	4.06881	1.37454	0.000272915	up	--	--	Cellular Component: nucleus (GO:0005634);; Cellular Component: cytoplasm (GO:0005737);; Biological Process: multicellular organism development (GO:0007275);; Biological Process: auxin-activated signaling pathway (GO:0009734);; Biological Process: regulation of growth (GO:0040008);; Biological Process: regulation of seedling development (GO:1900140);;	K14488|2e-83|cit:102614790|K14488 SAUR; SAUR family protein	--	--	Auxin responsive protein	Auxin-responsive protein SAUR32 OS=Arabidopsis thaliana OX=3702 GN=SAUR32 PE=2 SV=1	XP_006491343.1 auxin-responsive protein SAUR32 [Citrus sinensis]
Cs_ont_2g021950	1.43167	2.50225	1.29572	0.198339	0.599497	0.227444	-2.0815	0.000282235	down	--	--	Molecular Function: RNA binding (GO:0003723);; Molecular Function: endonuclease activity (GO:0004519);; Biological Process: RNA modification (GO:0009451);; Cellular Component: intracellular membrane-bounded organelle (GO:0043231);;	--|0.0|cit:102611639|hypothetical protein	[R]	General function prediction only	PPR repeat;; PPR repeat family;; PPR repeat;; Pentatricopeptide repeat domain	Pentatricopeptide repeat-containing protein At1g03540 OS=Arabidopsis thaliana OX=3702 GN=PCMP-E4 PE=2 SV=1	XP_006491628.1 pentatricopeptide repeat-containing protein At1g03540 [Citrus sinensis]
Cs_ont_3g013830	3.97672	9.29936	3.03663	0.644761	1.82263	0.841687	-1.99618	0.000289228	down	--	--	Biological Process: double-strand break repair via homologous recombination (GO:0000724);; Cellular Component: nucleus (GO:0005634);; Biological Process: DNA replication (GO:0006260);; Biological Process: DNA recombination (GO:0006310);; Biological Process: chromatin organization (GO:0006325);; Biological Process: nucleosome assembly (GO:0006334);; Biological Process: transcription, DNA-templated…	K10750|0.0|cit:102609168|K10750 CHAF1A; chromatin assembly factor 1 subunit A	[B]	Chromatin structure and dynamics	Chromatin assembly factor 1 subunit A	Chromatin assembly factor 1 subunit FAS1 OS=Arabidopsis thaliana OX=3702 GN=FAS1 PE=1 SV=1	XP_006472244.1 chromatin assembly factor 1 subunit FAS1 [Citrus sinensis]
Cs_ont_4g025610	3.19401	4.04664	2.51498	1.23075	1.52388	1.191	-1.00301	0.000291511	down	[P]	Inorganic ion transport and metabolism	Molecular Function: ATP binding (GO:0005524);; Cellular Component: plasma membrane (GO:0005886);; Biological Process: zinc ion transport (GO:0006829);; Molecular Function: cadmium-exporting ATPase activity (GO:0008551);; Cellular Component: plasmodesma (GO:0009506);; Biological Process: response to metal ion (GO:0010038);; Biological Process: response to zinc ion (GO:0010043);; Biological Process…	K01534|0.0|cit:102623242|K01534 zntA; Cd2+/Zn2+-exporting ATPase [EC:3.6.3.3 7.2.2.12]	[P]	Inorganic ion transport and metabolism	E1-E2 ATPase;; haloacid dehalogenase-like hydrolase	Putative cadmium/zinc-transporting ATPase HMA4 OS=Arabidopsis thaliana OX=3702 GN=HMA4 PE=1 SV=2	XP_006474239.1 putative inactive cadmium/zinc-transporting ATPase HMA3 [Citrus sinensis]
Cs_ont_1g017290	7.02244	10.7794	5.31807	1.14763	3.42301	1.40055	-1.70337	0.000295417	down	[O]	Posttranslational modification, protein turnover, chaperones	Molecular Function: ATP-dependent peptidase activity (GO:0004176);; Molecular Function: metalloendopeptidase activity (GO:0004222);; Molecular Function: ATP binding (GO:0005524);; Cellular Component: mitochondrion (GO:0005739);; Biological Process: proteolysis (GO:0006508);; Molecular Function: metallopeptidase activity (GO:0008237);; Cellular Component: chloroplast (GO:0009507);; Cellular Compon…	--|0.0|cit:102628572|hypothetical protein	[O]	Posttranslational modification, protein turnover, chaperones	ATPase family associated with various cellular activities (AAA);; Peptidase family M41;; AAA+ lid domain;; Holliday junction DNA helicase RuvB P-loop domain	Probable inactive ATP-dependent zinc metalloprotease FTSHI 2, chloroplastic OS=Arabidopsis thaliana OX=3702 GN=FTSHI2 PE=1 SV=1	XP_006465668.1 probable inactive ATP-dependent zinc metalloprotease FTSHI 2, chloroplastic [Citrus sinensis]
Cs_ont_1g008510	2.9722	1.60823	1.11027	0.128287	0.326729	0.380431	-2.46546	0.000296985	down	[I]	Lipid transport and metabolism	Biological Process: pentacyclic triterpenoid biosynthetic process (GO:0019745);; Molecular Function: beta-amyrin synthase activity (GO:0042300);;	--|0.0|cit:102612414|hypothetical protein	[I]	Lipid transport and metabolism	Squalene-hopene cyclase C-terminal domain;; Squalene-hopene cyclase N-terminal domain;; Prenyltransferase and squalene oxidase repeat	Beta-amyrin synthase OS=Betula platyphylla OX=78630 GN=OSCBPY PE=1 SV=1	XP_024950659.1 beta-amyrin synthase-like isoform X1 [Citrus sinensis]
Cs_ont_2g031510	3.04688	4.57216	3.6923	5.90624	6.77376	7.40055	1.13446	0.000297184	up	--	--	Cellular Component: extracellular region (GO:0005576);;	--|4e-85|cit:102629636|hypothetical protein	--	--	Gibberellin regulated protein	Protein GAST1 OS=Solanum lycopersicum OX=4081 GN=GAST1 PE=2 SV=1	XP_006470710.1 protein GAST1-like [Citrus sinensis]
Cs_ont_8g011720	30.8842	50.2789	26.2502	3.50639	14.9617	4.02145	-2.0392	0.000297184	down	[KAD]	--	Molecular Function: RNA polymerase II transcription factor activity, sequence-specific DNA binding (GO:0000981);; Molecular Function: transcription factor activity, RNA polymerase II transcription factor recruiting (GO:0001135);; Molecular Function: DNA-binding transcription factor activity (GO:0003700);; Cellular Component: nucleus (GO:0005634);; Cellular Component: spliceosomal complex (GO:0005…	K12860|0.0|cit:102611813|K12860 CDC5L; pre-mRNA-splicing factor CDC5/CEF1	[AD]	--	pre-mRNA splicing factor component;; Myb-like DNA-binding domain;; Myb-like DNA-binding domain	Cell division cycle 5-like protein OS=Arabidopsis thaliana OX=3702 GN=CDC5 PE=1 SV=2	XP_006487719.1 cell division cycle 5-like protein [Citrus sinensis]
Cs_ont_5g011730	6.37886	10.6403	5.37143	0.762562	2.98447	0.785157	-2.06945	0.000298431	down	--	--	Molecular Function: DNA binding (GO:0003677);; Molecular Function: protein serine/threonine kinase activity (GO:0004674);; Cellular Component: nucleus (GO:0005634);; Cellular Component: cytosol (GO:0005829);; Biological Process: transcription, DNA-templated (GO:0006351);; Biological Process: regulation of transcription, DNA-templated (GO:0006355);; Biological Process: protein phosphorylation (GO:…	--|0.0|cit:102621121|hypothetical protein	--	--	bHLH-MYC and R2R3-MYB transcription factors N-terminal	Transcription factor EMB1444 OS=Arabidopsis thaliana OX=3702 GN=EMB1444 PE=2 SV=1	XP_015386328.1 transcription factor bHLH155 isoform X1 [Citrus sinensis]
Cs_ont_8g010780	14.0488	21.9064	10.8583	3.10178	7.2914	2.62266	-1.59385	0.00030212	down	--	--	Molecular Function: microtubule motor activity (GO:0003777);; Molecular Function: ATP binding (GO:0005524);; Cellular Component: kinesin complex (GO:0005871);; Cellular Component: microtubule (GO:0005874);; Biological Process: microtubule-based movement (GO:0007018);; Molecular Function: ATPase activity (GO:0016887);;	K11498|0.0|cit:102628575|K11498 CENPE; centromeric protein E	[Z]	Cytoskeleton	Kinesin motor domain;; Targeting protein for Xklp2 (TPX2) domain;; Microtubule binding	Kinesin-like protein KIN-7N OS=Arabidopsis thaliana OX=3702 GN=KIN7N PE=2 SV=1	XP_006487777.1 kinesin-like protein KIN-7N isoform X2 [Citrus sinensis]
Cs_ont_7g018130	11.3191	12.4261	12.1757	1.88018	5.56264	2.12859	-1.66674	0.000307377	down	--	--	--	--|1e-164|cit:102618262|hypothetical protein	--	--	Domain of unknown function (DUF3067)	--	XP_006484651.1 uncharacterized protein LOC102618262 isoform X2 [Citrus sinensis]
Cs_ont_7g028340	3.04634	3.32626	3.69373	5.12122	5.92643	6.05679	1.05628	0.000309071	up	--	--	--	--|3e-27|cpap:110825534|hypothetical protein	--	--	--	--	--
Cs_ont_6g013430	0.590417	0.710954	0.913742	1.51823	2.58536	1.89464	1.65203	0.00031413	up	--	--	Molecular Function: DNA binding (GO:0003677);; Molecular Function: DNA-binding transcription factor activity (GO:0003700);; Cellular Component: nucleus (GO:0005634);; Biological Process: transcription, DNA-templated (GO:0006351);; Biological Process: regulation of transcription, DNA-templated (GO:0006355);;	--|1e-102|cit:102616900|hypothetical protein	--	--	--	Transcription factor bHLH61 OS=Arabidopsis thaliana OX=3702 GN=BHLH61 PE=2 SV=1	XP_006481155.1 uncharacterized protein LOC102616900 isoform X2 [Citrus sinensis]
Cs_ont_1g010990	4.19427	8.60311	3.22473	0.659532	1.8864	0.586677	-2.10166	0.000338916	down	[RTKL]	--	Molecular Function: transmembrane receptor protein serine/threonine kinase activity (GO:0004675);; Molecular Function: ATP binding (GO:0005524);; Cellular Component: plasma membrane (GO:0005886);; Biological Process: protein phosphorylation (GO:0006468);; Biological Process: cell surface receptor signaling pathway (GO:0007166);; Cellular Component: integral component of membrane (GO:0016021);;	--|0.0|cit:102620137|hypothetical protein	[T]	Signal transduction mechanisms	Protein kinase domain;; Protein tyrosine and serine/threonine kinase	Putative receptor-like protein kinase At1g80870 OS=Arabidopsis thaliana OX=3702 GN=At1g80870 PE=3 SV=1	XP_006493370.1 putative receptor-like protein kinase At1g80870 [Citrus sinensis]
Cs_ont_5g050510	6.31034	11.3206	5.71959	1.60465	3.63137	1.8045	-1.46096	0.000356608	down	--	--	Cellular Component: nucleus (GO:0005634);; Biological Process: transcription, DNA-templated (GO:0006351);; Biological Process: regulation of transcription, DNA-templated (GO:0006355);; Molecular Function: zinc ion binding (GO:0008270);;	--|0.0|cit:102628629|hypothetical protein	--	--	--	PHD finger protein At2g01810 OS=Arabidopsis thaliana OX=3702 GN=At2g01810 PE=3 SV=1	XP_024955090.1 uncharacterized protein LOC102628629 isoform X1 [Citrus sinensis]
Cs_ont_1g028370	1.55012	2.00029	1.35556	0.395848	0.788459	0.361804	-1.39827	0.000358098	down	[T]	Signal transduction mechanisms	Molecular Function: phosphorelay sensor kinase activity (GO:0000155);; Molecular Function: osmosensor activity (GO:0005034);; Cellular Component: intracellular (GO:0005622);; Cellular Component: plasma membrane (GO:0005886);; Biological Process: response to osmotic stress (GO:0006970);; Biological Process: response to water deprivation (GO:0009414);; Biological Process: abscisic acid-activated si…	--|0.0|cit:102628085|hypothetical protein	[T]	Signal transduction mechanisms	Histidine kinase-, DNA gyrase B-, and HSP90-like ATPase;; Response regulator receiver domain;; His Kinase A (phospho-acceptor) domain	Histidine kinase 1 OS=Arabidopsis thaliana OX=3702 GN=AHK1 PE=1 SV=2	XP_015381393.1 histidine kinase 1 isoform X1 [Citrus sinensis]
Cs_ont_8g023690	4.67184	6.02353	5.54288	1.69386	2.7521	1.72085	-1.1081	0.000364356	down	--	--	--	--|1e-15|zju:107411246|hypothetical protein	--	--	--	--	--
Cs_ont_6g021360	10.7037	17.0471	9.9659	3.32102	6.45597	3.71903	-1.20119	0.000370524	down	--	--	Cellular Component: cytoplasm (GO:0005737);; Cellular Component: plasma membrane (GO:0005886);; Biological Process: metal ion transport (GO:0030001);; Molecular Function: transition metal ion binding (GO:0046914);; Biological Process: cellular transition metal ion homeostasis (GO:0046916);;	--|0.0|cit:102618204|hypothetical protein	[P]	Inorganic ion transport and metabolism	Heavy-metal-associated domain	Heavy metal-associated isoprenylated plant protein 6 OS=Arabidopsis thaliana OX=3702 GN=HIPP06 PE=1 SV=1	XP_006491714.1 heavy metal-associated isoprenylated plant protein 6-like [Citrus sinensis]
Cs_ont_6g009010	0.963046	1.46592	0.763212	4.33136	1.82929	3.69945	1.98999	0.000385189	up	--	--	Molecular Function: RNA binding (GO:0003723);; Molecular Function: endonuclease activity (GO:0004519);; Biological Process: RNA modification (GO:0009451);; Cellular Component: intracellular membrane-bounded organelle (GO:0043231);;	--|0.0|cit:102629189|hypothetical protein	[R]	General function prediction only	PPR repeat;; PPR repeat family;; PPR repeat;; Pentatricopeptide repeat domain;; Pentacotripeptide-repeat region of PRORP;; Tetratricopeptide repeat	Putative pentatricopeptide repeat-containing protein At5g37570 OS=Arabidopsis thaliana OX=3702 GN=PCMP-E37 PE=3 SV=1	XP_024955561.1 putative pentatricopeptide repeat-containing protein At5g37570 [Citrus sinensis]
Cs_ont_5g041230	6.96064	8.98954	7.13281	1.20359	3.8829	1.71254	-1.5338	0.000393839	down	[O]	Posttranslational modification, protein turnover, chaperones	Biological Process: metabolic process (GO:0008152);; Biological Process: response to abscisic acid (GO:0009737);; Molecular Function: amino acid binding (GO:0016597);;	--|0.0|cit:102613666|hypothetical protein	--	--	ACT domain;; ACT domain;; ACT domain	ACT domain-containing protein ACR8 OS=Arabidopsis thaliana OX=3702 GN=ACR8 PE=2 SV=1	XP_006477308.1 ACT domain-containing protein ACR8 isoform X1 [Citrus sinensis]
Cs_ont_7g019980	2.07784	4.57292	2.23331	0.287338	1.07086	0.252106	-2.2449	0.000393839	down	--	--	Cellular Component: chloroplast (GO:0009507);; Cellular Component: chloroplast outer membrane (GO:0009707);; Biological Process: chloroplast relocation (GO:0009902);;	--|0.0|cit:102618828|hypothetical protein	--	--	--	Protein CHUP1, chloroplastic OS=Arabidopsis thaliana OX=3702 GN=CHUP1 PE=1 SV=1	XP_024956451.1 protein CHUP1, chloroplastic isoform X1 [Citrus sinensis]
Cs_ont_5g040160	1.60469	1.88703	1.78141	0.486659	0.765738	0.58194	-1.22694	0.000398532	down	[KAD]	--	Molecular Function: DNA binding (GO:0003677);; Cellular Component: nucleus (GO:0005634);; Biological Process: transcription, DNA-templated (GO:0006351);; Biological Process: regulation of transcription, DNA-templated (GO:0006355);;	K09422|0.0|cit:102626104|K09422 MYBP; transcription factor MYB, plant	[K]	Transcription	Myb-like DNA-binding domain;; Myb-like DNA-binding domain	Myb-related protein 306 OS=Antirrhinum majus OX=4151 GN=MYB306 PE=2 SV=1	XP_006477451.1 myb-related protein 306-like [Citrus sinensis]
Cs_ont_1g011560	4.57815	12.8611	3.64092	0.574505	2.04224	0.475313	-2.51424	0.000398532	down	--	--	Molecular Function: DNA binding (GO:0003677);; Molecular Function: RNA binding (GO:0003723);; Molecular Function: double-stranded RNA binding (GO:0003725);; Cellular Component: nucleolar ribonuclease P complex (GO:0005655);; Cellular Component: plasmodesma (GO:0009506);; Molecular Function: protein self-association (GO:0043621);; Biological Process: RNA-directed DNA methylation (GO:0080188);;	--|0.0|cit:102629124|hypothetical protein	--	--	XH domain;; XS domain;; XS zinc finger domain	Factor of DNA methylation 1 OS=Arabidopsis thaliana OX=3702 GN=FDM1 PE=1 SV=1	XP_006465197.1 factor of DNA methylation 1 [Citrus sinensis]
Cs_ont_6g011670	2.28198	5.21937	2.17643	0.334749	1.21821	0.426303	-1.99063	0.000404883	down	--	--	Molecular Function: DNA-binding transcription factor activity (GO:0003700);; Cellular Component: nucleus (GO:0005634);; Molecular Function: zinc ion binding (GO:0008270);; Biological Process: red, far-red light phototransduction (GO:0009585);; Biological Process: response to red or far red light (GO:0009639);; Biological Process: red or far-red light signaling pathway (GO:0010017);; Biological Pr…	--|0.0|cit:102625461|hypothetical protein	--	--	FAR1 DNA-binding domain;; MULE transposase domain;; SWIM zinc finger	Protein FAR-RED IMPAIRED RESPONSE 1 OS=Arabidopsis thaliana OX=3702 GN=FAR1 PE=1 SV=1	XP_024955390.1 protein FAR-RED IMPAIRED RESPONSE 1 isoform X1 [Citrus sinensis]
Cs_ont_1g008110	0.842689	1.67385	0.689879	0.071126	0.186305	0.078026	-2.79838	0.000405922	down	[R]	General function prediction only	Cellular Component: chloroplast (GO:0009507);; Cellular Component: plastid (GO:0009536);; Biological Process: chloroplast organization (GO:0009658);; Cellular Component: chloroplast envelope (GO:0009941);;	--|0.0|cit:102618377|hypothetical protein	--	--	Tetratricopeptide repeat;; Tetratricopeptide repeat;; Tetratricopeptide repeat;; Tetratricopeptide repeat;; Tetratricopeptide repeat;; Tetratricopeptide repeat;; TPR repeat	protein SLOW GREEN 1, chloroplastic OS=Arabidopsis thaliana OX=3702 GN=SG1 PE=1 SV=1	XP_015382533.1 uncharacterized protein LOC102618377 isoform X1 [Citrus sinensis]
QC_newGene_1427	5.68554	5.71964	5.40667	13.3837	7.83596	12.0157	1.33968	0.000409015	up	--	--	--	--	--	--	--	--	GAY55705.1 hypothetical protein CUMW_166210, partial [Citrus unshiu]
Cs_ont_8g016100	10.614	13.4123	9.69389	3.71655	6.40624	2.82784	-1.10829	0.000414286	down	[H]	Coenzyme transport and metabolism	Molecular Function: GTP cyclohydrolase II activity (GO:0003935);; Molecular Function: GTP binding (GO:0005525);; Molecular Function: 3,4-dihydroxy-2-butanone-4-phosphate synthase activity (GO:0008686);; Biological Process: riboflavin biosynthetic process (GO:0009231);; Cellular Component: chloroplast (GO:0009507);; Cellular Component: chloroplast stroma (GO:0009570);; Cellular Component: membrane…	K14652|0.0|cit:102621261|K14652 ribBA; 3,4-dihydroxy 2-butanone 4-phosphate synthase / GTP cyclohydrolase II [EC:4.1.99.12 3.5.4.25]	[H]	Coenzyme transport and metabolism	3,4-dihydroxy-2-butanone 4-phosphate synthase;; GTP cyclohydrolase II	Bifunctional riboflavin biosynthesis protein RIBA 1, chloroplastic OS=Arabidopsis thaliana OX=3702 GN=RIBA1 PE=1 SV=2	XP_006492616.1 bifunctional riboflavin biosynthesis protein RIBA 1, chloroplastic-like [Citrus sinensis]
Cs_ont_1g013290	2.24042	4.30196	2.09695	0.282636	0.987141	0.313278	-2.18801	0.000418463	down	--	--	Biological Process: cell cycle (GO:0007049);; Biological Process: multicellular organism development (GO:0007275);;	K03255|0.0|cit:112495980|K03255 TIF31; protein TIF31	[R]	General function prediction only	--	Protein TSS OS=Arabidopsis thaliana OX=3702 GN=TSS PE=1 SV=1	XP_024948716.1 protein TSS-like [Citrus sinensis]
Cs_ont_8g027010	20.1003	15.008	12.8942	2.52983	3.83342	0.575092	-2.49764	0.000429521	down	--	--	Cellular Component: cell wall (GO:0005618);; Biological Process: defense response (GO:0006952);; Biological Process: response to water deprivation (GO:0009414);; Biological Process: systemic acquired resistance (GO:0009627);; Biological Process: response to vitamin B1 (GO:0010266);; Cellular Component: apoplast (GO:0048046);;	K13449|6e-38|cit:112497323|K13449 PR1; pathogenesis-related protein 1	[S]	Function unknown	--	Pathogenesis-related protein 1 OS=Arabidopsis thaliana OX=3702 GN=At2g14610 PE=1 SV=1	XP_024951410.1 pathogenesis-related protein 1-like [Citrus sinensis]
Cs_ont_5g011960	11.6965	19.1154	12.3162	4.61646	8.03202	4.75724	-1.02838	0.000433587	down	--	--	Biological Process: RNA splicing, via transesterification reactions (GO:0000375);; Molecular Function: single-stranded RNA binding (GO:0003727);; Cellular Component: spliceosomal complex (GO:0005681);; Biological Process: mRNA processing (GO:0006397);; Biological Process: positive regulation of cell proliferation (GO:0008284);; Biological Process: RNA splicing (GO:0008380);; Molecular Function: m…	K12819|0.0|cit:102616591|K12819 SLU7; pre-mRNA-processing factor SLU7	[A]	RNA processing and modification	Pre-mRNA splicing Prp18-interacting factor	Pre-mRNA-splicing factor SLU7-A OS=Arabidopsis thaliana OX=3702 GN=At1g65660 PE=1 SV=2	XP_006479544.1 pre-mRNA-splicing factor SLU7-A [Citrus sinensis]
Cs_ont_8g005210	24.3337	47.8852	23.6003	4.44248	13.6926	4.10306	-1.86741	0.000433587	down	[R]	General function prediction only	Cellular Component: nucleus (GO:0005634);; Cellular Component: cytosol (GO:0005829);; Biological Process: cytokinin biosynthetic process (GO:0009691);; Molecular Function: hydrolase activity (GO:0016787);;	K22522|1e-163|cit:102621520|K22522 LOG; cytokinin riboside 5'-monophosphate phosphoribohydrolase [EC:3.2.2.-]	--	--	Possible lysine decarboxylase;; SLOG cluster4 family	Cytokinin riboside 5&apos;-monophosphate phosphoribohydrolase LOG1 OS=Arabidopsis thaliana OX=3702 GN=LOG1 PE=1 SV=1	XP_006488072.1 cytokinin riboside 5&apos;-monophosphate phosphoribohydrolase LOG1 [Citrus sinensis]
QC_newGene_409	3.77259	3.31465	3.33293	1.13542	1.95918	1.34344	-1.06493	0.000433587	down	--	--	Molecular Function: RNA polymerase II regulatory region sequence-specific DNA binding (GO:0000977);; Molecular Function: DNA-binding transcription factor activity (GO:0003700);; Cellular Component: nucleus (GO:0005634);; Biological Process: transcription, DNA-templated (GO:0006351);; Biological Process: regulation of transcription by RNA polymerase II (GO:0006357);; Biological Process: post-embry…	--|0.0|lsv:111895077|hypothetical protein	[L]	Replication, recombination and repair	hAT family C-terminal dimerisation region;; Domain of unknown function (DUF4413)	Zinc finger BED domain-containing protein RICESLEEPER 1 OS=Oryza sativa subsp. japonica OX=39947 GN=Os05g0239150 PE=3 SV=1	XP_024043240.1 zinc finger BED domain-containing protein RICESLEEPER 2-like [Citrus clementina]
Cs_ont_5g048080	4.14513	6.34094	2.95174	0.585968	1.92813	0.664023	-1.83001	0.000433587	down	--	--	--	--|0.0|cit:102630348|hypothetical protein	--	--	Domain of unknown function (DUF4378);; Protein of unknown function (DUF3741)	Protein TRM32 OS=Arabidopsis thaliana OX=3702 GN=TRM32 PE=2 SV=1	XP_006476555.1 uncharacterized protein LOC102630348 isoform X1 [Citrus sinensis]
Cs_ont_5g003410	1.8741	4.66586	2.18233	0.190721	0.872452	0.323701	-2.29847	0.000443857	down	--	--	Cellular Component: histone deacetylase complex (GO:0000118);; Molecular Function: DNA binding (GO:0003677);; Biological Process: transcription, DNA-templated (GO:0006351);; Biological Process: regulation of transcription, DNA-templated (GO:0006355);; Biological Process: positive regulation of gene expression (GO:0010628);; Biological Process: histone deacetylation (GO:0016575);; Biological Proce…	--|0.0|cit:102610655|hypothetical protein	--	--	ARID/BRIGHT DNA binding domain;; Myb-like DNA-binding domain	AT-rich interactive domain-containing protein 1 OS=Arabidopsis thaliana OX=3702 GN=ARID1 PE=2 SV=1	XP_024948334.1 AT-rich interactive domain-containing protein 1 isoform X2 [Citrus sinensis]
QC_newGene_1699	15.6931	31.6586	20.7745	6.88399	11.0318	7.69832	-1.12001	0.000443857	down	--	--	--	K12742|0.0|cit:102613241|K12742 ispS; isoprene synthase [EC:4.2.3.27]	--	--	Terpene synthase family, metal binding domain;; Terpene synthase family 2, C-terminal metal binding;; Terpene synthase, N-terminal domain	(R)-limonene synthase 1, chloroplastic OS=Citrus sinensis OX=2711 PE=1 SV=2	XP_006471091.1 (R)-limonene synthase 1, chloroplastic isoform X1 [Citrus sinensis]
QC_newGene_1563	1.57636	2.45211	1.38586	0.186039	0.480366	0.23092	-2.25234	0.00045456	down	--	--	--	--|1e-167|cit:102607127|hypothetical protein	--	--	--	--	ESR47112.1 hypothetical protein CICLE_v10002010mg [Citrus clementina]
QC_newGene_1773	6.85104	7.06457	8.11537	17.9487	10.8969	16.0761	1.35614	0.0004653	up	--	--	--	--	--	--	--	--	GAY55705.1 hypothetical protein CUMW_166210, partial [Citrus unshiu]
Cs_ont_2g013670	19.6448	36.4258	16.3391	2.39897	9.82978	2.28994	-2.09759	0.000469198	down	--	--	Cellular Component: cytoplasm (GO:0005737);; Cellular Component: microtubule (GO:0005874);; Biological Process: cytoskeleton organization (GO:0007010);; Molecular Function: microtubule binding (GO:0008017);;	--|0.0|cit:102630104|hypothetical protein	--	--	Microtubule-associated protein 70	Microtubule-associated protein 70-2 OS=Arabidopsis thaliana OX=3702 GN=MAP70.2 PE=1 SV=1	XP_006469252.1 microtubule-associated protein 70-2-like [Citrus sinensis]
Cs_ont_3g021760	19.7219	21.0352	23.4194	5.12494	12.19	7.71422	-1.08728	0.000480942	down	[F]	Nucleotide transport and metabolism	Molecular Function: ATP binding (GO:0005524);; Molecular Function: phosphoribulokinase activity (GO:0008974);; Cellular Component: chloroplast (GO:0009507);; Biological Process: reductive pentose-phosphate cycle (GO:0019253);;	K00855|0.0|cit:102612734|K00855 PRK; phosphoribulokinase [EC:2.7.1.19]	[TZ]	--	Phosphoribulokinase / Uridine kinase family	Phosphoribulokinase, chloroplastic OS=Mesembryanthemum crystallinum OX=3544 PE=2 SV=1	XP_006471453.1 phosphoribulokinase, chloroplastic [Citrus sinensis]
Cs_ont_9g001630	1.08713	2.1387	0.856267	0.158467	0.456161	0.121351	-2.15442	0.000510364	down	[R]	General function prediction only	Cellular Component: cytoplasm (GO:0005737);; Cellular Component: cytoskeleton (GO:0005856);; Cellular Component: motile cilium (GO:0031514);;	K11797|0.0|cit:102622617|K11797 PHIP; PH-interacting protein	[R]	General function prediction only	WD domain, G-beta repeat;; Bromodomain	Dynein assembly factor with WDR repeat domains 1 OS=Chlamydomonas reinhardtii OX=3055 GN=DAW1 PE=1 SV=1	XP_024948061.1 PH-interacting protein isoform X2 [Citrus sinensis]
Cs_ont_7g007120	4.55677	9.44331	3.79525	1.07496	2.49163	0.950805	-1.71479	0.000514534	down	--	--	Molecular Function: DNA binding (GO:0003677);; Molecular Function: chromatin binding (GO:0003682);; Molecular Function: RNA binding (GO:0003723);; Cellular Component: nucleoplasm (GO:0005654);; Biological Process: DNA methylation (GO:0006306);; Biological Process: chromatin silencing (GO:0006342);; Biological Process: gene silencing (GO:0016458);; Biological Process: production of siRNA involved …	--|0.0|cit:102627386|hypothetical protein	[K]	Transcription	Early transcription elongation factor of RNA pol II, NGN section;; KOW motif;; Domain of unknown function (DUF4573)	Protein RNA-directed DNA methylation 3 OS=Arabidopsis thaliana OX=3702 GN=RDM3 PE=1 SV=1	XP_006485320.1 protein RNA-directed DNA methylation 3 isoform X1 [Citrus sinensis]
Cs_ont_8g009780	16.9384	22.1479	17.7119	4.25202	10.8703	4.9908	-1.26064	0.000519722	down	[OU]	--	Molecular Function: double-stranded DNA binding (GO:0003690);; Molecular Function: single-stranded DNA binding (GO:0003697);; Molecular Function: RNA binding (GO:0003723);; Molecular Function: mRNA binding (GO:0003729);; Cellular Component: nucleus (GO:0005634);; Cellular Component: cytoplasm (GO:0005737);; Biological Process: regulation of transcription, DNA-templated (GO:0006355);; Molecular Fu…	--|0.0|cit:102618947|hypothetical protein	[O]	Posttranslational modification, protein turnover, chaperones	Zinc knuckle	Cold shock protein 1 OS=Arabidopsis thaliana OX=3702 GN=CSP1 PE=1 SV=1	XP_015388724.1 zinc finger CCHC domain-containing protein 7-like isoform X1 [Citrus sinensis]
Cs_ont_5g005430	7.48855	13.2377	5.88485	1.08685	3.78878	1.30168	-1.85704	0.000521102	down	--	--	Molecular Function: DNA binding (GO:0003677);; Molecular Function: DNA-binding transcription factor activity (GO:0003700);; Cellular Component: nucleus (GO:0005634);; Biological Process: transcription, DNA-templated (GO:0006351);; Biological Process: regulation of transcription, DNA-templated (GO:0006355);;	--|0.0|cit:102626155|hypothetical protein	--	--	Helix-loop-helix DNA-binding domain	Transcription factor bHLH67 OS=Arabidopsis thaliana OX=3702 GN=BHLH67 PE=2 SV=1	XP_024948228.1 transcription factor bHLH57 isoform X1 [Citrus sinensis]
Cs_ont_8g002350	4.37348	7.17223	7.63544	2.33837	2.50895	2.22906	-1.13488	0.000521102	down	--	--	Molecular Function: DNA-binding transcription factor activity (GO:0003700);; Cellular Component: nucleus (GO:0005634);; Cellular Component: cytosol (GO:0005829);; Biological Process: transcription, DNA-templated (GO:0006351);; Biological Process: regulation of transcription, DNA-templated (GO:0006355);; Biological Process: response to xenobiotic stimulus (GO:0009410);; Molecular Function: sequenc…	--|0.0|cit:102623971|hypothetical protein	--	--	GRAS domain family	Scarecrow-like protein 14 OS=Arabidopsis thaliana OX=3702 GN=SCL14 PE=2 SV=2	XP_006488349.1 scarecrow-like protein 30 [Citrus sinensis]
Cs_ont_3g029660	0.709966	1.65931	0.834284	0.076441	0.278769	0.090796	-2.55844	0.000537791	down	[RTKL]	--	Molecular Function: protein serine/threonine kinase activity (GO:0004674);; Molecular Function: ATP binding (GO:0005524);; Cellular Component: plasma membrane (GO:0005886);; Biological Process: cell surface receptor signaling pathway (GO:0007166);; Cellular Component: plant-type cell wall (GO:0009505);; Cellular Component: integral component of membrane (GO:0016021);; Molecular Function: polysacc…	--|0.0|cit:102608101|hypothetical protein	--	--	Protein tyrosine and serine/threonine kinase;; Protein kinase domain;; Wall-associated receptor kinase galacturonan-binding;; Wall-associated kinase;; Calcium-binding EGF domain	Wall-associated receptor kinase-like 1 OS=Arabidopsis thaliana OX=3702 GN=WAKL1 PE=2 SV=1	XP_024948934.1 wall-associated receptor kinase-like 1 isoform X1 [Citrus sinensis]
Cs_ont_1g024590	1.34541	1.99027	1.14912	0.407592	0.637546	0.416794	-1.24212	0.00054149	down	--	--	Molecular Function: microtubule motor activity (GO:0003777);; Molecular Function: ATP binding (GO:0005524);; Cellular Component: cytoplasm (GO:0005737);; Biological Process: microtubule-based movement (GO:0007018);; Cellular Component: cortical microtubule (GO:0055028);; Biological Process: cell wall organization (GO:0071555);;	K10395|0.0|cit:102624205|K10395 KIF4_21_27; kinesin family member 4/21/27	[Z]	Cytoskeleton	Kinesin motor domain;; Microtubule binding	Kinesin-like protein KIN-4A OS=Gossypium hirsutum OX=3635 GN=KIN4A PE=2 SV=1	XP_006494472.1 kinesin-like protein KIN-4A isoform X2 [Citrus sinensis]
Cs_ont_5g047040	2.70256	4.72161	1.93486	0.356908	1.2608	0.488726	-1.90065	0.000549732	down	--	--	Biological Process: ubiquitin-dependent protein catabolic process (GO:0006511);; Biological Process: protein deubiquitination (GO:0016579);; Molecular Function: thiol-dependent ubiquitinyl hydrolase activity (GO:0036459);;	--|0.0|cit:102612465|hypothetical protein	--	--	Protein of unknown function (DUF629);; Protein of unknown function (DUF627);; Ubiquitin carboxyl-terminal hydrolase	Ubiquitin carboxyl-terminal hydrolase 23 OS=Arabidopsis thaliana OX=3702 GN=UBP23 PE=2 SV=2	XP_006476671.1 uncharacterized protein LOC102612465 [Citrus sinensis]
Cs_ont_8g012420	14.929	19.0603	14.5064	3.86063	8.94138	3.30889	-1.34263	0.000551126	down	--	--	Molecular Function: RNA binding (GO:0003723);; Molecular Function: endonuclease activity (GO:0004519);; Biological Process: RNA modification (GO:0009451);; Cellular Component: chloroplast (GO:0009507);; Biological Process: chloroplast organization (GO:0009658);; Cellular Component: intracellular membrane-bounded organelle (GO:0043231);;	--|0.0|cit:102614221|hypothetical protein	[R]	General function prediction only	PPR repeat family;; PPR repeat;; PPR repeat;; Pentatricopeptide repeat domain;; Pentacotripeptide-repeat region of PRORP	Pentatricopeptide repeat-containing protein At5g13770, chloroplastic OS=Arabidopsis thaliana OX=3702 GN=At5g13770 PE=2 SV=1	XP_006470889.1 pentatricopeptide repeat-containing protein At5g13770, chloroplastic-like [Citrus sinensis]
Cs_ont_8g023820	14.4189	17.7745	11.4739	3.90168	8.05532	3.95922	-1.19178	0.000551126	down	[R]	General function prediction only	--	--|1e-109|cit:107177264|hypothetical protein	--	--	--	--	XP_015386374.1 uncharacterized protein LOC107177264 [Citrus sinensis]
Cs_ont_8g027000	12.7208	11.6965	8.22609	1.56583	2.83469	0.45403	-2.45712	0.000555688	down	[S]	Function unknown	Cellular Component: extracellular region (GO:0005576);; Cellular Component: vacuole (GO:0005773);; Biological Process: defense response (GO:0006952);; Biological Process: response to biotic stimulus (GO:0009607);;	K13449|5e-42|cit:102624175|K13449 PR1; pathogenesis-related protein 1	[S]	Function unknown	Cysteine-rich secretory protein family	Pathogenesis-related protein 1B OS=Nicotiana tabacum OX=4097 PE=2 SV=1	XP_024951410.1 pathogenesis-related protein 1-like [Citrus sinensis]
Cs_ont_8g003840	1.85944	3.32159	1.94904	0.649301	1.02565	0.625433	-1.1903	0.000560236	down	[RTKL]	--	Molecular Function: transmembrane receptor protein serine/threonine kinase activity (GO:0004675);; Molecular Function: ATP binding (GO:0005524);; Cellular Component: plasma membrane (GO:0005886);; Biological Process: protein phosphorylation (GO:0006468);; Biological Process: defense response (GO:0006952);; Biological Process: cell surface receptor signaling pathway (GO:0007166);;	K12129|0.0|cit:102610014|K12129 PRR7; pseudo-response regulator 7	[T]	Signal transduction mechanisms	Protein kinase domain;; Protein tyrosine and serine/threonine kinase;; CCT motif	Probable serine/threonine-protein kinase PBL5 OS=Arabidopsis thaliana OX=3702 GN=PBL5 PE=2 SV=1	XP_015388871.1 two-component response regulator-like APRR7 [Citrus sinensis]
Cs_ont_1g027610	8.22829	30.6455	13.6839	3.23005	4.89078	4.04619	-1.79437	0.000572824	down	[E]	Amino acid transport and metabolism	--	--|1e-141|cit:102609048|hypothetical protein	--	--	Glyoxalase/Bleomycin resistance protein/Dioxygenase superfamily	--	XP_006466913.1 uncharacterized protein LOC102609048 [Citrus sinensis]
Cs_ont_4g021690	15.7011	24.4693	17.1628	3.49661	10.1441	4.50082	-1.41303	0.000572824	down	--	--	Cellular Component: Golgi membrane (GO:0000139);; Cellular Component: plasma membrane (GO:0005886);; Biological Process: protein transport (GO:0015031);;	--|0.0|cit:102624765|hypothetical protein	[I]	Lipid transport and metabolism	CRAL/TRIO domain;; CRAL/TRIO, N-terminal domain	Phosphatidylinositol/phosphatidylcholine transfer protein SFH13 OS=Arabidopsis thaliana OX=3702 GN=SFH13 PE=2 SV=1	XP_024953515.1 phosphatidylinositol/phosphatidylcholine transfer protein SFH13 [Citrus sinensis]
Cs_ont_3g002890	0.817934	1.11508	0.69248	0.162208	0.347668	0.137638	-1.73528	0.000572824	down	[C]	Energy production and conversion	Cellular Component: vacuolar proton-transporting V-type ATPase, V0 domain (GO:0000220);; Cellular Component: plant-type vacuole (GO:0000325);; Cellular Component: vacuole (GO:0005773);; Cellular Component: vacuolar membrane (GO:0005774);; Cellular Component: Golgi apparatus (GO:0005794);; Cellular Component: plasma membrane (GO:0005886);; Biological Process: vacuolar acidification (GO:0007035);; …	--|0.0|cit:102608794|hypothetical protein	[C]	Energy production and conversion	Domain of unknown function (DUF702);; V-type ATPase 116kDa subunit family	V-type proton ATPase subunit a3 OS=Arabidopsis thaliana OX=3702 GN=VHA-a3 PE=1 SV=1	XP_024951649.1 protein SHI RELATED SEQUENCE 5 isoform X1 [Citrus sinensis]
Cs_ont_8g009580	16.5761	24.1523	16.215	3.07859	9.86979	3.44012	-1.5642	0.00058879	down	[L]	Replication, recombination and repair	Biological Process: reproduction (GO:0000003);; Biological Process: resolution of meiotic recombination intermediates (GO:0000712);; Molecular Function: DNA clamp loader activity (GO:0003689);; Molecular Function: ATP binding (GO:0005524);; Cellular Component: nucleus (GO:0005634);; Cellular Component: DNA replication factor C complex (GO:0005663);; Biological Process: DNA replication (GO:0006260…	K10754|0.0|cit:102623585|K10754 RFC1; replication factor C subunit 1	[L]	Replication, recombination and repair	Replication factor RFC1 C terminal domain;; BRCA1 C Terminus (BRCT) domain;; ATPase family associated with various cellular activities (AAA);; twin BRCT domain	Replication factor C subunit 1 OS=Arabidopsis thaliana OX=3702 GN=RFC1 PE=2 SV=1	XP_015388717.1 replication factor C subunit 1 [Citrus sinensis]
Cs_ont_3g013170	17.1846	34.03	16.0776	3.45689	9.49484	3.6487	-1.75754	0.000591222	down	--	--	--	--|1e-146|cit:102628608|hypothetical protein	--	--	--	--	XP_006472311.1 uncharacterized protein LOC102628608 isoform X1 [Citrus sinensis]
Cs_ont_2g004680	1.56153	2.62875	1.66216	0.246304	0.772757	0.4135	-1.75448	0.000591478	down	--	--	Molecular Function: DNA binding (GO:0003677);; Cellular Component: nucleus (GO:0005634);; Biological Process: flower development (GO:0009908);; Biological Process: positive regulation of vernalization response (GO:0010220);; Biological Process: cell differentiation (GO:0030154);; Molecular Function: metal ion binding (GO:0046872);;	--|0.0|cit:102615757|hypothetical protein	--	--	Zinc finger C-x8-C-x5-C-x3-H type (and similar)	Protein FRIGIDA-ESSENTIAL 1 OS=Arabidopsis thaliana OX=3702 GN=FES1 PE=1 SV=2	XP_024951115.1 protein FRIGIDA-ESSENTIAL 1 isoform X1 [Citrus sinensis]
Cs_ont_2g009870	2.38636	4.29924	2.02486	0.612216	1.33628	0.711589	-1.43632	0.000591478	down	[KL]	--	Molecular Function: DNA binding (GO:0003677);; Molecular Function: helicase activity (GO:0004386);; Molecular Function: ATP binding (GO:0005524);; Cellular Component: nucleus (GO:0005634);; Molecular Function: zinc ion binding (GO:0008270);; Biological Process: covalent chromatin modification (GO:0016569);;	--|0.0|cit:102618865|hypothetical protein	[R]	General function prediction only	SNF2 family N-terminal domain;; Helicase conserved C-terminal domain;; Chromo (CHRromatin Organisation MOdifier) domain;; Type III restriction enzyme, res subunit;; PHD-finger;; Class II histone deacetylase complex subunits 2 and 3;; Domain of Unknown Function (DUF1087)	Protein CHROMATIN REMODELING 4 OS=Arabidopsis thaliana OX=3702 GN=CHR4 PE=2 SV=1	XP_015382635.1 protein CHROMATIN REMODELING 4 isoform X1 [Citrus sinensis]
Cs_ont_9g006790	0.50571	1.0956	0.521777	0.111396	0.170673	0.05925	-2.31471	0.000607459	down	--	--	Molecular Function: RNA binding (GO:0003723);; Molecular Function: endonuclease activity (GO:0004519);; Biological Process: RNA modification (GO:0009451);; Cellular Component: chloroplast (GO:0009507);; Cellular Component: intracellular membrane-bounded organelle (GO:0043231);;	--|0.0|cit:102610123|hypothetical protein	[R]	General function prediction only	PPR repeat family;; PPR repeat;; PPR repeat;; Pentatricopeptide repeat domain;; Pentacotripeptide-repeat region of PRORP;; Region in Clathrin and VPS;; Tetratricopeptide repeat;; Tetratricopeptide repeat	Pentatricopeptide repeat-containing protein At3g23020 OS=Arabidopsis thaliana OX=3702 GN=At3g23020 PE=2 SV=1	XP_006489493.1 pentatricopeptide repeat-containing protein At3g23020 [Citrus sinensis]
Cs_ont_6g011040	3.56082	9.72472	4.36035	0.419612	1.97479	0.628145	-2.29897	0.000614486	down	--	--	--	--|0.0|cit:102630925|hypothetical protein	--	--	Bromodomain;; Myb-like DNA-binding domain	--	XP_006492877.1 uncharacterized protein LOC102630925 [Citrus sinensis]
Cs_ont_4g002240	3.39999	5.55317	3.28575	0.656394	1.92199	0.922227	-1.54833	0.000614486	down	--	--	Cellular Component: cytosol (GO:0005829);; Cellular Component: endosome membrane (GO:0010008);; Biological Process: protein transport (GO:0015031);; Molecular Function: phosphatidylinositol binding (GO:0035091);;	--|0.0|cit:102628153|hypothetical protein	--	--	PX domain	PX domain-containing protein EREL1 OS=Arabidopsis thaliana OX=3702 GN=EREL1 PE=2 SV=1	XP_006483387.1 PX domain-containing protein EREL1 isoform X2 [Citrus sinensis]
Cs_ont_8g019210	2.38619	5.41298	2.05378	0.507239	1.23268	0.510304	-1.85862	0.000615928	down	--	--	Molecular Function: ATP binding (GO:0005524);; Cellular Component: plasma membrane (GO:0005886);; Biological Process: defense response (GO:0006952);; Biological Process: signal transduction (GO:0007165);; Molecular Function: ADP binding (GO:0043531);;	--|0.0|cit:102628037|hypothetical protein	[T]	Signal transduction mechanisms	NB-ARC domain;; Leucine Rich repeats (2 copies)	Disease resistance protein SUMM2 OS=Arabidopsis thaliana OX=3702 GN=SUMM2 PE=1 SV=1	XP_024950014.1 probable disease resistance protein At4g27220 isoform X2 [Citrus sinensis]
Cs_ont_8g013350	3.42726	4.61526	3.03852	0.913428	2.02155	0.995742	-1.23638	0.000632461	down	--	--	Molecular Function: nucleotide binding (GO:0000166);; Molecular Function: RNA binding (GO:0003723);;	--|0.0|cit:102615310|hypothetical protein	[D]	Cell cycle control, cell division, chromosome partitioning	RNA recognition motif 2;; RNA recognition motif. (a.k.a. RRM, RBD, or RNP domain);; RNA recognition motif. (a.k.a. RRM, RBD, or RNP domain)	Protein MEI2-like 4 OS=Oryza sativa subsp. japonica OX=39947 GN=ML4 PE=2 SV=1	XP_006494917.1 protein MEI2-like 4 [Citrus sinensis]
Cs_ont_9g026800	6.44042	9.25736	5.82334	0.762602	3.34299	1.27976	-1.76197	0.000632874	down	[O]	Posttranslational modification, protein turnover, chaperones	Biological Process: microtubule cytoskeleton organization (GO:0000226);; Molecular Function: ATP binding (GO:0005524);; Cellular Component: nucleus (GO:0005634);; Cellular Component: cytoplasm (GO:0005737);; Cellular Component: microtubule (GO:0005874);; Molecular Function: microtubule-severing ATPase activity (GO:0008568);; Biological Process: multidimensional cell growth (GO:0009825);; Biologic…	--|0.0|cit:102621068|hypothetical protein	[O]	Posttranslational modification, protein turnover, chaperones	ATPase family associated with various cellular activities (AAA);; AAA+ lid domain;; Holliday junction DNA helicase RuvB P-loop domain;; AAA domain (dynein-related subfamily);; Parvovirus non-structural protein NS1	Katanin p60 ATPase-containing subunit A1 OS=Arabidopsis thaliana OX=3702 GN=AAA1 PE=1 SV=1	XP_006490605.1 uncharacterized AAA domain-containing protein C16E9.10c [Citrus sinensis]
Cs_ont_5g027890	5.31705	7.99882	4.31969	1.52915	2.98122	1.56223	-1.17102	0.00064206	down	[O]	Posttranslational modification, protein turnover, chaperones	Molecular Function: peptidyl-prolyl cis-trans isomerase activity (GO:0003755);;	K14826|0.0|cit:102628138|K14826 FPR3_4; FK506-binding nuclear protein [EC:5.2.1.8]	[O]	Posttranslational modification, protein turnover, chaperones	FKBP-type peptidyl-prolyl cis-trans isomerase;; Nucleoplasmin-like domain	Peptidyl-prolyl cis-trans isomerase FKBP43 OS=Arabidopsis thaliana OX=3702 GN=FKBP43 PE=2 SV=1	XP_006478156.1 peptidyl-prolyl cis-trans isomerase FKBP43-like isoform X1 [Citrus sinensis]
Cs_ont_7g028900	4.4676	12.9182	3.12643	0.84476	2.16127	0.706747	-2.19294	0.000647993	down	[L]	Replication, recombination and repair	Biological Process: resolution of meiotic recombination intermediates (GO:0000712);; Biological Process: sister chromatid segregation (GO:0000819);; Molecular Function: DNA binding (GO:0003677);; Molecular Function: DNA topoisomerase activity (GO:0003916);; Molecular Function: DNA topoisomerase type II (ATP-hydrolyzing) activity (GO:0003918);; Molecular Function: ATP binding (GO:0005524);; Cellul…	K03164|0.0|cit:102610705|K03164 TOP2; DNA topoisomerase II [EC:5.6.2.2]	[B]	Chromatin structure and dynamics	DNA gyrase/topoisomerase IV, subunit A;; C-terminal associated domain of TOPRIM;; DNA gyrase B;; Histidine kinase-, DNA gyrase B-, and HSP90-like ATPase;; Toprim domain	DNA topoisomerase 2 OS=Arabidopsis thaliana OX=3702 GN=TOP2 PE=2 SV=2	XP_006482851.1 DNA topoisomerase 2 isoform X2 [Citrus sinensis]
Cs_ont_1g025960	4.56707	8.84543	4.22837	0.813844	2.58827	1.0879	-1.70559	0.000647993	down	--	--	Molecular Function: DNA binding (GO:0003677);; Molecular Function: DNA-binding transcription factor activity (GO:0003700);; Cellular Component: nucleus (GO:0005634);; Biological Process: transcription, DNA-templated (GO:0006351);; Biological Process: leaf morphogenesis (GO:0009965);;	--|0.0|cit:102623286|hypothetical protein	[K]	Transcription	Associated with HOX;; Homeobox KN domain;; Homeodomain	BEL1-like homeodomain protein 2 OS=Arabidopsis thaliana OX=3702 GN=BLH2 PE=1 SV=3	XP_006466698.1 BEL1-like homeodomain protein 4 [Citrus sinensis]
Cs_ont_7g012060	0.974782	1.36759	1.21364	0.156335	0.469713	0.241226	-1.63634	0.00065078	down	--	--	Cellular Component: extracellular region (GO:0005576);;	--|0.0|cit:102618833|hypothetical protein	--	--	Lytic transglycolase;; Expansin C-terminal domain	Expansin-like B1 OS=Oryza sativa subsp. japonica OX=39947 GN=EXLB1 PE=2 SV=2	XP_006485370.1 expansin-like B1 [Citrus sinensis]
Cs_ont_1g002250	9.67901	15.0125	9.36154	1.45039	5.27184	1.36594	-1.857	0.000659556	down	[R]	General function prediction only	Molecular Function: transporter activity (GO:0005215);; Molecular Function: ATP binding (GO:0005524);; Biological Process: response to nematode (GO:0009624);; Molecular Function: ATPase activity (GO:0016887);;	--|0.0|cit:102622347|hypothetical protein	[R]	General function prediction only	ABC transporter;; ABC transporter;; RecF/RecN/SMC N terminal domain;; AAA domain, putative AbiEii toxin, Type IV TA system;; P-loop containing region of AAA domain	ABC transporter F family member 5 OS=Arabidopsis thaliana OX=3702 GN=ABCF5 PE=2 SV=1	XP_006494741.1 ABC transporter F family member 5 [Citrus sinensis]
Cs_ont_5g045100	2.4552	3.62229	2.51689	0.991076	1.37699	0.961753	-1.06905	0.000665993	down	--	--	Molecular Function: RNA binding (GO:0003723);; Molecular Function: endonuclease activity (GO:0004519);; Biological Process: mRNA processing (GO:0006397);; Molecular Function: zinc ion binding (GO:0008270);; Cellular Component: chloroplast (GO:0009507);; Biological Process: chloroplast RNA processing (GO:0031425);; Biological Process: chloroplast RNA modification (GO:1900865);;	--|0.0|cit:102623637|hypothetical protein	[R]	General function prediction only	PPR repeat family;; PPR repeat;; DYW family of nucleic acid deaminases;; PPR repeat;; Pentatricopeptide repeat domain;; Pentacotripeptide-repeat region of PRORP;; 26S proteasome subunit RPN7	Pentatricopeptide repeat-containing protein At1g08070, chloroplastic OS=Arabidopsis thaliana OX=3702 GN=PCMP-H12 PE=2 SV=1	XP_006476888.1 pentatricopeptide repeat-containing protein At1g08070, chloroplastic-like [Citrus sinensis]
Cs_ont_3g019490	4.14047	5.29124	6.78243	2.01975	2.22553	1.85747	-1.11409	0.000669469	down	--	--	Molecular Function: core promoter sequence-specific DNA binding (GO:0001046);; Molecular Function: transcriptional activator activity, RNA polymerase II transcription regulatory region sequence-specific DNA binding (GO:0001228);; Molecular Function: DNA-binding transcription factor activity (GO:0003700);; Cellular Component: nucleus (GO:0005634);; Biological Process: regulation of transcription, …	--|1e-147|cit:102616855|hypothetical protein	--	--	--	Transcription factor UNE12 OS=Arabidopsis thaliana OX=3702 GN=UNE12 PE=2 SV=2	XP_024952087.1 transcription factor UNE12-like isoform X2 [Citrus sinensis]
Cs_ont_7g017560	9.352	15.5184	10.757	2.16764	6.13733	2.90657	-1.42091	0.000681655	down	--	--	--	--|0.0|cit:102629881|hypothetical protein	--	--	PLATZ transcription factor	Uncharacterized protein At3g50808 OS=Arabidopsis thaliana OX=3702 GN=At3g50808 PE=4 SV=1	XP_006484602.1 uncharacterized protein LOC102629881 [Citrus sinensis]
Cs_ont_8g016290	1.95826	5.80775	1.70101	0.559542	0.975116	0.444783	-1.96062	0.000689004	down	[K]	Transcription	Molecular Function: RNA polymerase II transcription factor activity, TBP-class protein binding, involved in preinitiation complex assembly (GO:0001129);; Molecular Function: histone acetyltransferase activity (GO:0004402);; Cellular Component: transcription factor TFIID complex (GO:0005669);; Biological Process: DNA mediated transformation (GO:0009294);; Molecular Function: TBP-class protein bind…	K03125|0.0|cit:102622749|K03125 TAF1; transcription initiation factor TFIID subunit 1 [EC:2.3.1.48 2.7.11.1]	[K]	Transcription	Protein of unknown function (DUF3591);; Bromodomain;; Ubiquitin family;; TATA box-binding protein binding;; Ubiquitin-2 like Rad60 SUMO-like;; Zinc knuckle	Transcription initiation factor TFIID subunit 1 OS=Arabidopsis thaliana OX=3702 GN=TAF1 PE=1 SV=1	XP_006494604.1 transcription initiation factor TFIID subunit 1-like [Citrus sinensis]
Cs_ont_3g012180	0.838221	1.25901	0.90588	0.334746	0.538625	0.30881	-1.02735	0.00068907	down	--	--	Cellular Component: extracellular region (GO:0005576);; Cellular Component: Golgi apparatus (GO:0005794);; Biological Process: multicellular organism development (GO:0007275);; Biological Process: negative regulation of ethylene-activated signaling pathway (GO:0010105);; Biological Process: cellular response to phosphate starvation (GO:0016036);; Biological Process: positive regulation of cell gr…	--|0.0|cit:102612548|hypothetical protein	[S]	Function unknown	Golgi-body localisation protein domain;; RNA pol II promoter Fmp27 protein domain	Protein SABRE OS=Arabidopsis thaliana OX=3702 GN=SAB PE=1 SV=1	XP_006472434.1 protein SABRE isoform X1 [Citrus sinensis]
Cs_ont_8g019250	1.22918	0.923107	0.937008	0.237006	0.42345	0.226849	-1.22359	0.000699191	down	--	--	Molecular Function: RNA binding (GO:0003723);; Molecular Function: endonuclease activity (GO:0004519);; Biological Process: RNA modification (GO:0009451);; Cellular Component: chloroplast (GO:0009507);; Biological Process: mRNA stabilization (GO:0048255);;	--|0.0|cit:102616378|hypothetical protein	[R]	General function prediction only	PPR repeat family;; PPR repeat;; Pentatricopeptide repeat domain;; Pentacotripeptide-repeat region of PRORP;; PPR repeat	Pentatricopeptide repeat-containing protein MRL1, chloroplastic OS=Arabidopsis thaliana OX=3702 GN=MRL1 PE=1 SV=2	XP_006494587.1 pentatricopeptide repeat-containing protein MRL1, chloroplastic isoform X1 [Citrus sinensis]
Cs_ont_5g007780	0.223325	0.522343	0.235686	0	0.041969	0.020382	-3.62276	0.000704672	down	--	--	Molecular Function: ATP binding (GO:0005524);; Cellular Component: chloroplast stroma (GO:0009570);;	--|0.0|cit:102615329|hypothetical protein	--	--	--	Protein Ycf2 (Fragment) OS=Oenothera picensis OX=3946 GN=ycf2 PE=3 SV=1	XP_006480004.1 glutamic acid-rich protein [Citrus sinensis]
Cs_ont_4g019790	3.41475	8.8298	2.23838	0.593438	1.43161	0.324133	-2.26306	0.00070987	down	[L]	Replication, recombination and repair	Molecular Function: DNA binding (GO:0003677);; Molecular Function: DNA topoisomerase type I activity (GO:0003917);; Cellular Component: nucleolus (GO:0005730);; Biological Process: DNA replication (GO:0006260);; Biological Process: DNA topological change (GO:0006265);; Biological Process: chromatin remodeling (GO:0006338);; Biological Process: chromosome segregation (GO:0007059);; Cellular Compon…	K03163|0.0|cit:102630648|K03163 TOP1; DNA topoisomerase I [EC:5.6.2.1]	[L]	Replication, recombination and repair	Eukaryotic DNA topoisomerase I, DNA binding fragment;; Eukaryotic DNA topoisomerase I, catalytic core;; C-terminal topoisomerase domain	DNA topoisomerase 1 beta OS=Arabidopsis thaliana OX=3702 GN=TOP1B PE=1 SV=1	XP_024953709.1 DNA topoisomerase 1 beta-like isoform X1 [Citrus sinensis]
Cs_ont_8g003690	1.46423	3.1912	1.67683	0.326566	0.878407	0.442956	-1.66995	0.00070987	down	--	--	--	K11671|0.0|cit:102612912|K11671 NFRKB; nuclear factor related to kappa-B-binding protein	[K]	Transcription	--	--	XP_006488222.1 uncharacterized protein LOC102612912 [Citrus sinensis]
Cs_ont_4g017460	0.894749	1.468	1.59844	0.171673	0.389143	0.293441	-1.84452	0.00070987	down	--	--	Molecular Function: magnesium ion binding (GO:0000287);; Cellular Component: cytoplasm (GO:0005737);; Biological Process: terpenoid biosynthetic process (GO:0016114);; Molecular Function: germacradienol synthase activity (GO:0034004);; Molecular Function: germacrene-D synthase activity (GO:0052577);;	K15803|0.0|cit:102610978|K15803 GERD; (-)-germacrene D synthase [EC:4.2.3.75]	--	--	Terpene synthase family, metal binding domain;; Terpene synthase family 2, C-terminal metal binding;; Terpene synthase, N-terminal domain	(-)-germacrene D synthase OS=Vitis vinifera OX=29760 GN=VIT_19s0014g04930 PE=1 SV=1	XP_006494713.1 (-)-germacrene D synthase-like isoform X2 [Citrus sinensis]
Cs_ont_8g009770	18.5359	25.4896	17.7403	3.98583	11.5498	4.67244	-1.37035	0.00070987	down	[O]	Posttranslational modification, protein turnover, chaperones	Cellular Component: cytosol (GO:0005829);; Biological Process: ubiquitin-dependent protein catabolic process (GO:0006511);; Cellular Component: plasmodesma (GO:0009506);; Biological Process: protein deubiquitination (GO:0016579);; Molecular Function: thiol-dependent ubiquitinyl hydrolase activity (GO:0036459);;	K11838|0.0|cit:102619247|K11838 USP7; ubiquitin carboxyl-terminal hydrolase 7 [EC:3.4.19.12]	[O]	Posttranslational modification, protein turnover, chaperones	ICP0-binding domain of Ubiquitin-specific protease 7;; Ubiquitin-specific protease C-terminal;; Ubiquitin carboxyl-terminal hydrolase;; Ubiquitin carboxyl-terminal hydrolase;; MATH domain	Ubiquitin carboxyl-terminal hydrolase 13 OS=Arabidopsis thaliana OX=3702 GN=UBP13 PE=1 SV=1	XP_006487815.1 ubiquitin carboxyl-terminal hydrolase 13-like isoform X1 [Citrus sinensis]
Cs_ont_7g027680	4.45855	6.1108	4.00201	0.871656	2.66922	1.14514	-1.38999	0.000727284	down	[K]	Transcription	Molecular Function: RNA binding (GO:0003723);; Cellular Component: nucleus (GO:0005634);; Biological Process: transcription, DNA-templated (GO:0006351);; Molecular Function: protein C-terminus binding (GO:0008022);; Molecular Function: CTD phosphatase activity (GO:0008420);; Biological Process: response to salt stress (GO:0009651);; Biological Process: negative regulation of abscisic acid-activat…	K18999|0.0|cit:102628448|K18999 CPL3_4; RNA polymerase II C-terminal domain phosphatase-like 3/4 [EC:3.1.3.16]	[K]	Transcription	NLI interacting factor-like phosphatase;; twin BRCT domain;; BRCA1 C Terminus (BRCT) domain	RNA polymerase II C-terminal domain phosphatase-like 3 OS=Arabidopsis thaliana OX=3702 GN=CPL3 PE=1 SV=2	XP_006483010.1 RNA polymerase II C-terminal domain phosphatase-like 3 isoform X1 [Citrus sinensis]
Cs_ont_8g010340	2.12034	2.42528	1.84595	0.415901	0.990695	0.437805	-1.52175	0.000732719	down	--	--	Molecular Function: DNA-binding transcription factor activity (GO:0003700);; Molecular Function: calmodulin binding (GO:0005516);; Cellular Component: nucleus (GO:0005634);; Biological Process: transcription, DNA-templated (GO:0006351);; Molecular Function: sequence-specific DNA binding (GO:0043565);;	--|0.0|cit:102608752|hypothetical protein	--	--	WRKY DNA -binding domain;; Plant zinc cluster domain	Probable WRKY transcription factor 74 OS=Arabidopsis thaliana OX=3702 GN=WRKY74 PE=2 SV=2	XP_006487782.1 probable WRKY transcription factor 74 [Citrus sinensis]
Cs_ont_7g006850	0.478697	2.10846	0.491754	0.102222	0.172429	0.070161	-2.79983	0.000738924	down	[Z]	Cytoskeleton	Molecular Function: ATP binding (GO:0005524);; Cellular Component: spindle (GO:0005819);; Cellular Component: kinesin complex (GO:0005871);; Cellular Component: microtubule (GO:0005874);; Biological Process: microtubule-based movement (GO:0007018);; Biological Process: protein localization (GO:0008104);; Molecular Function: ATP-dependent microtubule motor activity, plus-end-directed (GO:0008574);…	--|0.0|cit:102619026|hypothetical protein	[Z]	Cytoskeleton	Kinesin motor domain;; Microtubule binding;; Armadillo/beta-catenin-like repeat	Kinesin-like protein KIN-UC OS=Arabidopsis thaliana OX=3702 GN=KINUC PE=1 SV=2	XP_006485597.1 kinesin-like protein KIN-UC isoform X1 [Citrus sinensis]
Cs_ont_8g016240	12.5732	15.5848	10.9046	3.24923	7.66372	3.63908	-1.17205	0.000740098	down	--	--	Molecular Function: obsolete signal transducer activity (GO:0004871);; Cellular Component: plasma membrane (GO:0005886);; Biological Process: phototropism (GO:0009638);; Biological Process: protein ubiquitination (GO:0016567);;	--|0.0|cit:102621179|hypothetical protein	--	--	NPH3 family;; BTB/POZ domain	Root phototropism protein 3 OS=Arabidopsis thaliana OX=3702 GN=RPT3 PE=1 SV=2	XP_006494599.1 root phototropism protein 3 [Citrus sinensis]
QC_newGene_1149	11.6713	30.1909	9.78421	3.59756	6.46353	3.16671	-1.67693	0.000755348	down	[J]	Translation, ribosomal structure and biogenesis	Molecular Function: structural constituent of ribosome (GO:0003735);; Biological Process: translation (GO:0006412);; Cellular Component: chloroplast (GO:0009507);; Cellular Component: small ribosomal subunit (GO:0015935);; Molecular Function: rRNA binding (GO:0019843);;	--|1e-142|cit:CisiCp060|hypothetical protein	--	--	Ribosomal protein S3, C-terminal domain;; Plant protein of unknown function (DUF825);; Ribosomal Proteins L2, C-terminal domain;; Ribosomal Proteins L2, RNA binding domain;; Ribosomal protein L23;; Ribosomal protein L22p/L17e;; Ribosomal protein L22p/L17e;; Ribosomal protein S19	30S ribosomal protein S3, chloroplastic OS=Citrus sinensis OX=2711 GN=rps3 PE=3 SV=1	YP_009059387.1 ribosomal protein S3 [Citrus aurantiifolia]
Cs_ont_8g023980	11.406	17.3299	11.3948	4.11528	7.56004	4.64245	-1.01857	0.000760322	down	--	--	Molecular Function: serine-type carboxypeptidase activity (GO:0004185);;	K16297|0.0|cit:102614740|K16297 SCPL-II; serine carboxypeptidase-like clade II [EC:3.4.16.-]	[OE]	--	Serine carboxypeptidase	Serine carboxypeptidase II-3 OS=Hordeum vulgare OX=4513 GN=CXP;2-3 PE=2 SV=1	XP_024954335.1 serine carboxypeptidase II-3-like isoform X1 [Citrus sinensis]
Cs_ont_3g027770	4.46531	9.50533	4.37136	0.852933	2.51318	0.702937	-1.92599	0.000760322	down	[R]	General function prediction only	Molecular Function: voltage-gated potassium channel activity (GO:0005249);; Cellular Component: endoplasmic reticulum membrane (GO:0005789);; Cellular Component: integral component of plasma membrane (GO:0005887);; Cellular Component: plasmodesma (GO:0009506);; Biological Process: response to abscisic acid (GO:0009737);; Biological Process: regulation of membrane potential (GO:0042391);; Molecula…	K21867|0.0|cit:102611838|K21867 AKT; potassium channel	[PT]	--	Ion transport protein;; Ankyrin repeats (3 copies);; KHA, dimerisation domain of potassium ion channel;; Ankyrin repeats (many copies);; Ankyrin repeats (many copies);; Ion channel;; Cyclic nucleotide-binding domain;; Ankyrin repeat;; Ankyrin repeat	Potassium channel AKT2/3 OS=Arabidopsis thaliana OX=3702 GN=AKT2 PE=1 SV=1	XP_006471022.1 potassium channel AKT2/3 [Citrus sinensis]
Cs_ont_8g027850	5.11129	6.67819	3.79514	0.875825	2.48342	1.12613	-1.54186	0.000761606	down	--	--	--	K10736|0.0|cit:102630884|K10736 MCM10; minichromosome maintenance protein 10	[D]	Cell cycle control, cell division, chromosome partitioning	Primase zinc finger	--	XP_015388266.1 protein MCM10 homolog [Citrus sinensis]
Cs_ont_9g021540	10.7936	14.3492	9.76076	2.72042	6.58899	3.3592	-1.20456	0.000762596	down	[O]	Posttranslational modification, protein turnover, chaperones	Cellular Component: nucleus (GO:0005634);;	K09529|0.0|cit:102612826|K09529 DNAJC9; DnaJ homolog subfamily C member 9	[O]	Posttranslational modification, protein turnover, chaperones	DnaJ domain	Chaperone protein dnaJ 6 OS=Arabidopsis thaliana OX=3702 GN=ATJ6 PE=2 SV=1	XP_006490056.1 chaperone protein dnaJ 6 [Citrus sinensis]
Cs_ont_6g010230	1.82638	3.40548	1.24742	0.28607	0.843438	0.275595	-1.95264	0.000762596	down	[R]	General function prediction only	Molecular Function: RNA binding (GO:0003723);; Cellular Component: nucleolus (GO:0005730);; Cellular Component: plasma membrane (GO:0005886);; Biological Process: rRNA processing (GO:0006364);; Biological Process: mRNA processing (GO:0006397);; Biological Process: embryo sac development (GO:0009553);; Cellular Component: small-subunit processome (GO:0032040);;	K14792|0.0|cit:102625636|K14792 RRP5; rRNA biogenesis protein RRP5	[A]	RNA processing and modification	S1 RNA binding domain;; Suppressor of forked protein (Suf)	rRNA biogenesis protein RRP5 OS=Arabidopsis thaliana OX=3702 GN=RRP5 PE=2 SV=2	XP_006481688.1 rRNA biogenesis protein RRP5 isoform X1 [Citrus sinensis]
Cs_ont_2g022210	3.1143	6.99765	4.0237	0.558557	1.65126	0.405737	-2.16971	0.00076522	down	--	--	--	--|1e-172|cit:102627035|hypothetical protein	--	--	Helix-loop-helix DNA-binding domain	Transcription factor bHLH162 OS=Arabidopsis thaliana OX=3702 GN=BHLH162 PE=1 SV=1	XP_006469875.2 transcription factor bHLH162-like [Citrus sinensis]
Cs_ont_4g005490	3310.32	5645.52	7028.08	2107.43	1992.78	1285.2	-1.26902	0.000780633	down	--	--	Molecular Function: mannose binding (GO:0005537);; Molecular Function: metal ion binding (GO:0046872);;	--|0.0|cit:102630138|hypothetical protein	--	--	Legume lectin domain;; Bacterial lectin	Agglutinin-2 OS=Cladrastis kentukea OX=38412 PE=1 SV=1	XP_006495232.1 lectin [Citrus sinensis]
Cs_ont_8g011780	10.9864	12.7552	10.9583	2.33679	6.6336	2.8823	-1.30742	0.000798544	down	--	--	Molecular Function: RNA binding (GO:0003723);; Molecular Function: endonuclease activity (GO:0004519);; Biological Process: RNA modification (GO:0009451);; Cellular Component: intracellular membrane-bounded organelle (GO:0043231);;	--|0.0|cit:102607878|hypothetical protein	[R]	General function prediction only	PPR repeat family;; PPR repeat;; PPR repeat;; Pentatricopeptide repeat domain;; Pentacotripeptide-repeat region of PRORP	Pentatricopeptide repeat-containing protein At1g08610 OS=Arabidopsis thaliana OX=3702 GN=At1g08610 PE=2 SV=1	XP_006487705.1 pentatricopeptide repeat-containing protein At1g08610 [Citrus sinensis]
Cs_ont_1g020550	0.485547	1.27017	0.42336	0.061059	0.176476	0.085333	-2.31723	0.000798544	down	--	--	Molecular Function: nucleotide binding (GO:0000166);; Molecular Function: RNA binding (GO:0003723);; Cellular Component: nucleolus (GO:0005730);; Biological Process: rRNA processing (GO:0006364);;	--|0.0|cit:102620203|hypothetical protein	--	--	Occludin homology domain	Nucleolin 2 OS=Oryza sativa subsp. japonica OX=39947 GN=Os04g0620700 PE=2 SV=2	XP_006466083.1 dentin sialophosphoprotein isoform X1 [Citrus sinensis]
Cs_ont_5g034270	4.14118	6.19608	4.46621	1.01876	2.65202	1.31722	-1.31141	0.00079863	down	[S]	Function unknown	Molecular Function: protein serine/threonine kinase activity (GO:0004674);; Molecular Function: ATP binding (GO:0005524);; Cellular Component: plasma membrane (GO:0005886);; Cellular Component: integral component of membrane (GO:0016021);;	--|0.0|cit:102624689|hypothetical protein	--	--	Protein tyrosine and serine/threonine kinase;; Protein kinase domain;; Malectin domain;; Leucine rich repeat;; Leucine Rich repeats (2 copies)	Probable LRR receptor-like serine/threonine-protein kinase At1g53430 OS=Arabidopsis thaliana OX=3702 GN=At1g53430 PE=1 SV=1	XP_024954736.1 probable LRR receptor-like serine/threonine-protein kinase At1g53430 isoform X1 [Citrus sinensis]
Cs_ont_1g020870	1.72941	2.25293	1.47486	0.293258	0.826769	0.265311	-1.72387	0.000800838	down	--	--	Cellular Component: endoplasmic reticulum membrane (GO:0005789);; Cellular Component: integral component of membrane (GO:0016021);;	--|0.0|cit:102625206|hypothetical protein	--	--	--	Protein OPAQUE10 OS=Zea mays OX=4577 GN=O10 PE=1 SV=1	XP_006466178.1 uncharacterized protein LOC102625206 isoform X1 [Citrus sinensis]
Cs_ont_5g048010	4.76262	6.97837	2.79872	0.579042	2.0134	0.71434	-1.89262	0.000801174	down	[Z]	Cytoskeleton	Molecular Function: microtubule motor activity (GO:0003777);; Molecular Function: ATP binding (GO:0005524);; Cellular Component: kinesin complex (GO:0005871);; Cellular Component: microtubule (GO:0005874);; Cellular Component: plasma membrane (GO:0005886);; Biological Process: microtubule-based movement (GO:0007018);; Molecular Function: ATPase activity (GO:0016887);;	K10406|0.0|cit:102608036|K10406 KIFC2_3; kinesin family member C2/C3	[Z]	Cytoskeleton	Kinesin motor domain;; Microtubule binding;; Calponin homology (CH) domain	Kinesin-like protein KIN-14J OS=Arabidopsis thaliana OX=3702 GN=KIN14J PE=1 SV=1	XP_024954659.1 kinesin-like protein KIN-14J isoform X2 [Citrus sinensis]
Cs_ont_8g002500	3.24221	11.4671	2.95169	0.57247	1.63012	0.507338	-2.42948	0.000812509	down	--	--	Molecular Function: RNA binding (GO:0003723);; Cellular Component: nucleolar ribonuclease P complex (GO:0005655);; Biological Process: DNA methylation (GO:0006306);; Biological Process: chromatin silencing (GO:0006342);; Biological Process: gene silencing by RNA (GO:0031047);; Biological Process: response to cadmium ion (GO:0046686);;	--|0.0|cit:102620954|hypothetical protein	--	--	XS domain;; XH domain;; XS zinc finger domain	Protein INVOLVED IN DE NOVO 2 OS=Arabidopsis thaliana OX=3702 GN=IDN2 PE=1 SV=1	XP_006488338.1 factor of DNA methylation 4 [Citrus sinensis]
Cs_ont_9g007100	3.23187	6.71915	2.95968	0.197611	1.46745	0.386345	-2.42374	0.000812509	down	--	--	Biological Process: Group II intron splicing (GO:0000373);; Molecular Function: RNA binding (GO:0003723);; Cellular Component: mitochondrion (GO:0005739);; Biological Process: mRNA processing (GO:0006397);; Cellular Component: chloroplast (GO:0009507);; Cellular Component: ribonucleoprotein complex (GO:0030529);; Biological Process: seed development (GO:0048316);;	--|0.0|cit:102617331|hypothetical protein	[L]	Replication, recombination and repair	CRS1 / YhbY (CRM) domain	CRM-domain containing factor CFM3A, chloroplastic/mitochondrial OS=Arabidopsis thaliana OX=3702 GN=CFM3A PE=2 SV=1	XP_006489518.1 CRM-domain containing factor CFM3A, chloroplastic/mitochondrial-like [Citrus sinensis]
Cs_ont_5g009120	1.41092	1.57925	1.58351	2.31364	2.29507	2.99917	1.03476	0.000812968	up	[E]	Amino acid transport and metabolism	Molecular Function: 3-dehydroquinate dehydratase activity (GO:0003855);; Molecular Function: shikimate 3-dehydrogenase (NADP+) activity (GO:0004764);; Biological Process: aromatic amino acid family biosynthetic process (GO:0009073);; Biological Process: chorismate biosynthetic process (GO:0009423);; Cellular Component: chloroplast (GO:0009507);; Cellular Component: chloroplast stroma (GO:0009570)…	K13832|0.0|cit:102625541|K13832 aroDE; 3-dehydroquinate dehydratase / shikimate dehydrogenase [EC:4.2.1.10 1.1.1.25]	[E]	Amino acid transport and metabolism	Type I 3-dehydroquinase;; Shikimate dehydrogenase substrate binding domain;; Shikimate 5'-dehydrogenase C-terminal domain;; Shikimate / quinate 5-dehydrogenase	Bifunctional 3-dehydroquinate dehydratase/shikimate dehydrogenase, chloroplastic OS=Arabidopsis thaliana OX=3702 GN=EMB3004 PE=1 SV=1	XP_006479858.1 bifunctional 3-dehydroquinate dehydratase/shikimate dehydrogenase, chloroplastic-like [Citrus sinensis]
Cs_ont_9g009570	23.4364	7.89801	13.7557	28.0295	47.8259	38.0982	1.59399	0.000814253	up	[R]	General function prediction only	Biological Process: leaf senescence (GO:0010150);; Molecular Function: oxidoreductase activity, acting on diphenols and related substances as donors, oxygen as acceptor (GO:0016682);; Molecular Function: metal ion binding (GO:0046872);;	--|0.0|cit:102630196|hypothetical protein	[QR]	--	non-haem dioxygenase in morphine synthesis N-terminal;; 2OG-Fe(II) oxygenase superfamily	Protein SRG1 OS=Arabidopsis thaliana OX=3702 GN=SRG1 PE=2 SV=1	XP_006489639.1 protein SRG1-like [Citrus sinensis]
Cs_ont_5g041960	11.0996	8.44785	9.4204	25.9883	13.1576	24.0588	1.46127	0.000817168	up	--	--	Cellular Component: integral component of membrane (GO:0016021);;	--|1e-97|cit:102618428|hypothetical protein	--	--	Hydrophobic seed protein;; Protease inhibitor/seed storage/LTP family;; Probable lipid transfer	14 kDa proline-rich protein DC2.15 OS=Daucus carota OX=4039 PE=2 SV=1	XP_006477234.1 14 kDa proline-rich protein DC2.15-like [Citrus sinensis]
Cs_ont_5g034650	3.15003	5.94128	2.49817	0.776745	1.50378	0.615617	-1.71384	0.000823118	down	--	--	--	K03504|0.0|cit:102608043|K03504 POLD3; DNA polymerase delta subunit 3	--	--	DNA polymerase subunit Cdc27	--	XP_006477862.1 uncharacterized protein LOC102608043 [Citrus sinensis]
Cs_ont_7g002450	4.44407	12.2065	3.27008	0.719502	2.11783	0.691307	-2.23104	0.000826866	down	--	--	--	K14840|0.0|cit:102627977|K14840 NOP53; nucleolar protein 53	[R]	General function prediction only	Nop53 (60S ribosomal biogenesis)	Ribosome biogenesis protein NOP53 OS=Arabidopsis thaliana OX=3702 GN=At2g40430 PE=1 SV=2	XP_006486220.1 ribosome biogenesis protein NOP53 [Citrus sinensis]
Cs_ont_9g008600	1.60329	4.90924	1.42145	0.468409	0.733443	0.485997	-1.92262	0.000830862	down	--	--	--	--|0.0|cit:102625403|hypothetical protein	--	--	--	COP1-interacting protein 7 OS=Arabidopsis thaliana OX=3702 GN=CIP7 PE=1 SV=1	XP_006489705.1 COP1-interacting protein 7 isoform X2 [Citrus sinensis]
Cs_ont_1g013300	2.66065	4.75265	2.12668	0.777209	1.35703	0.618414	-1.50806	0.00084636	down	[R]	General function prediction only	Biological Process: cell cycle (GO:0007049);; Biological Process: multicellular organism development (GO:0007275);;	K03255|0.0|cit:112495980|K03255 TIF31; protein TIF31	[R]	General function prediction only	Tetratricopeptide repeat;; Tetratricopeptide repeat;; Translation initiation factor eIF3 subunit 135;; Mitochondrial function, CLU-N-term;; Tetratricopeptide repeat	Protein TSS OS=Arabidopsis thaliana OX=3702 GN=TSS PE=1 SV=1	XP_024948716.1 protein TSS-like [Citrus sinensis]
Cs_ont_2g023830	22.701	19.709	19.6133	53.6606	26.645	46.287	1.36924	0.00084636	up	--	--	Molecular Function: adenylate kinase activity (GO:0004017);; Molecular Function: ATP binding (GO:0005524);; Cellular Component: mitochondrion (GO:0005739);;	K00939|0.0|cit:102627417|K00939 adk; adenylate kinase [EC:2.7.4.3]	[F]	Nucleotide transport and metabolism	Adenylate kinase;; AAA domain	Probable adenylate kinase 7, mitochondrial OS=Arabidopsis thaliana OX=3702 GN=At3g01820 PE=2 SV=1	XP_024950658.1 probable adenylate kinase 7, mitochondrial [Citrus sinensis]
Cs_ont_4g009930	1.02921	2.78483	0.967873	0.141279	0.496266	0.199216	-2.2344	0.00084636	down	--	--	--	K19476|0.0|cit:102617955|K19476 IST1; vacuolar protein sorting-associated protein IST1	[Z]	Cytoskeleton	Regulator of Vps4 activity in the MVB pathway	--	XP_006475395.1 uncharacterized protein LOC102617955 [Citrus sinensis]
Cs_ont_9g025120	0.215769	0.398227	0.696361	1.12963	2.54536	1.42616	2.19832	0.000848755	up	[K]	Transcription	Molecular Function: DNA-binding transcription factor activity (GO:0003700);; Cellular Component: nucleus (GO:0005634);; Biological Process: transcription, DNA-templated (GO:0006351);; Biological Process: abscisic acid-activated signaling pathway (GO:0009738);; Biological Process: glucosinolate metabolic process (GO:0019760);; Molecular Function: sequence-specific DNA binding (GO:0043565);;	--|1e-157|cit:102618196|hypothetical protein	--	--	AP2 domain	Dehydration-responsive element-binding protein 1D OS=Arabidopsis thaliana OX=3702 GN=DREB1D PE=2 SV=1	XP_006490321.1 dehydration-responsive element-binding protein 1D [Citrus sinensis]
Cs_ont_6g006240	14.6313	24.8433	12.4652	4.14498	9.13282	4.00511	-1.32542	0.000852573	down	[K]	Transcription	Molecular Function: transcription factor activity, core RNA polymerase II binding (GO:0000991);; Molecular Function: DNA binding (GO:0003677);; Molecular Function: DNA-binding transcription factor activity (GO:0003700);; Molecular Function: translation elongation factor activity (GO:0003746);; Cellular Component: cytosol (GO:0005829);; Biological Process: chromatin silencing (GO:0006342);; Biolog…	K11292|0.0|cit:102621404|K11292 SUPT6H; transcription elongation factor SPT6	[A]	RNA processing and modification	SH2 domain;; Helix-hairpin-helix motif;; Holliday-junction resolvase-like of SPT6;; Acidic N-terminal SPT6;; Tex-like protein N-terminal domain;; HHH domain;; SH2 domain	Transcription elongation factor SPT6 homolog OS=Arabidopsis thaliana OX=3702 GN=SPT6 PE=1 SV=1	XP_006482016.1 transcription elongation factor SPT6 homolog [Citrus sinensis]
Cs_ont_3g014520	4.14149	6.47631	2.82686	0.437342	1.88696	0.636564	-1.93865	0.000873857	down	--	--	--	--|0.0|cit:102616179|hypothetical protein	--	--	Domain of unknown function (DUF4378);; DUF761-associated sequence motif	--	XP_006472178.1 uncharacterized protein LOC102616179 [Citrus sinensis]
Cs_ont_8g003990	2.72229	7.77262	2.36534	0.600196	1.35791	0.706456	-1.97967	0.000881338	down	--	--	Cellular Component: endoplasmic reticulum membrane (GO:0005789);; Cellular Component: integral component of membrane (GO:0016021);;	--|0.0|cit:102607778|hypothetical protein	--	--	Reticulon	Reticulon-like protein B21 OS=Arabidopsis thaliana OX=3702 GN=RTNLB21 PE=2 SV=2	XP_006488206.1 reticulon-like protein B21 [Citrus sinensis]
Cs_ont_4g023290	4.72424	7.17975	5.52448	1.23642	3.14128	1.53978	-1.29986	0.000885852	down	[Q]	Secondary metabolites biosynthesis, transport and catabolism	Molecular Function: monooxygenase activity (GO:0004497);; Molecular Function: iron ion binding (GO:0005506);; Cellular Component: integral component of membrane (GO:0016021);; Molecular Function: oxidoreductase activity, acting on paired donors, with incorporation or reduction of molecular oxygen (GO:0016705);; Molecular Function: heme binding (GO:0020037);;	--|0.0|cit:102616279|hypothetical protein	[QI]	--	Cytochrome P450	Cytochrome P450 CYP72A219 OS=Panax ginseng OX=4054 PE=2 SV=1	XP_006474488.1 cytochrome P450 CYP72A219-like [Citrus sinensis]
Cs_ont_8g009350	3.59822	8.78075	3.39568	1.02988	1.53529	0.432177	-2.1091	0.000885852	down	[O]	Posttranslational modification, protein turnover, chaperones	Cellular Component: integral component of membrane (GO:0016021);;	K09528|0.0|cit:102606806|K09528 DNAJC8; DnaJ homolog subfamily C member 8	[O]	Posttranslational modification, protein turnover, chaperones	DnaJ domain	Chaperone protein dnaJ 49 OS=Arabidopsis thaliana OX=3702 GN=ATJ49 PE=2 SV=2	XP_024957974.1 dnaJ homolog subfamily C member 8 [Citrus sinensis]
Cs_ont_8g011440	4.73739	10.9287	4.63651	0.733999	2.52203	0.68798	-2.11704	0.00088881	down	--	--	--	--|0.0|cit:102615946|hypothetical protein	--	--	--	--	XP_006487733.1 uncharacterized protein LOC102615946 [Citrus sinensis]
Cs_ont_3g009290	4.47417	8.56042	2.53673	0.358761	1.83124	0.433693	-2.30869	0.00088881	down	--	--	--	--|0.0|cit:102630322|hypothetical protein	--	--	Filament-like plant protein, long coiled-coil	Filament-like plant protein (Fragment) OS=Solanum lycopersicum OX=4081 GN=FPP PE=1 SV=1	XP_015384139.1 filament-like plant protein [Citrus sinensis]
Cs_ont_7g011950	3.57366	4.79497	2.65287	0.625062	1.44537	0.729198	-1.68948	0.000896414	down	--	--	--	--|9e-96|cit:102621891|hypothetical protein	--	--	No apical meristem (NAM) protein	NAC domain-containing protein 71 OS=Arabidopsis thaliana OX=3702 GN=NAC071 PE=2 SV=1	XP_024956729.1 NAC domain-containing protein 71-like [Citrus sinensis]
Cs_ont_6g010480	8.15944	12.7517	7.43273	1.23916	4.57767	1.4751	-1.72334	0.000901739	down	[Z]	Cytoskeleton	Molecular Function: microtubule motor activity (GO:0003777);; Molecular Function: ATP binding (GO:0005524);; Cellular Component: microtubule (GO:0005874);; Biological Process: microtubule-based movement (GO:0007018);; Cellular Component: chloroplast (GO:0009507);;	K11498|0.0|cit:102617742|K11498 CENPE; centromeric protein E	[Z]	Cytoskeleton	Kinesin motor domain;; Microtubule binding	Kinesin-like protein KIN-7K, chloroplastic OS=Arabidopsis thaliana OX=3702 GN=KIN7K PE=2 SV=1	XP_015380895.1 kinesin-like protein KIN-7K, chloroplastic isoform X1 [Citrus sinensis]
QC_newGene_1933	1.14427	1.33647	1.36916	2.7416	2.19605	3.31474	1.37899	0.000901739	up	--	--	Cellular Component: cytoplasm (GO:0005737);; Cellular Component: cytosol (GO:0005829);; Biological Process: lignin biosynthetic process (GO:0009809);; Biological Process: positive regulation of flavonoid biosynthetic process (GO:0009963);; Biological Process: auxin homeostasis (GO:0010252);; Cellular Component: membrane (GO:0016020);; Molecular Function: shikimate O-hydroxycinnamoyltransferase ac…	K13065|1e-101|jre:109010986|K13065 E2.3.1.133; shikimate O-hydroxycinnamoyltransferase [EC:2.3.1.133]	--	--	Transferase family;; Transferase family;; Transferase family	Shikimate O-hydroxycinnamoyltransferase OS=Arabidopsis thaliana OX=3702 GN=HST PE=1 SV=1	XP_024034373.1 shikimate O-hydroxycinnamoyltransferase-like [Citrus clementina]
Cs_ont_9g024250	7.89929	16.6576	6.60343	1.55624	4.40862	1.90166	-1.72079	0.000902656	down	[O]	Posttranslational modification, protein turnover, chaperones	Molecular Function: peptidyl-prolyl cis-trans isomerase activity (GO:0003755);; Cellular Component: nucleus (GO:0005634);; Cellular Component: nucleolus (GO:0005730);; Cellular Component: cytosol (GO:0005829);; Biological Process: nucleosome assembly (GO:0006334);; Molecular Function: histone binding (GO:0042393);;	K14826|0.0|cit:102621921|K14826 FPR3_4; FK506-binding nuclear protein [EC:5.2.1.8]	[O]	Posttranslational modification, protein turnover, chaperones	FKBP-type peptidyl-prolyl cis-trans isomerase;; Nucleoplasmin-like domain	Peptidyl-prolyl cis-trans isomerase FKBP53 OS=Arabidopsis thaliana OX=3702 GN=FKBP53 PE=1 SV=1	XP_006490247.1 peptidyl-prolyl cis-trans isomerase FKBP53 [Citrus sinensis]
Cs_ont_1g028560	10.0641	14.4326	10.0577	3.01315	6.50047	3.3235	-1.16205	0.000907175	down	--	--	Biological Process: mRNA splicing, via spliceosome (GO:0000398);; Molecular Function: RNA binding (GO:0003723);; Cellular Component: U1 snRNP (GO:0005685);; Cellular Component: cytosol (GO:0005829);; Biological Process: transcription, DNA-templated (GO:0006351);; Biological Process: regulation of transcription, DNA-templated (GO:0006355);; Cellular Component: mediator complex (GO:0016592);; Cellu…	--|0.0|cit:102607984|hypothetical protein	--	--	--	Pre-mRNA-processing protein 40A OS=Arabidopsis thaliana OX=3702 GN=PRP40A PE=1 SV=1	XP_006466994.1 uncharacterized protein LOC102607984 isoform X1 [Citrus sinensis]
Cs_ont_5g015470	4.19024	4.37053	3.93424	1.28186	2.21502	1.19131	-1.13487	0.000916015	down	--	--	Molecular Function: DNA-binding transcription factor activity (GO:0003700);; Cellular Component: nucleus (GO:0005634);; Biological Process: transcription, DNA-templated (GO:0006351);; Molecular Function: sequence-specific DNA binding (GO:0043565);;	--|0.0|cit:102628637|hypothetical protein	--	--	No apical meristem (NAM) protein	NAC transcription factor 47 OS=Arabidopsis thaliana OX=3702 GN=NAC047 PE=2 SV=1	XP_006479050.1 NAC transcription factor 47 [Citrus sinensis]
Cs_ont_9g011320	1.46665	2.80875	1.22914	0.275636	0.659356	0.276311	-1.90325	0.000916034	down	--	--	Molecular Function: RNA binding (GO:0003723);; Molecular Function: endonuclease activity (GO:0004519);; Cellular Component: mitochondrion (GO:0005739);; Biological Process: RNA modification (GO:0009451);; Cellular Component: intracellular membrane-bounded organelle (GO:0043231);;	--|0.0|cit:102619666|hypothetical protein	[R]	General function prediction only	PPR repeat family;; PPR repeat;; PPR repeat;; Pentatricopeptide repeat domain;; Pentacotripeptide-repeat region of PRORP;; Inhibitor of growth proteins N-terminal histone-binding	Pentatricopeptide repeat-containing protein At3g22670, mitochondrial OS=Arabidopsis thaliana OX=3702 GN=At3g22670 PE=2 SV=1	XP_006492149.1 pentatricopeptide repeat-containing protein At3g22670, mitochondrial [Citrus sinensis]
Cs_ont_6g007560	25.8757	45.2915	21.3473	5.69821	15.2442	6.55811	-1.49149	0.000917729	down	--	--	Cellular Component: endoplasmic reticulum (GO:0005783);; Cellular Component: plasmodesma (GO:0009506);; Biological Process: intercellular transport (GO:0010496);; Biological Process: viral process (GO:0016032);; Biological Process: intracellular transport (GO:0046907);;	--|2e-97|cit:102615518|hypothetical protein	--	--	Transcriptional activator	Protein At-4/1 OS=Arabidopsis thaliana OX=3702 GN=At4g26020 PE=1 SV=1	XP_006481830.1 reticulocyte-binding protein 2 homolog a [Citrus sinensis]
Cs_ont_7g024110	3.98178	8.309	3.59875	0.398727	2.07382	0.48835	-2.20707	0.000942119	down	--	--	Molecular Function: ATP binding (GO:0005524);; Biological Process: carbohydrate metabolic process (GO:0005975);; Cellular Component: chloroplast (GO:0009507);; Molecular Function: metal ion binding (GO:0046872);; Molecular Function: alpha-glucan, water dikinase activity (GO:0050521);;	K08244|0.0|cit:102630674|K08244 R1; alpha-glucan, water dikinase [EC:2.7.9.4]	--	--	Pyruvate phosphate dikinase, AMP/ATP-binding domain	Alpha-glucan water dikinase, chloroplastic OS=Citrus reticulata OX=85571 GN=R1 PE=2 SV=1	XP_006483916.1 alpha-glucan water dikinase, chloroplastic isoform X3 [Citrus sinensis]
Cs_ont_2g000480	25.0637	51.2788	25.2263	5.79561	16.3429	6.46411	-1.57576	0.000942119	down	--	--	Cellular Component: cytoplasm (GO:0005737);; Cellular Component: plasma membrane (GO:0005886);; Biological Process: metal ion transport (GO:0030001);; Molecular Function: transition metal ion binding (GO:0046914);; Biological Process: cellular transition metal ion homeostasis (GO:0046916);;	--|0.0|cit:102612914|hypothetical protein	[P]	Inorganic ion transport and metabolism	Heavy-metal-associated domain	Heavy metal-associated isoprenylated plant protein 7 OS=Arabidopsis thaliana OX=3702 GN=HIPP07 PE=1 SV=1	XP_006467279.1 heavy metal-associated isoprenylated plant protein 7 [Citrus sinensis]
Cs_ont_1g022490	16.731	10.4902	13.736	27.6081	20.93	27.3148	1.20113	0.000942119	up	--	--	--	--|2e-36|gab:108472932|hypothetical protein	--	--	--	--	--
Cs_ont_4g003810	2.1703	2.76276	1.54451	0.57171	0.986255	0.582465	-1.25459	0.000942532	down	--	--	Molecular Function: nucleotide binding (GO:0000166);; Molecular Function: chromatin binding (GO:0003682);; Molecular Function: RNA binding (GO:0003723);; Biological Process: transcription, DNA-templated (GO:0006351);; Biological Process: covalent chromatin modification (GO:0016569);; Biological Process: negative regulation of chromatin silencing (GO:0031936);; Biological Process: negative regulat…	--|0.0|cit:102619306|hypothetical protein	--	--	BAH domain	Protein ANTI-SILENCING 1 OS=Arabidopsis thaliana OX=3702 GN=ASI1 PE=4 SV=2	XP_006476155.1 protein ANTI-SILENCING 1 isoform X1 [Citrus sinensis]
Cs_ont_4g014430	16.9747	33.3586	14.1229	2.17919	9.2527	2.83893	-1.93156	0.000942532	down	[S]	Function unknown	Molecular Function: mRNA binding (GO:0003729);; Cellular Component: endoplasmic reticulum (GO:0005783);; Cellular Component: endoplasmic reticulum membrane (GO:0005789);; Cellular Component: plasma membrane (GO:0005886);; Cellular Component: plasmodesma (GO:0009506);; Biological Process: regulation of proton transport (GO:0010155);; Cellular Component: integral component of membrane (GO:0016021);;	--|0.0|cit:102628568|hypothetical protein	--	--	--	Proton pump-interactor 1 OS=Arabidopsis thaliana OX=3702 GN=PPI1 PE=1 SV=2	XP_006464762.1 proton pump-interactor 1 [Citrus sinensis]
Cs_ont_8g004220	1.31566	1.73543	1.32384	3.28905	2.36108	3.29468	1.32846	0.000942532	up	[M]	Cell wall/membrane/envelope biogenesis	Cellular Component: integral component of membrane (GO:0016021);;	--|1e-131|cit:102623881|hypothetical protein	--	--	--	Formin-like protein 10 OS=Oryza sativa subsp. japonica OX=39947 GN=FH10 PE=2 SV=1	XP_006488172.1 uncharacterized protein LOC102623881 isoform X1 [Citrus sinensis]
Cs_ont_1g018950	1.3405	2.94955	1.51171	0.182082	0.647489	0.130265	-2.27266	0.000967462	down	--	--	--	--|0.0|cit:102614477|hypothetical protein	--	--	Domain of unknown function (DUF4220);; Protein of unknown function, DUF594	--	XP_006465874.1 uncharacterized protein LOC102614477 isoform X1 [Citrus sinensis]
Cs_ont_1g011430	0.992385	1.99678	0.748475	0.220409	0.375987	0.188156	-1.93183	0.000967511	down	[S]	Function unknown	Molecular Function: ATP binding (GO:0005524);; Cellular Component: plasma membrane (GO:0005886);; Biological Process: defense response (GO:0006952);; Biological Process: signal transduction (GO:0007165);; Molecular Function: ADP binding (GO:0043531);;	K13459|0.0|cit:102609515|K13459 RPS2; disease resistance protein RPS2	[T]	Signal transduction mechanisms	NB-ARC domain;; Leucine rich repeat;; Leucine Rich repeats (2 copies)	Disease resistance protein At4g27190 OS=Arabidopsis thaliana OX=3702 GN=At4g27190 PE=2 SV=1	XP_006465216.3 disease resistance protein SUMM2-like [Citrus sinensis]
Cs_ont_2g012630	4.98991	6.45867	4.20025	1.31562	3.06669	1.50467	-1.15291	0.000969779	down	--	--	Molecular Function: 1-phosphatidylinositol-3-phosphate 5-kinase activity (GO:0000285);; Molecular Function: ATP binding (GO:0005524);; Cellular Component: cytosol (GO:0005829);; Cellular Component: endosome membrane (GO:0010008);; Biological Process: retrograde transport, endosome to Golgi (GO:0042147);; Biological Process: stomatal closure (GO:0090332);;	K00921|0.0|cit:102623423|K00921 PIKFYVE; 1-phosphatidylinositol-3-phosphate 5-kinase [EC:2.7.1.150]	[T]	Signal transduction mechanisms	Phosphatidylinositol-4-phosphate 5-Kinase;; TCP-1/cpn60 chaperonin family	Putative 1-phosphatidylinositol-3-phosphate 5-kinase FAB1C OS=Arabidopsis thaliana OX=3702 GN=FAB1C PE=2 SV=1	XP_006495044.2 putative 1-phosphatidylinositol-3-phosphate 5-kinase FAB1C [Citrus sinensis]
Cs_ont_1g002920	1.01869	1.60533	0.965387	0.253849	0.588638	0.204251	-1.52083	0.000969779	down	--	--	--	K19026|0.0|cit:102626916|K19026 SPG11; spatacsin	[S]	Function unknown	Spatacsin C-terminus	--	XP_006464509.1 uncharacterized protein LOC102626916 [Citrus sinensis]
Cs_ont_1g002420	0.484226	0.736501	0.508655	0.057071	0.17063	0.107221	-2.06099	0.000994257	down	[S]	Function unknown	Molecular Function: ATP binding (GO:0005524);; Cellular Component: plasma membrane (GO:0005886);; Biological Process: defense response (GO:0006952);; Biological Process: signal transduction (GO:0007165);; Molecular Function: ADP binding (GO:0043531);;	--|0.0|cit:102617596|hypothetical protein	--	--	Leucine Rich repeats (2 copies);; Leucine rich repeat;; NB-ARC domain	Putative disease resistance protein At4g19050 OS=Arabidopsis thaliana OX=3702 GN=At4g19050 PE=3 SV=2	XP_015388428.1 putative disease resistance protein At4g19050 [Citrus sinensis]
Cs_ont_1g021150	11.7282	25.9841	9.3225	1.9245	6.41991	1.62364	-2.00105	0.00101267	down	--	--	Cellular Component: nucleolar ribonuclease P complex (GO:0005655);; Biological Process: gene silencing by RNA (GO:0031047);; Cellular Component: perinuclear region of cytoplasm (GO:0048471);; Biological Process: regulation of defense response to virus (GO:0050688);;	--|0.0|cit:102610323|hypothetical protein	--	--	XS domain;; GDSL-like Lipase/Acylhydrolase;; XS zinc finger domain	Protein SUPPRESSOR OF GENE SILENCING 3 OS=Solanum lycopersicum OX=4081 GN=SGS3 PE=1 SV=1	XP_024952165.1 protein SUPPRESSOR OF GENE SILENCING 3 [Citrus sinensis]
Cs_ont_5g036800	3.96012	4.71225	5.08305	0.981733	2.41395	0.902936	-1.42899	0.00101267	down	--	--	Molecular Function: DNA-binding transcription factor activity (GO:0003700);; Cellular Component: nucleus (GO:0005634);; Biological Process: regulation of transcription, DNA-templated (GO:0006355);; Molecular Function: zinc ion binding (GO:0008270);; Cellular Component: membrane (GO:0016020);;	--|0.0|cit:102625646|hypothetical protein	[K]	Transcription	CCT motif;; B-box zinc finger	Zinc finger protein CONSTANS-LIKE 16 OS=Arabidopsis thaliana OX=3702 GN=COL16 PE=1 SV=2	XP_006485786.1 zinc finger protein CONSTANS-LIKE 16 [Citrus sinensis]
Cs_ont_5g004470	35.8428	53.6721	31.7802	8.0192	22.5433	9.36646	-1.35916	0.00101267	down	--	--	Biological Process: mRNA splicing, via spliceosome (GO:0000398);; Molecular Function: RNA binding (GO:0003723);; Cellular Component: spliceosomal complex (GO:0005681);; Cellular Component: cytosol (GO:0005829);; Molecular Function: zinc ion binding (GO:0008270);; Biological Process: regulation of embryo sac egg cell differentiation (GO:0045694);;	--|0.0|cit:102619656|hypothetical protein	[S]	Function unknown	Silencing defective 2 N-terminal ubiquitin domain;; Telomere stability C-terminal;; Ubiquitin family	Splicing factor SF3a60 homolog OS=Arabidopsis thaliana OX=3702 GN=ATO PE=1 SV=1	XP_006491267.1 replication stress response regulator SDE2 [Citrus sinensis]
Cs_ont_5g030990	2.18618	3.16713	2.1754	0.44023	1.06353	0.490207	-1.63188	0.00101836	down	--	--	Cellular Component: nucleus (GO:0005634);; Biological Process: regulation of DNA replication (GO:0006275);; Molecular Function: zinc ion binding (GO:0008270);; Biological Process: anther dehiscence (GO:0009901);; Molecular Function: histone methyltransferase activity (H3-K27 specific) (GO:0046976);; Biological Process: regulation of cell cycle (GO:0051726);; Biological Process: histone H3-K27 met…	--|0.0|cit:102609159|hypothetical protein	--	--	PHD-finger;; SET domain	Histone-lysine N-methyltransferase ATXR6 OS=Arabidopsis thaliana OX=3702 GN=ATXR6 PE=1 SV=1	XP_024948652.1 histone-lysine N-methyltransferase ATXR6 isoform X1 [Citrus sinensis]
Cs_ont_9g020920	5.35507	10.7593	6.81799	0.836522	3.29471	0.896239	-1.96046	0.00102124	down	--	--	Cellular Component: plasma membrane (GO:0005886);; Biological Process: abscisic acid-activated signaling pathway (GO:0009738);;	--|0.0|cit:102621333|hypothetical protein	--	--	Remorin, C-terminal region	Remorin 4.1 OS=Oryza sativa subsp. japonica OX=39947 GN=REM4.1 PE=1 SV=1	XP_006489925.1 remorin 4.1-like [Citrus sinensis]
Cs_ont_7g029230	3.5887	6.39623	3.39624	0.732488	2.28937	1.0252	-1.4755	0.00102414	down	--	--	Cellular Component: 1,3-beta-D-glucan synthase complex (GO:0000148);; Molecular Function: 1,3-beta-D-glucan synthase activity (GO:0003843);; Biological Process: (1->3)-beta-D-glucan biosynthetic process (GO:0006075);; Biological Process: regulation of cell shape (GO:0008360);; Cellular Component: integral component of membrane (GO:0016021);; Biological Process: cell wall organization (GO:0071555)…	K11000|0.0|cit:102624514|K11000 CALS; callose synthase [EC:2.4.1.-]	[M]	Cell wall/membrane/envelope biogenesis	1,3-beta-glucan synthase component;; 1,3-beta-glucan synthase subunit FKS1, domain-1;; Vta1 like	Callose synthase 2 OS=Arabidopsis thaliana OX=3702 GN=CALS2 PE=2 SV=3	XP_024957014.1 callose synthase 2 isoform X1 [Citrus sinensis]
Cs_ont_8g008880	44.2028	44.8203	49.9186	13.3124	29.285	12.9867	-1.07687	0.00103275	down	--	--	--	--|1e-132|cit:102630964|hypothetical protein	[S]	Function unknown	Protein of unknown function (DUF1279)	--	XP_006481527.1 uncharacterized protein LOC102630964 [Citrus sinensis]
Cs_ont_6g013550	2.14723	2.18786	1.55057	3.48173	4.72046	3.24948	1.24481	0.00105569	up	--	--	Cellular Component: chloroplast (GO:0009507);;	--|1e-155|cit:102613869|hypothetical protein	--	--	LURP-one-related	Protein LURP-one-related 15 OS=Arabidopsis thaliana OX=3702 GN=At5g01750 PE=1 SV=1	XP_006481142.1 protein LURP-one-related 10-like [Citrus sinensis]
Cs_ont_8g011410	3.97382	7.56447	3.6743	0.484214	2.12346	0.479956	-2.10473	0.00105569	down	[T]	Signal transduction mechanisms	Molecular Function: phosphorelay sensor kinase activity (GO:0000155);; Molecular Function: protein serine/threonine kinase activity (GO:0004674);; Molecular Function: signaling receptor activity (GO:0004872);; Molecular Function: ATP binding (GO:0005524);; Cellular Component: endoplasmic reticulum (GO:0005783);; Cellular Component: endoplasmic reticulum membrane (GO:0005789);; Biological Process:…	K14509|0.0|cit:102578051|K14509 ETR; ethylene receptor [EC:2.7.13.-]	[T]	Signal transduction mechanisms	Response regulator receiver domain;; GAF domain	Protein EIN4 OS=Arabidopsis thaliana OX=3702 GN=EIN4 PE=1 SV=1	NP_001275855.1 ethylene response 3 precursor [Citrus sinensis]
Cs_ont_9g026990	2.55451	2.87393	1.67205	0.399395	1.1341	0.536136	-1.52226	0.00107871	down	--	--	--	--|0.0|cit:102617250|hypothetical protein	--	--	--	--	XP_006490593.1 uncharacterized protein LOC102617250 [Citrus sinensis]
Cs_ont_8g009230	14.8724	17.0734	13.316	3.29437	9.10438	4.1459	-1.20695	0.00110954	down	--	--	Molecular Function: DNA binding (GO:0003677);; Molecular Function: DNA-binding transcription factor activity (GO:0003700);; Cellular Component: nucleus (GO:0005634);; Biological Process: transcription, DNA-templated (GO:0006351);; Biological Process: regulation of transcription, DNA-templated (GO:0006355);; Biological Process: maintenance of root meristem identity (GO:0010078);; Biological Proces…	--|0.0|cit:102607826|hypothetical protein	--	--	bHLH-MYC and R2R3-MYB transcription factors N-terminal	Transcription factor LHW OS=Arabidopsis thaliana OX=3702 GN=LHW PE=1 SV=1	XP_006494896.1 transcription factor LHW-like isoform X1 [Citrus sinensis]
Cs_ont_2g027950	10.7205	23.6353	11.5055	2.47729	6.84076	3.60441	-1.56042	0.00111729	down	--	--	--	--|0.0|cit:102609823|hypothetical protein	--	--	Surfeit locus protein 2 (SURF2)	--	XP_006470211.1 surfeit locus protein 2 isoform X1 [Citrus sinensis]
Cs_ont_8g028700	2.55586	4.10098	5.19068	0.587781	1.3994	1.17081	-1.62238	0.00111729	down	--	--	--	--|0.0|cit:102628764|hypothetical protein	--	--	No apical meristem (NAM) protein	NAC domain-containing protein 22 OS=Oryza sativa subsp. japonica OX=39947 GN=NAC022 PE=2 SV=1	XP_006486646.1 NAC domain-containing protein 22 [Citrus sinensis]
Cs_ont_7g002470	18.941	24.483	13.5168	3.63073	9.46134	3.02943	-1.57713	0.00113047	down	--	--	Molecular Function: DNA binding (GO:0003677);; Molecular Function: DNA-binding transcription factor activity (GO:0003700);; Cellular Component: nucleus (GO:0005634);; Biological Process: transcription, DNA-templated (GO:0006351);; Biological Process: regulation of transcription, DNA-templated (GO:0006355);;	--|1e-106|cit:102613004|hypothetical protein	--	--	--	Transcription factor bHLH61 OS=Arabidopsis thaliana OX=3702 GN=BHLH61 PE=2 SV=1	XP_006486517.1 uncharacterized protein LOC102613004 [Citrus sinensis]
QC_newGene_76	0.527119	1.26792	0.595366	0.075845	0.162489	0.112334	-2.43674	0.00113112	down	--	--	Molecular Function: RNA polymerase II regulatory region sequence-specific DNA binding (GO:0000977);; Molecular Function: DNA-binding transcription factor activity (GO:0003700);; Cellular Component: nucleus (GO:0005634);; Biological Process: transcription, DNA-templated (GO:0006351);; Biological Process: regulation of transcription by RNA polymerase II (GO:0006357);; Biological Process: post-embry…	--|0.0|cit:107176221|hypothetical protein	[L]	Replication, recombination and repair	Domain of unknown function (DUF4413);; hAT family C-terminal dimerisation region;; BED zinc finger	Zinc finger BED domain-containing protein RICESLEEPER 1 OS=Oryza sativa subsp. japonica OX=39947 GN=Os05g0239150 PE=3 SV=1	GAY65501.1 hypothetical protein CUMW_241600 [Citrus unshiu]
Cs_ont_6g002210	1.55319	3.69669	1.4241	0.42662	0.857548	0.403839	-1.67344	0.00113112	down	--	--	Cellular Component: histone deacetylase complex (GO:0000118);; Biological Process: negative regulation of transcription by RNA polymerase II (GO:0000122);; Cellular Component: chromatin (GO:0000785);; Molecular Function: transcription corepressor activity (GO:0001106);; Cellular Component: cytosol (GO:0005829);; Biological Process: transcription, DNA-templated (GO:0006351);; Biological Process: h…	K11644|0.0|cit:102607961|K11644 SIN3A; paired amphipathic helix protein Sin3a	[B]	Chromatin structure and dynamics	C-terminal domain of Sin3a protein;; Paired amphipathic helix repeat;; Sin3 family co-repressor	Paired amphipathic helix protein Sin3-like 2 OS=Arabidopsis thaliana OX=3702 GN=SNL2 PE=1 SV=2	XP_006482495.1 paired amphipathic helix protein Sin3-like 2 isoform X3 [Citrus sinensis]
Cs_ont_5g003390	5.40128	8.8171	4.65523	1.26705	3.39313	1.53399	-1.34051	0.00113112	down	[KL]	--	Molecular Function: DNA binding (GO:0003677);; Molecular Function: chromatin binding (GO:0003682);; Molecular Function: helicase activity (GO:0004386);; Molecular Function: ATP binding (GO:0005524);; Cellular Component: nucleus (GO:0005634);; Cellular Component: cytosol (GO:0005829);; Biological Process: transcription, DNA-templated (GO:0006351);; Biological Process: regulation of transcription, …	K11647|0.0|cit:102610032|K11647 SMARCA2_4; SWI/SNF-related matrix-associated actin-dependent regulator of chromatin subfamily A member 2/4 [EC:3.6.4.-]	[BK]	--	SNF2 family N-terminal domain;; Helicase conserved C-terminal domain;; Type III restriction enzyme, res subunit;; QLQ	ATP-dependent helicase BRM OS=Arabidopsis thaliana OX=3702 GN=BRM PE=1 SV=1	XP_006491141.1 ATP-dependent helicase BRM [Citrus sinensis]
Cs_ont_1g010930	2.29308	4.7738	2.66392	1.02607	1.22233	0.703059	-1.42001	0.00113112	down	[Q]	Secondary metabolites biosynthesis, transport and catabolism	Molecular Function: monooxygenase activity (GO:0004497);; Molecular Function: iron ion binding (GO:0005506);; Cellular Component: endoplasmic reticulum membrane (GO:0005789);; Biological Process: fruit ripening (GO:0009835);; Cellular Component: integral component of membrane (GO:0016021);; Molecular Function: oxidoreductase activity, acting on paired donors, with incorporation or reduction of mo…	--|0.0|cit:102621266|hypothetical protein	[Q]	Secondary metabolites biosynthesis, transport and catabolism	Cytochrome P450	Cytochrome P450 71A1 OS=Persea americana OX=3435 GN=CYP71A1 PE=1 SV=2	XP_006493374.1 cytochrome P450 71A1-like [Citrus sinensis]
Cs_ont_7g012040	6.39431	13.129	5.53415	1.01903	3.61837	1.1311	-1.86886	0.0011333	down	--	--	--	K13106|0.0|cit:102619914|K13106 BUD13; pre-mRNA-splicing factor CWC26	[S]	Function unknown	Pre-mRNA-splicing factor of RES complex	Protein IQ-DOMAIN 14 OS=Arabidopsis thaliana OX=3702 GN=IQD14 PE=1 SV=1	XP_006485374.1 BUD13 homolog [Citrus sinensis]
Cs_ont_9g028280	4.4333	9.781	3.79583	1.10539	2.52906	1.16422	-1.57331	0.0011333	down	[LKJ]	--	Biological Process: mRNA splicing, via spliceosome (GO:0000398);; Molecular Function: RNA binding (GO:0003723);; Molecular Function: ATP-dependent RNA helicase activity (GO:0004004);; Molecular Function: ATP binding (GO:0005524);; Cellular Component: nucleus (GO:0005634);; Biological Process: regulation of gene expression (GO:0010468);; Biological Process: RNA secondary structure unwinding (GO:00…	K12811|0.0|cit:102628811|K12811 DDX46; ATP-dependent RNA helicase DDX46/PRP5 [EC:3.6.4.13]	[A]	RNA processing and modification	DEAD/DEAH box helicase;; Helicase conserved C-terminal domain	DEAD-box ATP-dependent RNA helicase 42 OS=Arabidopsis thaliana OX=3702 GN=RH42 PE=1 SV=2	XP_006493760.1 DEAD-box ATP-dependent RNA helicase 42-like [Citrus sinensis]
Cs_ont_6g011620	3.65325	13.496	2.97626	0.403003	1.81184	0.420561	-2.6714	0.0011333	down	[MI]	--	Molecular Function: choline-phosphate cytidylyltransferase activity (GO:0004105);; Biological Process: phosphatidylcholine biosynthetic process (GO:0006656);;	K00968|0.0|cit:102627169|K00968 PCYT1; choline-phosphate cytidylyltransferase [EC:2.7.7.15]	[I]	Lipid transport and metabolism	Cytidylyltransferase-like	Choline-phosphate cytidylyltransferase 1 OS=Arabidopsis thaliana OX=3702 GN=CCT1 PE=1 SV=1	XP_006481376.1 choline-phosphate cytidylyltransferase 1 [Citrus sinensis]
Cs_ont_2g033960	1.71778	3.14387	2.11033	0.459722	0.659559	0.897999	-1.45649	0.00116125	down	[R]	General function prediction only	Molecular Function: nucleotide binding (GO:0000166);; Biological Process: endonucleolytic cleavage involved in rRNA processing (GO:0000478);; Molecular Function: DNA binding (GO:0003677);; Molecular Function: mRNA binding (GO:0003729);; Cellular Component: nucleolus (GO:0005730);; Cellular Component: mitochondrion (GO:0005739);; Biological Process: rRNA processing (GO:0006364);; Biological Proces…	--|0.0|cit:102609075|hypothetical protein	--	--	Bromodomain;; Myb-like DNA-binding domain	Nucleolin 1 OS=Arabidopsis thaliana OX=3702 GN=NUCL1 PE=1 SV=1	XP_006492654.1 glutamic acid-rich protein [Citrus sinensis]
Cs_ont_4g008560	1.55671	3.57677	0.810458	0.070153	0.526909	0.072134	-2.92417	0.00116611	down	[J]	Translation, ribosomal structure and biogenesis	Molecular Function: translation elongation factor activity (GO:0003746);; Cellular Component: chloroplast (GO:0009507);;	K02357|0.0|cit:102610230|K02357 tsf; elongation factor Ts	[J]	Translation, ribosomal structure and biogenesis	Elongation factor TS;; S1 RNA binding domain	Elongation factor Ts, chloroplastic OS=Rhodomonas salina OX=52970 GN=tsf PE=3 SV=1	XP_015389627.1 LOW QUALITY PROTEIN: uncharacterized protein LOC102610230 [Citrus sinensis]
Cs_ont_8g008350	35.6932	44.3495	36.9846	11.5915	24.811	10.3522	-1.07326	0.00117217	down	[O]	Posttranslational modification, protein turnover, chaperones	--	K12655|0.0|cit:102626053|K12655 OTUD5; OTU domain-containing protein 5 [EC:3.4.19.12]	[TO]	--	OTU-like cysteine protease	--	XP_006487916.1 OTU domain-containing protein 5-B [Citrus sinensis]
Cs_ont_9g004680	98.9766	150.892	91.2634	23.3844	65.5276	27.5731	-1.30456	0.00120758	down	--	--	Cellular Component: cytoplasm (GO:0005737);; Cellular Component: plasmodesma (GO:0009506);; Biological Process: metal ion transport (GO:0030001);; Molecular Function: transition metal ion binding (GO:0046914);; Biological Process: cellular transition metal ion homeostasis (GO:0046916);;	--|0.0|cit:102629516|hypothetical protein	[P]	Inorganic ion transport and metabolism	Heavy-metal-associated domain	Heavy metal-associated isoprenylated plant protein 33 OS=Arabidopsis thaliana OX=3702 GN=HIPP33 PE=2 SV=1	XP_006489301.1 heavy metal-associated isoprenylated plant protein 32 [Citrus sinensis]
Cs_ont_3g021990	0.744172	1.86472	0.606297	0	0.158332	0.031789	-3.75638	0.00120775	down	--	--	Molecular Function: ATP binding (GO:0005524);; Cellular Component: cytoplasm (GO:0005737);; Cellular Component: plasma membrane (GO:0005886);; Biological Process: defense response (GO:0006952);; Biological Process: signal transduction (GO:0007165);; Biological Process: plant-type hypersensitive response (GO:0009626);; Biological Process: detection of bacterium (GO:0016045);; Biological Process: d…	--|0.0|cit:102607223|hypothetical protein	[T]	Signal transduction mechanisms	--	Disease resistance protein RPS2 OS=Arabidopsis thaliana OX=3702 GN=RPS2 PE=1 SV=1	XP_024949632.1 putative disease resistance protein At4g19050 isoform X3 [Citrus sinensis]
Cs_ont_2g006900	1.9278	2.42284	1.4007	0.438168	0.887378	0.339436	-1.51856	0.00121985	down	--	--	Cellular Component: plasma membrane (GO:0005886);; Biological Process: cellulose microfibril organization (GO:0010215);; Biological Process: cell growth (GO:0016049);; Cellular Component: anchored component of membrane (GO:0031225);;	--|0.0|egr:104447614|hypothetical protein	--	--	COBRA-like protein;; P21-Rho-binding domain;; Late embryogenesis abundant protein	COBRA-like protein 10 OS=Arabidopsis thaliana OX=3702 GN=COBL10 PE=2 SV=1	XP_006475199.1 COBRA-like protein 10 [Citrus sinensis]
Cs_ont_2g016600	2.25867	3.60667	2.22932	0.269479	1.20497	0.33233	-1.94175	0.00125927	down	--	--	Molecular Function: RNA binding (GO:0003723);; Molecular Function: endonuclease activity (GO:0004519);; Cellular Component: mitochondrion (GO:0005739);; Biological Process: RNA modification (GO:0009451);; Cellular Component: intracellular membrane-bounded organelle (GO:0043231);;	K17964|0.0|cit:102613026|K17964 LRPPRC; leucine-rich PPR motif-containing protein, mitochondrial	[R]	General function prediction only	PPR repeat family;; PPR repeat;; PPR repeat;; Pentatricopeptide repeat domain;; Pentacotripeptide-repeat region of PRORP;; Mitochondrial 28S ribosomal protein S27;; Mitochondrial ATPase expression;; Tetratricopeptide repeat;; Tetratricopeptide repeat	Pentatricopeptide repeat-containing protein At5g61990, mitochondrial OS=Arabidopsis thaliana OX=3702 GN=At5g61990 PE=2 SV=1	XP_006469440.1 pentatricopeptide repeat-containing protein At5g61990, mitochondrial-like [Citrus sinensis]
Cs_ont_1g026520	1.95938	7.01443	3.20867	0.633366	1.10411	0.95939	-1.85517	0.00125927	down	--	--	Cellular Component: integral component of membrane (GO:0016021);;	--|0.0|cit:102622706|hypothetical protein	--	--	Sulfite exporter TauE/SafE	Sulfite exporter TauE/SafE family protein 3 OS=Arabidopsis thaliana OX=3702 GN=At2g25737 PE=2 SV=1	XP_006466780.1 sulfite exporter TauE/SafE family protein 3-like [Citrus sinensis]
Cs_ont_1g018390	4.6071	7.01337	4.00952	0.52172	2.38779	0.603253	-1.93749	0.00127838	down	[J]	Translation, ribosomal structure and biogenesis	--	K14832|0.0|cit:102626732|K14832 MAK21; ribosome biogenesis protein MAK21	[JK]	--	CBF/Mak21 family	--	XP_006465828.1 CCAAT/enhancer-binding protein zeta [Citrus sinensis]
Cs_ont_3g016540	1.25377	2.75394	1.17901	0.340502	0.624005	0.330918	-1.70536	0.00127983	down	--	--	Cellular Component: nucleus (GO:0005634);; Biological Process: transcription, DNA-templated (GO:0006351);; Biological Process: regulation of transcription, DNA-templated (GO:0006355);;	--|0.0|cit:102609944|hypothetical protein	--	--	Myb/SANT-like DNA-binding domain;; Myb/SANT-like DNA-binding domain	L10-interacting MYB domain-containing protein OS=Arabidopsis thaliana OX=3702 GN=LIMYB PE=1 SV=1	XP_006471992.1 uncharacterized protein LOC102609944 isoform X1 [Citrus sinensis]
Cs_ont_2g031170	2.19851	5.52064	2.24047	0.646158	1.29651	0.662063	-1.63237	0.00128668	down	[R]	General function prediction only	Molecular Function: nucleotide binding (GO:0000166);; Molecular Function: mRNA binding (GO:0003729);; Cellular Component: nucleus (GO:0005634);; Cellular Component: cytosol (GO:0005829);; Biological Process: regulation of translation (GO:0006417);; Biological Process: viral process (GO:0016032);; Biological Process: response to cadmium ion (GO:0046686);;	K14787|0.0|cit:102613427|K14787 MRD1; multiple RNA-binding domain-containing protein 1	[R]	General function prediction only	RNA recognition motif. (a.k.a. RRM, RBD, or RNP domain);; RNA recognition motif. (a.k.a. RRM, RBD, or RNP domain);; Occluded RNA-recognition motif;; Nup53/35/40-type RNA recognition motif;; Rrp7 RRM-like N-terminal domain;; Domain of unknown function (DUF4651)	Polyadenylate-binding protein 8 OS=Arabidopsis thaliana OX=3702 GN=PAB8 PE=1 SV=1	XP_006470744.1 multiple RNA-binding domain-containing protein 1 isoform X2 [Citrus sinensis]
Cs_ont_9g018690	3.61517	6.47472	3.83403	0.58866	2.18465	0.5593	-1.83587	0.00129161	down	[KL]	--	Molecular Function: DNA binding (GO:0003677);; Molecular Function: helicase activity (GO:0004386);; Molecular Function: ATP binding (GO:0005524);; Biological Process: DNA repair (GO:0006281);; Biological Process: chromatin remodeling (GO:0006338);; Biological Process: transcription, DNA-templated (GO:0006351);; Biological Process: regulation of transcription, DNA-templated (GO:0006355);; Biologic…	K11665|0.0|cit:102628786|K11665 INO80; DNA helicase INO80 [EC:3.6.4.12]	[L]	Replication, recombination and repair	SNF2 family N-terminal domain;; DNA-binding domain;; Helicase conserved C-terminal domain;; Type III restriction enzyme, res subunit	DNA helicase INO80 OS=Arabidopsis thaliana OX=3702 GN=INO80 PE=2 SV=2	XP_024958376.1 DNA helicase INO80 isoform X1 [Citrus sinensis]
Cs_ont_1g003900	2.45383	5.81657	1.61464	0.456633	1.08562	0.486252	-2.00215	0.0012975	down	--	--	Molecular Function: DNA binding (GO:0003677);; Molecular Function: DNA-binding transcription factor activity (GO:0003700);; Cellular Component: nucleus (GO:0005634);; Biological Process: transcription, DNA-templated (GO:0006351);;	--|0.0|cit:102614280|hypothetical protein	[K]	Transcription	Myb/SANT-like DNA-binding domain;; Myb-like DNA-binding domain;; Alcohol dehydrogenase transcription factor Myb/SANT-like	Trihelix transcription factor GT-2 OS=Arabidopsis thaliana OX=3702 GN=GT-2 PE=2 SV=1	XP_006464545.1 trihelix transcription factor GT-2-like isoform X1 [Citrus sinensis]
Cs_ont_2g023560	3.87007	9.06009	4.00697	0.612036	2.35299	1.18847	-1.74609	0.00131324	down	[BK]	--	Cellular Component: nucleus (GO:0005634);; Biological Process: transcription, DNA-templated (GO:0006351);; Biological Process: regulation of transcription, DNA-templated (GO:0006355);; Cellular Component: chloroplast (GO:0009507);;	--|0.0|cit:102612627|hypothetical protein	[K]	Transcription	Bromodomain;; Bromodomain extra-terminal - transcription regulation	Transcription factor GTE8 OS=Arabidopsis thaliana OX=3702 GN=GTE8 PE=2 SV=2	XP_006469988.1 transcription factor GTE8 [Citrus sinensis]
Cs_ont_8g029390	3.35876	9.1814	3.18238	0.350349	1.74757	0.28918	-2.48817	0.00131413	down	--	--	Molecular Function: RNA polymerase II regulatory region sequence-specific DNA binding (GO:0000977);; Molecular Function: transcriptional activator activity, RNA polymerase II transcription regulatory region sequence-specific DNA binding (GO:0001228);; Molecular Function: DNA-binding transcription factor activity (GO:0003700);; Cellular Component: nucleus (GO:0005634);; Biological Process: regulat…	--|0.0|cit:102629123|hypothetical protein	[K]	Transcription	ARID/BRIGHT DNA binding domain	AT-rich interactive domain-containing protein 3 OS=Arabidopsis thaliana OX=3702 GN=ARID3 PE=1 SV=1	XP_006486560.1 AT-rich interactive domain-containing protein 5-like [Citrus sinensis]
Cs_ont_5g018940	3.87142	7.08158	3.04211	0.622661	1.88387	0.644733	-1.8882	0.00133187	down	--	--	--	K14569|0.0|cit:102619249|K14569 BMS1; ribosome biogenesis protein BMS1	[J]	Translation, ribosomal structure and biogenesis	40S ribosome biogenesis protein Tsr1 and BMS1 C-terminal	--	XP_006487977.1 ribosome biogenesis protein bms1-like [Citrus sinensis]
Cs_ont_7g007890	12.8032	16.9321	11.3362	3.44993	8.34869	3.9718	-1.12697	0.00135219	down	--	--	Biological Process: glycosaminoglycan biosynthetic process (GO:0006024);; Biological Process: protein glycosylation (GO:0006486);; Biological Process: heparan sulfate proteoglycan biosynthetic process (GO:0015012);; Cellular Component: integral component of membrane (GO:0016021);; Molecular Function: transferase activity (GO:0016740);; Molecular Function: metal ion binding (GO:0046872);;	--|0.0|cit:102631491|hypothetical protein	[GMW]	--	Glycosyl transferase family 64 domain	Glycosyltransferase family protein 64 protein C5 OS=Arabidopsis thaliana OX=3702 GN=At5g04500 PE=2 SV=1	XP_006485243.1 glycosyltransferase family protein 64 protein C5 [Citrus sinensis]
Cs_ont_9g010400	7.27569	10.7406	5.80465	1.36329	4.07382	1.23521	-1.59987	0.00135928	down	--	--	--	--|0.0|cit:102607066|hypothetical protein	--	--	--	--	XP_006480218.1 uncharacterized protein LOC102607066 [Citrus sinensis]
Cs_ont_8g018560	11.8051	24.7898	11.2107	3.61373	7.98524	3.49089	-1.3737	0.00137343	down	--	--	Molecular Function: transmembrane signaling receptor activity (GO:0004888);; Molecular Function: GTP binding (GO:0005525);; Cellular Component: plastid (GO:0009536);; Cellular Component: chloroplast outer membrane (GO:0009707);; Biological Process: protein transport (GO:0015031);; Cellular Component: membrane (GO:0016020);; Cellular Component: integral component of membrane (GO:0016021);; Molecul…	--|0.0|cit:102625663|hypothetical protein	--	--	Translocase of chloroplast 159/132, membrane anchor domain;; AIG1 family;; 50S ribosome-binding GTPase	Translocase of chloroplast 132, chloroplastic OS=Arabidopsis thaliana OX=3702 GN=TOC132 PE=1 SV=1	XP_006487680.1 translocase of chloroplast 120, chloroplastic-like [Citrus sinensis]
Cs_ont_4g001210	8.4779	8.23579	7.51439	3.68795	2.04244	1.80017	-1.35988	0.00138438	down	--	--	Molecular Function: aspartic-type endopeptidase activity (GO:0004190);; Cellular Component: plasma membrane (GO:0005886);; Biological Process: proteolysis (GO:0006508);; Biological Process: protein catabolic process (GO:0030163);; Cellular Component: anchored component of membrane (GO:0031225);;	--|0.0|cit:102613981|hypothetical protein	[O]	Posttranslational modification, protein turnover, chaperones	Xylanase inhibitor N-terminal;; Xylanase inhibitor C-terminal;; Eukaryotic aspartyl protease	Aspartyl protease family protein At5g10770 OS=Arabidopsis thaliana OX=3702 GN=At5g10770 PE=2 SV=1	XP_006483511.1 aspartyl protease family protein At5g10770 [Citrus sinensis]
Cs_ont_9g026160	2.29888	2.81829	1.95061	2.86112	7.33716	3.65036	1.22041	0.00139167	up	--	--	Molecular Function: endopeptidase activity (GO:0004175);; Cellular Component: nucleus (GO:0005634);; Biological Process: regulation of flower development (GO:0009909);; Biological Process: positive regulation of flower development (GO:0009911);; Biological Process: protein desumoylation (GO:0016926);; Molecular Function: SUMO-specific protease activity (GO:0016929);; Cellular Component: nuclear m…	--|0.0|cit:102625311|hypothetical protein	[O]	Posttranslational modification, protein turnover, chaperones	Ulp1 protease family, C-terminal catalytic domain;; HMG (high mobility group) box	Ubiquitin-like-specific protease ESD4 OS=Arabidopsis thaliana OX=3702 GN=ESD4 PE=1 SV=1	XP_006490445.1 uncharacterized protein LOC102625311 isoform X1 [Citrus sinensis]
Cs_ont_4g018470	1.29647	4.29356	1.56263	0.224063	0.754324	0.158951	-2.39631	0.00139167	down	[S]	Function unknown	Molecular Function: ATP binding (GO:0005524);; Cellular Component: plasma membrane (GO:0005886);; Biological Process: defense response (GO:0006952);; Biological Process: signal transduction (GO:0007165);; Molecular Function: ADP binding (GO:0043531);;	K13459|0.0|cit:102616385|K13459 RPS2; disease resistance protein RPS2	[T]	Signal transduction mechanisms	NB-ARC domain;; Leucine rich repeat;; Leucine Rich repeats (2 copies);; NACHT domain	Disease resistance protein At4g27190 OS=Arabidopsis thaliana OX=3702 GN=At4g27190 PE=2 SV=1	XP_006475171.1 disease resistance protein RPS2-like isoform X1 [Citrus sinensis]
Cs_ont_4g005130	3.64888	8.76151	2.20905	0.801431	1.60585	0.745795	-1.92091	0.00140274	down	--	--	Molecular Function: nucleotide binding (GO:0000166);; Biological Process: endonucleolytic cleavage involved in rRNA processing (GO:0000478);; Molecular Function: DNA binding (GO:0003677);; Molecular Function: mRNA binding (GO:0003729);; Cellular Component: nucleolus (GO:0005730);; Cellular Component: mitochondrion (GO:0005739);; Biological Process: rRNA processing (GO:0006364);; Biological Proces…	K13172|0.0|cit:102613072|K13172 SRRM2; serine/arginine repetitive matrix protein 2	[A]	RNA processing and modification	cwf21 domain	Nucleolin 1 OS=Arabidopsis thaliana OX=3702 GN=NUCL1 PE=1 SV=1	XP_006475967.1 dentin sialophosphoprotein-like [Citrus sinensis]
QC_newGene_284	4.39589	9.1506	4.89657	0.892234	3.06228	1.1427	-1.62576	0.00140623	down	--	--	Molecular Function: DNA-binding transcription factor activity (GO:0003700);; Cellular Component: nucleus (GO:0005634);; Biological Process: transcription, DNA-templated (GO:0006351);; Biological Process: circadian rhythm (GO:0007623);; Molecular Function: zinc ion binding (GO:0008270);; Biological Process: red, far-red light phototransduction (GO:0009585);; Biological Process: red or far-red ligh…	--|0.0|cit:102625739|hypothetical protein	--	--	MULE transposase domain;; FAR1 DNA-binding domain;; SWIM zinc finger;; Transposase, Mutator family	Protein FAR-RED ELONGATED HYPOCOTYL 3 OS=Arabidopsis thaliana OX=3702 GN=FHY3 PE=1 SV=1	XP_006481370.1 protein FAR-RED ELONGATED HYPOCOTYL 3 isoform X1 [Citrus sinensis]
Cs_ont_1g023000	1.84151	5.36881	1.3338	0.41188	0.823488	0.451378	-1.9169	0.00144107	down	[L]	Replication, recombination and repair	Cellular Component: nuclear lamina (GO:0005652);; Cellular Component: nucleoplasm (GO:0005654);; Cellular Component: cytoplasm (GO:0005737);; Biological Process: nucleus organization (GO:0006997);; Cellular Component: chloroplast (GO:0009507);; Cellular Component: chromocenter (GO:0010369);; Cellular Component: nuclear membrane (GO:0031965);; Cellular Component: nuclear periphery (GO:0034399);; B…	--|0.0|cit:102613597|hypothetical protein	--	--	--	Protein CROWDED NUCLEI 4 OS=Arabidopsis thaliana OX=3702 GN=CRWN4 PE=1 SV=2	XP_006466411.1 protein CROWDED NUCLEI 4 isoform X2 [Citrus sinensis]
Cs_ont_5g041170	3.34538	7.59606	2.48481	0.470559	1.6896	0.40693	-2.15322	0.00144107	down	[Z]	Cytoskeleton	Molecular Function: microtubule motor activity (GO:0003777);; Molecular Function: ATP binding (GO:0005524);; Cellular Component: cytoplasm (GO:0005737);; Cellular Component: kinesin complex (GO:0005871);; Cellular Component: microtubule (GO:0005874);; Biological Process: microtubule-based movement (GO:0007018);; Molecular Function: ATPase activity (GO:0016887);; Biological Process: regulation of …	--|0.0|cit:102615031|hypothetical protein	[Z]	Cytoskeleton	Kinesin motor domain;; Microtubule binding;; Armadillo/beta-catenin-like repeat;; Armadillo-like	Kinesin-like protein KIN-UA OS=Arabidopsis thaliana OX=3702 GN=KINUA PE=1 SV=1	XP_006477313.1 kinesin-like protein KIN-UA isoform X1 [Citrus sinensis]
Cs_ont_9g023940	2.69634	2.47909	2.1427	0.56718	0.823185	0.828338	-1.41	0.00144724	down	--	--	Molecular Function: enzyme inhibitor activity (GO:0004857);;	--|1e-144|cit:102623113|hypothetical protein	--	--	Plant invertase/pectin methylesterase inhibitor	Pectinesterase inhibitor 4 OS=Arabidopsis thaliana OX=3702 GN=PMEI4 PE=2 SV=1	XP_006490091.1 pectinesterase inhibitor 4 [Citrus sinensis]
Cs_ont_4g024900	3.85628	1.53669	2.60107	5.70557	8.57549	4.90618	1.51834	0.001449	up	--	--	Molecular Function: monooxygenase activity (GO:0004497);; Molecular Function: iron ion binding (GO:0005506);; Cellular Component: integral component of membrane (GO:0016021);; Molecular Function: oxidoreductase activity, acting on paired donors, with incorporation or reduction of molecular oxygen (GO:0016705);; Molecular Function: heme binding (GO:0020037);;	K00487|0.0|cit:102577934|K00487 CYP73A; trans-cinnamate 4-monooxygenase [EC:1.14.14.91]	[Q]	Secondary metabolites biosynthesis, transport and catabolism	Cytochrome P450	Cytochrome P450 CYP73A100 OS=Panax ginseng OX=4054 PE=2 SV=1	NP_001275769.1 cinnamate 4-hydroxylase CYP73 [Citrus sinensis]
Cs_ont_4g013820	29.3523	52.1238	29.3127	5.74985	19.5998	8.26486	-1.4781	0.001449	down	--	--	Molecular Function: structural constituent of nuclear pore (GO:0005487);; Molecular Function: phospholipid binding (GO:0005543);; Cellular Component: nuclear envelope (GO:0005635);; Cellular Component: cytosol (GO:0005829);; Biological Process: RNA export from nucleus (GO:0006405);; Biological Process: protein import into nucleus (GO:0006606);; Biological Process: negative regulation of auxin med…	--|0.0|cit:102621897|hypothetical protein	--	--	--	Nuclear pore complex protein NUP62 OS=Arabidopsis thaliana OX=3702 GN=NUP62 PE=1 SV=1	XP_006464823.1 FK506-binding protein 5 [Citrus sinensis]
Cs_ont_1g027560	13.7727	18.4758	12.1642	3.17378	8.81019	3.97302	-1.23028	0.00146359	down	[L]	Replication, recombination and repair	Biological Process: mRNA splicing, via spliceosome (GO:0000398);; Molecular Function: mRNA binding (GO:0003729);; Molecular Function: ATP-dependent RNA helicase activity (GO:0004004);; Molecular Function: ATP binding (GO:0005524);; Cellular Component: spliceosomal complex (GO:0005681);; Cellular Component: cytoplasm (GO:0005737);; Cellular Component: mitochondrion (GO:0005739);; Cellular Componen…	K12818|0.0|cit:102631410|K12818 DHX8; ATP-dependent RNA helicase DHX8/PRP22 [EC:3.6.4.13]	[A]	RNA processing and modification	Oligonucleotide/oligosaccharide-binding (OB)-fold;; Helicase associated domain (HA2);; Helicase conserved C-terminal domain;; S1 RNA binding domain;; DEAD/DEAH box helicase	Probable pre-mRNA-splicing factor ATP-dependent RNA helicase DEAH5 OS=Arabidopsis thaliana OX=3702 GN=At3g26560 PE=1 SV=2	XP_024950404.1 probable pre-mRNA-splicing factor ATP-dependent RNA helicase DEAH5 [Citrus sinensis]
Cs_ont_2g032010	4.56528	3.86837	2.87605	5.3239	6.8786	6.50967	1.02257	0.00146422	up	[MG]	--	Cellular Component: cytosol (GO:0005829);; Biological Process: circadian rhythm (GO:0007623);; Biological Process: response to cold (GO:0009409);; Biological Process: lignin biosynthetic process (GO:0009809);; Molecular Function: cinnamoyl-CoA reductase activity (GO:0016621);; Molecular Function: coenzyme binding (GO:0050662);;	--|0.0|cit:102608002|hypothetical protein	[V]	Defense mechanisms	NAD dependent epimerase/dehydratase family;; 3-beta hydroxysteroid dehydrogenase/isomerase family;; Male sterility protein;; NAD(P)H-binding;; GDP-mannose 4,6 dehydratase;; NmrA-like family	Cinnamoyl-CoA reductase 1 OS=Arabidopsis thaliana OX=3702 GN=CCR1 PE=1 SV=1	XP_006470635.1 cinnamoyl-CoA reductase 1-like [Citrus sinensis]
Cs_ont_1g023950	1.94544	3.98998	2.0864	0.84548	0.971073	0.589083	-1.40482	0.00147888	down	--	--	Molecular Function: fatty-acyl-CoA binding (GO:0000062);; Cellular Component: extracellular space (GO:0005615);; Biological Process: transport (GO:0006810);; Molecular Function: lipid binding (GO:0008289);;	--|0.0|cit:102612405|hypothetical protein	[I]	Lipid transport and metabolism	Acyl CoA binding protein	Acyl-CoA-binding domain-containing protein 3 OS=Arabidopsis thaliana OX=3702 GN=ACBP3 PE=1 SV=1	XP_006466493.1 acyl-CoA-binding domain-containing protein 3-like isoform X3 [Citrus sinensis]
Cs_ont_9g027630	16.6947	27.0749	11.706	2.2835	8.58212	2.25477	-1.85371	0.00151131	down	[A]	RNA processing and modification	Biological Process: mRNA splicing, via spliceosome (GO:0000398);; Molecular Function: RNA binding (GO:0003723);; Cellular Component: spliceosomal complex (GO:0005681);; Cellular Component: cytosol (GO:0005829);; Molecular Function: zinc ion binding (GO:0008270);; Biological Process: regulation of embryo sac egg cell differentiation (GO:0045694);;	K12827|0.0|cit:102617436|K12827 SF3A3; splicing factor 3A subunit 3	[A]	RNA processing and modification	Domain of unknown function (DUF3449);; Telomere stability C-terminal;; Pre-mRNA-splicing factor SF3A3, of SF3a complex, Prp9;; Splicing factor SF3a60 binding domain	Splicing factor SF3a60 homolog OS=Arabidopsis thaliana OX=3702 GN=ATO PE=1 SV=1	XP_015389573.1 splicing factor SF3a60 homolog isoform X1 [Citrus sinensis]
Cs_ont_5g015580	8.72406	12.1488	6.64769	1.87786	4.7225	1.94884	-1.42836	0.00151249	down	--	--	--	--|0.0|cit:102624505|hypothetical protein	--	--	--	--	XP_015386111.1 uncharacterized protein LOC102624505 isoform X3 [Citrus sinensis]
Cs_ont_2g011380	2.39894	2.70383	2.19923	0.357282	0.055588	0	-3.75322	0.00151463	down	[KAD]	--	Molecular Function: RNA polymerase II transcription factor activity, sequence-specific DNA binding (GO:0000981);; Molecular Function: transcription factor activity, RNA polymerase II transcription factor recruiting (GO:0001135);; Molecular Function: DNA-binding transcription factor activity (GO:0003700);; Cellular Component: nucleus (GO:0005634);; Biological Process: transcription, DNA-templated …	K09422|0.0|cit:102622211|K09422 MYBP; transcription factor MYB, plant	[K]	Transcription	Myb-like DNA-binding domain;; Myb-like DNA-binding domain	Transcription factor MYB62 OS=Arabidopsis thaliana OX=3702 GN=MYB62 PE=2 SV=1	XP_006468714.1 transcription factor MYB62 [Citrus sinensis]
Cs_ont_7g005450	7.72006	15.9398	6.54004	1.97146	4.62422	2.3363	-1.48024	0.00151463	down	--	--	Cellular Component: cytoplasmic chromatin (GO:0000789);; Cellular Component: nucleus (GO:0005634);; Cellular Component: nuclear envelope (GO:0005635);; Cellular Component: nuclear lamina (GO:0005652);; Cellular Component: nucleoplasm (GO:0005654);; Cellular Component: cytosol (GO:0005829);; Biological Process: nucleus organization (GO:0006997);; Cellular Component: nuclear membrane (GO:0031965);;…	--|0.0|cit:102611312|hypothetical protein	[Z]	Cytoskeleton	Myosin-like coiled-coil protein	Protein CROWDED NUCLEI 1 OS=Arabidopsis thaliana OX=3702 GN=CRWN1 PE=1 SV=1	XP_006485894.1 beta-taxilin isoform X1 [Citrus sinensis]
Cs_ont_4g028060	2.50611	4.46156	2.66123	0.365321	1.42036	0.713288	-1.69045	0.00152718	down	--	--	Molecular Function: DNA binding (GO:0003677);; Cellular Component: nucleus (GO:0005634);; Biological Process: transcription, DNA-templated (GO:0006351);; Biological Process: regulation of transcription, DNA-templated (GO:0006355);; Biological Process: response to stress (GO:0006950);;	--|0.0|cit:102629839|hypothetical protein	--	--	Calmodulin binding protein-like	Calmodulin-binding protein 60 E OS=Arabidopsis thaliana OX=3702 GN=CBP60E PE=2 SV=1	XP_024953551.1 calmodulin-binding protein 60 E [Citrus sinensis]
Cs_ont_8g020250	5.65728	9.39416	5.10878	1.66064	3.73171	1.58982	-1.26961	0.00152734	down	--	--	Molecular Function: DNA binding (GO:0003677);; Cellular Component: nucleus (GO:0005634);; Biological Process: transcription, DNA-templated (GO:0006351);; Molecular Function: zinc ion binding (GO:0008270);; Biological Process: regulation of chromatin silencing by small RNA (GO:0010964);; Biological Process: gene silencing by RNA (GO:0031047);; Biological Process: DNA methylation on cytosine (GO:00…	--|0.0|cit:102630078|hypothetical protein	[K]	Transcription	Plus-3 domain;; SWIB/MDM2 domain;; GYF domain	Zinc finger CCCH domain-containing protein 19 OS=Arabidopsis thaliana OX=3702 GN=NERD PE=1 SV=3	XP_006487367.1 zinc finger CCCH domain-containing protein 19-like [Citrus sinensis]
Cs_ont_5g031860	1.97548	3.08743	2.97274	1.15193	1.09254	0.860207	-1.06405	0.00152734	down	[RTKL]	--	Molecular Function: protein kinase activity (GO:0004672);; Molecular Function: protein serine/threonine kinase activity (GO:0004674);; Molecular Function: ATP binding (GO:0005524);; Cellular Component: intracellular (GO:0005622);; Cellular Component: plasma membrane (GO:0005886);; Biological Process: single fertilization (GO:0007338);; Cellular Component: plasmodesma (GO:0009506);; Biological Pro…	--|0.0|cit:102624003|hypothetical protein	[T]	Signal transduction mechanisms	Protein tyrosine and serine/threonine kinase;; Malectin-like domain;; Protein kinase domain;; Malectin domain	Receptor-like protein kinase FERONIA OS=Arabidopsis thaliana OX=3702 GN=FER PE=1 SV=1	XP_006493304.1 receptor-like protein kinase FERONIA [Citrus sinensis]
Cs_ont_2g005860	8.45825	14.0346	7.75701	1.23057	4.98812	1.38123	-1.77084	0.00153689	down	--	--	Biological Process: mRNA splicing, via spliceosome (GO:0000398);; Cellular Component: nucleus (GO:0005634);; Cellular Component: spliceosomal complex (GO:0005681);; Biological Process: response to cold (GO:0009409);; Biological Process: seed germination (GO:0009845);; Cellular Component: Cajal body (GO:0015030);; Biological Process: RNA-directed DNA methylation (GO:0080188);; Biological Process: …	K12867|0.0|cit:102624825|K12867 SYF1; pre-mRNA-splicing factor SYF1	[A]	RNA processing and modification	Tetratricopeptide repeat;; Suppressor of forked protein (Suf);; Tetratricopeptide repeat	Protein STABILIZED1 OS=Arabidopsis thaliana OX=3702 GN=STA1 PE=1 SV=1	XP_006467884.1 pre-mRNA-splicing factor SYF1 [Citrus sinensis]
Cs_ont_4g005370	4.3765	5.80222	3.99374	1.20651	2.74377	1.5191	-1.09484	0.00155818	down	[TZDR]	--	Molecular Function: calcium ion binding (GO:0005509);; Cellular Component: cytoplasm (GO:0005737);; Cellular Component: endosome (GO:0005768);; Cellular Component: plasma membrane (GO:0005886);; Cellular Component: plant-type vacuole membrane (GO:0009705);; Biological Process: hyperosmotic salinity response (GO:0042538);; Biological Process: regulation of potassium ion transport (GO:0043266);; Bi…	K06268|0.0|cit:102629757|K06268 PPP3R; serine/threonine-protein phosphatase 2B regulatory subunit	[T]	Signal transduction mechanisms	EF hand;; EF-hand domain pair;; EF-hand domain;; EF hand;; EF-hand domain pair;; Cytoskeletal-regulatory complex EF hand	Calcineurin B-like protein 10 OS=Arabidopsis thaliana OX=3702 GN=CBL10 PE=1 SV=1	XP_006475939.1 calcineurin B-like protein 10 isoform X1 [Citrus sinensis]
Cs_ont_9g007830	16.3371	14.6574	22.3558	5.75694	10.09	5.61529	-1.05376	0.00156138	down	[R]	General function prediction only	Molecular Function: oxidoreductase activity (GO:0016491);; Molecular Function: metal ion binding (GO:0046872);;	--|0.0|cit:102630902|hypothetical protein	[QR]	--	2OG-Fe(II) oxygenase superfamily;; non-haem dioxygenase in morphine synthesis N-terminal	1-aminocyclopropane-1-carboxylate oxidase homolog 1 OS=Arabidopsis thaliana OX=3702 GN=At1g06620 PE=2 SV=1	XP_006489569.1 1-aminocyclopropane-1-carboxylate oxidase homolog 1-like [Citrus sinensis]
Cs_ont_8g005760	14.6794	34.4526	13.5973	2.82577	9.38003	3.39344	-1.75189	0.00158573	down	--	--	Cellular Component: nucleus (GO:0005634);; Cellular Component: nucleolus (GO:0005730);; Cellular Component: cytoplasm (GO:0005737);; Molecular Function: zinc ion binding (GO:0008270);; Biological Process: negative regulation of flower development (GO:0009910);; Biological Process: metal ion transport (GO:0030001);;	--|0.0|cit:102628673|hypothetical protein	[P]	Inorganic ion transport and metabolism	Heavy-metal-associated domain	Heavy metal-associated isoprenylated plant protein 3 OS=Arabidopsis thaliana OX=3702 GN=HIPP03 PE=1 SV=1	XP_024958156.1 heavy metal-associated isoprenylated plant protein 3 [Citrus sinensis]
Cs_ont_7g017460	2.60473	6.31063	1.86958	0.441462	1.41111	0.538029	-1.91211	0.00159683	down	--	--	Molecular Function: DNA binding (GO:0003677);; Molecular Function: helicase activity (GO:0004386);; Molecular Function: ATP binding (GO:0005524);; Cellular Component: nucleus (GO:0005634);; Molecular Function: zinc ion binding (GO:0008270);; Biological Process: covalent chromatin modification (GO:0016569);;	--|0.0|cit:102623421|hypothetical protein	--	--	--	Protein CHROMATIN REMODELING 4 OS=Arabidopsis thaliana OX=3702 GN=CHR4 PE=2 SV=1	XP_006494936.1 uncharacterized protein LOC102623421 isoform X1 [Citrus sinensis]
Cs_ont_3g021050	1.56646	2.33627	1.07243	0.103513	0.426534	0.410989	-2.09949	0.00160722	down	[Q]	Secondary metabolites biosynthesis, transport and catabolism	Molecular Function: monooxygenase activity (GO:0004497);; Molecular Function: iron ion binding (GO:0005506);; Cellular Component: membrane (GO:0016020);; Cellular Component: integral component of membrane (GO:0016021);; Molecular Function: oxidoreductase activity, acting on paired donors, with incorporation or reduction of molecular oxygen, NAD(P)H as one donor, and incorporation of one atom of o…	K23136|0.0|cit:102630824|K23136 CYP82C4; fraxetin 5-hydroxylase [EC:1.14.14.164]	[Q]	Secondary metabolites biosynthesis, transport and catabolism	Cytochrome P450	Cytochrome P450 82C4 OS=Arabidopsis thaliana OX=3702 GN=CYP82C4 PE=2 SV=1	XP_006471502.1 cytochrome P450 CYP82D47-like [Citrus sinensis]
Cs_ont_5g028950	8.15829	11.9433	6.20787	1.4187	4.53765	1.3237	-1.62276	0.00160722	down	[RTKL]	--	--	--|0.0|cit:102625951|hypothetical protein	[R]	General function prediction only	Protein kinase domain;; Protein tyrosine and serine/threonine kinase	Dual specificity protein kinase YAK1 homolog OS=Arabidopsis thaliana OX=3702 GN=YAK1 PE=1 SV=1	XP_006466105.1 uncharacterized protein LOC102625951 [Citrus sinensis]
Cs_ont_6g013270	0.220602	0.27698	0.225097	0.47115	0.553065	0.544174	1.4194	0.00161808	up	--	--	Molecular Function: ubiquitin-protein transferase activity (GO:0004842);; Cellular Component: nucleus (GO:0005634);; Cellular Component: cytoplasm (GO:0005737);; Biological Process: response to chitin (GO:0010200);;	--|0.0|cit:102621293|hypothetical protein	[S]	Function unknown	U-box domain;; Armadillo/beta-catenin-like repeat	U-box domain-containing protein 16 OS=Arabidopsis thaliana OX=3702 GN=PUB16 PE=2 SV=1	XP_006481170.1 U-box domain-containing protein 16 [Citrus sinensis]
Cs_ont_7g002630	3.74639	7.36987	3.2153	0.310905	1.68913	0.243524	-2.46685	0.00163292	down	--	--	Cellular Component: cytosol (GO:0005829);; Biological Process: chloroplast avoidance movement (GO:0009903);; Biological Process: chloroplast accumulation movement (GO:0009904);;	--|0.0|cit:102625195|hypothetical protein	--	--	Weak chloroplast movement under blue light	WEB family protein At2g40480 OS=Arabidopsis thaliana OX=3702 GN=At2g40480 PE=2 SV=1	XP_006486212.1 WEB family protein At2g40480 [Citrus sinensis]
Cs_ont_9g001540	3.37831	4.39214	4.30534	1.37185	2.37088	1.24495	-1.0011	0.00164011	down	--	--	Molecular Function: transcription factor activity, transcription factor binding (GO:0000989);; Cellular Component: nucleus (GO:0005634);; Biological Process: transcription, DNA-templated (GO:0006351);; Biological Process: regulation of transcription, DNA-templated (GO:0006355);; Biological Process: gibberellic acid mediated signaling pathway (GO:0009740);;	--|0.0|cit:102621825|hypothetical protein	--	--	GRAS domain family	DELLA protein GAI1 OS=Vitis vinifera OX=29760 GN=GAI1 PE=2 SV=1	XP_006488851.1 DELLA protein RGL1-like [Citrus sinensis]
Cs_ont_1g005240	6.62715	10.0361	5.89178	2.36086	3.787	1.87609	-1.08731	0.00164011	down	[Q]	Secondary metabolites biosynthesis, transport and catabolism	Molecular Function: monooxygenase activity (GO:0004497);; Molecular Function: iron ion binding (GO:0005506);; Cellular Component: integral component of membrane (GO:0016021);; Molecular Function: oxidoreductase activity, acting on paired donors, with incorporation or reduction of molecular oxygen (GO:0016705);; Molecular Function: heme binding (GO:0020037);;	K20667|0.0|cit:102613788|K20667 CYP716A; beta-amyrin 28-monooxygenase [EC:1.14.14.126]	[QI]	--	Cytochrome P450	Beta-amyrin 28-oxidase OS=Panax ginseng OX=4054 PE=2 SV=1	XP_006465005.1 beta-amyrin 28-oxidase-like [Citrus sinensis]
Cs_ont_5g048230	0.70499	1.22287	0.523441	0.061778	0.259896	0.05966	-2.41285	0.00165071	down	--	--	Molecular Function: DNA binding (GO:0003677);; Cellular Component: nucleus (GO:0005634);; Cellular Component: vacuole (GO:0005773);; Biological Process: transcription, DNA-templated (GO:0006351);; Biological Process: regulation of transcription, DNA-templated (GO:0006355);;	--|0.0|cit:102625065|hypothetical protein	--	--	ARID/BRIGHT DNA binding domain	AT-rich interactive domain-containing protein 2 OS=Arabidopsis thaliana OX=3702 GN=ARID2 PE=1 SV=1	XP_006476534.1 AT-rich interactive domain-containing protein 2 isoform X1 [Citrus sinensis]
Cs_ont_7g020160	1.71757	3.54166	1.14713	0.318558	0.838325	0.267559	-1.90907	0.00165224	down	[FJ]	--	Biological Process: tRNA wobble adenosine to inosine editing (GO:0002100);; Cellular Component: plasma membrane (GO:0005886);; Molecular Function: tRNA-specific adenosine deaminase activity (GO:0008251);; Molecular Function: zinc ion binding (GO:0008270);; Cellular Component: chloroplast (GO:0009507);;	K11991|0.0|cit:102613873|K11991 tadA; tRNA(adenine34) deaminase [EC:3.5.4.33]	--	--	Cytidine and deoxycytidylate deaminase zinc-binding region;; MafB19-like deaminase	tRNA(adenine(34)) deaminase, chloroplastic OS=Arabidopsis thaliana OX=3702 GN=TADA PE=1 SV=1	XP_024957344.1 tRNA(adenine(34)) deaminase, chloroplastic [Citrus sinensis]
Cs_ont_7g012790	9.36123	24.3883	6.7895	1.82571	5.28403	2.20318	-1.85645	0.00165224	down	--	--	Biological Process: mRNA splicing, via spliceosome (GO:0000398);; Molecular Function: RNA binding (GO:0003723);; Molecular Function: ATP-dependent RNA helicase activity (GO:0004004);; Molecular Function: ATP binding (GO:0005524);; Cellular Component: nucleus (GO:0005634);; Biological Process: regulation of gene expression (GO:0010468);; Biological Process: RNA secondary structure unwinding (GO:00…	K17046|0.0|cit:102626375|K17046 DEK; protein DEK	[B]	Chromatin structure and dynamics	DEK C terminal domain	DEAD-box ATP-dependent RNA helicase 42 OS=Arabidopsis thaliana OX=3702 GN=RH42 PE=1 SV=2	XP_006493243.1 protein DEK [Citrus sinensis]
Cs_ont_2g006210	9.60568	11.8294	7.74018	2.31807	5.46457	3.47758	-1.1017	0.00165224	down	[D]	Cell cycle control, cell division, chromosome partitioning	Cellular Component: nucleus (GO:0005634);; Biological Process: cell cycle (GO:0007049);; Biological Process: cell division (GO:0051301);; Biological Process: regulation of cell cycle (GO:0051726);;	K18812|0.0|cit:102610436|K18812 CYCD6; cyclin D6, plant	[D]	Cell cycle control, cell division, chromosome partitioning	Cyclin, N-terminal domain;; Cyclin, C-terminal domain	Putative cyclin-D6-1 OS=Arabidopsis thaliana OX=3702 GN=CYCD6-1 PE=3 SV=1	XP_006467923.1 putative cyclin-D6-1 [Citrus sinensis]
Cs_ont_5g000990	1.6344	3.81632	1.68033	0.385525	0.980236	0.286023	-1.84734	0.00166227	down	--	--	Molecular Function: ubiquitin-protein transferase activity (GO:0004842);; Cellular Component: nucleus (GO:0005634);; Cellular Component: mitochondrion (GO:0005739);; Biological Process: protein monoubiquitination (GO:0006513);; Molecular Function: zinc ion binding (GO:0008270);; Biological Process: defense response to fungus, incompatible interaction (GO:0009817);; Biological Process: leaf morpho…	K10696|0.0|cit:102612288|K10696 BRE1; E3 ubiquitin-protein ligase BRE1 [EC:2.3.2.27]	[O]	Posttranslational modification, protein turnover, chaperones	Zinc finger, C3HC4 type (RING finger);; Zinc finger, C3HC4 type (RING finger)	E3 ubiquitin-protein ligase BRE1-like 1 OS=Arabidopsis thaliana OX=3702 GN=HUB1 PE=1 SV=1	XP_006464461.1 E3 ubiquitin-protein ligase BRE1-like 1 [Citrus sinensis]
Cs_ont_3g013430	3.77189	5.62953	7.79541	7.83984	13.95	11.5828	1.23165	0.00166367	up	--	--	Molecular Function: DNA-binding transcription factor activity (GO:0003700);; Cellular Component: nucleus (GO:0005634);; Biological Process: transcription, DNA-templated (GO:0006351);; Biological Process: response to oxidative stress (GO:0006979);; Biological Process: response to cold (GO:0009409);; Biological Process: response to water deprivation (GO:0009414);; Biological Process: response to wo…	--|1e-148|cit:102621646|hypothetical protein	[R]	General function prediction only	C2H2-type zinc finger;; C2H2-type zinc finger	Zinc finger protein ZAT10 OS=Arabidopsis thaliana OX=3702 GN=ZAT10 PE=2 SV=1	XP_024952513.1 LOW QUALITY PROTEIN: zinc finger protein ZAT10 [Citrus sinensis]
Cs_ont_1g023750	11.4132	18.3451	10.1792	1.71705	6.8364	2.04623	-1.69094	0.00166625	down	--	--	Molecular Function: actin binding (GO:0003779);; Cellular Component: cell wall (GO:0005618);; Cellular Component: nucleus (GO:0005634);; Cellular Component: nucleolus (GO:0005730);; Cellular Component: cytoplasm (GO:0005737);; Cellular Component: spindle (GO:0005819);; Cellular Component: plasma membrane (GO:0005886);; Cellular Component: phragmoplast (GO:0009524);; Cellular Component: integral c…	--|0.0|cit:102607386|hypothetical protein	[TZ]	--	Formin Homology 2 Domain	Formin-like protein 6 OS=Arabidopsis thaliana OX=3702 GN=FH6 PE=2 SV=1	XP_006466473.1 formin-like protein 6 [Citrus sinensis]
Cs_ont_1g027600	0.563493	1.67587	1.6854	0.194808	0.067301	0.171067	-2.66656	0.00166625	down	--	--	Molecular Function: transcription factor activity, transcription factor binding (GO:0000989);; Molecular Function: DNA-binding transcription factor activity (GO:0003700);; Cellular Component: nucleus (GO:0005634);; Biological Process: transcription, DNA-templated (GO:0006351);; Biological Process: regulation of transcription, DNA-templated (GO:0006355);; Molecular Function: zinc ion binding (GO:0…	--|1e-161|cit:102608371|hypothetical protein	--	--	B-box zinc finger	B-box zinc finger protein 18 OS=Arabidopsis thaliana OX=3702 GN=BBX18 PE=1 SV=2	XP_006466910.1 B-box zinc finger protein 19-like isoform X4 [Citrus sinensis]
Cs_ont_9g012620	4.08412	8.08231	3.8301	0.826101	2.58824	0.916412	-1.63519	0.00166625	down	--	--	--	K21437|0.0|cit:102631307|K21437 ANKRD13; ankyrin repeat domain-containing protein 13	[R]	General function prediction only	GPCR-chaperone	--	XP_015389239.1 ankyrin repeat domain-containing protein 13C [Citrus sinensis]
Cs_ont_1g012580	7.03696	11.2885	6.22718	1.2595	4.16409	1.31856	-1.59765	0.00166625	down	--	--	Molecular Function: transcription coactivator activity (GO:0003713);; Cellular Component: nucleus (GO:0005634);; Biological Process: transcription, DNA-templated (GO:0006351);; Biological Process: regulation of transcription, DNA-templated (GO:0006355);; Biological Process: response to salicylic acid (GO:0009751);; Cellular Component: mediator complex (GO:0016592);; Molecular Function: chromatin …	K14972|0.0|cit:102616712|K14972 PAXIP1; PAX-interacting protein 1	--	--	KIX domain	Mediator of RNA polymerase II transcription subunit 15a OS=Arabidopsis thaliana OX=3702 GN=MED15A PE=1 SV=1	XP_015385357.1 mediator of RNA polymerase II transcription subunit 15a isoform X1 [Citrus sinensis]
Cs_ont_3g015500	2.70329	5.81984	2.41369	0.265788	1.28991	0.182218	-2.42871	0.00167914	down	--	--	Molecular Function: actin binding (GO:0003779);; Cellular Component: integral component of membrane (GO:0016021);;	--|0.0|cit:102610047|hypothetical protein	[TZ]	--	Formin Homology 2 Domain	Formin-like protein 11 OS=Arabidopsis thaliana OX=3702 GN=FH11 PE=2 SV=1	XP_006472079.2 formin-like protein 11 [Citrus sinensis]
Cs_ont_2g000570	1.40216	3.55989	1.3462	0.410159	0.218991	0.291628	-2.3849	0.00168031	down	--	--	--	--|8e-47|tcc:18597318|hypothetical protein	--	--	--	--	XP_006474909.1 uncharacterized protein LOC102612961 [Citrus sinensis]
Cs_ont_2g017230	4.1795	7.33778	4.20188	1.03642	2.62404	0.746446	-1.60725	0.0016846	down	--	--	Molecular Function: RNA binding (GO:0003723);; Molecular Function: endonuclease activity (GO:0004519);; Cellular Component: mitochondrion (GO:0005739);; Biological Process: RNA modification (GO:0009451);; Biological Process: mitochondrial mRNA 5'-end processing (GO:0090617);;	--|0.0|cit:102630405|hypothetical protein	[R]	General function prediction only	PPR repeat family;; PPR repeat;; PPR repeat;; Pentatricopeptide repeat domain;; Pentacotripeptide-repeat region of PRORP;; Mitochondrial 28S ribosomal protein S27	Pentatricopeptide repeat-containing protein At4g26680, mitochondrial OS=Arabidopsis thaliana OX=3702 GN=At4g26680 PE=3 SV=1	XP_006469494.1 pentatricopeptide repeat-containing protein At4g26680, mitochondrial [Citrus sinensis]
Cs_ont_7g019530	1.11891	2.30321	1.03953	0.201255	0.584567	0.308196	-1.6384	0.00169207	down	[RTKL]	--	Molecular Function: protein serine/threonine kinase activity (GO:0004674);; Molecular Function: protein serine/threonine/tyrosine kinase activity (GO:0004712);; Molecular Function: ATP binding (GO:0005524);; Biological Process: protein autophosphorylation (GO:0046777);;	K08827|0.0|cit:102607665|K08827 PRPF4B; serine/threonine-protein kinase PRP4 [EC:2.7.11.1]	[A]	RNA processing and modification	Protein kinase domain;; Protein tyrosine and serine/threonine kinase	Serine/threonine-protein kinase AFC3 OS=Arabidopsis thaliana OX=3702 GN=AFC3 PE=2 SV=2	XP_006484450.1 serine/threonine-protein kinase prpf4B [Citrus sinensis]
Cs_ont_1g028710	2.27532	9.05655	2.21183	0.17076	1.26885	0.349765	-2.65782	0.00169524	down	[S]	Function unknown	Biological Process: mRNA splicing, via spliceosome (GO:0000398);; Molecular Function: RNA binding (GO:0003723);; Molecular Function: ATP-dependent RNA helicase activity (GO:0004004);; Molecular Function: ATP binding (GO:0005524);; Cellular Component: nucleus (GO:0005634);; Biological Process: regulation of gene expression (GO:0010468);; Biological Process: RNA secondary structure unwinding (GO:00…	--|0.0|cit:102611917|hypothetical protein	[S]	Function unknown	NUC153 domain	DEAD-box ATP-dependent RNA helicase 42 OS=Arabidopsis thaliana OX=3702 GN=RH42 PE=1 SV=2	XP_006467008.1 pre-rRNA-processing protein esf1 [Citrus sinensis]
Cs_ont_6g009510	0.17999	0.252026	0.472865	0.663136	1.2736	1.14415	2.00727	0.00169524	up	--	--	Molecular Function: ubiquitin-protein transferase activity (GO:0004842);; Cellular Component: cytosol (GO:0005829);; Biological Process: defense response (GO:0006952);; Biological Process: response to water deprivation (GO:0009414);; Biological Process: response to chitin (GO:0010200);; Biological Process: protein ubiquitination (GO:0016567);; Biological Process: protein autoubiquitination (GO:00…	--|0.0|cit:102627767|hypothetical protein	--	--	U-box domain	E3 ubiquitin-protein ligase PUB22 OS=Arabidopsis thaliana OX=3702 GN=PUB22 PE=1 SV=1	XP_006481606.1 E3 ubiquitin-protein ligase PUB22-like [Citrus sinensis]
Cs_ont_5g046940	3.99969	7.30217	3.10044	0.445063	2.13089	0.607116	-1.95572	0.00169524	down	--	--	Cellular Component: nucleus (GO:0005634);; Biological Process: transcription, DNA-templated (GO:0006351);; Biological Process: regulation of transcription, DNA-templated (GO:0006355);;	--|0.0|cit:102625726|hypothetical protein	--	--	DDT domain;; WSTF, HB1, Itc1p, MBD9 motif 1	DDT domain-containing protein DDR4 OS=Arabidopsis thaliana OX=3702 GN=DDR4 PE=1 SV=1	XP_006476714.1 DDT domain-containing protein DDR4 [Citrus sinensis]
Cs_ont_7g018890	1.7995	3.83372	1.40926	0.620282	0.865962	0.468764	-1.51518	0.00170442	down	--	--	Cellular Component: chromatin (GO:0000785);; Molecular Function: transcription regulatory region sequence-specific DNA binding (GO:0000976);; Cellular Component: nucleus (GO:0005634);; Biological Process: transcription, DNA-templated (GO:0006351);; Biological Process: regulation of transcription, DNA-templated (GO:0006355);; Molecular Function: histone demethylase activity (H3-K9 specific) (GO:00…	K15601|0.0|cit:102628262|K15601 KDM3; lysine-specific demethylase 3 [EC:1.14.11.-]	[K]	Transcription	JmjC domain, hydroxylase;; Zinc-finger domain of monoamine-oxidase A repressor R1	Lysine-specific demethylase JMJ25 OS=Arabidopsis thaliana OX=3702 GN=JMJ25 PE=1 SV=1	XP_024956900.1 lysine-specific demethylase JMJ25-like isoform X1 [Citrus sinensis]
Cs_ont_8g006270	2.43856	4.60396	1.94894	0.865787	1.10608	0.424942	-1.61324	0.00170442	down	--	--	Molecular Function: histone acetyltransferase activity (GO:0004402);; Cellular Component: nucleus (GO:0005634);; Biological Process: transcription, DNA-templated (GO:0006351);; Biological Process: regulation of transcription, DNA-templated (GO:0006355);; Molecular Function: zinc ion binding (GO:0008270);; Cellular Component: plasmodesma (GO:0009506);; Molecular Function: double-stranded methylate…	--|0.0|cit:102624448|hypothetical protein	--	--	Tify domain binding domain;; PHD-finger	Increased DNA methylation 1 OS=Arabidopsis thaliana OX=3702 GN=IDM1 PE=1 SV=1	XP_015388876.1 uncharacterized protein LOC102624448 isoform X2 [Citrus sinensis]
Cs_ont_2g023400	2.25894	4.51478	2.33727	0.357972	1.29622	0.629481	-1.72917	0.00171741	down	--	--	Cellular Component: nucleus (GO:0005634);; Cellular Component: cytosol (GO:0005829);; Biological Process: negative regulation of abscisic acid-activated signaling pathway (GO:0009788);; Biological Process: protein ubiquitination (GO:0016567);;	--|0.0|cit:102609065|hypothetical protein	--	--	F-box-like;; F-box domain	F-box protein SKIP14 OS=Arabidopsis thaliana OX=3702 GN=SKIP14 PE=1 SV=1	XP_006469976.1 F-box protein SKIP14 [Citrus sinensis]
Cs_ont_7g019820	2.06881	2.75486	2.77998	0.462147	1.25326	0.795659	-1.32375	0.00172947	down	--	--	Molecular Function: DNA-binding transcription factor activity (GO:0003700);; Cellular Component: nucleus (GO:0005634);; Biological Process: transcription, DNA-templated (GO:0006351);; Biological Process: ethylene-activated signaling pathway (GO:0009873);; Molecular Function: sequence-specific DNA binding (GO:0043565);; Biological Process: negative regulation of transcription, DNA-templated (GO:00…	K09287|0.0|cit:102623184|K09287 RAV; RAV-like factor	--	--	B3 DNA binding domain;; AP2 domain	AP2/ERF and B3 domain-containing transcription repressor RAV2 OS=Arabidopsis thaliana OX=3702 GN=RAV2 PE=1 SV=1	XP_006484413.1 AP2/ERF and B3 domain-containing transcription repressor RAV2-like [Citrus sinensis]
Cs_ont_1g001060	2.68959	3.21875	1.9001	0.624802	1.26591	0.741798	-1.28819	0.00173833	down	--	--	Cellular Component: synaptonemal complex (GO:0000795);; Cellular Component: microtubule associated complex (GO:0005875);; Biological Process: reciprocal meiotic recombination (GO:0007131);; Cellular Component: chloroplast (GO:0009507);;	K17785|0.0|cit:102611229|K17785 IMMT; mitofilin	--	--	Mitochondrial inner membrane protein	Putative WEB family protein At1g65010, chloroplastic OS=Arabidopsis thaliana OX=3702 GN=At1g65010 PE=1 SV=1	XP_015385495.1 caldesmon isoform X1 [Citrus sinensis]
Cs_ont_2g027120	9.62398	19.4237	7.99102	1.53465	5.6097	1.3038	-1.90616	0.00173833	down	--	--	Molecular Function: DNA binding (GO:0003677);; Molecular Function: DNA-directed 5'-3' RNA polymerase activity (GO:0003899);; Cellular Component: DNA-directed RNA polymerase II, core complex (GO:0005665);; Biological Process: transcription by RNA polymerase II (GO:0006366);; Molecular Function: metal ion binding (GO:0046872);;	--|0.0|cit:102616640|hypothetical protein	--	--	--	DNA-directed RNA polymerase II subunit 1 OS=Arabidopsis thaliana OX=3702 GN=NRPB1 PE=1 SV=3	XP_015382784.1 uncharacterized protein LOC102616640 [Citrus sinensis]
Cs_ont_9g004310	2.47497	3.45964	2.47368	0.706104	1.68847	0.905145	-1.09058	0.00174284	down	[R]	General function prediction only	--	--|0.0|cit:102610023|hypothetical protein	[R]	General function prediction only	Serine aminopeptidase, S33;; alpha/beta hydrolase fold;; X-Pro dipeptidyl-peptidase (S15 family)	--	XP_006489238.1 uncharacterized protein LOC102610023 isoform X1 [Citrus sinensis]
Cs_ont_1g023190	30.9471	37.3883	24.3192	7.13614	18.9748	8.30129	-1.18408	0.0017487	down	--	--	Molecular Function: DNA binding (GO:0003677);; Molecular Function: DNA-binding transcription factor activity (GO:0003700);; Cellular Component: nucleus (GO:0005634);; Biological Process: transcription, DNA-templated (GO:0006351);; Biological Process: flower development (GO:0009908);; Biological Process: maintenance of shoot apical meristem identity (GO:0010492);; Biological Process: glucosinolate…	K09285|0.0|cit:102617899|K09285 OVM; AP2-like factor, ANT lineage	--	--	AP2 domain	AP2-like ethylene-responsive transcription factor ANT OS=Arabidopsis thaliana OX=3702 GN=ANT PE=1 SV=2	XP_006466424.1 AP2-like ethylene-responsive transcription factor ANT isoform X2 [Citrus sinensis]
Cs_ont_7g017280	8.10649	12.9916	7.64302	2.08244	5.47804	2.32417	-1.29165	0.00176193	down	--	--	Biological Process: spliceosomal complex disassembly (GO:0000390);; Biological Process: mRNA splicing, via spliceosome (GO:0000398);; Molecular Function: DNA binding (GO:0003677);; Biological Process: regulation of transcription, DNA-templated (GO:0006355);; Cellular Component: nuclear lumen (GO:0031981);; Biological Process: regulation of circadian rhythm (GO:0042752);; Cellular Component: U2-ty…	K13103|0.0|cit:102607563|K13103 TFIP11; tuftelin-interacting protein 11	[A]	RNA processing and modification	GC-rich sequence DNA-binding factor-like protein;; Tuftelin interacting protein N terminal;; G-patch domain;; G-patch domain	Septin and tuftelin-interacting protein 1 homolog 1 OS=Arabidopsis thaliana OX=3702 GN=STIPL1 PE=1 SV=1	XP_006484701.1 septin and tuftelin-interacting protein 1 homolog 1 [Citrus sinensis]
Cs_ont_1g027270	1.31046	2.30623	1.21599	0.360875	0.6827	0.227092	-1.57266	0.00176193	down	[C]	Energy production and conversion	Molecular Function: D-lactate dehydrogenase (cytochrome) activity (GO:0004458);; Cellular Component: mitochondrion (GO:0005739);; Biological Process: nitrogen compound metabolic process (GO:0006807);; Biological Process: photorespiration (GO:0009853);; Biological Process: lactate oxidation (GO:0019516);; Biological Process: respiratory electron transport chain (GO:0022904);; Molecular Function: 2…	K18204|0.0|cit:102622615|K18204 D2HGDH; D-2-hydroxyglutarate dehydrogenase [EC:1.1.99.39]	[C]	Energy production and conversion	FAD linked oxidases, C-terminal domain;; FAD binding domain	D-2-hydroxyglutarate dehydrogenase, mitochondrial OS=Arabidopsis thaliana OX=3702 GN=D2HGDH PE=1 SV=3	XP_006466869.1 D-2-hydroxyglutarate dehydrogenase, mitochondrial [Citrus sinensis]
Cs_ont_3g011980	2.87217	6.03289	1.73848	0.43362	1.34381	0.316299	-2.09533	0.00178878	down	--	--	Molecular Function: ATP binding (GO:0005524);; Cellular Component: kinesin complex (GO:0005871);; Cellular Component: microtubule (GO:0005874);; Biological Process: microtubule-based movement (GO:0007018);; Molecular Function: ATP-dependent microtubule motor activity, plus-end-directed (GO:0008574);; Cellular Component: plasmodesma (GO:0009506);; Biological Process: cell wall organization (GO:007…	K10395|0.0|cit:102619187|K10395 KIF4_21_27; kinesin family member 4/21/27	[Z]	Cytoskeleton	Kinesin motor domain;; Microtubule binding	Kinesin-like protein KIN-4C OS=Arabidopsis thaliana OX=3702 GN=KIN4C PE=2 SV=2	XP_024952031.1 kinesin-like protein KIN-4C [Citrus sinensis]
Cs_ont_2g004540	2.08763	4.10158	1.37931	0.417447	1.08181	0.236876	-1.88626	0.00179339	down	--	--	Molecular Function: DNA binding (GO:0003677);; Molecular Function: DNA-binding transcription factor activity (GO:0003700);; Cellular Component: nucleus (GO:0005634);; Biological Process: transcription, DNA-templated (GO:0006351);; Biological Process: flower development (GO:0009908);; Biological Process: negative regulation of transcription, DNA-templated (GO:0045892);; Biological Process: regulat…	--|0.0|cit:102609052|hypothetical protein	--	--	HB1, ASXL, restriction endonuclease HTH domain;; DDT domain;; Homeodomain;; Williams-Beuren syndrome DDT (WSD), D-TOX E motif;; WSTF, HB1, Itc1p, MBD9 motif 1	Homeobox-DDT domain protein RLT1 OS=Arabidopsis thaliana OX=3702 GN=RLT1 PE=1 SV=1	XP_006467729.1 homeobox-DDT domain protein RLT1 isoform X1 [Citrus sinensis]
Cs_ont_7g023480	2.17253	5.23473	2.02851	0.341034	1.24291	0.46423	-1.90537	0.00179339	down	--	--	--	--|0.0|cit:102623083|hypothetical protein	--	--	--	Uncharacterized protein At3g49055 OS=Arabidopsis thaliana OX=3702 GN=At3g49055 PE=2 SV=1	XP_006483978.1 uncharacterized protein At3g49055 [Citrus sinensis]
Cs_ont_8g012260	0.208651	0.464252	0.160389	0.056517	0.060569	0.02989	-2.15759	0.00179339	down	[L]	Replication, recombination and repair	Molecular Function: helicase activity (GO:0004386);; Molecular Function: ATP binding (GO:0005524);; Cellular Component: nucleus (GO:0005634);; Biological Process: embryo sac development (GO:0009553);; Biological Process: pollen-pistil interaction (GO:0009875);; Biological Process: pollen tube guidance (GO:0010183);;	--|0.0|cit:102616458|hypothetical protein	[A]	RNA processing and modification	AAA domain;; AAA domain;; AAA domain;; UvrD/REP helicase N-terminal domain;; AAA ATPase domain;; AAA domain;; UvrD-like helicase C-terminal domain;; AAA domain;; Viral (Superfamily 1) RNA helicase	Probable helicase MAGATAMA 3 OS=Arabidopsis thaliana OX=3702 GN=MAA3 PE=2 SV=1	XP_024952123.1 uncharacterized protein LOC102616458 isoform X1 [Citrus sinensis]
Cs_ont_2g000390	2.98213	4.82138	2.85282	0.474769	1.59209	0.603759	-1.71163	0.00179339	down	--	--	Molecular Function: nutrient reservoir activity (GO:0045735);;	K15445|0.0|cit:102610017|K15445 TRMT10; tRNA (guanine9-N1)-methyltransferase [EC:2.1.1.221]	[S]	Function unknown	tRNA (Guanine-1)-methyltransferase	Vicilin-like seed storage protein At2g18540 OS=Arabidopsis thaliana OX=3702 GN=At2g18540 PE=3 SV=1	XP_006467268.1 tRNA (guanine(9)-N1)-methyltransferase [Citrus sinensis]
Cs_ont_3g005270	1.28493	1.50954	1.29065	0.372261	0.509129	0.59856	-1.15627	0.00179339	down	[O]	Posttranslational modification, protein turnover, chaperones	Molecular Function: serine-type endopeptidase activity (GO:0004252);; Cellular Component: extracellular region (GO:0005576);; Biological Process: proteolysis (GO:0006508);;	--|0.0|cit:102630734|hypothetical protein	--	--	Subtilase family;; Fibronectin type-III domain;; Peptidase inhibitor I9	Subtilisin-like protease SBT1.9 OS=Arabidopsis thaliana OX=3702 GN=SBT1.9 PE=2 SV=1	XP_015384237.2 LOW QUALITY PROTEIN: uncharacterized protein LOC102630734 [Citrus sinensis]
Cs_ont_2g009250	4.07624	7.28536	3.46624	0.662322	2.35334	0.685903	-1.76597	0.00180847	down	--	--	Molecular Function: ubiquitin-protein transferase activity (GO:0004842);; Biological Process: nodulation (GO:0009877);;	--|0.0|cit:102619841|hypothetical protein	--	--	--	Putative E3 ubiquitin-protein ligase LIN OS=Medicago truncatula OX=3880 GN=LIN PE=2 SV=1	XP_015382603.1 putative E3 ubiquitin-protein ligase LIN isoform X1 [Citrus sinensis]
Cs_ont_5g030970	3.31717	3.85739	2.563	0.773157	1.69749	0.935058	-1.17536	0.00184207	down	--	--	--	--|0.0|cit:102607212|hypothetical protein	--	--	Plant transposase (Ptta/En/Spm family)	--	XP_006491974.1 uncharacterized protein LOC102607212 isoform X2 [Citrus sinensis]
Cs_ont_5g008780	1.00115	2.29355	0.901737	0.343831	0.547708	0.239333	-1.59182	0.00187626	down	--	--	--	--|0.0|cit:102611579|hypothetical protein	--	--	CW-type Zinc Finger	--	XP_006479897.1 uncharacterized protein LOC102611579 [Citrus sinensis]
Cs_ont_4g020000	2.20992	3.57333	2.42403	0.681981	1.5534	0.732286	-1.2021	0.00188274	down	--	--	Molecular Function: GTP binding (GO:0005525);; Biological Process: auxin-activated signaling pathway (GO:0009734);; Biological Process: multidimensional cell growth (GO:0009825);; Biological Process: auxin polar transport (GO:0009926);; Biological Process: meristem structural organization (GO:0009933);; Biological Process: radial pattern formation (GO:0009956);; Biological Process: leaf morphogen…	--|0.0|cit:102624681|hypothetical protein	[S]	Function unknown	C-terminal of Roc, COR, domain;; Ras of Complex, Roc, domain of DAPkinase;; Leucine Rich repeat	Protein TORNADO 1 OS=Arabidopsis thaliana OX=3702 GN=TRN1 PE=2 SV=1	XP_006474954.1 protein TORNADO 1 [Citrus sinensis]
Cs_ont_5g022660	1.96497	3.21833	1.67249	0.313061	1.07084	0.385832	-1.70428	0.00188274	down	[G]	Carbohydrate transport and metabolism	Molecular Function: RNA binding (GO:0003723);; Biological Process: defense response (GO:0006952);; Cellular Component: chloroplast nucleoid (GO:0042644);; Cellular Component: plastid nucleoid (GO:0042646);; Biological Process: chloroplast rRNA processing (GO:1901259);;	--|0.0|cit:102607518|hypothetical protein	--	--	Nucleotidyl transferase;; RAP domain	RAP domain-containing protein, chloroplastic OS=Arabidopsis thaliana OX=3702 GN=RAP PE=1 SV=1	XP_024949159.1 RAP domain-containing protein, chloroplastic [Citrus sinensis]
Cs_ont_3g026760	1.20373	2.49507	0.830559	0.107305	0.472002	0.107189	-2.46545	0.00190182	down	[T]	Signal transduction mechanisms	Molecular Function: ATP binding (GO:0005524);; Molecular Function: 1-phosphatidylinositol-4-phosphate 5-kinase activity (GO:0016308);;	K00889|0.0|cit:102629919|K00889 PIP5K; 1-phosphatidylinositol-4-phosphate 5-kinase [EC:2.7.1.68]	[T]	Signal transduction mechanisms	Phosphatidylinositol-4-phosphate 5-Kinase;; MORN repeat	Phosphatidylinositol 4-phosphate 5-kinase 8 OS=Arabidopsis thaliana OX=3702 GN=PIP5K8 PE=1 SV=1	XP_024952139.1 phosphatidylinositol 4-phosphate 5-kinase 8-like [Citrus sinensis]
Cs_ont_5g048290	7.49822	9.95916	6.39336	1.76999	4.69266	2.24899	-1.19994	0.00190358	down	[KL]	--	Molecular Function: DNA binding (GO:0003677);; Molecular Function: ATP-dependent DNA helicase activity (GO:0004003);; Molecular Function: ATP binding (GO:0005524);; Cellular Component: nucleus (GO:0005634);; Cellular Component: cytoplasm (GO:0005737);; Biological Process: nucleotide-excision repair (GO:0006289);; Biological Process: regulation of transcription, DNA-templated (GO:0006355);; Biolog…	K10843|0.0|cit:102621673|K10843 ERCC3; DNA excision repair protein ERCC-3 [EC:3.6.4.12]	[KL]	--	ERCC3/RAD25/XPB C-terminal helicase;; Helicase conserved C-terminal domain;; Type III restriction enzyme, res subunit;; Helicase conserved C-terminal domain	General transcription and DNA repair factor IIH helicase subunit XPB1 OS=Arabidopsis thaliana OX=3702 GN=XPB1 PE=2 SV=3	XP_006476522.1 LOW QUALITY PROTEIN: general transcription and DNA repair factor IIH helicase subunit XPB1 [Citrus sinensis]
Cs_ont_9g021420	1.05495	2.65313	1.01974	0.145456	0.507674	0.093452	-2.23915	0.00190852	down	[K]	Transcription	Molecular Function: DNA binding (GO:0003677);; Molecular Function: DNA-directed 5'-3' RNA polymerase activity (GO:0003899);; Cellular Component: nucleus (GO:0005634);; Cellular Component: DNA-directed RNA polymerase I complex (GO:0005736);; Biological Process: transcription by RNA polymerase I (GO:0006360);; Molecular Function: zinc ion binding (GO:0008270);; Cellular Component: plasmodesma (GO:0…	K02999|0.0|cit:102625708|K02999 RPA1; DNA-directed RNA polymerase I subunit RPA1 [EC:2.7.7.6]	[K]	Transcription	RNA polymerase Rpb1, domain 5;; RNA polymerase Rpb1, domain 2;; RNA polymerase Rpb1, domain 3;; RNA polymerase Rpb1, domain 1;; RNA polymerase Rpb1, domain 4	DNA-directed RNA polymerase I subunit 1 OS=Arabidopsis thaliana OX=3702 GN=NRPA1 PE=3 SV=1	XP_006493898.1 DNA-directed RNA polymerase I subunit 1 [Citrus sinensis]
Cs_ont_7g007530	3.99986	10.6486	3.99936	0.618628	1.92435	0.477283	-2.35192	0.00191916	down	--	--	--	--|1e-110|cit:102615057|hypothetical protein	--	--	--	--	XP_024956768.1 uncharacterized protein LOC102615057 isoform X3 [Citrus sinensis]
Cs_ont_9g013690	2.49569	3.55435	2.26513	0.3456	1.26078	0.487871	-1.68325	0.00192242	down	[B]	Chromatin structure and dynamics	Molecular Function: four-way junction DNA binding (GO:0000400);; Molecular Function: DNA-binding transcription factor activity (GO:0003700);; Cellular Component: nucleus (GO:0005634);; Biological Process: transcription, DNA-templated (GO:0006351);; Biological Process: regulation of transcription, DNA-templated (GO:0006355);; Molecular Function: transcription factor binding (GO:0008134);; Biologic…	--|0.0|cit:102613632|hypothetical protein	[K]	Transcription	ARID/BRIGHT DNA binding domain;; HMG (high mobility group) box;; HMG-box domain	High mobility group B protein 15 OS=Arabidopsis thaliana OX=3702 GN=HMGB15 PE=2 SV=1	XP_006493050.1 high mobility group B protein 15 [Citrus sinensis]
Cs_ont_7g004590	14.9872	20.0176	13.0821	3.87322	9.68721	4.00707	-1.20413	0.00193178	down	[I]	Lipid transport and metabolism	Molecular Function: 2-acylglycerol O-acyltransferase activity (GO:0003846);; Molecular Function: lysophospholipase activity (GO:0004622);; Cellular Component: endoplasmic reticulum (GO:0005783);; Cellular Component: Golgi apparatus (GO:0005794);; Cellular Component: plasma membrane (GO:0005886);; Biological Process: lipid metabolic process (GO:0006629);; Biological Process: response to oxidative …	K01054|0.0|cit:102618728|K01054 MGLL; acylglycerol lipase [EC:3.1.1.23]	[I]	Lipid transport and metabolism	Serine aminopeptidase, S33;; alpha/beta hydrolase fold;; Prolyl oligopeptidase family;; Alpha/beta hydrolase family	Caffeoylshikimate esterase OS=Arabidopsis thaliana OX=3702 GN=CSE PE=1 SV=1	XP_006486010.1 caffeoylshikimate esterase-like [Citrus sinensis]
Cs_ont_9g026120	6.44363	12.0269	6.702	1.56043	4.49646	1.56255	-1.47888	0.00194501	down	--	--	Molecular Function: nucleic acid binding (GO:0003676);; Biological Process: nucleobase-containing compound metabolic process (GO:0006139);; Molecular Function: methyltransferase activity (GO:0008168);;	--|0.0|cit:102623892|hypothetical protein	[K]	Transcription	MT-A70	Methyltransferase-like protein 1 OS=Arabidopsis thaliana OX=3702 GN=EMB1691 PE=2 SV=1	XP_006490439.1 methyltransferase-like protein 1 [Citrus sinensis]
Cs_ont_8g011970	6.43119	6.93661	6.60261	2.46746	4.05256	1.61944	-1.04214	0.00195465	down	[R]	General function prediction only	--	K06927|0.0|cit:102624743|K06927 DPH6; diphthine-ammonia ligase [EC:6.3.1.14]	[J]	Translation, ribosomal structure and biogenesis	Diphthamide synthase;; Endoribonuclease L-PSP	--	XP_006470926.1 diphthine--ammonia ligase isoform X1 [Citrus sinensis]
Cs_ont_2g033070	6.47348	12.2747	7.94479	1.14616	4.37437	1.16564	-1.75893	0.00195465	down	--	--	Molecular Function: core promoter sequence-specific DNA binding (GO:0001046);; Molecular Function: transcriptional activator activity, RNA polymerase II transcription regulatory region sequence-specific DNA binding (GO:0001228);; Molecular Function: DNA-binding transcription factor activity (GO:0003700);; Cellular Component: nucleus (GO:0005634);; Biological Process: regulation of transcription, …	--|0.0|cit:102625251|hypothetical protein	--	--	Helix-loop-helix DNA-binding domain	Transcription factor bHLH122 OS=Arabidopsis thaliana OX=3702 GN=BHLH122 PE=1 SV=1	XP_024949417.1 transcription factor bHLH122 [Citrus sinensis]
Cs_ont_5g000600	1.95152	4.07041	1.51683	0.417287	0.878466	0.280188	-1.96877	0.00195531	down	--	--	--	K10640|0.0|cit:102625474|K10640 RNF25; E3 ubiquitin-protein ligase RNF25 [EC:2.3.2.27]	--	--	RWD domain;; Ring finger domain	--	XP_006464417.1 uncharacterized protein LOC102625474 [Citrus sinensis]
Cs_ont_3g013780	2.47871	4.48565	1.78548	0.216881	1.12294	0.273491	-2.0465	0.00195531	down	[R]	General function prediction only	Molecular Function: nucleotide binding (GO:0000166);; Molecular Function: RNA binding (GO:0003723);; Cellular Component: nucleus (GO:0005634);; Biological Process: transcription, DNA-templated (GO:0006351);; Biological Process: regulation of transcription, DNA-templated (GO:0006355);; Molecular Function: zinc ion binding (GO:0008270);;	K13093|0.0|cit:102610862|K13093 HTATSF1; HIV Tat-specific factor 1	[K]	Transcription	RNA recognition motif. (a.k.a. RRM, RBD, or RNP domain);; GYF domain 2	Transcription initiation factor TFIID subunit 15 OS=Arabidopsis thaliana OX=3702 GN=TAF15 PE=1 SV=1	XP_006472250.1 splicing factor U2AF-associated protein 2 [Citrus sinensis]
Cs_ont_2g001840	2.46072	4.28146	2.48449	0.8091	1.678	0.846319	-1.22992	0.00196159	down	[G]	Carbohydrate transport and metabolism	Molecular Function: glycogen (starch) synthase activity (GO:0004373);; Molecular Function: starch synthase activity (GO:0009011);; Cellular Component: amyloplast (GO:0009501);; Cellular Component: chloroplast (GO:0009507);; Biological Process: starch biosynthetic process (GO:0019252);; Molecular Function: alpha-1,4-glucan synthase activity (GO:0033201);; Molecular Function: starch binding (GO:200…	K00703|0.0|cit:102629511|K00703 glgA; starch synthase [EC:2.4.1.21]	--	--	Starch/carbohydrate-binding module (family 53);; Starch synthase catalytic domain;; Glycosyltransferase Family 4;; Glycosyl transferases group 1	Soluble starch synthase 3, chloroplastic/amyloplastic OS=Solanum tuberosum OX=4113 GN=SS3 PE=1 SV=1	XP_006467431.1 starch synthase 3, chloroplastic/amyloplastic isoform X2 [Citrus sinensis]
Cs_ont_5g004050	2.00679	4.36307	2.36079	0.504233	1.42201	0.56466	-1.55553	0.00197316	down	--	--	Cellular Component: plasma membrane (GO:0005886);; Cellular Component: chloroplast (GO:0009507);;	--|0.0|cit:102630610|hypothetical protein	--	--	--	Uncharacterized protein At5g41620 OS=Arabidopsis thaliana OX=3702 GN=At5g41620 PE=2 SV=2	XP_006491217.1 uncharacterized protein At5g41620 [Citrus sinensis]
Cs_ont_4g025160	6.9878	16.0494	5.26367	0.914714	3.39279	0.48022	-2.32209	0.00197328	down	--	--	Biological Process: mRNA splicing, via spliceosome (GO:0000398);; Molecular Function: RNA binding (GO:0003723);; Molecular Function: ATP-dependent RNA helicase activity (GO:0004004);; Molecular Function: ATP binding (GO:0005524);; Cellular Component: nucleus (GO:0005634);; Biological Process: regulation of gene expression (GO:0010468);; Biological Process: RNA secondary structure unwinding (GO:00…	--|0.0|cit:102611567|hypothetical protein	[Y]	Nuclear structure	SRP40, C-terminal domain	DEAD-box ATP-dependent RNA helicase 42 OS=Arabidopsis thaliana OX=3702 GN=RH42 PE=1 SV=2	XP_006474290.1 suppressor protein SRP40 isoform X1 [Citrus sinensis]
Cs_ont_1g003950	13.3524	22.1783	11.5961	3.23576	8.3941	2.84932	-1.45433	0.00198142	down	--	--	Molecular Function: ATP binding (GO:0005524);; Cellular Component: chloroplast stroma (GO:0009570);;	--|1e-167|cit:102615831|hypothetical protein	[S]	Function unknown	--	Protein Ycf2 (Fragment) OS=Oenothera picensis OX=3946 GN=ycf2 PE=3 SV=1	XP_006464551.1 enolase-phosphatase E1-like [Citrus sinensis]
Cs_ont_5g019650	0.491042	0.809187	0.328217	0.064279	0.165441	0.079658	-2.0809	0.00198976	down	[S]	Function unknown	Molecular Function: ATP binding (GO:0005524);; Biological Process: defense response (GO:0006952);; Biological Process: signal transduction (GO:0007165);; Molecular Function: ADP binding (GO:0043531);;	K13459|0.0|cit:102612169|K13459 RPS2; disease resistance protein RPS2	[T]	Signal transduction mechanisms	NB-ARC domain;; Leucine rich repeat	Probable disease resistance protein At1g61180 OS=Arabidopsis thaliana OX=3702 GN=At1g61180 PE=2 SV=2	XP_006478609.1 probable disease resistance protein At5g63020 [Citrus sinensis]
Cs_ont_5g033940	16.21	16.7791	13.7089	6.24843	7.61275	5.08284	-1.00284	0.00203028	down	--	--	Biological Process: leaf senescence (GO:0010150);; Molecular Function: oxidoreductase activity, acting on diphenols and related substances as donors, oxygen as acceptor (GO:0016682);; Molecular Function: metal ion binding (GO:0046872);;	--|3e-48|cit:102615418|hypothetical protein	[QR]	--	non-haem dioxygenase in morphine synthesis N-terminal	Protein SRG1 OS=Arabidopsis thaliana OX=3702 GN=SRG1 PE=2 SV=1	XP_006477804.1 protein SRG1-like [Citrus sinensis]
Cs_ont_2g001060	3.79886	5.05579	3.26644	6.31715	8.0291	10.9498	1.37582	0.00204163	up	--	--	Cellular Component: mitochondrion (GO:0005739);; Cellular Component: integral component of mitochondrial inner membrane (GO:0031305);; Molecular Function: pyruvate transmembrane transporter activity (GO:0050833);; Biological Process: mitochondrial pyruvate transmembrane transport (GO:1902361);;	K22139|5e-36|jcu:105649268|K22139 MPC2; mitochondrial pyruvate carrier 2	[S]	Function unknown	Mitochondrial pyruvate carriers	Mitochondrial pyruvate carrier 4 OS=Arabidopsis thaliana OX=3702 GN=MPC4 PE=3 SV=1	XP_006474998.2 mitochondrial pyruvate carrier 4-like [Citrus sinensis]
Cs_ont_2g035640	5.71743	13.7964	5.20904	1.50867	3.67841	1.6143	-1.58997	0.00204163	down	--	--	Cellular Component: endoplasmic reticulum (GO:0005783);; Biological Process: N-glycan processing (GO:0006491);; Biological Process: defense response to bacterium (GO:0042742);;	K08288|0.0|cit:102627402|K08288 PRKCSH; protein kinase C substrate 80K-H	[T]	Signal transduction mechanisms	Glucosidase II beta subunit-like;; Glucosidase II beta subunit-like protein;; Glucosidase II beta subunit-like protein	Glucosidase 2 subunit beta OS=Arabidopsis thaliana OX=3702 GN=PSL4 PE=2 SV=1	XP_006488957.1 glucosidase 2 subunit beta isoform X1 [Citrus sinensis]
Cs_ont_2g007440	25.6079	37.2615	21.975	5.37927	16.2669	5.39621	-1.4075	0.00204163	down	[RTKL]	--	Molecular Function: protein serine/threonine kinase activity (GO:0004674);; Molecular Function: potassium channel activity (GO:0005267);; Molecular Function: ATP binding (GO:0005524);; Cellular Component: nucleus (GO:0005634);; Cellular Component: cytoplasm (GO:0005737);; Cellular Component: cytosol (GO:0005829);; Cellular Component: plasma membrane (GO:0005886);; Biological Process: response to …	--|0.0|cit:102623686|hypothetical protein	[T]	Signal transduction mechanisms	Protein kinase domain;; Protein tyrosine and serine/threonine kinase;; NAF domain;; Kinase-like	CBL-interacting serine/threonine-protein kinase 23 OS=Arabidopsis thaliana OX=3702 GN=CIPK23 PE=1 SV=1	XP_006468060.1 CBL-interacting serine/threonine-protein kinase 23-like [Citrus sinensis]
Cs_ont_5g030310	5.14516	13.4539	3.95174	0.986421	2.67477	1.19465	-1.931	0.00204163	down	--	--	--	--|0.0|cit:102614232|hypothetical protein	--	--	--	--	XP_006493204.1 uncharacterized protein LOC102614232 [Citrus sinensis]
Cs_ont_7g020960	3.10673	8.36708	2.63937	0.417348	1.75359	0.364029	-2.24373	0.00204163	down	--	--	Cellular Component: nuclear lamina (GO:0005652);; Cellular Component: nucleoplasm (GO:0005654);; Cellular Component: nucleolus (GO:0005730);; Cellular Component: cytoplasm (GO:0005737);; Biological Process: nucleus organization (GO:0006997);; Cellular Component: plasmodesma (GO:0009506);; Cellular Component: nuclear membrane (GO:0031965);;	K14766|0.0|cit:102621586|K14766 NOP14; nucleolar protein 14	[J]	Translation, ribosomal structure and biogenesis	Nop14-like family	Protein CROWDED NUCLEI 3 OS=Arabidopsis thaliana OX=3702 GN=CRWN3 PE=1 SV=1	XP_006484246.1 nucleolar protein 14 [Citrus sinensis]
Cs_ont_8g010190	4.53038	6.16284	4.13593	1.07721	2.95595	1.08245	-1.29509	0.0020557	down	[F]	Nucleotide transport and metabolism	Molecular Function: aldehyde oxidase activity (GO:0004031);; Molecular Function: iron ion binding (GO:0005506);; Cellular Component: cytosol (GO:0005829);; Molecular Function: electron transfer activity (GO:0009055);; Biological Process: abscisic acid biosynthetic process (GO:0009688);; Biological Process: auxin biosynthetic process (GO:0009851);; Molecular Function: oxidoreductase activity, acti…	K09842|0.0|cit:102577956|K09842 AAO3; abscisic-aldehyde oxidase [EC:1.2.3.14]	[F]	Nucleotide transport and metabolism	Molybdopterin-binding domain of aldehyde dehydrogenase;; Gamma tubulin complex component C-terminal;; FAD binding domain in molybdopterin dehydrogenase;; Aldehyde oxidase and xanthine dehydrogenase, a/b hammerhead domain;; [2Fe-2S] binding domain;; Gamma tubulin complex component N-terminal;; CO dehydrogenase flavoprotein C-terminal domain	Indole-3-acetaldehyde oxidase OS=Arabidopsis thaliana OX=3702 GN=AAO1 PE=1 SV=2	XP_015388705.1 abscisic-aldehyde oxidase isoform X3 [Citrus sinensis]
Cs_ont_9g008410	6.80919	14.3877	5.21189	1.13261	3.9032	1.50942	-1.71644	0.0020557	down	[RTKL]	--	Molecular Function: protein serine/threonine kinase activity (GO:0004674);; Molecular Function: ATP binding (GO:0005524);; Cellular Component: intracellular (GO:0005622);; Molecular Function: kinase activity (GO:0016301);; Biological Process: peptidyl-serine phosphorylation (GO:0018105);; Biological Process: intracellular signal transduction (GO:0035556);; Molecular Function: metal ion binding (G…	K08790|0.0|cit:102627318|K08790 STK38; serine/threonine kinase 38 [EC:2.7.11.1]	[R]	General function prediction only	Protein kinase domain;; Protein tyrosine and serine/threonine kinase;; Protein kinase C terminal domain	Probable serine/threonine protein kinase IRE3 OS=Arabidopsis thaliana OX=3702 GN=IRE3 PE=2 SV=1	XP_024958554.1 serine/threonine-protein kinase tricorner [Citrus sinensis]
Cs_ont_3g019230	6.20235	11.8159	7.44599	1.49442	4.29318	1.36105	-1.58599	0.00206487	down	[C]	Energy production and conversion	Molecular Function: oxidoreductase activity (GO:0016491);;	--|0.0|cit:102609165|hypothetical protein	[C]	Energy production and conversion	Aldo/keto reductase family	Probable aldo-keto reductase 1 OS=Glycine max OX=3847 GN=AKR1 PE=2 SV=1	XP_006471654.1 probable aldo-keto reductase 1 isoform X3 [Citrus sinensis]
Cs_ont_7g004770	6.49577	10.3945	6.90476	1.75126	4.63094	1.55452	-1.32488	0.00206706	down	--	--	Molecular Function: nucleotide binding (GO:0000166);; Molecular Function: RNA binding (GO:0003723);; Cellular Component: nucleolus (GO:0005730);; Biological Process: rRNA processing (GO:0006364);; Molecular Function: nucleosome binding (GO:0031491);;	--|0.0|cit:102613001|hypothetical protein	--	--	--	Nucleolin 2 OS=Arabidopsis thaliana OX=3702 GN=NUCL2 PE=1 SV=1	XP_024957255.1 uncharacterized protein LOC102613001 [Citrus sinensis]
Cs_ont_8g002640	35.4211	52.2671	35.2094	11.7143	25.1962	10.7765	-1.1079	0.00206706	down	--	--	Molecular Function: nucleic acid binding (GO:0003676);; Cellular Component: nucleus (GO:0005634);; Cellular Component: cytoplasm (GO:0005737);; Molecular Function: zinc ion binding (GO:0008270);;	--|1e-100|cit:102618569|hypothetical protein	[S]	Function unknown	Zinc knuckle	CAX-interacting protein 4 OS=Arabidopsis thaliana OX=3702 GN=CXIP4 PE=1 SV=2	XP_024957760.1 CAX-interacting protein 4 [Citrus sinensis]
Cs_ont_7g016560	6.04121	10.0822	8.27493	2.40041	4.61083	1.87324	-1.20092	0.00207593	down	--	--	Biological Process: fatty acid biosynthetic process (GO:0006633);; Cellular Component: chloroplast (GO:0009507);; Cellular Component: chloroplast stroma (GO:0009570);; Molecular Function: acyl-[acyl-carrier-protein] desaturase activity (GO:0045300);; Molecular Function: metal ion binding (GO:0046872);;	K03921|0.0|cit:102626031|K03921 FAB2; acyl-[acyl-carrier-protein] desaturase [EC:1.14.19.2 1.14.19.11 1.14.19.26]	--	--	Fatty acid desaturase	Stearoyl-[acyl-carrier-protein] 9-desaturase 5, chloroplastic OS=Arabidopsis thaliana OX=3702 GN=S-ACP-DES5 PE=1 SV=1	XP_006484762.1 stearoyl-[acyl-carrier-protein] 9-desaturase 5, chloroplastic-like isoform X1 [Citrus sinensis]
Cs_ont_7g015150	0.246922	0.455991	0.248726	0.042696	0.078028	0.083245	-1.87838	0.00207593	down	--	--	Cellular Component: 1,3-beta-D-glucan synthase complex (GO:0000148);; Molecular Function: 1,3-beta-D-glucan synthase activity (GO:0003843);; Biological Process: (1->3)-beta-D-glucan biosynthetic process (GO:0006075);; Biological Process: regulation of cell shape (GO:0008360);; Cellular Component: integral component of membrane (GO:0016021);; Biological Process: cell wall organization (GO:0071555)…	K11000|0.0|cit:102610094|K11000 CALS; callose synthase [EC:2.4.1.-]	[M]	Cell wall/membrane/envelope biogenesis	1,3-beta-glucan synthase component;; 1,3-beta-glucan synthase subunit FKS1, domain-1;; Vta1 like	Callose synthase 7 OS=Arabidopsis thaliana OX=3702 GN=CALS7 PE=3 SV=3	XP_024956968.1 callose synthase 7-like isoform X7 [Citrus sinensis]
Cs_ont_6g011970	5.51675	8.88823	4.97777	1.51883	3.65318	1.47941	-1.2871	0.00208019	down	--	--	Cellular Component: spliceosomal complex (GO:0005681);; Biological Process: mRNA processing (GO:0006397);; Biological Process: RNA splicing (GO:0008380);; Cellular Component: nuclear speck (GO:0016607);;	--|0.0|cit:102614062|hypothetical protein	[T]	Signal transduction mechanisms	Cactus-binding C-terminus of cactin protein;; Conserved mid region of cactin;; FHA domain	Cactin OS=Arabidopsis thaliana OX=3702 GN=CTN PE=1 SV=1	XP_015386766.1 cactin [Citrus sinensis]
Cs_ont_3g009860	4.46032	8.33042	3.74322	1.12023	2.78305	1.37522	-1.38375	0.00209234	down	[T]	Signal transduction mechanisms	Molecular Function: actin monomer binding (GO:0003785);; Molecular Function: ATP binding (GO:0005524);; Cellular Component: plasma membrane (GO:0005886);; Molecular Function: phosphatidylinositol phosphate kinase activity (GO:0016307);; Molecular Function: 1-phosphatidylinositol-4-phosphate 5-kinase activity (GO:0016308);; Molecular Function: actin filament binding (GO:0051015);;	K00889|0.0|cit:102612552|K00889 PIP5K; 1-phosphatidylinositol-4-phosphate 5-kinase [EC:2.7.1.68]	[T]	Signal transduction mechanisms	Phosphatidylinositol-4-phosphate 5-Kinase;; MORN repeat	Phosphatidylinositol 4-phosphate 5-kinase 1 OS=Arabidopsis thaliana OX=3702 GN=PIP5K1 PE=1 SV=1	XP_006472714.1 phosphatidylinositol 4-phosphate 5-kinase 1 [Citrus sinensis]
Cs_ont_8g007910	37.5969	53.9042	34.0735	7.8335	24.3508	11.0475	-1.28963	0.00209234	down	[K]	Transcription	Cellular Component: nucleus (GO:0005634);; Cellular Component: cytoplasm (GO:0005737);; Biological Process: transcription, DNA-templated (GO:0006351);; Biological Process: regulation of transcription, DNA-templated (GO:0006355);; Molecular Function: sequence-specific DNA binding (GO:0043565);;	K02326|4e-90|cit:102618948|K02326 POLE3; DNA polymerase epsilon subunit 3 [EC:2.7.7.7]	[K]	Transcription	Histone-like transcription factor (CBF/NF-Y) and archaeal histone;; Core histone H2A/H2B/H3/H4	Nuclear transcription factor Y subunit B-8 OS=Oryza sativa subsp. japonica OX=39947 GN=NFYB8 PE=1 SV=1	XP_024957740.1 DNA polymerase epsilon subunit 3 isoform X3 [Citrus sinensis]
Cs_ont_6g002940	1.65928	2.63623	1.02025	0.283642	0.464852	0.237792	-1.70939	0.00209234	down	[Q]	Secondary metabolites biosynthesis, transport and catabolism	Molecular Function: monooxygenase activity (GO:0004497);; Molecular Function: iron ion binding (GO:0005506);; Cellular Component: integral component of membrane (GO:0016021);; Molecular Function: oxidoreductase activity, acting on paired donors, with incorporation or reduction of molecular oxygen (GO:0016705);; Molecular Function: heme binding (GO:0020037);;	K09590|0.0|cit:102613870|K09590 CYP85A1; brassinosteroid-6-oxidase 1 [EC:1.14.-.-]	[QI]	--	Cytochrome P450	Cytochrome P450 85A OS=Phaseolus vulgaris OX=3885 GN=BA13 PE=3 SV=2	XP_006482426.1 cytochrome P450 85A [Citrus sinensis]
Cs_ont_1g004570	1.55191	1.69518	1.46348	0.255467	0.738624	0.443591	-1.35934	0.00209367	down	[R]	General function prediction only	Cellular Component: nucleus (GO:0005634);; Molecular Function: methyltransferase activity (GO:0008168);; Biological Process: vegetative to reproductive phase transition of meristem (GO:0010228);; Molecular Function: histone binding (GO:0042393);; Cellular Component: Set1C/COMPASS complex (GO:0048188);;	--|0.0|cit:102606796|hypothetical protein	[S]	Function unknown	WD domain, G-beta repeat;; Anaphase-promoting complex subunit 4 WD40 domain	COMPASS-like H3K4 histone methylase component WDR5A OS=Arabidopsis thaliana OX=3702 GN=WDR5A PE=1 SV=1	XP_006464609.1 WD repeat-containing protein 44-like isoform X1 [Citrus sinensis]
Cs_ont_1g025380	1.55872	1.13296	0.990844	0.205776	0.054029	0.169517	-2.46407	0.00213092	down	--	--	Molecular Function: peroxidase activity (GO:0004601);; Cellular Component: extracellular region (GO:0005576);; Biological Process: response to oxidative stress (GO:0006979);; Molecular Function: heme binding (GO:0020037);; Biological Process: hydrogen peroxide catabolic process (GO:0042744);; Molecular Function: metal ion binding (GO:0046872);;	K00430|0.0|cit:102608175|K00430 E1.11.1.7; peroxidase [EC:1.11.1.7]	--	--	Peroxidase	Peroxidase 10 OS=Arabidopsis thaliana OX=3702 GN=PER10 PE=1 SV=1	XP_006466643.1 peroxidase 10-like [Citrus sinensis]
Cs_ont_5g013040	18.5222	27.0432	16.3283	3.49694	11.8278	3.95662	-1.45269	0.00217586	down	--	--	--	--|0.0|cit:102618918|hypothetical protein	--	--	Domain of unknown function (DUF4378);; Protein of unknown function (DUF3741);; DUF761-associated sequence motif	--	XP_006480168.1 uncharacterized protein LOC102618918 isoform X1 [Citrus sinensis]
Cs_ont_8g025740	0.511402	1.60141	0.34334	0.08871	0.174032	0.047334	-2.46693	0.00218692	down	--	--	Molecular Function: DNA binding (GO:0003677);; Molecular Function: DNA-binding transcription factor activity (GO:0003700);; Cellular Component: nucleus (GO:0005634);; Biological Process: transcription, DNA-templated (GO:0006351);; Molecular Function: zinc ion binding (GO:0008270);; Molecular Function: sequence-specific DNA binding (GO:0043565);; Biological Process: positive regulation of transcri…	--|0.0|cit:102620589|hypothetical protein	[R]	General function prediction only	PHD-finger;; Homeodomain;; Homeobox KN domain	Homeobox protein HAT3.1 OS=Arabidopsis thaliana OX=3702 GN=HAT3.1 PE=1 SV=3	XP_006486963.1 homeobox protein HAT3.1 [Citrus sinensis]
Cs_ont_1g027720	2.8518	5.5862	1.94453	0.759812	1.44795	0.429908	-1.70958	0.00219792	down	[R]	General function prediction only	--	--|0.0|cit:102612409|hypothetical protein	[A]	RNA processing and modification	RNA recognition motif. (a.k.a. RRM, RBD, or RNP domain);; RNA recognition motif	Heterogeneous nuclear ribonucleoprotein Q OS=Arabidopsis thaliana OX=3702 GN=LIF2 PE=1 SV=1	XP_006466924.1 heterogeneous nuclear ribonucleoprotein Q-like [Citrus sinensis]
Cs_ont_9g005520	4.25338	7.30614	3.78423	0.847459	2.73043	1.22881	-1.42096	0.00219792	down	--	--	Molecular Function: histone acetyltransferase activity (GO:0004402);; Cellular Component: nucleus (GO:0005634);; Biological Process: transcription, DNA-templated (GO:0006351);; Biological Process: regulation of transcription, DNA-templated (GO:0006355);; Molecular Function: zinc ion binding (GO:0008270);; Cellular Component: plasmodesma (GO:0009506);; Molecular Function: double-stranded methylate…	--|0.0|cit:102627500|hypothetical protein	--	--	Tify domain binding domain;; PHD-finger	Increased DNA methylation 1 OS=Arabidopsis thaliana OX=3702 GN=IDM1 PE=1 SV=1	XP_006489381.1 uncharacterized protein LOC102627500 [Citrus sinensis]
Cs_ont_1g006790	2.42883	6.22979	2.25937	0.332533	1.44042	0.355262	-2.08197	0.00220964	down	[D]	Cell cycle control, cell division, chromosome partitioning	Cellular Component: vacuolar membrane (GO:0005774);;	--|0.0|cit:102621594|hypothetical protein	--	--	KIP1-like protein	Protein NETWORKED 4A OS=Arabidopsis thaliana OX=3702 GN=NET4A PE=2 SV=1	XP_006464952.1 protein NETWORKED 4B-like isoform X1 [Citrus sinensis]
Cs_ont_8g025940	7.55489	11.0524	6.82026	1.99183	4.46599	1.33643	-1.45677	0.00222445	down	--	--	Molecular Function: procollagen-proline 4-dioxygenase activity (GO:0004656);; Molecular Function: iron ion binding (GO:0005506);; Cellular Component: endoplasmic reticulum membrane (GO:0005789);; Cellular Component: Golgi apparatus (GO:0005794);; Cellular Component: integral component of membrane (GO:0016021);; Molecular Function: L-ascorbic acid binding (GO:0031418);;	K00472|0.0|cit:102615941|K00472 P4HA; prolyl 4-hydroxylase [EC:1.14.11.2]	[E]	Amino acid transport and metabolism	2OG-Fe(II) oxygenase superfamily;; 2OG-Fe(II) oxygenase superfamily	Probable prolyl 4-hydroxylase 9 OS=Arabidopsis thaliana OX=3702 GN=P4H9 PE=2 SV=1	XP_006486947.1 probable prolyl 4-hydroxylase 9 [Citrus sinensis]
Cs_ont_5g040250	8.55317	12.6565	9.2684	2.29069	6.22873	2.71218	-1.21596	0.00223034	down	--	--	Cellular Component: nucleus (GO:0005634);; Biological Process: transcription, DNA-templated (GO:0006351);; Biological Process: regulation of transcription, DNA-templated (GO:0006355);; Molecular Function: methyl-CpG binding (GO:0008327);;	--|0.0|cit:102622266|hypothetical protein	--	--	Methyl-CpG binding domain	Methyl-CpG-binding domain-containing protein 13 OS=Arabidopsis thaliana OX=3702 GN=MBD13 PE=2 SV=1	XP_024954227.1 uncharacterized protein LOC102622266 isoform X1 [Citrus sinensis]
Cs_ont_8g006180	23.563	46.4098	71.6684	15.3684	17.2983	11.513	-1.39039	0.00223532	down	[P]	Inorganic ion transport and metabolism	Molecular Function: superoxide dismutase activity (GO:0004784);; Cellular Component: chloroplast (GO:0009507);; Molecular Function: metal ion binding (GO:0046872);;	K04565|1e-167|cit:102626642|K04565 SOD1; superoxide dismutase, Cu-Zn family [EC:1.15.1.1]	[P]	Inorganic ion transport and metabolism	Copper/zinc superoxide dismutase (SODC)	Superoxide dismutase [Cu-Zn], chloroplastic OS=Petunia hybrida OX=4102 GN=SODCP PE=2 SV=1	XP_006488000.1 superoxide dismutase [Cu-Zn], chloroplastic [Citrus sinensis]
Cs_ont_8g006810	2.08692	3.43286	1.71183	0.368105	1.24408	0.462033	-1.56843	0.0022441	down	--	--	Cellular Component: nucleus (GO:0005634);; Biological Process: transcription, DNA-templated (GO:0006351);; Biological Process: regulation of transcription, DNA-templated (GO:0006355);; Molecular Function: zinc ion binding (GO:0008270);; Cellular Component: chloroplast outer membrane (GO:0009707);; Biological Process: chloroplast-nucleus signaling pathway (GO:0010019);; Cellular Component: integra…	--|0.0|cit:102614180|hypothetical protein	[BK]	--	DDT domain;; PHD-finger;; WSTF, HB1, Itc1p, MBD9 motif 1	DDT domain-containing protein PTM OS=Arabidopsis thaliana OX=3702 GN=PTM PE=1 SV=1	XP_006484964.1 DDT domain-containing protein PTM-like isoform X1 [Citrus sinensis]
Cs_ont_5g049670	1.67082	3.43319	1.43775	0.183134	0.857391	0.149114	-2.23698	0.00225041	down	--	--	--	--|0.0|cit:102629005|hypothetical protein	--	--	Ring finger domain;; Zinc finger, C3HC4 type (RING finger)	Uncharacterized protein At4g10930 OS=Arabidopsis thaliana OX=3702 GN=At4g10930 PE=2 SV=1	XP_006476362.1 uncharacterized protein At4g10930 isoform X1 [Citrus sinensis]
Cs_ont_2g005620	2.0431	2.55706	3.98974	5.68862	4.7208	6.39486	1.28051	0.00226212	up	[E]	Amino acid transport and metabolism	Molecular Function: serine-type carboxypeptidase activity (GO:0004185);; Cellular Component: extracellular region (GO:0005576);; Cellular Component: vacuole (GO:0005773);; Biological Process: proteolysis involved in cellular protein catabolic process (GO:0051603);;	K16297|0.0|cit:102615758|K16297 SCPL-II; serine carboxypeptidase-like clade II [EC:3.4.16.-]	[OE]	--	Serine carboxypeptidase	Serine carboxypeptidase-like 31 OS=Arabidopsis thaliana OX=3702 GN=SCPL31 PE=2 SV=2	XP_006467848.1 serine carboxypeptidase-like 31 [Citrus sinensis]
Cs_ont_1g026270	40.5118	122.741	114.8	23.6732	40.2893	21.5836	-1.42282	0.00228039	down	--	--	Molecular Function: DNA-binding transcription factor activity (GO:0003700);; Cellular Component: nucleus (GO:0005634);; Biological Process: transcription, DNA-templated (GO:0006351);; Biological Process: response to auxin (GO:0009733);; Molecular Function: sequence-specific DNA binding (GO:0043565);;	K09338|1e-165|cit:102614585|K09338 HD-ZIP; homeobox-leucine zipper protein	[K]	Transcription	Homeodomain;; Homeobox KN domain	Homeobox-leucine zipper protein ATHB-40 OS=Arabidopsis thaliana OX=3702 GN=ATHB-40 PE=2 SV=3	XP_006466750.1 homeobox-leucine zipper protein ATHB-40 [Citrus sinensis]
Cs_ont_3g007180	0.634527	1.18455	0.568165	0.208625	0.327953	0.150368	-1.47321	0.00228869	down	--	--	--	--|0.0|cit:102619379|hypothetical protein	--	--	--	--	XP_006473075.2 uncharacterized protein LOC102619379 isoform X1 [Citrus sinensis]
Cs_ont_2g008600	21.7839	37.8624	14.3341	3.8591	12.1477	3.53944	-1.68225	0.00229449	down	--	--	Molecular Function: transporter activity (GO:0005215);; Cellular Component: nucleus (GO:0005634);; Cellular Component: cytosol (GO:0005829);; Cellular Component: plasma membrane (GO:0005886);; Biological Process: cell cycle (GO:0007049);; Molecular Function: lipid binding (GO:0008289);; Cellular Component: integral component of membrane (GO:0016021);; Biological Process: cell division (GO:0051301…	--|0.0|cit:102624830|hypothetical protein	[I]	Lipid transport and metabolism	CRAL/TRIO domain;; CRAL/TRIO, N-terminal domain	Patellin-4 OS=Arabidopsis thaliana OX=3702 GN=PATL4 PE=1 SV=2	XP_006468362.1 patellin-4 [Citrus sinensis]
Cs_ont_4g014720	2.99961	6.44847	2.63381	0.459978	1.80344	0.463003	-1.91635	0.00229562	down	--	--	Cellular Component: ESCRT I complex (GO:0000813);; Molecular Function: mRNA binding (GO:0003729);; Cellular Component: nucleus (GO:0005634);; Biological Process: protein transport (GO:0015031);; Cellular Component: late endosome membrane (GO:0031902);; Biological Process: multivesicular body assembly (GO:0036258);; Molecular Function: ubiquitin binding (GO:0043130);; Molecular Function: metal ion…	--|0.0|cit:102622186|hypothetical protein	[TU]	--	FYVE zinc finger	Protein FREE1 OS=Arabidopsis thaliana OX=3702 GN=FREE1 PE=1 SV=1	XP_006464743.1 uncharacterized protein LOC102622186 [Citrus sinensis]
Cs_ont_1g002560	1.0302	1.78172	1.40056	0.210239	0.590788	0.457454	-1.45991	0.00229933	down	--	--	Molecular Function: iron ion binding (GO:0005506);; Cellular Component: endoplasmic reticulum (GO:0005783);; Cellular Component: endoplasmic reticulum membrane (GO:0005789);; Biological Process: wax biosynthetic process (GO:0010025);; Cellular Component: integral component of membrane (GO:0016021);; Molecular Function: heme binding (GO:0020037);; Molecular Function: midchain alkane hydroxylase ac…	--|0.0|cit:102630336|hypothetical protein	[QI]	--	Cytochrome P450	Alkane hydroxylase MAH1 OS=Arabidopsis thaliana OX=3702 GN=CYP96A15 PE=2 SV=1	XP_006495173.1 alkane hydroxylase MAH1-like [Citrus sinensis]
Cs_ont_4g018940	7.10584	10.3292	6.454	2.40168	4.5806	1.99265	-1.14635	0.00231457	down	[RTKL]	--	Molecular Function: calmodulin-dependent protein kinase activity (GO:0004683);; Molecular Function: calcium ion binding (GO:0005509);; Molecular Function: calmodulin binding (GO:0005516);; Molecular Function: ATP binding (GO:0005524);; Cellular Component: nucleus (GO:0005634);; Cellular Component: cytoplasm (GO:0005737);; Cellular Component: plasma membrane (GO:0005886);; Biological Process: sign…	K13412|0.0|dzi:111286985|K13412 CPK; calcium-dependent protein kinase [EC:2.7.11.1]	[T]	Signal transduction mechanisms	Protein kinase domain;; EF hand;; Protein tyrosine and serine/threonine kinase;; EF-hand domain pair;; EF-hand domain;; EF-hand domain pair;; EF hand;; Cytoskeletal-regulatory complex EF hand;; Secreted protein acidic and rich in cysteine Ca binding region;; EF-hand domain	Calcium-dependent protein kinase 9 OS=Arabidopsis thaliana OX=3702 GN=CPK9 PE=1 SV=1	XP_006467440.1 calcium-dependent protein kinase 21-like [Citrus sinensis]
Cs_ont_1g000440	14.5946	21.3094	13.7497	3.54246	9.69808	3.71149	-1.30419	0.00232021	down	--	--	Cellular Component: plasma membrane (GO:0005886);; Cellular Component: anchored component of membrane (GO:0031225);; Molecular Function: nutrient reservoir activity (GO:0045735);;	--|0.0|cit:102616812|hypothetical protein	--	--	--	50 kDa gamma-zein OS=Zea mays OX=4577 GN=GRMZM2G138689 PE=1 SV=1	XP_006464225.1 uncharacterized protein LOC102616812 [Citrus sinensis]
Cs_ont_5g033710	45.3431	69.3838	43.4387	11.0332	31.8009	13.747	-1.23527	0.00233055	down	[Q]	Secondary metabolites biosynthesis, transport and catabolism	Molecular Function: monooxygenase activity (GO:0004497);; Molecular Function: iron ion binding (GO:0005506);; Cellular Component: integral component of membrane (GO:0016021);; Molecular Function: oxidoreductase activity, acting on paired donors, with incorporation or reduction of molecular oxygen (GO:0016705);; Molecular Function: heme binding (GO:0020037);;	--|0.0|cit:102610061|hypothetical protein	[QI]	--	Cytochrome P450	Cytochrome P450 CYP72A219 OS=Panax ginseng OX=4054 PE=2 SV=1	XP_006495013.1 cytochrome P450 CYP72A219-like [Citrus sinensis]
Cs_ont_3g014700	28.3099	40.1603	25.724	8.1806	19.5776	10.0636	-1.05681	0.00233055	down	--	--	Biological Process: mRNA processing (GO:0006397);; Biological Process: RNA splicing (GO:0008380);; Cellular Component: precatalytic spliceosome (GO:0071011);;	K12849|0.0|cit:102608987|K12849 PRPF38A; pre-mRNA-splicing factor 38A	[S]	Function unknown	PRP38 family;; Pre-mRNA-splicing factor 38-associated hydrophilic C-term	Pre-mRNA-splicing factor 38 OS=Arabidopsis thaliana OX=3702 GN=PRP38 PE=1 SV=1	XP_006472153.1 pre-mRNA-splicing factor 38 [Citrus sinensis]
Cs_ont_8g013940	81.0287	106.047	76.1888	16.4763	52.5637	15.0067	-1.42501	0.00234304	down	[LKJ]	--	Biological Process: RNA splicing, via transesterification reactions (GO:0000375);; Molecular Function: RNA binding (GO:0003723);; Molecular Function: ATP-dependent RNA helicase activity (GO:0004004);; Molecular Function: ATP binding (GO:0005524);; Cellular Component: nucleus (GO:0005634);; Cellular Component: U5 snRNP (GO:0005682);; Cellular Component: cytoplasm (GO:0005737);; Biological Process:…	K12858|0.0|cit:102628771|K12858 DDX23; ATP-dependent RNA helicase DDX23/PRP28 [EC:3.6.4.13]	[A]	RNA processing and modification	DEAD/DEAH box helicase;; Helicase conserved C-terminal domain	DEAD-box ATP-dependent RNA helicase 21 OS=Arabidopsis thaliana OX=3702 GN=RH21 PE=2 SV=1	XP_006487584.1 DEAD-box ATP-dependent RNA helicase 21-like [Citrus sinensis]
Cs_ont_2g022510	2.05731	3.68245	1.8669	0.369794	1.07928	0.666309	-1.57161	0.00234304	down	[T]	Signal transduction mechanisms	Molecular Function: protein serine/threonine phosphatase activity (GO:0004722);; Molecular Function: metal ion binding (GO:0046872);;	--|0.0|cit:102608973|hypothetical protein	[T]	Signal transduction mechanisms	Protein phosphatase 2C	Probable protein phosphatase 2C 58 OS=Arabidopsis thaliana OX=3702 GN=At4g28400 PE=2 SV=1	XP_006469896.1 probable protein phosphatase 2C 58 isoform X1 [Citrus sinensis]
Cs_ont_4g005920	7.73104	13.7919	6.45998	1.05459	4.33693	1.04308	-1.88683	0.00236355	down	--	--	Cellular Component: nucleus (GO:0005634);; Cellular Component: cytosol (GO:0005829);; Biological Process: transcription, DNA-templated (GO:0006351);; Biological Process: regulation of transcription, DNA-templated (GO:0006355);; Molecular Function: methyl-CpG binding (GO:0008327);;	--|0.0|cit:102611675|hypothetical protein	--	--	Methyl-CpG binding domain	Methyl-CpG-binding domain-containing protein 10 OS=Arabidopsis thaliana OX=3702 GN=MBD10 PE=1 SV=1	XP_006475871.1 methyl-CpG-binding domain-containing protein 11 [Citrus sinensis]
Cs_ont_5g041970	194.996	141.498	147.66	319.245	205.994	271.837	1.04215	0.00238014	up	--	--	--	--|0.0|cit:102618145|hypothetical protein	--	--	Hydrophobic seed protein;; Probable lipid transfer	36.4 kDa proline-rich protein OS=Solanum lycopersicum OX=4081 GN=TPRP-F1 PE=2 SV=1	XP_006477233.1 36.4 kDa proline-rich protein [Citrus sinensis]
Cs_ont_5g041890	1.16432	2.37643	1.17533	0.076947	0.594998	0.173387	-2.27271	0.00239743	down	--	--	--	--|0.0|cit:102619595|hypothetical protein	--	--	Plant protein of unknown function (DUF863)	--	XP_006477238.1 uncharacterized protein LOC102619595 [Citrus sinensis]
Cs_ont_2g016820	9.55426	12.5043	11.2343	1.06479	5.48097	2.17346	-1.70401	0.00239919	down	--	--	--	--|1e-140|cit:102620121|hypothetical protein	--	--	--	--	XP_006469468.1 uncharacterized protein LOC102620121 [Citrus sinensis]
Cs_ont_6g023960	9.04578	13.3726	8.07543	1.8152	5.80477	2.18979	-1.37802	0.00240232	down	[M]	Cell wall/membrane/envelope biogenesis	Molecular Function: glutamine-fructose-6-phosphate transaminase (isomerizing) activity (GO:0004360);; Biological Process: glutamine metabolic process (GO:0006541);; Cellular Component: chloroplast (GO:0009507);; Molecular Function: carbohydrate derivative binding (GO:0097367);; Biological Process: carbohydrate derivative biosynthetic process (GO:1901137);;	K00820|0.0|cit:102627277|K00820 glmS; glutamine---fructose-6-phosphate transaminase (isomerizing) [EC:2.6.1.16]	[M]	Cell wall/membrane/envelope biogenesis	SIS domain;; Glutamine amidotransferase domain;; Glutamine amidotransferase domain	Glutamine--fructose-6-phosphate aminotransferase [isomerizing] OS=Cyanidium caldarium OX=2771 GN=glmS PE=3 SV=3	XP_006480441.1 glutamine--fructose-6-phosphate aminotransferase [isomerizing] 2 isoform X2 [Citrus sinensis]
Cs_ont_4g000950	3.14857	3.9529	4.03989	0.823547	2.18518	1.06783	-1.19964	0.00242333	down	--	--	Biological Process: ubiquitin-dependent protein catabolic process (GO:0006511);; Cellular Component: integral component of membrane (GO:0016021);; Biological Process: protein deubiquitination (GO:0016579);; Molecular Function: thiol-dependent ubiquitinyl hydrolase activity (GO:0036459);; Molecular Function: metal ion binding (GO:0046872);;	K11855|0.0|cit:102607963|K11855 USP36_42; ubiquitin carboxyl-terminal hydrolase 36/42 [EC:3.4.19.12]	[O]	Posttranslational modification, protein turnover, chaperones	Ubiquitin carboxyl-terminal hydrolase;; Ubiquitin carboxyl-terminal hydrolase;; MYND finger	Ubiquitin carboxyl-terminal hydrolase 19 OS=Arabidopsis thaliana OX=3702 GN=UBP19 PE=2 SV=2	XP_006483492.1 ubiquitin carboxyl-terminal hydrolase 18 [Citrus sinensis]
Cs_ont_6g011790	11.4506	16.7507	8.37338	1.47314	6.20305	1.60162	-1.76334	0.00242895	down	[O]	Posttranslational modification, protein turnover, chaperones	Molecular Function: ATP binding (GO:0005524);; Cellular Component: vacuolar membrane (GO:0005774);; Cellular Component: endoplasmic reticulum (GO:0005783);; Cellular Component: endoplasmic reticulum lumen (GO:0005788);; Cellular Component: Golgi apparatus (GO:0005794);; Cellular Component: chloroplast (GO:0009507);;	K09486|0.0|cit:102619809|K09486 HYOU1; hypoxia up-regulated 1	[O]	Posttranslational modification, protein turnover, chaperones	Hsp70 protein	Heat shock 70 kDa protein 17 OS=Arabidopsis thaliana OX=3702 GN=HSP70-17 PE=2 SV=1	XP_024955542.1 heat shock 70 kDa protein 17 isoform X2 [Citrus sinensis]
Cs_ont_1g020940	1.43469	2.94609	0.993938	0.27124	0.643119	0.181599	-1.97236	0.00244886	down	--	--	Molecular Function: DNA-binding transcription factor activity (GO:0003700);; Cellular Component: nucleus (GO:0005634);; Biological Process: transcription, DNA-templated (GO:0006351);; Biological Process: flower development (GO:0009908);; Biological Process: vegetative to reproductive phase transition of meristem (GO:0010228);; Molecular Function: sequence-specific DNA binding (GO:0043565);; Biolo…	--|0.0|cit:102627201|hypothetical protein	[B]	Chromatin structure and dynamics	ATP-utilising chromatin assembly and remodelling N-terminal;; Williams-Beuren syndrome DDT (WSD), D-TOX E motif;; DDT domain;; WSTF, HB1, Itc1p, MBD9 motif 1	Homeobox-DDT domain protein RLT2 OS=Arabidopsis thaliana OX=3702 GN=RLT2 PE=1 SV=1	XP_006466186.1 DDT domain-containing protein DDB_G0282237 isoform X1 [Citrus sinensis]
Cs_ont_3g016580	19.8548	44.7665	15.1938	4.49901	12.1283	3.4571	-1.73932	0.00246389	down	--	--	Cellular Component: cytoplasm (GO:0005737);; Cellular Component: plasmodesma (GO:0009506);; Biological Process: metal ion transport (GO:0030001);; Molecular Function: transition metal ion binding (GO:0046914);; Biological Process: cellular transition metal ion homeostasis (GO:0046916);;	--|0.0|cit:102610755|hypothetical protein	[P]	Inorganic ion transport and metabolism	Heavy-metal-associated domain	Heavy metal-associated isoprenylated plant protein 34 OS=Arabidopsis thaliana OX=3702 GN=HIPP34 PE=2 SV=1	XP_006471994.1 heavy metal-associated isoprenylated plant protein 34 isoform X1 [Citrus sinensis]
Cs_ont_6g009710	3.20679	4.9985	2.47095	0.592124	1.79913	0.67211	-1.55426	0.00249119	down	--	--	--	--|0.0|cit:102609018|hypothetical protein	--	--	--	--	XP_006481626.1 uncharacterized protein LOC102609018 isoform X1 [Citrus sinensis]
Cs_ont_3g031090	1.45164	4.55941	1.56754	0.133775	0.403807	0	-3.52356	0.00249206	down	--	--	--	--|1e-147|cit:102620690|hypothetical protein	--	--	--	--	XP_024952086.1 zinc finger CCCH domain-containing protein 19-like isoform X2 [Citrus sinensis]
Cs_ont_1g029370	1.3421	2.13485	1.0596	0.20495	0.660321	0.390271	-1.57559	0.00252448	down	--	--	--	--|0.0|cit:102630995|hypothetical protein	[U]	Intracellular trafficking, secretion, and vesicular transport	Anaphase-promoting complex subunit 4 WD40 domain;; Lethal giant larvae(Lgl) like, C-terminal	--	XP_006467080.1 uncharacterized protein LOC102630995 [Citrus sinensis]
Cs_ont_7g012650	48.888	101.867	44.3699	13.1005	34.2899	15.8516	-1.365	0.00254153	down	[J]	Translation, ribosomal structure and biogenesis	Cellular Component: cytoplasm (GO:0005737);; Cellular Component: plasma membrane (GO:0005886);; Biological Process: metal ion transport (GO:0030001);; Molecular Function: transition metal ion binding (GO:0046914);; Biological Process: cellular transition metal ion homeostasis (GO:0046916);;	--|0.0|cit:102622829|hypothetical protein	[P]	Inorganic ion transport and metabolism	Heavy-metal-associated domain	Heavy metal-associated isoprenylated plant protein 7 OS=Arabidopsis thaliana OX=3702 GN=HIPP07 PE=1 SV=1	XP_006493230.1 heavy metal-associated isoprenylated plant protein 7 [Citrus sinensis]
Cs_ont_1g006070	2.08216	4.88185	1.28282	0.256932	1.02736	0.34042	-2.05503	0.00254153	down	[KL]	--	Molecular Function: DNA binding (GO:0003677);; Molecular Function: helicase activity (GO:0004386);; Molecular Function: ATP binding (GO:0005524);; Cellular Component: nucleus (GO:0005634);; Biological Process: DNA recombination (GO:0006310);; Biological Process: positive regulation of mitotic recombination (GO:0045951);; Biological Process: response to cadmium ion (GO:0046686);;	K20093|0.0|cit:102613690|K20093 ERCC6L; DNA excision repair protein ERCC-6-like [EC:3.6.4.12]	[KL]	--	SNF2 family N-terminal domain;; Helicase conserved C-terminal domain;; Type III restriction enzyme, res subunit;; P-loop containing NTP hydrolase pore-1	Protein CHROMATIN REMODELING 24 OS=Arabidopsis thaliana OX=3702 GN=CHR24 PE=2 SV=1	XP_006465090.1 protein CHROMATIN REMODELING 24 isoform X1 [Citrus sinensis]
Cs_ont_9g021610	8.35239	16.1604	7.9056	2.02109	5.72658	2.3729	-1.43155	0.00255171	down	--	--	--	--|0.0|cit:102611142|hypothetical protein	--	--	--	--	XP_024958620.1 uncharacterized protein LOC102611142 [Citrus sinensis]
Cs_ont_8g022620	1.91243	4.11826	1.9199	0.655227	1.03476	0.603846	-1.48742	0.00260668	down	[IM]	--	Cellular Component: chloroplast (GO:0009507);; Cellular Component: chloroplast stroma (GO:0009570);; Biological Process: isopentenyl diphosphate biosynthetic process, methylerythritol 4-phosphate pathway (GO:0019288);; Molecular Function: 4-hydroxy-3-methylbut-2-en-1-yl diphosphate synthase activity (GO:0046429);; Molecular Function: metal ion binding (GO:0046872);; Biological Process: dimethylal…	K03527|0.0|cit:102625659|K03527 ispH; 4-hydroxy-3-methylbut-2-en-1-yl diphosphate reductase [EC:1.17.7.4]	--	--	LytB protein	4-hydroxy-3-methylbut-2-enyl diphosphate reductase, chloroplastic OS=Arabidopsis thaliana OX=3702 GN=ISPH PE=2 SV=1	XP_006487206.1 4-hydroxy-3-methylbut-2-enyl diphosphate reductase, chloroplastic-like [Citrus sinensis]
Cs_ont_9g027810	15.0947	21.2376	14.5175	2.47385	9.82089	3.47605	-1.46843	0.00262605	down	[J]	Translation, ribosomal structure and biogenesis	Molecular Function: aminoacyl-tRNA editing activity (GO:0002161);; Molecular Function: valine-tRNA ligase activity (GO:0004832);; Molecular Function: ATP binding (GO:0005524);; Cellular Component: mitochondrion (GO:0005739);; Cellular Component: cytosol (GO:0005829);; Biological Process: valyl-tRNA aminoacylation (GO:0006438);; Cellular Component: chloroplast (GO:0009507);; Biological Process: em…	K01873|0.0|cit:102619798|K01873 VARS; valyl-tRNA synthetase [EC:6.1.1.9]	[J]	Translation, ribosomal structure and biogenesis	tRNA synthetases class I (I, L, M and V);; Anticodon-binding domain of tRNA ligase;; tRNA synthetases class I (M);; Leucyl-tRNA synthetase, Domain 2;; Valyl tRNA synthetase tRNA binding arm	Valine--tRNA ligase, mitochondrial 1 OS=Arabidopsis thaliana OX=3702 GN=TWN2 PE=1 SV=2	XP_006475322.1 valine--tRNA ligase, mitochondrial 1 [Citrus sinensis]
Cs_ont_8g011980	69.5297	78.7684	61.6397	15.7113	45.3793	16.9626	-1.19654	0.00264104	down	--	--	--	K21437|0.0|cit:102624469|K21437 ANKRD13; ankyrin repeat domain-containing protein 13	[R]	General function prediction only	GPCR-chaperone;; Ankyrin repeats (many copies)	--	XP_024952552.1 uncharacterized protein LOC102624469 isoform X1 [Citrus sinensis]
QC_newGene_1864	16.2007	28.4352	11.1187	2.71753	8.51787	1.88053	-1.85392	0.00266924	down	--	--	Molecular Function: nutrient reservoir activity (GO:0045735);;	--|1e-108|cit:102622249|hypothetical protein	[R]	General function prediction only	Casein kinase substrate phosphoprotein PP28	Vicilin-like seed storage protein At2g18540 OS=Arabidopsis thaliana OX=3702 GN=At2g18540 PE=3 SV=1	XP_006495094.1 28 kDa heat- and acid-stable phosphoprotein-like [Citrus sinensis]
Cs_ont_3g008670	1.62847	1.43091	1.64202	0.052232	0.312921	0.401055	-2.27971	0.00267759	down	--	--	Biological Process: transport (GO:0006810);; Cellular Component: chloroplast thylakoid membrane (GO:0009535);; Molecular Function: oxidoreductase activity, acting on NAD(P)H, quinone or similar compound as acceptor (GO:0016655);; Molecular Function: quinone binding (GO:0048038);;	--|1e-152|cit:102627248|hypothetical protein	--	--	Cyanobacterial and plastid NDH-1 subunit M	NAD(P)H-quinone oxidoreductase subunit M, chloroplastic OS=Vitis vinifera OX=29760 GN=ndhM PE=2 SV=1	XP_006472867.1 NAD(P)H-quinone oxidoreductase subunit M, chloroplastic [Citrus sinensis]
Cs_ont_5g049090	1.76468	2.74172	2.19538	0.272892	1.10155	0.313374	-1.76089	0.00269763	down	[R]	General function prediction only	Molecular Function: protein kinase activity (GO:0004672);; Molecular Function: ATP binding (GO:0005524);; Cellular Component: nucleus (GO:0005634);; Biological Process: red, far-red light phototransduction (GO:0009585);; Cellular Component: Cul4-RING E3 ubiquitin ligase complex (GO:0080008);;	K16240|0.0|cit:102621189|K16240 SPA1; protein suppressor of PHYA-105 1	--	--	WD domain, G-beta repeat;; Protein kinase domain;; Anaphase-promoting complex subunit 4 WD40 domain	Protein SPA1-RELATED 2 OS=Arabidopsis thaliana OX=3702 GN=SPA2 PE=1 SV=2	XP_024954151.1 protein SPA1-RELATED 2 [Citrus sinensis]
Cs_ont_5g007280	1.02045	1.70776	0.622897	0.174813	0.437262	0.149905	-1.85446	0.00269998	down	--	--	--	K10728|0.0|cit:102624568|K10728 TOPBP1; topoisomerase (DNA) II binding protein 1	[L]	Replication, recombination and repair	twin BRCT domain;; BRCA1 C Terminus (BRCT) domain;; Regulator of Ty1 transposition protein 107 BRCT domain;; BRCT domain, a BRCA1 C-terminus domain	BRCT domain-containing protein At4g02110 OS=Arabidopsis thaliana OX=3702 GN=At4g02110 PE=4 SV=3	XP_006492314.1 BRCT domain-containing protein At4g02110 isoform X1 [Citrus sinensis]
Cs_ont_4g020970	10.5191	22.4069	8.84535	2.34172	6.93081	2.42477	-1.58641	0.00270651	down	[J]	Translation, ribosomal structure and biogenesis	Cellular Component: DNA-directed RNA polymerase IV complex (GO:0000418);; Cellular Component: DNA-directed RNA polymerase V complex (GO:0000419);; Molecular Function: DNA binding (GO:0003677);; Molecular Function: DNA-directed 5'-3' RNA polymerase activity (GO:0003899);; Biological Process: transcription by RNA polymerase II (GO:0006366);;	K14835|0.0|cit:102620350|K14835 NOP2; 25S rRNA (cytosine2870-C5)-methyltransferase [EC:2.1.1.310]	[A]	RNA processing and modification	16S rRNA methyltransferase RsmB/F;; RNA polymerase Rpb3/Rpb11 dimerisation domain;; RNA polymerase Rpb3/RpoA insert domain;; N-terminal domain of 16S rRNA methyltransferase RsmF	DNA-directed RNA polymerases IV and V subunit 3B OS=Arabidopsis thaliana OX=3702 GN=NRPD3B PE=1 SV=2	XP_024953507.1 25S rRNA (cytosine-C(5))-methyltransferase nop2 [Citrus sinensis]
Cs_ont_1g028840	16.5123	23.0454	15.1162	4.06499	11.4696	5.14863	-1.15488	0.00270894	down	[K]	Transcription	Molecular Function: DNA binding (GO:0003677);; Molecular Function: DNA-directed 5'-3' RNA polymerase activity (GO:0003899);; Cellular Component: DNA-directed RNA polymerase II, core complex (GO:0005665);; Biological Process: transcription by RNA polymerase II (GO:0006366);; Molecular Function: metal ion binding (GO:0046872);;	K03006|0.0|cit:102617026|K03006 RPB1; DNA-directed RNA polymerase II subunit RPB1 [EC:2.7.7.6]	[K]	Transcription	RNA polymerase Rpb1, domain 1;; RNA polymerase Rpb1, domain 5;; RNA polymerase Rpb1, domain 2;; RNA polymerase Rpb1, domain 6;; RNA polymerase Rpb1, domain 7;; RNA polymerase Rpb1, domain 3;; RNA polymerase Rpb1, domain 4;; RNA polymerase Rpb1 C-terminal repeat	DNA-directed RNA polymerase II subunit 1 OS=Arabidopsis thaliana OX=3702 GN=NRPB1 PE=1 SV=3	XP_024954147.1 DNA-directed RNA polymerase II subunit 1 isoform X3 [Citrus sinensis]
Cs_ont_1g017480	0.265756	0.306138	0.339891	0.043301	0.117656	0.044714	-1.83884	0.00270894	down	[V]	Defense mechanisms	Molecular Function: ATP binding (GO:0005524);; Cellular Component: mitochondrion (GO:0005739);; Cellular Component: vacuolar membrane (GO:0005774);; Cellular Component: plasma membrane (GO:0005886);; Biological Process: drug transmembrane transport (GO:0006855);; Cellular Component: chloroplast (GO:0009507);; Biological Process: systemic acquired resistance (GO:0009627);; Biological Process: resp…	--|0.0|cit:102608368|hypothetical protein	[Q]	Secondary metabolites biosynthesis, transport and catabolism	ABC-2 type transporter;; ABC transporter;; Plant PDR ABC transporter associated;; ABC-2 type transporter;; ABC-transporter N-terminal;; AAA domain, putative AbiEii toxin, Type IV TA system;; ATPase family associated with various cellular activities (AAA)	ABC transporter G family member 36 OS=Arabidopsis thaliana OX=3702 GN=ABCG36 PE=1 SV=1	XP_006465686.1 ABC transporter G family member 29-like [Citrus sinensis]
Cs_ont_9g015680	6.41248	10.3094	5.66238	1.55943	4.07286	2.36843	-1.21651	0.00271857	down	[R]	General function prediction only	Cellular Component: endoplasmic reticulum membrane (GO:0005789);; Cellular Component: cytosol (GO:0005829);; Cellular Component: chloroplast outer membrane (GO:0009707);; Biological Process: protein transport (GO:0015031);; Cellular Component: integral component of membrane (GO:0016021);; Biological Process: cytosol to ER transport (GO:0046967);;	--|0.0|cit:102626129|hypothetical protein	[R]	General function prediction only	Tetratricopeptide repeat;; Tetratricopeptide repeat;; TPR repeat	Outer envelope protein 61 OS=Arabidopsis thaliana OX=3702 GN=OEP61 PE=1 SV=1	XP_006487133.1 outer envelope protein 61 isoform X1 [Citrus sinensis]
Cs_ont_8g008930	18.8798	25.7511	19.2465	4.82327	13.3702	6.69405	-1.10909	0.00271857	down	--	--	Molecular Function: nutrient reservoir activity (GO:0045735);;	K13206|0.0|cit:102606659|K13206 CCDC55; coiled-coil domain-containing protein 55	[S]	Function unknown	Coiled-coil domain-containing protein 55 (DUF2040)	Vicilin-like seed storage protein At2g18540 OS=Arabidopsis thaliana OX=3702 GN=At2g18540 PE=3 SV=1	XP_006481529.1 nuclear speckle splicing regulatory protein 1-like [Citrus sinensis]
Cs_ont_5g038950	1.24014	2.08306	1.15729	0.316806	0.812871	0.447509	-1.23207	0.00271857	down	[R]	General function prediction only	Molecular Function: RNA binding (GO:0003723);; Molecular Function: helicase activity (GO:0004386);; Molecular Function: ATP binding (GO:0005524);; Cellular Component: spliceosomal complex (GO:0005681);; Biological Process: mRNA processing (GO:0006397);; Biological Process: RNA splicing (GO:0008380);;	K18663|0.0|cit:102616786|K18663 ASCC3; activating signal cointegrator complex subunit 3 [EC:3.6.4.12]	[A]	RNA processing and modification	Sec63 Brl domain;; DEAD/DEAH box helicase;; Type III restriction enzyme, res subunit;; Helicase conserved C-terminal domain;; AAA domain	DExH-box ATP-dependent RNA helicase DExH14 OS=Arabidopsis thaliana OX=3702 GN=BRR2C PE=2 SV=1	XP_024953771.1 DExH-box ATP-dependent RNA helicase DExH14 [Citrus sinensis]
Cs_ont_7g015470	14.8093	26.1975	11.696	1.93883	8.50099	2.12973	-1.84999	0.00274209	down	--	--	Biological Process: maturation of LSU-rRNA (GO:0000470);; Molecular Function: RNA binding (GO:0003723);; Molecular Function: structural constituent of ribosome (GO:0003735);; Cellular Component: cytosol (GO:0005829);; Biological Process: translation (GO:0006412);; Biological Process: adaxial/abaxial pattern specification (GO:0009955);; Cellular Component: cytosolic large ribosomal subunit (GO:002…	K14775|0.0|cit:102624801|K14775 UTP30; ribosome biogenesis protein UTP30	[S]	Function unknown	Ribosomal protein L1p/L10e family	60S ribosomal protein L10a-2 OS=Arabidopsis thaliana OX=3702 GN=RPL10AB PE=1 SV=1	XP_006484840.1 ribosomal L1 domain-containing protein 1-like [Citrus sinensis]
Cs_ont_5g039210	0.654478	1.58624	0.6622	0.180913	0.362839	0.138322	-1.79716	0.00274209	down	--	--	Biological Process: mRNA splicing, via spliceosome (GO:0000398);; Molecular Function: nucleic acid binding (GO:0003676);; Molecular Function: ATP-dependent RNA helicase activity (GO:0004004);; Molecular Function: ATP binding (GO:0005524);; Cellular Component: spliceosomal complex (GO:0005681);; Cellular Component: cytoplasm (GO:0005737);; Biological Process: RNA splicing (GO:0008380);; Cellular C…	K12813|0.0|cit:102615226|K12813 DHX16; pre-mRNA-splicing factor ATP-dependent RNA helicase DHX16 [EC:3.6.4.13]	[A]	RNA processing and modification	Helicase associated domain (HA2);; Oligonucleotide/oligosaccharide-binding (OB)-fold;; Helicase conserved C-terminal domain;; PWI domain	Pre-mRNA-splicing factor ATP-dependent RNA helicase DEAH1 OS=Arabidopsis thaliana OX=3702 GN=ESP3 PE=1 SV=1	XP_006477633.1 pre-mRNA-splicing factor ATP-dependent RNA helicase DEAH1-like [Citrus sinensis]
Cs_ont_3g016040	1.78259	2.50829	2.65211	0.567155	1.15525	0.971465	-1.1201	0.00276202	down	--	--	Cellular Component: cytoplasm (GO:0005737);; Molecular Function: oxidoreductase activity, acting on single donors with incorporation of molecular oxygen, incorporation of two atoms of oxygen (GO:0016702);; Biological Process: oxylipin biosynthetic process (GO:0031408);; Molecular Function: metal ion binding (GO:0046872);;	K15718|0.0|cit:102621545|K15718 LOX1_5; linoleate 9S-lipoxygenase [EC:1.13.11.58]	--	--	Lipoxygenase;; PLAT/LH2 domain	Probable linoleate 9S-lipoxygenase 5 OS=Solanum tuberosum OX=4113 GN=LOX1.5 PE=2 SV=1	XP_006472028.1 probable linoleate 9S-lipoxygenase 5 isoform X1 [Citrus sinensis]
Cs_ont_8g014310	11.826	18.5707	18.2616	3.95988	9.23736	4.35569	-1.15802	0.00276687	down	--	--	Cellular Component: nucleus (GO:0005634);; Biological Process: transcription, DNA-templated (GO:0006351);; Biological Process: regulation of transcription, DNA-templated (GO:0006355);; Biological Process: rhythmic process (GO:0048511);;	--|0.0|cit:102625815|hypothetical protein	--	--	--	Protein LNK1 OS=Arabidopsis thaliana OX=3702 GN=LNK1 PE=1 SV=1	XP_024954702.1 protein LNK1 isoform X5 [Citrus sinensis]
Cs_ont_5g010310	4.74936	7.51347	5.12201	1.43306	3.3906	1.14168	-1.29565	0.00276687	down	--	--	Cellular Component: nucleus (GO:0005634);; Biological Process: rhythmic process (GO:0048511);;	--|0.0|cit:102612366|hypothetical protein	--	--	--	Protein TIME FOR COFFEE OS=Arabidopsis thaliana OX=3702 GN=TIC PE=1 SV=2	XP_006479711.1 protein TIME FOR COFFEE isoform X1 [Citrus sinensis]
Cs_ont_9g009180	1.42385	2.85374	1.07257	0.359864	0.741794	0.274388	-1.68174	0.00276687	down	[R]	General function prediction only	Molecular Function: nucleotide binding (GO:0000166);; Molecular Function: RNA binding (GO:0003723);; Cellular Component: nucleus (GO:0005634);; Biological Process: mRNA processing (GO:0006397);; Biological Process: RNA splicing (GO:0008380);;	K12837|0.0|cit:102614681|K12837 U2AF2; splicing factor U2AF 65 kDa subunit	[A]	RNA processing and modification	RNA recognition motif. (a.k.a. RRM, RBD, or RNP domain)	Splicing factor U2af large subunit B OS=Nicotiana plumbaginifolia OX=4092 GN=U2AF65B PE=2 SV=1	XP_006489671.1 splicing factor U2af large subunit B isoform X1 [Citrus sinensis]
Cs_ont_5g049450	19.149	31.0772	15.5428	2.85029	11.7495	3.6984	-1.6205	0.00277399	down	[I]	Lipid transport and metabolism	Molecular Function: long-chain fatty acid-CoA ligase activity (GO:0004467);; Molecular Function: ATP binding (GO:0005524);; Cellular Component: Golgi apparatus (GO:0005794);; Cellular Component: plasma membrane (GO:0005886);; Biological Process: fatty acid metabolic process (GO:0006631);; Molecular Function: decanoate-CoA ligase activity (GO:0102391);;	K01897|0.0|cit:102611380|K01897 ACSL; long-chain acyl-CoA synthetase [EC:6.2.1.3]	[I]	Lipid transport and metabolism	AMP-binding enzyme	Long chain acyl-CoA synthetase 4 OS=Arabidopsis thaliana OX=3702 GN=LACS4 PE=2 SV=1	XP_006476389.1 long chain acyl-CoA synthetase 4 [Citrus sinensis]
Cs_ont_6g004860	4.28295	7.53569	4.72599	1.66544	2.84996	1.2028	-1.25392	0.00277448	down	--	--	Molecular Function: structural constituent of cell wall (GO:0005199);; Cellular Component: extracellular region (GO:0005576);; Cellular Component: cell wall (GO:0005618);; Biological Process: cell wall organization (GO:0071555);;	--|0.0|cit:107177574|hypothetical protein	--	--	--	Pollen-specific leucine-rich repeat extensin-like protein 3 OS=Arabidopsis thaliana OX=3702 GN=PEX3 PE=2 SV=1	XP_024955922.1 stress response protein NST1-like isoform X1 [Citrus sinensis]
Cs_ont_1g007690	4.87909	8.4844	4.52831	0.767178	2.89577	1.2669	-1.61121	0.00278133	down	--	--	--	K15078|0.0|cit:102631105|K15078 SLX1; structure-specific endonuclease subunit SLX1 [EC:3.6.1.-]	[R]	General function prediction only	GIY-YIG catalytic domain	--	XP_006468166.1 uncharacterized protein LOC102631105 [Citrus sinensis]
Cs_ont_5g018950	2.98265	6.12644	1.77971	0.256468	1.29235	0.576327	-2.09901	0.00279788	down	[J]	Translation, ribosomal structure and biogenesis	--	K14569|0.0|cit:102619249|K14569 BMS1; ribosome biogenesis protein BMS1	[J]	Translation, ribosomal structure and biogenesis	AARP2CN (NUC121) domain	Acidic leucine-rich nuclear phosphoprotein 32-related protein 1 OS=Oryza sativa subsp. japonica OX=39947 GN=Os07g0607800 PE=2 SV=1	XP_006487977.1 ribosome biogenesis protein bms1-like [Citrus sinensis]
Cs_ont_4g028180	2.87869	6.12026	2.52943	1.10151	1.64236	0.925169	-1.27831	0.00282172	down	[A]	RNA processing and modification	Molecular Function: RNA binding (GO:0003723);; Cellular Component: nucleus (GO:0005634);; Biological Process: mRNA processing (GO:0006397);; Molecular Function: identical protein binding (GO:0042802);;	--|0.0|cit:102627543|hypothetical protein	[A]	RNA processing and modification	Fip1 motif	FIP1[V]-like protein OS=Arabidopsis thaliana OX=3702 GN=FIPS5 PE=1 SV=1	XP_024953052.1 FIP1[V]-like protein isoform X2 [Citrus sinensis]
Cs_ont_3g029380	6.18924	11.1327	5.15102	0.675003	3.50401	1.03093	-1.85115	0.00285677	down	[BK]	--	Cellular Component: nucleus (GO:0005634);; Biological Process: transcription, DNA-templated (GO:0006351);; Biological Process: regulation of transcription, DNA-templated (GO:0006355);; Biological Process: multicellular organism development (GO:0007275);; Biological Process: covalent chromatin modification (GO:0016569);;	--|0.0|cit:102607030|hypothetical protein	[K]	Transcription	Bromodomain	Transcription factor GTE6 OS=Arabidopsis thaliana OX=3702 GN=GTE6 PE=2 SV=1	XP_006471144.1 ankyrin repeat, bromo and BTB domain-containing protein DDB_G0293800 [Citrus sinensis]
Cs_ont_7g013200	2.16442	4.6818	3.41096	0.86827	1.70702	0.915811	-1.27419	0.00285677	down	--	--	Molecular Function: DNA binding (GO:0003677);; Molecular Function: DNA-binding transcription factor activity (GO:0003700);; Cellular Component: nucleus (GO:0005634);; Biological Process: transcription, DNA-templated (GO:0006351);; Biological Process: response to gibberellin (GO:0009739);;	--|0.0|cit:102577992|hypothetical protein	--	--	Helix-loop-helix DNA-binding domain	Transcription factor bHLH137 OS=Arabidopsis thaliana OX=3702 GN=BHLH137 PE=1 SV=1	NP_001275808.1 putative bHLH transcription factor [Citrus sinensis]
Cs_ont_3g029470	2.12383	3.43339	2.77584	0.631176	1.32298	1.00947	-1.20013	0.00286833	down	[C]	Energy production and conversion	Cellular Component: extracellular region (GO:0005576);; Cellular Component: cell wall (GO:0005618);; Molecular Function: oxidoreductase activity, acting on CH-OH group of donors (GO:0016614);; Molecular Function: flavin adenine dinucleotide binding (GO:0050660);;	--|0.0|cit:102628975|hypothetical protein	--	--	FAD binding domain;; Berberine and berberine like	Berberine bridge enzyme-like 18 OS=Arabidopsis thaliana OX=3702 GN=At4g20820 PE=3 SV=1	XP_006471131.1 berberine bridge enzyme-like 18 [Citrus sinensis]
Cs_ont_7g024030	3.98925	5.30177	3.38852	1.11001	2.61709	1.22895	-1.09744	0.00289838	down	--	--	Cellular Component: Golgi apparatus (GO:0005794);; Molecular Function: transferase activity, transferring glycosyl groups (GO:0016757);; Biological Process: cell wall biogenesis (GO:0042546);; Biological Process: cell wall organization (GO:0071555);;	K20892|0.0|qsu:112026650|K20892 RAY1; beta-arabinofuranosyltransferase [EC:2.4.2.-]	--	--	Nucleotide-diphospho-sugar transferase;; Arginine/serine-rich protein PNISR	Beta-arabinofuranosyltransferase RAY1 OS=Arabidopsis thaliana OX=3702 GN=RAY1 PE=2 SV=1	XP_024956949.1 uncharacterized protein LOC102608351 [Citrus sinensis]
Cs_ont_6g015970	8.3524	12.6834	9.24785	2.68382	6.4365	2.97133	-1.07038	0.0029147	down	--	--	--	--|0.0|cit:102625271|hypothetical protein	--	--	Domain of unknown function (DUF3527)	--	XP_006480922.1 uncharacterized protein LOC102625271 [Citrus sinensis]
Cs_ont_1g018500	2.65425	4.82746	2.33593	0.731899	1.72163	0.676844	-1.2972	0.00291788	down	--	--	--	--|0.0|cit:102629330|hypothetical protein	--	--	--	COP1-interacting protein 7 OS=Arabidopsis thaliana OX=3702 GN=CIP7 PE=1 SV=1	XP_006465838.1 uncharacterized protein LOC102629330 [Citrus sinensis]
Cs_ont_1g023100	1.41579	1.91344	1.12194	0.324886	0.788898	0.302903	-1.39403	0.00292092	down	[R]	General function prediction only	Cellular Component: integral component of membrane (GO:0016021);;	K16302|0.0|cit:102612909|K16302 CNNM; metal transporter CNNM	[S]	Function unknown	Cyclin M transmembrane N-terminal domain;; CBS domain	DUF21 domain-containing protein At2g14520 OS=Arabidopsis thaliana OX=3702 GN=CBSDUF3 PE=2 SV=2	XP_024958263.1 DUF21 domain-containing protein At2g14520-like isoform X1 [Citrus sinensis]
Cs_ont_3g027140	3.09447	4.44272	2.72275	1.00758	1.83707	1.12776	-1.01697	0.00292444	down	--	--	--	--|0.0|cit:102613922|hypothetical protein	--	--	HMG (high mobility group) box	--	XP_006471093.1 uncharacterized protein LOC102613922 [Citrus sinensis]
Cs_ont_2g004310	12.4184	17.7942	11.0471	3.14126	8.07232	3.77129	-1.20063	0.0029245	down	--	--	Molecular Function: nutrient reservoir activity (GO:0045735);;	--|1e-115|cit:102627109|hypothetical protein	[R]	General function prediction only	Casein kinase substrate phosphoprotein PP28	Vicilin-like seed storage protein At2g18540 OS=Arabidopsis thaliana OX=3702 GN=At2g18540 PE=3 SV=1	XP_006467702.1 28 kDa heat- and acid-stable phosphoprotein isoform X1 [Citrus sinensis]
Cs_ont_2g015310	0.655861	1.17992	0.751162	0.062835	0.306725	0.058713	-2.35308	0.00292498	down	--	--	Molecular Function: RNA binding (GO:0003723);; Molecular Function: endonuclease activity (GO:0004519);; Biological Process: mRNA processing (GO:0006397);; Cellular Component: chloroplast (GO:0009507);; Biological Process: chloroplast RNA modification (GO:1900865);;	--|0.0|cit:102607016|hypothetical protein	[R]	General function prediction only	PPR repeat family;; PPR repeat;; PPR repeat;; DYW family of nucleic acid deaminases;; Pentatricopeptide repeat domain;; Pentacotripeptide-repeat region of PRORP;; Tetratricopeptide repeat;; Tetratricopeptide repeat;; Tetratricopeptide repeat	Putative pentatricopeptide repeat-containing protein At5g59200, chloroplastic OS=Arabidopsis thaliana OX=3702 GN=PCMP-E41 PE=3 SV=1	XP_006469338.2 putative pentatricopeptide repeat-containing protein At5g59200, chloroplastic [Citrus sinensis]
Cs_ont_2g015740	3.1167	5.27589	2.53667	0.809219	1.94929	0.94863	-1.28518	0.0029481	down	[S]	Function unknown	Molecular Function: ATP binding (GO:0005524);; Cellular Component: plasma membrane (GO:0005886);; Biological Process: defense response (GO:0006952);; Biological Process: signal transduction (GO:0007165);; Molecular Function: ADP binding (GO:0043531);;	K13459|0.0|cit:102619267|K13459 RPS2; disease resistance protein RPS2	[T]	Signal transduction mechanisms	NB-ARC domain;; Leucine rich repeat;; Leucine Rich repeats (2 copies)	Disease resistance protein At4g27190 OS=Arabidopsis thaliana OX=3702 GN=At4g27190 PE=2 SV=1	XP_006469378.1 disease resistance protein At4g27190-like isoform X1 [Citrus sinensis]
Cs_ont_2g018970	7.25862	11.4776	6.82604	1.36019	4.78707	1.81614	-1.44093	0.0029481	down	[KL]	--	Molecular Function: DNA binding (GO:0003677);; Molecular Function: helicase activity (GO:0004386);; Molecular Function: ATP binding (GO:0005524);; Cellular Component: nucleus (GO:0005634);; Cellular Component: cytoplasm (GO:0005737);; Biological Process: transcription, DNA-templated (GO:0006351);; Biological Process: regulation of transcription, DNA-templated (GO:0006355);; Molecular Function: zi…	K15083|0.0|cit:102630106|K15083 RAD16; DNA repair protein RAD16	[L]	Replication, recombination and repair	SNF2 family N-terminal domain;; Helicase conserved C-terminal domain;; RING-type zinc-finger;; Zinc finger, C3HC4 type (RING finger);; Zinc finger, C3HC4 type (RING finger)	Helicase-like transcription factor CHR27 OS=Arabidopsis thaliana OX=3702 GN=CHR27 PE=1 SV=1	XP_006469669.1 ATP-dependent helicase rhp16-like isoform X3 [Citrus sinensis]
Cs_ont_7g007380	5.0031	7.45814	4.59939	1.7254	3.47377	1.64051	-1.05131	0.00296112	down	--	--	Cellular Component: ubiquitin ligase complex (GO:0000151);; Molecular Function: ubiquitin-protein transferase activity (GO:0004842);; Cellular Component: nucleus (GO:0005634);; Cellular Component: cytoplasm (GO:0005737);; Molecular Function: zinc ion binding (GO:0008270);; Molecular Function: ubiquitin protein ligase binding (GO:0031625);;	--|0.0|cit:102620844|hypothetical protein	--	--	Zinc finger, C3HC4 type (RING finger)	Probable E3 ubiquitin-protein ligase XBOS34 OS=Oryza sativa subsp. japonica OX=39947 GN=XBOS34 PE=2 SV=1	XP_006485297.1 uncharacterized protein LOC102620844 [Citrus sinensis]
Cs_ont_5g002020	10.0141	16.3319	10.3482	2.29988	7.20925	3.21153	-1.28328	0.00296785	down	--	--	Biological Process: cilium movement (GO:0003341);; Cellular Component: axoneme (GO:0005930);; Biological Process: inner dynein arm assembly (GO:0036159);; Biological Process: cilium-dependent cell motility (GO:0060285);;	--|0.0|cit:102606717|hypothetical protein	--	--	FHA domain	Coiled-coil domain-containing protein 39 OS=Chlamydomonas reinhardtii OX=3055 GN=CCDC39 PE=1 SV=1	XP_006490945.1 myosin-11 isoform X2 [Citrus sinensis]
Cs_ont_8g009270	2.4408	3.60579	3.63807	1.15542	1.68972	0.979629	-1.0572	0.00296785	down	--	--	Cellular Component: plasmodesma (GO:0009506);;	--|0.0|cit:102606753|hypothetical protein	--	--	F-box-like;; F-box domain;; F-box associated domain;; F-box associated	F-box protein At3g07870 OS=Arabidopsis thaliana OX=3702 GN=At3g07870 PE=2 SV=1	XP_024950017.1 F-box protein At3g07870-like [Citrus sinensis]
QC_newGene_684	1.14568	2.33338	0.958923	0.278156	0.453098	0.132045	-2.05138	0.00296785	down
Cs_ont_7g020870	2.83426	4.57646	2.34843	0.377351	1.58441	0.385591	-1.79993	0.0030071	down	--	--	--	--|0.0|cit:102622387|hypothetical protein	--	--	--	--	XP_006484249.1 uncharacterized protein LOC102622387 [Citrus sinensis]
Cs_ont_2g031500	0	0	0.119434	1.67636	2.1176	0.127808	5.24821	0.00301231	up	--	--	--	--|2e-78|cit:102629916|hypothetical protein	--	--	Probable lipid transfer	--	XP_006470711.1 uncharacterized protein LOC102629916 [Citrus sinensis]
Cs_ont_3g013880	2.23093	1.76525	2.58683	4.13187	3.33732	3.87199	1.08503	0.00301231	up	[M]	Cell wall/membrane/envelope biogenesis	Cellular Component: cytoplasm (GO:0005737);; Biological Process: galactose metabolic process (GO:0006012);; Molecular Function: metal ion binding (GO:0046872);; Molecular Function: inositol 3-alpha-galactosyltransferase activity (GO:0047216);;	K18819|0.0|cit:102608882|K18819 GOLS; inositol 3-alpha-galactosyltransferase [EC:2.4.1.123]	[G]	Carbohydrate transport and metabolism	Glycosyl transferase family 8	Galactinol synthase 2 OS=Solanum lycopersicum OX=4081 GN=GOLS2 PE=2 SV=1	XP_006472243.1 galactinol synthase 2-like [Citrus sinensis]
Cs_ont_7g005120	4.0006	7.31836	4.45511	0.884653	2.8048	0.699375	-1.61071	0.00305317	down	--	--	Molecular Function: DNA binding (GO:0003677);; Molecular Function: protein serine/threonine kinase activity (GO:0004674);; Molecular Function: ATP binding (GO:0005524);; Cellular Component: nucleus (GO:0005634);; Biological Process: cellular response to DNA damage stimulus (GO:0006974);; Biological Process: meiotic cell cycle (GO:0051321);;	--|0.0|cit:102624524|hypothetical protein	--	--	PWWP domain	Serine/threonine-protein kinase ATM OS=Arabidopsis thaliana OX=3702 GN=ATM PE=2 SV=1	XP_006485935.1 uncharacterized protein LOC102624524 isoform X1 [Citrus sinensis]
Cs_ont_4g025690	2.13509	3.45382	2.02842	0.615147	1.05384	0.766268	-1.30199	0.00305536	down	--	--	Molecular Function: steroid binding (GO:0005496);; Cellular Component: endomembrane system (GO:0012505);; Cellular Component: membrane (GO:0016020);; Cellular Component: integral component of membrane (GO:0016021);; Molecular Function: heme binding (GO:0020037);;	--|0.0|cit:102619486|hypothetical protein	[R]	General function prediction only	Cytochrome b5-like Heme/Steroid binding domain	Membrane-associated progesterone-binding protein 4 OS=Arabidopsis thaliana OX=3702 GN=MAPR4 PE=2 SV=1	XP_006474223.1 membrane-associated progesterone-binding protein 4 isoform X1 [Citrus sinensis]
Cs_ont_6g002460	23.8318	30.0381	20.654	5.22253	15.6106	5.61899	-1.26054	0.00305536	down	[E]	Amino acid transport and metabolism	Cellular Component: integral component of membrane (GO:0016021);; Molecular Function: long-chain-alcohol oxidase activity (GO:0046577);; Molecular Function: flavin adenine dinucleotide binding (GO:0050660);;	K17756|0.0|cit:102625546|K17756 FAO3; long-chain-alcohol oxidase [EC:1.1.3.20]	--	--	GMC oxidoreductase;; GMC oxidoreductase	Long-chain-alcohol oxidase FAO4A OS=Arabidopsis thaliana OX=3702 GN=FAO4A PE=3 SV=2	XP_006482469.1 long-chain-alcohol oxidase FAO4A [Citrus sinensis]
Cs_ont_6g002910	2.61616	3.97397	3.14157	1.01023	1.52912	1.00358	-1.14472	0.00306496	down	[KAD]	--	Molecular Function: RNA polymerase II transcription factor activity, sequence-specific DNA binding (GO:0000981);; Molecular Function: transcription factor activity, RNA polymerase II transcription factor recruiting (GO:0001135);; Molecular Function: DNA-binding transcription factor activity (GO:0003700);; Cellular Component: nucleus (GO:0005634);; Biological Process: transcription, DNA-templated …	K09422|0.0|cit:102628257|K09422 MYBP; transcription factor MYB, plant	[K]	Transcription	Myb-like DNA-binding domain;; Myb-like DNA-binding domain	Transcription factor MYB48 OS=Arabidopsis thaliana OX=3702 GN=MYB48 PE=2 SV=1	XP_006482652.2 transcription factor MYB57 [Citrus sinensis]
Cs_ont_8g011990	4.30871	8.62949	4.78127	1.10491	3.10971	1.49127	-1.3171	0.00307519	down	--	--	--	--|0.0|cit:102623398|hypothetical protein	--	--	--	--	XP_006470922.1 uncharacterized protein LOC102623398 isoform X1 [Citrus sinensis]
Cs_ont_2g031530	0.840359	1.55976	0.454313	0.089502	0.355102	0.126914	-2.06232	0.00309161	down	--	--	Cellular Component: nucleus (GO:0005634);; Biological Process: transcription, DNA-templated (GO:0006351);; Biological Process: regulation of transcription, DNA-templated (GO:0006355);; Molecular Function: zinc ion binding (GO:0008270);; Cellular Component: chloroplast outer membrane (GO:0009707);; Biological Process: chloroplast-nucleus signaling pathway (GO:0010019);; Cellular Component: integra…	--|0.0|cit:102628496|hypothetical protein	[BK]	--	DDT domain;; PHD-finger;; WSTF, HB1, Itc1p, MBD9 motif 1	DDT domain-containing protein PTM OS=Arabidopsis thaliana OX=3702 GN=PTM PE=1 SV=1	XP_006470705.1 DDT domain-containing protein PTM [Citrus sinensis]
Cs_ont_9g004030	2.35134	3.47385	2.36801	0.426197	1.54031	0.506247	-1.49741	0.00312617	down	[UD]	--	Cellular Component: nuclear periphery (GO:0034399);;	--|0.0|cit:102629228|hypothetical protein	[UD]	--	SAC3/GANP family	SAC3 family protein B OS=Arabidopsis thaliana OX=3702 GN=SAC3B PE=1 SV=1	XP_006489219.1 SAC3 family protein B isoform X1 [Citrus sinensis]
Cs_ont_7g006450	4.21921	5.64287	3.43016	0.474253	2.40906	0.743744	-1.57558	0.00312751	down	--	--	Molecular Function: nucleic acid binding (GO:0003676);; Molecular Function: DNA-binding transcription factor activity (GO:0003700);; Cellular Component: nucleus (GO:0005634);; Biological Process: transcription, DNA-templated (GO:0006351);; Biological Process: regulation of transcription, DNA-templated (GO:0006355);; Biological Process: response to brassinosteroid (GO:0009741);; Biological Process…	--|0.0|cit:102606975|hypothetical protein	[R]	General function prediction only	JmjC domain, hydroxylase;; jmjN domain	Probable lysine-specific demethylase ELF6 OS=Arabidopsis thaliana OX=3702 GN=ELF6 PE=1 SV=1	XP_006485645.1 probable lysine-specific demethylase ELF6 [Citrus sinensis]
Cs_ont_4g013770	11.5639	18.3044	11.7517	1.21028	6.70569	1.34537	-1.95292	0.00312751	down	[L]	Replication, recombination and repair	Molecular Function: nucleotide binding (GO:0000166);; Molecular Function: RNA binding (GO:0003723);; Molecular Function: exonuclease activity (GO:0004527);; Biological Process: transcription, DNA-templated (GO:0006351);; Biological Process: regulation of transcription, DNA-templated (GO:0006355);; Cellular Component: mediator complex (GO:0016592);;	K18327|0.0|cit:102624058|K18327 REXO4; RNA exonuclease 4 [EC:3.1.-.-]	[L]	Replication, recombination and repair	Exonuclease	Small RNA degrading nuclease 3 OS=Arabidopsis thaliana OX=3702 GN=SDN3 PE=1 SV=1	XP_006464828.1 RNA exonuclease 4 [Citrus sinensis]
Cs_ont_3g011080	5.79591	7.74888	5.6621	1.94737	4.03704	1.72428	-1.0406	0.00312751	down	--	--	Cellular Component: Golgi membrane (GO:0000139);; Cellular Component: endosome (GO:0005768);; Cellular Component: Golgi apparatus (GO:0005794);; Cellular Component: trans-Golgi network (GO:0005802);; Biological Process: cell adhesion (GO:0007155);; Molecular Function: methyltransferase activity (GO:0008168);; Molecular Function: S-adenosylmethionine-dependent methyltransferase activity (GO:000875…	--|0.0|cit:102626579|hypothetical protein	--	--	Putative S-adenosyl-L-methionine-dependent methyltransferase;; Methyltransferase domain;; Methyltransferase domain;; Methyltransferase domain	Probable pectin methyltransferase QUA2 OS=Arabidopsis thaliana OX=3702 GN=QUA2 PE=1 SV=2	XP_006472586.1 probable pectin methyltransferase QUA2 isoform X1 [Citrus sinensis]
Cs_ont_7g023150	0.772118	3.11349	0.301627	0.161147	0.239878	0.111984	-2.69555	0.00314293	down	--	--	--	--|0.0|cit:102606666|hypothetical protein	--	--	--	--	XP_006484006.1 uncharacterized protein LOC102606666 [Citrus sinensis]
Cs_ont_2g000420	2.21173	4.04666	1.73827	0.284194	1.03832	0.643919	-1.74779	0.00315605	down	--	--	Molecular Function: DNA binding (GO:0003677);; Molecular Function: DNA-binding transcription factor activity (GO:0003700);; Cellular Component: nucleus (GO:0005634);; Biological Process: transcription, DNA-templated (GO:0006351);; Biological Process: regulation of cell size (GO:0008361);; Biological Process: response to water deprivation (GO:0009414);; Biological Process: trichome morphogenesis (…	--|0.0|cit:102610332|hypothetical protein	[K]	Transcription	Myb/SANT-like DNA-binding domain	Trihelix transcription factor GTL1 OS=Arabidopsis thaliana OX=3702 GN=GTL1 PE=1 SV=2	XP_006467270.1 trihelix transcription factor GTL1 [Citrus sinensis]
Cs_ont_3g017650	208.971	116.571	129.194	41.6284	87.1512	51.3597	-1.08874	0.00317756	down	[P]	Inorganic ion transport and metabolism	Molecular Function: superoxide dismutase activity (GO:0004784);; Cellular Component: cytoplasm (GO:0005737);; Molecular Function: metal ion binding (GO:0046872);;	K04565|1e-122|cit:112497487|K04565 SOD1; superoxide dismutase, Cu-Zn family [EC:1.15.1.1]	[P]	Inorganic ion transport and metabolism	Copper/zinc superoxide dismutase (SODC)	Superoxide dismutase [Cu-Zn] 4AP OS=Zea mays OX=4577 GN=SODCC.2 PE=2 SV=2	XP_024951558.1 superoxide dismutase [Cu-Zn] 4AP-like [Citrus sinensis]
Cs_ont_1g027620	1.59811	3.45403	1.32542	0.210287	0.890016	0.284895	-1.90965	0.00317756	down	[Z]	Cytoskeleton	Molecular Function: microtubule motor activity (GO:0003777);; Molecular Function: ATP binding (GO:0005524);; Cellular Component: kinesin complex (GO:0005871);; Cellular Component: microtubule (GO:0005874);; Biological Process: microtubule-based movement (GO:0007018);; Molecular Function: ATPase activity (GO:0016887);;	K11498|0.0|cit:102609338|K11498 CENPE; centromeric protein E	[Z]	Cytoskeleton	Kinesin motor domain;; Domain of unknown function (DUF3490);; Microtubule binding	Kinesin-like protein KIN-7G OS=Arabidopsis thaliana OX=3702 GN=KIN7G PE=2 SV=1	XP_024955119.1 kinesin-like protein KIN-7G isoform X1 [Citrus sinensis]
Cs_ont_8g025630	2.48884	4.86763	3.029	0.616769	1.9076	0.755655	-1.41494	0.00318533	down	[S]	Function unknown	Molecular Function: nucleotide binding (GO:0000166);; Molecular Function: RNA binding (GO:0003723);; Cellular Component: nucleolus (GO:0005730);; Biological Process: rRNA processing (GO:0006364);;	K14567|0.0|cit:102624815|K14567 UTP14; U3 small nucleolar RNA-associated protein 14	[S]	Function unknown	Utp14 protein	Nucleolin 2 OS=Oryza sativa subsp. japonica OX=39947 GN=Os04g0620700 PE=2 SV=2	XP_006486977.1 U3 small nucleolar RNA-associated protein 14 homolog A [Citrus sinensis]
Cs_ont_8g004180	27.5653	42.5444	26.0565	4.31309	18.4502	6.15714	-1.51056	0.00319225	down	--	--	Cellular Component: plasma membrane (GO:0005886);;	--|0.0|cit:102626539|hypothetical protein	--	--	--	Interactor of constitutive active ROPs 3 OS=Arabidopsis thaliana OX=3702 GN=ICR3 PE=1 SV=1	XP_024957932.1 interactor of constitutive active ROPs 3 [Citrus sinensis]
Cs_ont_7g017810	1.28237	2.45442	1.42003	0.375672	0.873548	0.316625	-1.45601	0.00319264	down	[KL]	--	Cellular Component: chromosome, telomeric region (GO:0000781);; Molecular Function: DNA binding (GO:0003677);; Molecular Function: helicase activity (GO:0004386);; Molecular Function: ATP binding (GO:0005524);; Cellular Component: nucleus (GO:0005634);; Biological Process: DNA repair (GO:0006281);; Biological Process: transcription, DNA-templated (GO:0006351);; Biological Process: regulation of t…	K10779|0.0|cit:102609504|K10779 ATRX; transcriptional regulator ATRX [EC:3.6.4.12]	[K]	Transcription	SNF2 family N-terminal domain;; Helicase conserved C-terminal domain;; Type III restriction enzyme, res subunit	Protein CHROMATIN REMODELING 20 OS=Arabidopsis thaliana OX=3702 GN=ATRX PE=2 SV=2	XP_024957079.1 protein CHROMATIN REMODELING 20 isoform X1 [Citrus sinensis]
Cs_ont_8g011460	63.7083	74.7163	58.4494	20.1651	44.4976	17.9	-1.01351	0.00322164	down	[O]	Posttranslational modification, protein turnover, chaperones	Molecular Function: peptidyl-prolyl cis-trans isomerase activity (GO:0003755);; Cellular Component: mitochondrion (GO:0005739);; Cellular Component: Golgi apparatus (GO:0005794);; Cellular Component: cytosol (GO:0005829);; Biological Process: protein folding (GO:0006457);; Biological Process: signal transduction (GO:0007165);; Molecular Function: cyclosporin A binding (GO:0016018);; Biological Pr…	K01802|1e-129|cit:102615646|K01802 E5.2.1.8; peptidylprolyl isomerase [EC:5.2.1.8]	[O]	Posttranslational modification, protein turnover, chaperones	Cyclophilin type peptidyl-prolyl cis-trans isomerase/CLD	Peptidyl-prolyl cis-trans isomerase CYP19-3 OS=Arabidopsis thaliana OX=3702 GN=CYP19-3 PE=2 SV=2	XP_006487732.1 peptidyl-prolyl cis-trans isomerase CYP19-3 [Citrus sinensis]
Cs_ont_2g026080	2.87155	4.71241	2.47248	0.988961	1.79009	0.689526	-1.21552	0.00322164	down	[R]	General function prediction only	Molecular Function: calmodulin binding (GO:0005516);;	K21843|0.0|cit:102619353|K21843 TTC7; tetratricopeptide repeat protein 7	[T]	Signal transduction mechanisms	PPR repeat family;; Pentatricopeptide repeat domain;; PPR repeat;; Tetratricopeptide repeat;; Tetratricopeptide repeat;; PPR repeat;; Tetratricopeptide repeat;; Tetratricopeptide repeat;; Tetratricopeptide repeat;; TPR repeat;; Pentacotripeptide-repeat region of PRORP;; Anaphase-promoting complex, cyclosome, subunit 3	Protein NPG1 OS=Arabidopsis thaliana OX=3702 GN=NPG1 PE=1 SV=1	XP_006468967.1 protein NPG1 [Citrus sinensis]
Cs_ont_5g006290	3881.06	3000.87	3655.77	6590.8	4184.11	6220.58	1.01105	0.00322169	up	[H]	Coenzyme transport and metabolism	Molecular Function: methionine adenosyltransferase activity (GO:0004478);; Molecular Function: ATP binding (GO:0005524);; Cellular Component: cytosol (GO:0005829);; Biological Process: S-adenosylmethionine biosynthetic process (GO:0006556);; Biological Process: one-carbon metabolic process (GO:0006730);; Molecular Function: metal ion binding (GO:0046872);;	K00789|0.0|cit:102622739|K00789 metK; S-adenosylmethionine synthetase [EC:2.5.1.6]	[H]	Coenzyme transport and metabolism	S-adenosylmethionine synthetase, C-terminal domain;; S-adenosylmethionine synthetase, central domain;; S-adenosylmethionine synthetase, N-terminal domain	S-adenosylmethionine synthase 1 OS=Populus trichocarpa OX=3694 GN=METK1 PE=2 SV=1	XP_024948829.1 S-adenosylmethionine synthase 1 [Citrus sinensis]
Cs_ont_5g040190	3.01833	4.52558	2.9152	0.865412	2.08882	1.12876	-1.09461	0.00322169	down	[J]	Translation, ribosomal structure and biogenesis	Cellular Component: integral component of membrane (GO:0016021);;	--|0.0|cit:102625164|hypothetical protein	--	--	Tetraspanin family;; S1 RNA binding domain	Tetraspanin-10 OS=Arabidopsis thaliana OX=3702 GN=TET10 PE=2 SV=1	XP_006477447.1 uncharacterized protein LOC102625164 isoform X2 [Citrus sinensis]
QC_newGene_1389	2.89554	5.23347	2.39672	0.411798	1.49347	0.290927	-2.03242	0.00322169	down	--	--	Biological Process: transcription, DNA-templated (GO:0006351);; Molecular Function: transcription factor binding (GO:0008134);; Cellular Component: mediator complex (GO:0016592);; Biological Process: positive regulation of transcription by RNA polymerase II (GO:0045944);;	--|1e-158|cit:102615093|hypothetical protein	--	--	--	Mediator of RNA polymerase II transcription subunit 19a OS=Arabidopsis thaliana OX=3702 GN=MED19A PE=1 SV=1	XP_024951103.1 mediator of RNA polymerase II transcription subunit 19a [Citrus sinensis]
Cs_ont_4g024970	17.5378	26.1346	15.9792	3.67418	11.5784	3.27888	-1.45708	0.00322183	down	--	--	Biological Process: protein transport (GO:0015031);;	K14849|0.0|cit:102617850|K14849 RRP1; ribosomal RNA-processing protein 1	--	--	Nucleolar protein,Nop52	Nascent polypeptide-associated complex subunit alpha-like protein 4 OS=Arabidopsis thaliana OX=3702 GN=At4g10480 PE=1 SV=1	XP_006474313.1 ribosomal RNA processing protein 1 homolog [Citrus sinensis]
Cs_ont_7g028820	3.79495	6.46072	3.20928	0.947713	2.48868	0.92182	-1.3754	0.00322633	down	--	--	Molecular Function: DNA binding (GO:0003677);; Cellular Component: nucleus (GO:0005634);; Molecular Function: zinc ion binding (GO:0008270);; Molecular Function: histone-lysine N-methyltransferase activity (GO:0018024);;	--|0.0|cit:102612789|hypothetical protein	[R]	General function prediction only	PHD-finger	Histone-lysine N-methyltransferase ATX3 OS=Arabidopsis thaliana OX=3702 GN=ATX3 PE=2 SV=2	XP_006482857.1 uncharacterized protein LOC102612789 [Citrus sinensis]
Cs_ont_5g006660	4.73081	6.59443	5.34835	1.18738	3.29287	1.24162	-1.27697	0.00322963	down	--	--	--	--|0.0|cit:102613042|hypothetical protein	--	--	--	--	XP_006492363.1 uncharacterized protein LOC102613042 isoform X5 [Citrus sinensis]
Cs_ont_9g014540	1.86005	3.19271	1.29731	0.266711	1.03981	0.341696	-1.70989	0.00324113	down	--	--	--	K14772|0.0|cit:102625218|K14772 UTP20; U3 small nucleolar RNA-associated protein 20	[V]	Defense mechanisms	Down-regulated in metastasis;; HEAT repeat	--	XP_006489855.1 small subunit processome component 20 homolog isoform X2 [Citrus sinensis]
Cs_ont_1g015430	10.9056	18.6967	10.0615	2.17644	7.3715	2.47633	-1.48408	0.00324428	down	--	--	--	--|0.0|cit:102612593|hypothetical protein	--	--	CASC3/Barentsz eIF4AIII binding	Protein MLN51 homolog OS=Arabidopsis thaliana OX=3702 GN=MLN51 PE=1 SV=1	XP_024952572.1 LOW QUALITY PROTEIN: protein MLN51 homolog [Citrus sinensis]
Cs_ont_7g009200	4.34301	5.1673	4.0784	0.947655	2.75876	1.50489	-1.12974	0.00324428	down	--	--	--	--|0.0|cit:102613986|hypothetical protein	--	--	--	--	XP_006485199.1 uncharacterized protein LOC102613986 isoform X1 [Citrus sinensis]
Cs_ont_4g002780	9.96368	15.7568	9.09518	2.90303	6.26904	1.99522	-1.38446	0.00326	down	--	--	Biological Process: defense response to oomycetes (GO:0002229);; Molecular Function: DNA binding (GO:0003677);; Molecular Function: DNA-binding transcription factor activity (GO:0003700);; Molecular Function: peroxidase activity (GO:0004601);; Cellular Component: nucleus (GO:0005634);; Biological Process: defense response (GO:0006952);; Biological Process: response to water deprivation (GO:000941…	--|0.0|cit:102614070|hypothetical protein	--	--	Homeodomain	Protein OVEREXPRESSOR OF CATIONIC PEROXIDASE 3 OS=Arabidopsis thaliana OX=3702 GN=OCP3 PE=1 SV=1	XP_006483334.1 protein OVEREXPRESSOR OF CATIONIC PEROXIDASE 3 isoform X1 [Citrus sinensis]
Cs_ont_5g020030	7.38697	15.6727	7.78282	1.64932	5.50183	2.22279	-1.46335	0.00326814	down	--	--	--	--|0.0|cit:102621364|hypothetical protein	--	--	Protein of unknown function (DUF4005);; IQ calmodulin-binding motif	Protein IQ-DOMAIN 14 OS=Arabidopsis thaliana OX=3702 GN=IQD14 PE=1 SV=1	XP_006494048.1 protein IQ-DOMAIN 14 [Citrus sinensis]
Cs_ont_2g026820	2.91743	6.37333	3.50888	0.646294	1.9809	0.564758	-1.75464	0.00327492	down	[BK]	--	Cellular Component: nucleus (GO:0005634);; Biological Process: transcription, DNA-templated (GO:0006351);; Biological Process: regulation of transcription, DNA-templated (GO:0006355);; Biological Process: DNA mediated transformation (GO:0009294);; Biological Process: positive regulation of mitotic cell cycle (GO:0045931);; Biological Process: root development (GO:0048364);;	--|0.0|cit:102613613|hypothetical protein	[K]	Transcription	Bromodomain	Transcription factor GTE4 OS=Arabidopsis thaliana OX=3702 GN=GTE4 PE=2 SV=1	XP_006469040.1 transcription factor GTE4 [Citrus sinensis]
Cs_ont_4g028740	7.49503	10.8159	8.31795	1.43752	5.16647	1.68626	-1.4468	0.0032931	down	[T]	Signal transduction mechanisms	Molecular Function: protein serine/threonine phosphatase activity (GO:0004722);; Molecular Function: metal ion binding (GO:0046872);;	K17506|0.0|cit:102611666|K17506 PPM1L; protein phosphatase 1L [EC:3.1.3.16]	[T]	Signal transduction mechanisms	Protein phosphatase 2C	Probable protein phosphatase 2C 44 OS=Oryza sativa subsp. japonica OX=39947 GN=Os04g0609600 PE=2 SV=1	XP_006473925.1 probable protein phosphatase 2C 44 [Citrus sinensis]
Cs_ont_8g020760	30.8699	59.1512	30.1491	8.34498	23.0393	9.42748	-1.30593	0.00329463	down	--	--	Molecular Function: DNA-binding transcription factor activity (GO:0003700);; Cellular Component: nucleus (GO:0005634);; Biological Process: transcription, DNA-templated (GO:0006351);; Molecular Function: transcription regulatory region DNA binding (GO:0044212);;	--|0.0|cit:102623771|hypothetical protein	[K]	Transcription	Associated with HOX;; Homeobox KN domain;; Homeodomain	BEL1-like homeodomain protein 6 OS=Arabidopsis thaliana OX=3702 GN=BLH6 PE=1 SV=1	XP_006487349.1 BEL1-like homeodomain protein 7 isoform X2 [Citrus sinensis]
Cs_ont_1g028110	4.29932	5.99083	3.82423	0.554501	2.48859	0.648632	-1.63543	0.00329463	down	[RTKL]	--	Molecular Function: protein kinase activity (GO:0004672);; Molecular Function: calmodulin-dependent protein kinase activity (GO:0004683);; Molecular Function: calcium ion binding (GO:0005509);; Molecular Function: calmodulin binding (GO:0005516);; Molecular Function: ATP binding (GO:0005524);; Cellular Component: nucleus (GO:0005634);; Cellular Component: cytoplasm (GO:0005737);; Cellular Compone…	K13412|0.0|cit:102620953|K13412 CPK; calcium-dependent protein kinase [EC:2.7.11.1]	[T]	Signal transduction mechanisms	Protein kinase domain;; Protein tyrosine and serine/threonine kinase;; EF hand;; EF hand;; EF-hand domain pair;; EF-hand domain;; EF-hand domain pair;; Kinase-like;; Secreted protein acidic and rich in cysteine Ca binding region	Calcium-dependent protein kinase 16 OS=Arabidopsis thaliana OX=3702 GN=CPK16 PE=1 SV=1	XP_006466951.1 calcium-dependent protein kinase 28-like isoform X3 [Citrus sinensis]
Cs_ont_7g010450	10.1719	17.229	9.44217	1.46773	6.12915	1.10733	-1.8312	0.00329539	down	[R]	General function prediction only	Molecular Function: nucleotide binding (GO:0000166);; Molecular Function: mRNA binding (GO:0003729);; Biological Process: mRNA processing (GO:0006397);; Molecular Function: poly(U) RNA binding (GO:0008266);; Biological Process: RNA modification (GO:0009451);; Cellular Component: chloroplast (GO:0009507);; Cellular Component: chloroplast stroma (GO:0009570);; Cellular Component: chloroplast envelo…	K14837|0.0|cit:102629162|K14837 NOP12; nucleolar protein 12	[R]	General function prediction only	RNA recognition motif. (a.k.a. RRM, RBD, or RNP domain);; RNA recognition motif	RNA-binding protein CP31B, chloroplastic OS=Arabidopsis thaliana OX=3702 GN=CP31B PE=1 SV=1	XP_006494404.1 RNA-binding protein 34 [Citrus sinensis]
Cs_ont_5g009660	16.8788	27.7852	14.6097	2.41595	10.523	2.69725	-1.70618	0.00331467	down	--	--	Molecular Function: nucleotide binding (GO:0000166);; Molecular Function: RNA binding (GO:0003723);; Cellular Component: nucleolus (GO:0005730);; Biological Process: rRNA processing (GO:0006364);;	--|0.0|cit:102630764|hypothetical protein	[S]	Function unknown	BSD domain	Nucleolin 2 OS=Oryza sativa subsp. japonica OX=39947 GN=Os04g0620700 PE=2 SV=2	XP_015386352.1 BSD domain-containing protein 1 [Citrus sinensis]
Cs_ont_6g005840	17.616	29.2961	16.4938	4.56992	12.546	4.49801	-1.31305	0.00334897	down	[K]	Transcription	Molecular Function: ATP binding (GO:0005524);; Cellular Component: nucleus (GO:0005634);; Cellular Component: nucleolus (GO:0005730);; Cellular Component: cytosol (GO:0005829);; Cellular Component: chloroplast (GO:0009507);; Biological Process: flower development (GO:0009908);; Biological Process: cell differentiation (GO:0030154);; Molecular Function: ATP-dependent 5'-3' DNA helicase activity (G…	K04499|0.0|cit:102608634|K04499 RUVBL1; RuvB-like protein 1 (pontin 52)	[L]	Replication, recombination and repair	TIP49 P-loop domain;; TIP49 AAA-lid domain;; ATPase family associated with various cellular activities (AAA);; Holliday junction DNA helicase RuvB P-loop domain;; AAA domain;; AAA domain (dynein-related subfamily)	RuvB-like protein 1 OS=Arabidopsis thaliana OX=3702 GN=RIN1 PE=1 SV=1	XP_006482057.1 ruvB-like protein 1 [Citrus sinensis]
Cs_ont_1g004930	2.11361	3.02368	1.51218	0.452948	1.19867	0.566874	-1.28707	0.00335144	down	[TDBLU]	--	Molecular Function: 1-phosphatidylinositol 4-kinase activity (GO:0004430);; Cellular Component: nucleus (GO:0005634);; Cellular Component: Golgi apparatus (GO:0005794);; Cellular Component: cytosol (GO:0005829);; Cellular Component: plasma membrane (GO:0005886);; Biological Process: pollen tube growth (GO:0009860);; Cellular Component: membrane (GO:0016020);; Molecular Function: Rab GTPase bindin…	K19801|0.0|cit:102615747|K19801 PI4KB; phosphatidylinositol 4-kinase B [EC:2.7.1.67]	[TU]	--	Phosphatidylinositol 3- and 4-kinase	Phosphatidylinositol 4-kinase beta 1 OS=Arabidopsis thaliana OX=3702 GN=PI4KB1 PE=1 SV=1	XP_006464641.1 phosphatidylinositol 4-kinase beta 1-like isoform X1 [Citrus sinensis]
Cs_ont_9g002880	5.15881	7.78609	3.8782	1.14925	3.08558	1.22311	-1.36537	0.00335144	down	[O]	Posttranslational modification, protein turnover, chaperones	Molecular Function: endopeptidase activity (GO:0004175);; Cellular Component: nucleus (GO:0005634);; Biological Process: regulation of flower development (GO:0009909);; Biological Process: positive regulation of flower development (GO:0009911);; Biological Process: protein desumoylation (GO:0016926);; Molecular Function: SUMO-specific protease activity (GO:0016929);; Cellular Component: nuclear m…	K08592|0.0|cit:102615181|K08592 SENP1; sentrin-specific protease 1 [EC:3.4.22.68]	[O]	Posttranslational modification, protein turnover, chaperones	Ulp1 protease family, C-terminal catalytic domain	Ubiquitin-like-specific protease ESD4 OS=Arabidopsis thaliana OX=3702 GN=ESD4 PE=1 SV=1	XP_006489075.1 ubiquitin-like-specific protease ESD4 isoform X1 [Citrus sinensis]
Cs_ont_9g018600	0.992551	2.4597	0.826946	0.197716	0.573066	0.243833	-1.79997	0.00335144	down	[R]	General function prediction only	Cellular Component: cell (GO:0005623);; Biological Process: response to osmotic stress (GO:0006970);; Biological Process: cell redox homeostasis (GO:0045454);;	K09527|0.0|cit:102610136|K09527 DNAJC7; DnaJ homolog subfamily C member 7	[O]	Posttranslational modification, protein turnover, chaperones	DnaJ domain;; Tetratricopeptide repeat;; Tetratricopeptide repeat	TPR repeat-containing thioredoxin TTL4 OS=Arabidopsis thaliana OX=3702 GN=TTL4 PE=2 SV=1	XP_006491491.1 uncharacterized protein LOC102610136 [Citrus sinensis]
Cs_ont_5g015150	5.9076	7.74027	4.8235	1.64734	3.84452	1.85424	-1.04433	0.00336383	down	[L]	Replication, recombination and repair	Molecular Function: RNA binding (GO:0003723);; Molecular Function: RNA helicase activity (GO:0003724);; Molecular Function: ATP-dependent RNA helicase activity (GO:0004004);; Molecular Function: ATP binding (GO:0005524);; Cellular Component: nucleus (GO:0005634);; Cellular Component: nucleoplasm (GO:0005654);; Cellular Component: cytosol (GO:0005829);; Biological Process: mRNA processing (GO:0006…	K12598|0.0|cit:102611776|K12598 MTR4; ATP-dependent RNA helicase DOB1 [EC:3.6.4.13]	[A]	RNA processing and modification	rRNA-processing arch domain;; DSHCT (NUC185) domain;; DEAD/DEAH box helicase;; Helicase conserved C-terminal domain	DExH-box ATP-dependent RNA helicase DExH10 OS=Arabidopsis thaliana OX=3702 GN=HEN2 PE=1 SV=2	XP_024954393.1 DExH-box ATP-dependent RNA helicase DExH10 [Citrus sinensis]
Cs_ont_1g016110	10.9167	21.3878	7.55284	1.93896	5.87498	1.37716	-1.87074	0.00336383	down	--	--	Molecular Function: DNA-binding transcription factor activity (GO:0003700);; Cellular Component: nucleus (GO:0005634);; Cellular Component: nucleolus (GO:0005730);; Biological Process: transcription, DNA-templated (GO:0006351);; Biological Process: regulation of transcription, DNA-templated (GO:0006355);; Biological Process: response to auxin (GO:0009733);; Biological Process: embryo development …	--|0.0|cit:102619540|hypothetical protein	[K]	Transcription	Myb/SANT-like DNA-binding domain;; Alcohol dehydrogenase transcription factor Myb/SANT-like;; Myb/SANT-like DNA-binding domain	Trihelix transcription factor ASIL1 OS=Arabidopsis thaliana OX=3702 GN=ASIL1 PE=1 SV=1	XP_006465549.1 trihelix transcription factor ASIL1 [Citrus sinensis]
Cs_ont_6g021450	119.1	119.601	108.557	49.5457	22.3707	11.4735	-1.72261	0.00336613	down	--	--	Biological Process: mRNA splicing, via spliceosome (GO:0000398);; Cellular Component: U2 snRNP (GO:0005686);; Cellular Component: U12-type spliceosomal complex (GO:0005689);; Cellular Component: precatalytic spliceosome (GO:0071011);;	K12832|2e-48|cit:102616163|K12832 SF3B5; splicing factor 3B subunit 5	[S]	Function unknown	Splicing factor 3B subunit 10 (SF3b10)	Uncharacterized protein At4g14342 OS=Arabidopsis thaliana OX=3702 GN=At4g14342 PE=3 SV=1	XP_024948509.1 uncharacterized protein At4g14342 [Citrus sinensis]
Cs_ont_5g036920	38.2827	47.7997	34.4997	10.1178	26.7407	11.3972	-1.07566	0.00337171	down	--	--	Molecular Function: anion channel activity (GO:0005253);; Cellular Component: plant-type vacuole membrane (GO:0009705);; Molecular Function: malate transmembrane transporter activity (GO:0015140);; Biological Process: malate transport (GO:0015743);; Cellular Component: integral component of membrane (GO:0016021);;	--|0.0|cit:102622596|hypothetical protein	[R]	General function prediction only	Aluminium activated malate transporter;; Fusaric acid resistance protein-like;; Fusaric acid resistance protein family	Aluminum-activated malate transporter 9 OS=Arabidopsis thaliana OX=3702 GN=ALMT9 PE=2 SV=1	XP_006485776.1 aluminum-activated malate transporter 9 [Citrus sinensis]
Cs_ont_4g001630	15.6062	24.8376	13.4945	2.20887	9.88819	2.61209	-1.65909	0.00337649	down	--	--	Molecular Function: nucleotide binding (GO:0000166);; Molecular Function: RNA binding (GO:0003723);; Cellular Component: nucleolus (GO:0005730);; Biological Process: rRNA processing (GO:0006364);;	--|0.0|cit:102624143|hypothetical protein	[D]	Cell cycle control, cell division, chromosome partitioning	--	Nucleolin 2 OS=Oryza sativa subsp. japonica OX=39947 GN=Os04g0620700 PE=2 SV=2	XP_006483463.1 muscle M-line assembly protein unc-89 [Citrus sinensis]
Cs_ont_6g008540	13.5279	21.3069	11.578	1.95964	8.37692	2.27077	-1.66232	0.00337649	down	[U]	Intracellular trafficking, secretion, and vesicular transport	Molecular Function: GTPase activity (GO:0003924);; Molecular Function: GTP binding (GO:0005525);; Cellular Component: signal recognition particle, endoplasmic reticulum targeting (GO:0005786);; Biological Process: SRP-dependent cotranslational protein targeting to membrane (GO:0006614);; Molecular Function: 7S RNA binding (GO:0008312);; Cellular Component: chloroplast (GO:0009507);; Cellular Comp…	K03106|0.0|cit:102618343|K03106 SRP54; signal recognition particle subunit SRP54 [EC:3.6.5.4]	[U]	Intracellular trafficking, secretion, and vesicular transport	SRP54-type protein, GTPase domain;; Signal peptide binding domain;; SRP54-type protein, helical bundle domain;; Zeta toxin;; CobQ/CobB/MinD/ParA nucleotide binding domain;; Adenylylsulphate kinase	Signal recognition particle 54 kDa protein, chloroplastic OS=Arabidopsis thaliana OX=3702 GN=FFC PE=1 SV=1	XP_006481752.1 signal recognition particle 54 kDa protein, chloroplastic [Citrus sinensis]
Cs_ont_7g000130	0.955037	4.96344	0.979637	0.129792	0.612214	0.09855	-2.77992	0.00337649	down	--	--	Molecular Function: RNA binding (GO:0003723);; Cellular Component: nucleolar ribonuclease P complex (GO:0005655);; Biological Process: DNA methylation (GO:0006306);; Biological Process: chromatin silencing (GO:0006342);; Biological Process: gene silencing by RNA (GO:0031047);; Biological Process: response to cadmium ion (GO:0046686);;	--|0.0|cit:102624060|hypothetical protein	--	--	XH domain;; XS domain;; XS zinc finger domain	Protein INVOLVED IN DE NOVO 2 OS=Arabidopsis thaliana OX=3702 GN=IDN2 PE=1 SV=1	XP_006486474.1 protein INVOLVED IN DE NOVO 2 isoform X1 [Citrus sinensis]
Cs_ont_8g015320	6.37562	8.63523	5.97697	1.91586	4.33051	1.87323	-1.11213	0.00337649	down	[J]	Translation, ribosomal structure and biogenesis	Molecular Function: amidase activity (GO:0004040);; Cellular Component: mitochondrion (GO:0005739);; Cellular Component: mitochondrial outer membrane (GO:0005741);; Biological Process: protein targeting to mitochondrion (GO:0006626);; Cellular Component: integral component of membrane (GO:0016021);;	--|0.0|cit:102620703|hypothetical protein	[J]	Translation, ribosomal structure and biogenesis	Amidase;; Tetratricopeptide repeat;; Tetratricopeptide repeat;; TPR repeat;; Tetratricopeptide repeat	Outer envelope protein 64, mitochondrial OS=Arabidopsis thaliana OX=3702 GN=OM64 PE=1 SV=1	XP_006493887.1 outer envelope protein 64, mitochondrial isoform X1 [Citrus sinensis]
Cs_ont_7g005350	3.08523	5.2185	2.38183	0.323887	1.61271	0.380089	-1.96897	0.00337649	down	--	--	Cellular Component: nucleoplasm (GO:0005654);; Cellular Component: nucleolus (GO:0005730);; Cellular Component: Noc1p-Noc2p complex (GO:0030690);; Cellular Component: Noc2p-Noc3p complex (GO:0030691);; Biological Process: ribosomal large subunit biogenesis (GO:0042273);;	K14833|0.0|cit:102614084|K14833 NOC2; nucleolar complex protein 2	[J]	Translation, ribosomal structure and biogenesis	Noc2p family	Nucleolar complex protein 2 homolog OS=Arabidopsis thaliana OX=3702 GN=At2g18220 PE=3 SV=2	XP_006485905.1 nucleolar complex protein 2 homolog isoform X1 [Citrus sinensis]
Cs_ont_6g003620	0.51447	1.10629	0.653915	0.073305	0.264663	0.176054	-1.67883	0.00337946	down	--	--	Molecular Function: transcription coregulator activity (GO:0003712);; Molecular Function: histone acetyltransferase activity (GO:0004402);; Cellular Component: nucleus (GO:0005634);; Biological Process: transcription, DNA-templated (GO:0006351);; Biological Process: regulation of transcription, DNA-templated (GO:0006355);; Biological Process: protein acetylation (GO:0006473);; Molecular Function:…	K04498|0.0|cit:102625743|K04498 EP300; E1A/CREB-binding protein [EC:2.3.1.48]	[K]	Transcription	Histone acetylation protein;; TAZ zinc finger;; PHD-finger	Histone acetyltransferase HAC12 OS=Arabidopsis thaliana OX=3702 GN=HAC12 PE=3 SV=2	XP_024955782.1 histone acetyltransferase HAC12 isoform X2 [Citrus sinensis]
Cs_ont_1g011760	1.3659	2.02714	2.11391	0.723965	0.901271	0.610813	-1.01041	0.00339072	down	[RTKL]	--	Molecular Function: protein serine/threonine kinase activity (GO:0004674);; Molecular Function: ATP binding (GO:0005524);; Cellular Component: integral component of membrane (GO:0016021);;	--|0.0|cit:102628174|hypothetical protein	[T]	Signal transduction mechanisms	Protein tyrosine and serine/threonine kinase;; Protein kinase domain;; Malectin-like domain;; Malectin domain	Probable receptor-like protein kinase At2g23200 OS=Arabidopsis thaliana OX=3702 GN=At2g23200 PE=3 SV=1	XP_024948080.1 probable receptor-like protein kinase At2g23200 [Citrus sinensis]
Cs_ont_3g019530	57.5495	89.4236	54.1452	18.9286	42.9537	21.1249	-1.01392	0.00342692	down	--	--	Molecular Function: DNA-binding transcription factor activity (GO:0003700);; Cellular Component: nucleus (GO:0005634);; Biological Process: transcription, DNA-templated (GO:0006351);; Biological Process: response to auxin (GO:0009733);; Biological Process: auxin-activated signaling pathway (GO:0009734);;	K14484|1e-178|cit:102617550|K14484 IAA; auxin-responsive protein IAA	--	--	AUX/IAA family	Auxin-responsive protein IAA16 OS=Arabidopsis thaliana OX=3702 GN=IAA16 PE=1 SV=1	XP_006471684.1 auxin-responsive protein IAA16 isoform X1 [Citrus sinensis]
Cs_ont_7g005130	2.11284	2.98928	2.01737	0.472289	1.32342	0.556915	-1.34268	0.00343351	down	--	--	Molecular Function: RNA binding (GO:0003723);; Molecular Function: endonuclease activity (GO:0004519);; Biological Process: RNA modification (GO:0009451);; Cellular Component: intracellular membrane-bounded organelle (GO:0043231);;	--|0.0|cit:102624240|hypothetical protein	[R]	General function prediction only	PPR repeat family;; PPR repeat;; PPR repeat;; Pentatricopeptide repeat domain;; Pentacotripeptide-repeat region of PRORP;; Mitochondrial 28S ribosomal protein S27;; Mitochondrial ATPase expression;; Mtf2 family	Pentatricopeptide repeat-containing protein At2g16880 OS=Arabidopsis thaliana OX=3702 GN=At2g16880 PE=2 SV=1	XP_006485934.1 pentatricopeptide repeat-containing protein At2g16880 [Citrus sinensis]
Cs_ont_6g007730	2.64354	4.61556	2.78725	0.257386	1.57028	0.512449	-1.87506	0.00343351	down	--	--	--	K15200|0.0|cit:102609984|K15200 GTF3C2; general transcription factor 3C polypeptide 2	[L]	Replication, recombination and repair	--	--	XP_024955409.1 uncharacterized protein LOC102609984 isoform X1 [Citrus sinensis]
Cs_ont_5g035650	0.446318	0.735963	0.588016	0.063379	0.161805	0.151701	-1.8818	0.00348115	down	--	--	Molecular Function: peptide-N4-(N-acetyl-beta-glucosaminyl)asparagine amidase activity (GO:0000224);;	--|0.0|cit:102621778|hypothetical protein	--	--	Peptide N-acetyl-beta-D-glucosaminyl asparaginase amidase A	Peptide-N4-(N-acetyl-beta-glucosaminyl)asparagine amidase A OS=Prunus dulcis OX=3755 PE=1 SV=2	XP_006477743.1 peptide-N4-(N-acetyl-beta-glucosaminyl)asparagine amidase A-like isoform X1 [Citrus sinensis]
Cs_ont_1g020320	1.2824	1.96928	1.68285	0.642163	0.820493	0.40661	-1.11003	0.0034983	down	[I]	Lipid transport and metabolism	Molecular Function: phospholipase D activity (GO:0004630);; Molecular Function: calcium ion binding (GO:0005509);; Cellular Component: plasma membrane (GO:0005886);; Biological Process: response to osmotic stress (GO:0006970);; Biological Process: cellular response to nitrogen starvation (GO:0006995);; Biological Process: phospholipid catabolic process (GO:0009395);; Biological Process: post-embr…	K01115|0.0|cit:102619040|K01115 PLD1_2; phospholipase D1/2 [EC:3.1.4.4]	[I]	Lipid transport and metabolism	Phospholipase D C terminal;; EF hand;; EF-hand domain pair;; EF-hand domain;; Phospholipase D Active site motif;; PLD-like domain;; EF hand;; C2 domain	Phospholipase D alpha 4 OS=Arabidopsis thaliana OX=3702 GN=PLDALPHA4 PE=2 SV=1	XP_006466157.1 phospholipase D alpha 4 [Citrus sinensis]
Cs_ont_1g001930	20.9579	27.0145	20.4724	4.40014	14.5004	6.1375	-1.21611	0.00350504	down	[R]	General function prediction only	--	--|0.0|cit:102609551|hypothetical protein	[R]	General function prediction only	ABC1 family	Protein ACTIVITY OF BC1 COMPLEX KINASE 8, chloroplastic OS=Arabidopsis thaliana OX=3702 GN=ABC1K8 PE=2 SV=1	XP_006493858.1 protein ACTIVITY OF BC1 COMPLEX KINASE 8, chloroplastic [Citrus sinensis]
Cs_ont_1g007200	0.38032	0.482853	0.381144	0.09349	0.119416	0.115155	-1.59126	0.00350504	down	--	--	--	--|0.0|cit:102620047|hypothetical protein	--	--	--	--	XP_024948604.1 uncharacterized protein LOC102620047 isoform X8 [Citrus sinensis]
Cs_ont_7g009520	7.02508	10.6723	7.81743	1.08916	4.76823	1.85088	-1.49905	0.00350999	down	--	--	Biological Process: transcription, DNA-templated (GO:0006351);; Biological Process: regulation of transcription, DNA-templated (GO:0006355);; Biological Process: protein metabolic process (GO:0019538);;	--|0.0|cit:102629119|hypothetical protein	[O]	Posttranslational modification, protein turnover, chaperones	Clp amino terminal domain, pathogenicity island component	Protein SMAX1-LIKE 3 OS=Arabidopsis thaliana OX=3702 GN=SMXL3 PE=2 SV=1	XP_006485469.1 protein SMAX1-LIKE 3-like [Citrus sinensis]
Cs_ont_9g022930	2.7875	3.83825	2.63257	0.425897	1.75741	0.681407	-1.3937	0.00350999	down	[RTKL]	--	Molecular Function: protein serine/threonine kinase activity (GO:0004674);; Molecular Function: ubiquitin-protein transferase activity (GO:0004842);; Molecular Function: ATP binding (GO:0005524);; Biological Process: response to stress (GO:0006950);;	--|0.0|cit:102621336|hypothetical protein	--	--	Protein kinase domain;; Protein tyrosine and serine/threonine kinase;; U-box domain	U-box domain-containing protein 35 OS=Arabidopsis thaliana OX=3702 GN=PUB35 PE=2 SV=2	XP_006490170.1 U-box domain-containing protein 35-like isoform X1 [Citrus sinensis]
Cs_ont_7g015580	2.79496	5.99478	2.37983	0.551062	1.8089	0.642256	-1.64266	0.00350999	down	--	--	--	--|0.0|cit:102621698|hypothetical protein	--	--	--	--	XP_006484829.1 uncharacterized protein LOC102621698 [Citrus sinensis]
Cs_ont_5g037280	2.98346	5.39394	1.8782	0.221986	1.34051	0.314155	-2.23037	0.00350999	down	[K]	Transcription	--	K03136|0.0|cit:102613584|K03136 TFIIE1; transcription initiation factor TFIIE subunit alpha	[K]	Transcription	TFIIE alpha subunit	--	XP_006485745.1 general transcription factor IIE subunit 1 [Citrus sinensis]
Cs_ont_5g005710	3.16575	6.23746	3.06117	1.02184	2.02769	0.645238	-1.48644	0.00353551	down	--	--	Molecular Function: RNA binding (GO:0003723);; Molecular Function: endonuclease activity (GO:0004519);; Biological Process: RNA modification (GO:0009451);; Cellular Component: intracellular membrane-bounded organelle (GO:0043231);;	--|0.0|cit:102609259|hypothetical protein	[R]	General function prediction only	PPR repeat family;; PPR repeat;; PPR repeat;; Pentatricopeptide repeat domain;; Pentacotripeptide-repeat region of PRORP;; Mitochondrial 28S ribosomal protein S27	Pentatricopeptide repeat-containing protein At4g01570 OS=Arabidopsis thaliana OX=3702 GN=At4g01570 PE=2 SV=1	XP_006491416.1 pentatricopeptide repeat-containing protein At4g01570 [Citrus sinensis]
Cs_ont_4g022540	1.54596	2.39627	1.73064	0.342896	1.07679	0.3508	-1.44487	0.00354605	down	[R]	General function prediction only	Molecular Function: carboxylic ester hydrolase activity (GO:0052689);;	K07052|0.0|cit:102618788|K07052 K07052; uncharacterized protein	--	--	CPBP intramembrane metalloprotease	Embryogenesis-associated protein EMB8 OS=Picea glauca OX=3330 GN=EMB8 PE=2 SV=1	XP_006474593.1 uncharacterized protein LOC102618788 isoform X1 [Citrus sinensis]
Cs_ont_5g019660	0.181105	0.410658	0.155964	0.038294	0.06437	0.028318	-2.1337	0.00356359	down	--	--	Cellular Component: mitochondrion (GO:0005739);; Biological Process: defense response (GO:0006952);; Biological Process: signal transduction (GO:0007165);; Biological Process: response to ozone (GO:0010193);; Molecular Function: ADP binding (GO:0043531);;	--|0.0|cit:102613081|hypothetical protein	--	--	NB-ARC domain;; TIR domain;; TIR domain;; Leucine rich repeat;; Leucine Rich repeats (2 copies);; AAA ATPase domain;; NACHT domain;; AAA domain;; ATPase family associated with various cellular activities (AAA)	Putative disease resistance protein At4g11170 OS=Arabidopsis thaliana OX=3702 GN=At4g11170 PE=2 SV=1	XP_006478610.1 uncharacterized protein LOC102613081 isoform X1 [Citrus sinensis]
Cs_ont_9g010600	1.30034	1.87832	1.04455	0.087643	0.548419	0.207334	-1.87446	0.0035683	down	[I]	Lipid transport and metabolism	Molecular Function: phosphatidylcholine 1-acylhydrolase activity (GO:0008970);; Cellular Component: chloroplast (GO:0009507);; Biological Process: lipid catabolic process (GO:0016042);; Molecular Function: phosphatidylserine 1-acylhydrolase activity (GO:0052739);; Molecular Function: 1-acyl-2-lysophosphatidylserine acylhydrolase activity (GO:0052740);;	--|0.0|cit:102627249|hypothetical protein	[I]	Lipid transport and metabolism	Lipase (class 3);; C2 domain	Phospholipase A(1) DAD1, chloroplastic OS=Arabidopsis thaliana OX=3702 GN=DAD1 PE=1 SV=1	XP_006493996.1 uncharacterized protein LOC102627249 isoform X2 [Citrus sinensis]
Cs_ont_5g043100	4.14602	5.94442	3.52963	0.744446	2.43352	1.10906	-1.41615	0.00357571	down	--	--	--	--|1e-63|rcu:8269019|hypothetical protein	--	--	--	--	--
Cs_ont_8g013610	3.29169	4.74486	3.61104	1.4307	2.32044	0.97746	-1.04301	0.00361789	down	--	--	--	--|0.0|cit:102620019|hypothetical protein	--	--	Development and cell death domain	B2 protein OS=Daucus carota OX=4039 PE=2 SV=1	XP_006487553.1 uncharacterized protein LOC102620019 [Citrus sinensis]
Cs_ont_5g043670	2.69023	3.07183	2.39683	1.05418	1.1576	0.717236	-1.18067	0.00366351	down	[K]	Transcription	Molecular Function: translation elongation factor activity (GO:0003746);; Cellular Component: nucleus (GO:0005634);; Biological Process: transcription, DNA-templated (GO:0006351);; Molecular Function: zinc ion binding (GO:0008270);; Biological Process: response to gibberellin (GO:0009739);; Biological Process: seed germination (GO:0009845);; Biological Process: negative regulation of flower devel…	--|0.0|cit:102625720|hypothetical protein	[K]	Transcription	Transcription factor S-II (TFIIS), central domain;; TFIIS helical bundle-like domain	Transcription elongation factor TFIIS OS=Arabidopsis thaliana OX=3702 GN=TFIIS PE=1 SV=1	XP_006495354.1 transcription elongation factor TFIIS-like isoform X2 [Citrus sinensis]
Cs_ont_5g034360	1.77852	2.96036	1.59411	0.334428	1.09677	0.463141	-1.47227	0.00366666	down	--	--	--	--|0.0|cit:102626198|hypothetical protein	--	--	TAF RNA Polymerase I subunit A	--	XP_024953994.1 uncharacterized protein LOC102626198 isoform X2 [Citrus sinensis]
Cs_ont_9g014370	37.1396	61.843	38.129	8.98786	27.9527	10.1896	-1.30275	0.00366666	down	--	--	Molecular Function: nutrient reservoir activity (GO:0045735);;	--|0.0|cit:102615084|hypothetical protein	[O]	Posttranslational modification, protein turnover, chaperones	PUB domain;; UBA/TS-N domain	Vicilin-like seed storage protein At2g18540 OS=Arabidopsis thaliana OX=3702 GN=At2g18540 PE=3 SV=1	XP_006489818.1 eukaryotic translation initiation factor 5B [Citrus sinensis]
Cs_ont_3g018990	6.15745	17.4726	5.23415	1.01799	4.1001	1.23105	-1.9415	0.00369301	down	--	--	Molecular Function: enhancer sequence-specific DNA binding (GO:0001158);; Molecular Function: DNA-binding transcription factor activity (GO:0003700);; Molecular Function: calmodulin binding (GO:0005516);; Cellular Component: nucleus (GO:0005634);; Biological Process: transcription, DNA-templated (GO:0006351);; Biological Process: regulation of transcription, DNA-templated (GO:0006355);; Biologica…	--|0.0|cit:102612135|hypothetical protein	[K]	Transcription	Myb/SANT-like DNA-binding domain;; Myb-like DNA-binding domain	Trihelix transcription factor GTL2 OS=Arabidopsis thaliana OX=3702 GN=At5g28300 PE=2 SV=1	XP_006471910.1 trihelix transcription factor GTL2 [Citrus sinensis]
Cs_ont_4g019980	6.17871	12.4021	4.10685	0.813137	3.5148	0.816766	-1.91718	0.00369301	down	[Z]	Cytoskeleton	Molecular Function: ATP binding (GO:0005524);; Cellular Component: kinesin complex (GO:0005871);; Cellular Component: microtubule (GO:0005874);; Biological Process: microtubule-based movement (GO:0007018);; Molecular Function: ATP-dependent microtubule motor activity, plus-end-directed (GO:0008574);;	K10400|0.0|cit:102623428|K10400 KIF15; kinesin family member 15	--	--	Kinesin motor domain;; Microtubule binding	Kinesin-like protein KIN-12F OS=Arabidopsis thaliana OX=3702 GN=KIN12F PE=3 SV=1	XP_006475125.1 kinesin-like protein KIN-12F [Citrus sinensis]
Cs_ont_6g000670	7.47509	10.2094	6.68004	2.28629	5.23278	2.45128	-1.02887	0.00369301	down	[M]	Cell wall/membrane/envelope biogenesis	Cellular Component: Golgi membrane (GO:0000139);; Cellular Component: Golgi apparatus (GO:0005794);; Biological Process: pollen development (GO:0009555);; Biological Process: pollen tube growth (GO:0009860);; Cellular Component: integral component of membrane (GO:0016021);; Molecular Function: polygalacturonate 4-alpha-galacturonosyltransferase activity (GO:0047262);; Biological Process: cell wal…	K20867|0.0|cit:102615430|K20867 GAUT12S; galacturonosyltransferase 12/13/14/15 [EC:2.4.1.-]	--	--	Glycosyl transferase family 8	Probable galacturonosyltransferase 14 OS=Arabidopsis thaliana OX=3702 GN=GAUT14 PE=2 SV=1	XP_006482685.1 probable galacturonosyltransferase 14 isoform X1 [Citrus sinensis]
Cs_ont_7g016520	2.72206	4.72574	1.94232	0.430198	1.53367	0.431278	-1.78456	0.00369301	down	--	--	Cellular Component: synaptonemal complex (GO:0000795);; Cellular Component: microtubule associated complex (GO:0005875);; Biological Process: reciprocal meiotic recombination (GO:0007131);; Cellular Component: chloroplast (GO:0009507);;	--|0.0|cit:102627381|hypothetical protein	--	--	--	Putative WEB family protein At1g65010, chloroplastic OS=Arabidopsis thaliana OX=3702 GN=At1g65010 PE=1 SV=1	XP_006484767.1 uncharacterized protein LOC102627381 [Citrus sinensis]
Cs_ont_5g030930	14.3906	16.5243	13.5807	3.88843	9.93942	3.90132	-1.08848	0.00369327	down	--	--	Molecular Function: iron ion transmembrane transporter activity (GO:0005381);; Molecular Function: manganese ion transmembrane transporter activity (GO:0005384);; Cellular Component: endoplasmic reticulum (GO:0005783);; Cellular Component: endoplasmic reticulum membrane (GO:0005789);; Biological Process: intracellular sequestering of iron ion (GO:0006880);; Cellular Component: ER body (GO:0010168…	--|0.0|cit:102606619|hypothetical protein	--	--	--	Membrane protein of ER body-like protein OS=Arabidopsis thaliana OX=3702 GN=MEBL PE=2 SV=1	XP_006491971.1 membrane protein of ER body-like protein [Citrus sinensis]
Cs_ont_1g027830	25.5416	42.3378	23.8539	4.85777	17.4474	5.45594	-1.49321	0.00371634	down	[S]	Function unknown	--	--|0.0|cit:102615546|hypothetical protein	--	--	--	--	XP_006466936.1 uncharacterized protein LOC102615546 [Citrus sinensis]
Cs_ont_5g042010	5.68491	7.26244	5.4836	1.55689	3.92097	2.06447	-1.04928	0.0037417	down	--	--	Biological Process: lipid transport (GO:0006869);; Molecular Function: lipid binding (GO:0008289);;	K20456|0.0|cit:102615416|K20456 OSBP; oxysterol-binding protein 1	[I]	Lipid transport and metabolism	Oxysterol-binding protein;; Pleckstrin homology domain;; PH domain	Oxysterol-binding protein-related protein 2A OS=Arabidopsis thaliana OX=3702 GN=ORP2A PE=2 SV=1	XP_006477224.1 oxysterol-binding protein-related protein 2A isoform X4 [Citrus sinensis]
Cs_ont_2g006530	6.40688	13.1266	4.47182	1.2011	3.80188	1.00134	-1.75891	0.00374749	down	[Z]	Cytoskeleton	Cellular Component: condensed chromosome kinetochore (GO:0000777);; Molecular Function: ATP binding (GO:0005524);; Cellular Component: nucleus (GO:0005634);; Cellular Component: cytoplasm (GO:0005737);; Cellular Component: spindle (GO:0005819);; Cellular Component: minus-end kinesin complex (GO:0005872);; Cellular Component: microtubule (GO:0005874);; Biological Process: microtubule-based movemen…	K10405|0.0|cit:102620602|K10405 KIFC1; kinesin family member C1	[Z]	Cytoskeleton	Kinesin motor domain;; Microtubule binding	Kinesin-like protein KIN-14C OS=Arabidopsis thaliana OX=3702 GN=KIN14C PE=2 SV=1	XP_006467955.1 kinesin-like protein KIN-14C isoform X1 [Citrus sinensis]
Cs_ont_6g015680	18.9452	28.4531	16.2203	3.58913	12.5734	4.21172	-1.41158	0.0037488	down	[I]	Lipid transport and metabolism	Molecular Function: acetyl-CoA carboxylase activity (GO:0003989);; Molecular Function: ATP binding (GO:0005524);; Biological Process: fatty acid biosynthetic process (GO:0006633);; Cellular Component: acetyl-CoA carboxylase complex (GO:0009317);; Cellular Component: chloroplast (GO:0009507);; Cellular Component: plastid (GO:0009536);; Cellular Component: chloroplast stroma (GO:0009570);; Cellular…	K01962|0.0|cit:102608822|K01962 accA; acetyl-CoA carboxylase carboxyl transferase subunit alpha [EC:6.4.1.2 2.1.3.15]	--	--	Acetyl co-enzyme A carboxylase carboxyltransferase alpha subunit;; Carboxyl transferase domain	Acetyl-coenzyme A carboxylase carboxyl transferase subunit alpha, chloroplastic OS=Arabidopsis thaliana OX=3702 GN=CAC3 PE=1 SV=1	XP_006480952.1 acetyl-coenzyme A carboxylase carboxyl transferase subunit alpha, chloroplastic [Citrus sinensis]
Cs_ont_6g020850	2.26158	4.12656	1.85033	0.394638	1.23818	0.293561	-1.85274	0.00377848	down	--	--	Molecular Function: RNA binding (GO:0003723);; Molecular Function: endonuclease activity (GO:0004519);; Biological Process: RNA modification (GO:0009451);; Cellular Component: intracellular membrane-bounded organelle (GO:0043231);;	--|0.0|cit:102607920|hypothetical protein	[R]	General function prediction only	PPR repeat family;; PPR repeat;; PPR repeat;; Pentatricopeptide repeat domain;; Pentacotripeptide-repeat region of PRORP;; Mitochondrial 28S ribosomal protein S27	Pentatricopeptide repeat-containing protein At2g32630 OS=Arabidopsis thaliana OX=3702 GN=At2g32630 PE=3 SV=1	XP_006493033.1 pentatricopeptide repeat-containing protein At2g32630 [Citrus sinensis]
Cs_ont_8g008140	6.00142	8.09394	5.30232	2.16139	3.23982	2.24379	-1.04645	0.00378541	down	--	--	--	--|3e-08|soe:110794094|hypothetical protein	--	--	--	--	XP_006487903.1 F-box protein CPR1 [Citrus sinensis]
Cs_ont_2g030510	4.22161	7.00803	3.36618	0.566028	2.38631	1.01767	-1.62795	0.00382082	down	--	--	--	K14782|0.0|cit:102626458|K14782 AATF; protein AATF/BFR2	[KU]	--	Apoptosis antagonizing transcription factor;; Apoptosis-antagonizing transcription factor, C-terminal	Acidic leucine-rich nuclear phosphoprotein 32-related protein 2 OS=Oryza sativa subsp. japonica OX=39947 GN=Os03g0668900 PE=2 SV=1	XP_006470525.1 protein AATF [Citrus sinensis]
Cs_ont_9g009530	5.63419	7.68608	5.40459	1.68543	3.99656	1.74093	-1.08253	0.00382204	down	--	--	--	--|0.0|cit:102606610|hypothetical protein	--	--	Domain of unknown function (DUF3527)	--	XP_024958278.1 uncharacterized protein LOC102606610 [Citrus sinensis]
Cs_ont_7g018090	1.77505	5.59311	4.33645	0.868612	1.57456	0.892291	-1.51539	0.00384425	down	--	--	Biological Process: protein ubiquitination (GO:0016567);;	--|0.0|cit:102617303|hypothetical protein	--	--	NPH3 family	BTB/POZ domain-containing protein At3g19850 OS=Arabidopsis thaliana OX=3702 GN=At3g19850 PE=2 SV=1	XP_006484647.1 BTB/POZ domain-containing protein At1g50280 [Citrus sinensis]
Cs_ont_9g027850	6.6651	13.4749	5.72996	1.16639	4.2555	1.98841	-1.54863	0.00384773	down	[O]	Posttranslational modification, protein turnover, chaperones	Molecular Function: nucleotide binding (GO:0000166);; Molecular Function: RNA binding (GO:0003723);; Molecular Function: peptidyl-prolyl cis-trans isomerase activity (GO:0003755);; Cellular Component: nucleus (GO:0005634);; Cellular Component: cytosol (GO:0005829);; Biological Process: protein folding (GO:0006457);; Molecular Function: zinc ion binding (GO:0008270);;	K12735|0.0|cit:102620553|K12735 PPIL4; peptidyl-prolyl cis-trans isomerase-like 4 [EC:5.2.1.8]	[O]	Posttranslational modification, protein turnover, chaperones	Cyclophilin type peptidyl-prolyl cis-trans isomerase/CLD;; RNA recognition motif. (a.k.a. RRM, RBD, or RNP domain);; Zinc knuckle	Peptidyl-prolyl cis-trans isomerase CYP59 OS=Arabidopsis thaliana OX=3702 GN=CYP59 PE=1 SV=1	XP_006475325.1 peptidyl-prolyl cis-trans isomerase CYP59 [Citrus sinensis]
Cs_ont_2g006440	0.272253	0.6464	0.833394	0	0.033528	0.085402	-3.37966	0.00389445	down	--	--	Molecular Function: magnesium ion binding (GO:0000287);; Cellular Component: cytosol (GO:0005829);; Molecular Function: terpene synthase activity (GO:0010333);; Biological Process: terpenoid biosynthetic process (GO:0016114);;	K14175|0.0|cit:102617908|K14175 NES1; (3S,6E)-nerolidol synthase [EC:4.2.3.48]	--	--	Terpene synthase family, metal binding domain;; Terpene synthase family 2, C-terminal metal binding;; Terpene synthase, N-terminal domain	(3S,6E)-nerolidol synthase 1 OS=Fragaria ananassa OX=3747 PE=1 SV=1	XP_006467945.1 (3S,6E)-nerolidol synthase 1-like [Citrus sinensis]
Cs_ont_3g008340	6.47236	14.8147	6.26269	1.36029	4.47633	1.48261	-1.66383	0.00389481	down	--	--	--	--|0.0|cit:102608221|hypothetical protein	--	--	--	--	XP_006472887.1 uncharacterized protein LOC102608221 [Citrus sinensis]
Cs_ont_1g000140	2.82627	2.40352	2.63554	4.67931	3.45158	5.46934	1.11121	0.00389481	up	[E]	Amino acid transport and metabolism	Molecular Function: tyrosine decarboxylase activity (GO:0004837);; Biological Process: cellular amino acid metabolic process (GO:0006520);; Molecular Function: pyridoxal phosphate binding (GO:0030170);;	K01593|0.0|cit:102610100|K01593 DDC; aromatic-L-amino-acid/L-tryptophan decarboxylase [EC:4.1.1.28 4.1.1.105]	[E]	Amino acid transport and metabolism	Pyridoxal-dependent decarboxylase conserved domain	Tyrosine decarboxylase 3 OS=Petroselinum crispum OX=4043 GN=TYRDC-3 PE=2 SV=1	XP_024951761.1 tyrosine decarboxylase 1-like [Citrus sinensis]
Cs_ont_2g025500	3.69435	8.81685	3.41093	0.790954	2.50581	0.857634	-1.68437	0.00389481	down	[R]	General function prediction only	Cellular Component: chromosome, centromeric region (GO:0000775);; Cellular Component: nucleus (GO:0005634);; Molecular Function: zinc ion binding (GO:0008270);; Molecular Function: methyl-CpG binding (GO:0008327);; Biological Process: maintenance of DNA methylation (GO:0010216);; Molecular Function: double-stranded methylated DNA binding (GO:0010385);; Molecular Function: methyl-CpNpG binding (GO…	K11420|0.0|cit:102624087|K11420 EHMT; euchromatic histone-lysine N-methyltransferase [EC:2.1.1.43]	[BK]	--	SAD/SRA domain;; SET domain;; Pre-SET motif	Histone-lysine N-methyltransferase, H3 lysine-9 specific SUVH4 OS=Arabidopsis thaliana OX=3702 GN=SUVH4 PE=1 SV=2	XP_006468896.1 histone-lysine N-methyltransferase, H3 lysine-9 specific SUVH4 [Citrus sinensis]
Cs_ont_8g007760	5.69852	8.34414	5.14073	0.888447	3.60854	0.957594	-1.59909	0.00391882	down	--	--	--	--|0.0|cit:102612602|hypothetical protein	--	--	--	--	XP_006487954.1 uncharacterized protein LOC102612602 isoform X2 [Citrus sinensis]
Cs_ont_9g023340	2.19144	4.42817	1.51058	0.533256	0.86163	0.128685	-2.03522	0.00394094	down	[D]	Cell cycle control, cell division, chromosome partitioning	Biological Process: double-strand break repair via homologous recombination (GO:0000724);; Molecular Function: ATP binding (GO:0005524);; Cellular Component: nucleus (GO:0005634);; Biological Process: double-strand break repair (GO:0006302);; Biological Process: sister chromatid cohesion (GO:0007062);; Biological Process: response to X-ray (GO:0010165);; Cellular Component: Smc5-Smc6 complex (GO:…	K22804|0.0|cit:102612928|K22804 SMC6; structural maintenance of chromosomes protein 6	[L]	Replication, recombination and repair	RecF/RecN/SMC N terminal domain;; AAA domain	Structural maintenance of chromosomes protein 6B OS=Arabidopsis thaliana OX=3702 GN=SMC6B PE=2 SV=1	XP_006490140.1 structural maintenance of chromosomes protein 6B-like isoform X1 [Citrus sinensis]
Cs_ont_9g003700	2.15592	5.08164	1.64902	0.7999	1.28674	0.71474	-1.36831	0.0039449	down	[KL]	--	Molecular Function: DNA binding (GO:0003677);; Molecular Function: helicase activity (GO:0004386);; Molecular Function: ATP binding (GO:0005524);; Cellular Component: nucleus (GO:0005634);; Cellular Component: cytosol (GO:0005829);; Biological Process: transcription, DNA-templated (GO:0006351);; Biological Process: regulation of transcription, DNA-templated (GO:0006355);; Biological Process: defe…	--|0.0|cit:102616926|hypothetical protein	[BK]	--	SNF2 family N-terminal domain;; Snf2-ATP coupling, chromatin remodelling complex;; Helicase conserved C-terminal domain;; Type III restriction enzyme, res subunit	Chromatin structure-remodeling complex protein SYD OS=Arabidopsis thaliana OX=3702 GN=SYD PE=1 SV=1	XP_006489172.1 chromatin structure-remodeling complex protein SYD isoform X1 [Citrus sinensis]
Cs_ont_4g018590	37.2605	56.2524	29.4289	8.32224	25.0202	10.1605	-1.25549	0.00395087	down	[S]	Function unknown	Cellular Component: plasma membrane (GO:0005886);; Cellular Component: chloroplast (GO:0009507);;	--|0.0|cit:102620352|hypothetical protein	--	--	--	Uncharacterized protein At5g41620 OS=Arabidopsis thaliana OX=3702 GN=At5g41620 PE=2 SV=2	XP_006475185.1 uncharacterized protein LOC102620352 [Citrus sinensis]
Cs_ont_4g016830	7.10343	12.573	4.90367	0.820284	3.89677	0.796232	-1.94074	0.00397834	down	[Z]	Cytoskeleton	Molecular Function: microtubule motor activity (GO:0003777);; Molecular Function: ATP binding (GO:0005524);; Cellular Component: cytoplasm (GO:0005737);; Cellular Component: kinesin complex (GO:0005871);; Cellular Component: microtubule (GO:0005874);; Biological Process: microtubule-based movement (GO:0007018);; Molecular Function: microtubule binding (GO:0008017);; Molecular Function: ATPase act…	K10405|0.0|cit:102610885|K10405 KIFC1; kinesin family member C1	[Z]	Cytoskeleton	Kinesin motor domain;; Microtubule binding	Kinesin-like protein KIN-14N OS=Arabidopsis thaliana OX=3702 GN=KIN14N PE=1 SV=1	XP_006475300.1 kinesin-like protein KIN-14N isoform X1 [Citrus sinensis]
Cs_ont_3g031080	0.997876	4.31452	1.0044	0.202338	0.524084	0.071707	-2.70954	0.00398576	down	--	--	Molecular Function: DNA binding (GO:0003677);; Cellular Component: nucleus (GO:0005634);; Biological Process: transcription, DNA-templated (GO:0006351);; Molecular Function: zinc ion binding (GO:0008270);; Biological Process: regulation of chromatin silencing by small RNA (GO:0010964);; Biological Process: gene silencing by RNA (GO:0031047);; Biological Process: DNA methylation on cytosine (GO:00…	--|0.0|cit:102620690|hypothetical protein	[K]	Transcription	SWIB/MDM2 domain;; Plus-3 domain	Zinc finger CCCH domain-containing protein 19 OS=Arabidopsis thaliana OX=3702 GN=NERD PE=1 SV=3	XP_024952085.1 zinc finger CCCH domain-containing protein 19-like isoform X1 [Citrus sinensis]
Cs_ont_1g003990	4.71823	8.6884	4.314	0.576175	2.74215	0.743205	-1.89126	0.00400373	down	--	--	Molecular Function: translation elongation factor activity (GO:0003746);; Cellular Component: cytosol (GO:0005829);; Biological Process: regulation of transcription, DNA-templated (GO:0006355);; Biological Process: transcription elongation from RNA polymerase II promoter (GO:0006368);; Cellular Component: elongin complex (GO:0070449);;	--|0.0|cit:102616708|hypothetical protein	--	--	TFIIS helical bundle-like domain	Probable mediator of RNA polymerase II transcription subunit 26c OS=Arabidopsis thaliana OX=3702 GN=MED26C PE=1 SV=1	XP_006464554.1 probable mediator of RNA polymerase II transcription subunit 26c [Citrus sinensis]
Cs_ont_8g021960	6.18157	8.92778	5.9175	1.79828	4.50129	2.14129	-1.05548	0.0040331	down	[BK]	--	Molecular Function: DNA binding (GO:0003677);; Cellular Component: nucleus (GO:0005634);; Biological Process: transcription, DNA-templated (GO:0006351);; Biological Process: regulation of transcription, DNA-templated (GO:0006355);; Biological Process: multicellular organism development (GO:0007275);; Molecular Function: zinc ion binding (GO:0008270);; Biological Process: covalent chromatin modifi…	K11649|0.0|cit:102609330|K11649 SMARCC; SWI/SNF related-matrix-associated actin-dependent regulator of chromatin subfamily C	[B]	Chromatin structure and dynamics	SWIRM-associated region 1;; SWIRM domain;; Myb-like DNA-binding domain;; Zinc finger, ZZ type;; Myb-like DNA-binding domain	SWI/SNF complex subunit SWI3D OS=Arabidopsis thaliana OX=3702 GN=SWI3D PE=1 SV=3	XP_024957515.1 SWI/SNF complex subunit SWI3D [Citrus sinensis]
Cs_ont_1g028380	40.554	70.0503	59.6265	13.5491	34.5947	14.7984	-1.18428	0.00404154	down
Cs_ont_8g012400	0.913263	0.995503	0.929155	0.22817	0.479722	0.180097	-1.39313	0.00404945	down	[L]	Replication, recombination and repair	Molecular Function: helicase activity (GO:0004386);; Molecular Function: ATP binding (GO:0005524);; Cellular Component: nucleus (GO:0005634);; Biological Process: embryo sac development (GO:0009553);; Biological Process: pollen-pistil interaction (GO:0009875);; Biological Process: pollen tube guidance (GO:0010183);;	K10706|0.0|cit:102614795|K10706 SETX; senataxin [EC:3.6.4.-]	[A]	RNA processing and modification	AAA domain;; AAA domain;; AAA domain;; AAA domain;; Viral (Superfamily 1) RNA helicase	Probable helicase MAGATAMA 3 OS=Arabidopsis thaliana OX=3702 GN=MAA3 PE=2 SV=1	XP_024952852.1 uncharacterized protein LOC102614795 [Citrus sinensis]
Cs_ont_5g044490	3.33551	6.22202	2.57894	0.454839	1.98608	0.419774	-1.86596	0.00405139	down	--	--	Molecular Function: nucleic acid binding (GO:0003676);; Cellular Component: nucleus (GO:0005634);; Biological Process: transcription, DNA-templated (GO:0006351);; Biological Process: regulation of transcription, DNA-templated (GO:0006355);; Biological Process: response to brassinosteroid (GO:0009741);; Biological Process: unidimensional cell growth (GO:0009826);; Biological Process: vegetative to…	--|0.0|cit:102615321|hypothetical protein	[R]	General function prediction only	JmjC domain, hydroxylase;; jmjN domain	Lysine-specific demethylase REF6 OS=Arabidopsis thaliana OX=3702 GN=REF6 PE=1 SV=1	XP_006476948.1 lysine-specific demethylase REF6 [Citrus sinensis]
Cs_ont_6g005980	1.16385	2.34019	0.872692	0.033119	0.46224	0.108033	-2.50976	0.00407096	down	--	--	Cellular Component: nucleus (GO:0005634);; Biological Process: regulation of transcription, DNA-templated (GO:0006355);; Molecular Function: zinc ion binding (GO:0008270);;	--|0.0|cit:102628924|hypothetical protein	--	--	FAR1 DNA-binding domain;; MULE transposase domain;; SWIM zinc finger	Protein FAR1-RELATED SEQUENCE 5 OS=Arabidopsis thaliana OX=3702 GN=FRS5 PE=1 SV=1	XP_015387023.1 protein FAR1-RELATED SEQUENCE 7-like [Citrus sinensis]
Cs_ont_9g017360	37.0402	51.3161	31.1943	10.15	25.7911	9.94327	-1.13595	0.00408436	down	[J]	Translation, ribosomal structure and biogenesis	Biological Process: box H/ACA snoRNA 3'-end processing (GO:0000495);; Molecular Function: RNA binding (GO:0003723);; Cellular Component: nucleolus (GO:0005730);; Cellular Component: cytosol (GO:0005829);; Cellular Component: plasmodesma (GO:0009506);; Molecular Function: pseudouridine synthase activity (GO:0009982);; Biological Process: rRNA pseudouridine synthesis (GO:0031118);; Biological Proce…	K11131|0.0|cit:102608573|K11131 DKC1; H/ACA ribonucleoprotein complex subunit 4 [EC:5.4.99.-]	[J]	Translation, ribosomal structure and biogenesis	DKCLD (NUC011) domain;; tRNA pseudouridylate synthase B C-terminal domain;; TruB family pseudouridylate synthase (N terminal domain);; PUA domain	H/ACA ribonucleoprotein complex subunit 4 OS=Arabidopsis thaliana OX=3702 GN=CBF5 PE=1 SV=1	XP_006491562.1 H/ACA ribonucleoprotein complex subunit 4 [Citrus sinensis]
Cs_ont_7g002910	12.2081	9.39671	9.78238	16.4172	13.0033	20.7501	1.0306	0.00410822	up	[J]	Translation, ribosomal structure and biogenesis	Molecular Function: mRNA binding (GO:0003729);; Molecular Function: structural constituent of ribosome (GO:0003735);; Biological Process: translation (GO:0006412);; Cellular Component: membrane (GO:0016020);; Cellular Component: cytosolic ribosome (GO:0022626);; Cellular Component: cytosolic small ribosomal subunit (GO:0022627);;	K02976|1e-86|gra:105776956|K02976 RP-S26e; small subunit ribosomal protein S26e	[J]	Translation, ribosomal structure and biogenesis	Ribosomal protein S26e	40S ribosomal protein S26-3 OS=Arabidopsis thaliana OX=3702 GN=RPS26C PE=2 SV=1	XP_006491902.1 40S ribosomal protein S26-3-like [Citrus sinensis]
Cs_ont_2g021840	11.9575	14.3328	11.8679	2.87958	8.37359	3.5577	-1.12711	0.00410822	down	--	--	--	K14487|0.0|cit:102613332|K14487 GH3; auxin responsive GH3 gene family	--	--	GH3 auxin-responsive promoter	Indole-3-acetic acid-amido synthetase GH3.10 OS=Arabidopsis thaliana OX=3702 GN=GH3.10 PE=2 SV=1	XP_006491633.1 indole-3-acetic acid-amido synthetase GH3.10 [Citrus sinensis]
Cs_ont_1g004360	1.85605	3.329	1.63149	0.26025	1.03667	0.204893	-1.93734	0.00411006	down	[RTKL]	--	Molecular Function: protein serine/threonine kinase activity (GO:0004674);; Molecular Function: calmodulin binding (GO:0005516);; Molecular Function: ATP binding (GO:0005524);; Cellular Component: plasma membrane (GO:0005886);; Biological Process: protein phosphorylation (GO:0006468);; Cellular Component: integral component of membrane (GO:0016021);; Molecular Function: carbohydrate binding (GO:0…	--|0.0|cit:102626329|hypothetical protein	--	--	Protein tyrosine and serine/threonine kinase;; Protein kinase domain;; D-mannose binding lectin;; S-locus glycoprotein domain;; PAN-like domain;; Domain of unknown function (DUF3403)	G-type lectin S-receptor-like serine/threonine-protein kinase At1g11330 OS=Arabidopsis thaliana OX=3702 GN=At1g11330 PE=1 SV=3	XP_006464588.1 G-type lectin S-receptor-like serine/threonine-protein kinase At1g11330 isoform X1 [Citrus sinensis]
Cs_ont_2g013140	0.549788	1.12005	0.445013	0.084795	0.267382	0.068947	-2.06982	0.0041346	down	--	--	Cellular Component: integral component of membrane (GO:0016021);; Molecular Function: myosin binding (GO:0017022);; Cellular Component: transport vesicle (GO:0030133);;	--|0.0|cit:102618667|hypothetical protein	--	--	Zein-binding	Myosin-binding protein 2 OS=Arabidopsis thaliana OX=3702 GN=MYOB2 PE=1 SV=1	XP_006469212.1 myosin-binding protein 2 [Citrus sinensis]
Cs_ont_4g010040	25.2424	38.9785	19.5119	4.27837	15.9475	4.82392	-1.513	0.00415858	down	--	--	--	--|0.0|cit:102619880|hypothetical protein	--	--	--	--	XP_006475402.1 uncharacterized protein LOC102619880 [Citrus sinensis]
Cs_ont_8g016190	1.98271	2.13456	1.48062	0.675071	0.740455	0.658311	-1.11225	0.00415858	down	[R]	General function prediction only	Biological Process: defense response to oomycetes (GO:0002229);; Biological Process: salicylic acid catabolic process (GO:0046244);; Molecular Function: metal ion binding (GO:0046872);; Molecular Function: dioxygenase activity (GO:0051213);;	--|0.0|cit:102617646|hypothetical protein	[QR]	--	non-haem dioxygenase in morphine synthesis N-terminal;; 2OG-Fe(II) oxygenase superfamily	Protein DMR6-LIKE OXYGENASE 2 OS=Arabidopsis thaliana OX=3702 GN=DLO2 PE=2 SV=1	XP_006492604.1 protein DMR6-LIKE OXYGENASE 2-like [Citrus sinensis]
Cs_ont_8g021340	6.90382	10.4608	5.24566	1.03443	4.04566	0.967426	-1.68217	0.00420302	down	[J]	Translation, ribosomal structure and biogenesis	Molecular Function: nucleotide binding (GO:0000166);; Molecular Function: RNA binding (GO:0003723);; Cellular Component: nucleolus (GO:0005730);; Biological Process: rRNA processing (GO:0006364);;	K14857|0.0|cit:102627301|K14857 SPB1; AdoMet-dependent rRNA methyltransferase SPB1 [EC:2.1.1.-]	[AR]	--	Spb1 C-terminal domain;; FtsJ-like methyltransferase;; Domain of unknown function (DUF3381)	Nucleolin 2 OS=Oryza sativa subsp. japonica OX=39947 GN=Os04g0620700 PE=2 SV=2	XP_006487209.1 adoMet-dependent rRNA methyltransferase spb1 [Citrus sinensis]
Cs_ont_9g026010	1.32256	2.0109	1.64287	0.367935	0.788972	0.457352	-1.32607	0.0042342	down	[IQR]	--	Cellular Component: chloroplast inner membrane (GO:0009706);; Biological Process: protein transport (GO:0015031);; Molecular Function: oxidoreductase activity (GO:0016491);;	--|0.0|cit:102621246|hypothetical protein	[Q]	Secondary metabolites biosynthesis, transport and catabolism	short chain dehydrogenase;; Enoyl-(Acyl carrier protein) reductase;; KR domain	Short-chain dehydrogenase TIC 32, chloroplastic OS=Pisum sativum OX=3888 GN=TIC32 PE=1 SV=1	XP_006490429.1 short-chain dehydrogenase TIC 32, chloroplastic-like [Citrus sinensis]
Cs_ont_7g011510	6.96299	10.9562	6.50646	2.71243	4.8695	2.19702	-1.05346	0.00425296	down	[Q]	Secondary metabolites biosynthesis, transport and catabolism	Molecular Function: iron ion binding (GO:0005506);; Cellular Component: integral component of membrane (GO:0016021);; Molecular Function: heme binding (GO:0020037);; Molecular Function: beta-amyrin 11-oxidase activity (GO:0102289);; Molecular Function: beta-amyrin monooxygenase activity (GO:0102290);;	K04123|0.0|cit:102613483|K04123 KAO; ent-kaurenoic acid monooxygenase [EC:1.14.14.107]	[QI]	--	Cytochrome P450	Beta-amyrin 11-oxidase OS=Glycyrrhiza uralensis OX=74613 GN=CYP88D6 PE=1 SV=1	XP_006485427.1 beta-amyrin 11-oxidase-like [Citrus sinensis]
Cs_ont_4g018840	1.42129	2.96397	0.868663	0.157874	0.617565	0.205872	-2.13811	0.00426814	down	[RTKL]	--	Molecular Function: calmodulin-dependent protein kinase activity (GO:0004683);; Molecular Function: calcium ion binding (GO:0005509);; Molecular Function: calmodulin binding (GO:0005516);; Molecular Function: ATP binding (GO:0005524);; Cellular Component: nucleus (GO:0005634);; Cellular Component: cytoplasm (GO:0005737);; Cellular Component: plasma membrane (GO:0005886);; Biological Process: absc…	K13412|0.0|cit:102630649|K13412 CPK; calcium-dependent protein kinase [EC:2.7.11.1]	[T]	Signal transduction mechanisms	Protein kinase domain;; EF hand;; Protein tyrosine and serine/threonine kinase;; EF-hand domain pair;; EF-hand domain;; EF hand;; EF-hand domain pair;; Secreted protein acidic and rich in cysteine Ca binding region;; Cytoskeletal-regulatory complex EF hand	Calcium-dependent protein kinase 33 OS=Arabidopsis thaliana OX=3702 GN=CPK33 PE=1 SV=1	XP_024953566.1 calcium-dependent protein kinase 33-like [Citrus sinensis]
Cs_ont_6g018440	2.82757	5.02406	2.68738	0.546291	1.90959	0.842903	-1.4242	0.00427165	down	[R]	General function prediction only	Cellular Component: Golgi membrane (GO:0000139);; Cellular Component: cytosol (GO:0005829);; Biological Process: lipid metabolic process (GO:0006629);; Biological Process: intracellular protein transport (GO:0006886);; Molecular Function: phosphatidate phosphatase activity (GO:0008195);; Biological Process: phospholipid biosynthetic process (GO:0008654);; Biological Process: cellular response to …	K15728|0.0|cit:102612781|K15728 LPIN; phosphatidate phosphatase LPIN [EC:3.1.3.4]	[NI]	--	LNS2 (Lipin/Ned1/Smp2);; lipin, N-terminal conserved region;; Lipin/Ned1/Smp2 multi-domain protein middle domain	Phosphatidate phosphatase PAH1 OS=Arabidopsis thaliana OX=3702 GN=PAH1 PE=1 SV=1	XP_006480715.1 phosphatidate phosphatase PAH1 [Citrus sinensis]
Cs_ont_7g000160	1.49876	2.21322	1.13431	0.191102	0.800615	0.249391	-1.49778	0.00427165	down	--	--	Biological Process: telomere maintenance (GO:0000723);; Cellular Component: chromosome, telomeric region (GO:0000781);; Cellular Component: nuclear telomere cap complex (GO:0000783);; Molecular Function: DNA binding (GO:0003677);; Molecular Function: double-stranded telomeric DNA binding (GO:0003691);; Biological Process: transcription, DNA-templated (GO:0006351);; Biological Process: regulation …	--|0.0|cit:102622190|hypothetical protein	--	--	--	Telomere repeat-binding protein 4 OS=Arabidopsis thaliana OX=3702 GN=TRP4 PE=1 SV=1	XP_006486468.1 telomere repeat-binding protein 4 isoform X2 [Citrus sinensis]
Cs_ont_3g012400	1.38473	2.41527	1.39731	0.295866	0.93939	0.315214	-1.50299	0.00427165	down	[RTKL]	--	Molecular Function: protein kinase activity (GO:0004672);; Molecular Function: protein serine/threonine kinase activity (GO:0004674);; Molecular Function: ATP binding (GO:0005524);; Cellular Component: nucleus (GO:0005634);; Cellular Component: cytoplasm (GO:0005737);; Cellular Component: plasma membrane (GO:0005886);; Biological Process: protein phosphorylation (GO:0006468);; Biological Process:…	--|0.0|cit:102628609|hypothetical protein	[T]	Signal transduction mechanisms	Protein kinase domain;; Protein tyrosine and serine/threonine kinase;; NAF domain;; Kinase-like	CBL-interacting serine/threonine-protein kinase 8 OS=Arabidopsis thaliana OX=3702 GN=CIPK8 PE=1 SV=1	XP_006472400.1 CBL-interacting serine/threonine-protein kinase 8 [Citrus sinensis]
Cs_ont_2g014850	0.693099	0.82084	0.54533	0.112098	0.313586	0.166369	-1.48325	0.00427165	down	[RTKL]	--	Molecular Function: protein serine/threonine kinase activity (GO:0004674);; Molecular Function: ATP binding (GO:0005524);; Cellular Component: plasma membrane (GO:0005886);; Cellular Component: integral component of membrane (GO:0016021);;	--|0.0|cit:102630510|hypothetical protein	--	--	Protein tyrosine and serine/threonine kinase;; Protein kinase domain;; Malectin domain;; Leucine rich repeat;; Leucine Rich repeats (2 copies);; Leucine Rich Repeat	Probable LRR receptor-like serine/threonine-protein kinase At1g07650 OS=Arabidopsis thaliana OX=3702 GN=At1g07650 PE=1 SV=1	XP_006492254.3 LOW QUALITY PROTEIN: probable LRR receptor-like serine/threonine-protein kinase At1g07650 [Citrus sinensis]
Cs_ont_5g015170	3.4969	5.56958	3.52691	0.981514	2.45513	0.839918	-1.3053	0.0042834	down	[O]	Posttranslational modification, protein turnover, chaperones	Molecular Function: ATP binding (GO:0005524);; Cellular Component: mitochondrion (GO:0005739);; Biological Process: protein refolding (GO:0042026);;	K04077|0.0|cit:102609486|K04077 groEL; chaperonin GroEL	[O]	Posttranslational modification, protein turnover, chaperones	TCP-1/cpn60 chaperonin family	Chaperonin CPN60-2, mitochondrial OS=Cucurbita maxima OX=3661 GN=CPN60-2 PE=1 SV=1	XP_006479070.1 chaperonin CPN60-2, mitochondrial-like isoform X1 [Citrus sinensis]
Cs_ont_4g024130	5.2904	8.74035	4.94404	0.925904	3.4304	0.911169	-1.61678	0.0042834	down	--	--	Cellular Component: endoplasmic reticulum (GO:0005783);; Cellular Component: plasma membrane (GO:0005886);; Molecular Function: lipid binding (GO:0008289);; Cellular Component: plasmodesma (GO:0009506);; Cellular Component: endomembrane system (GO:0012505);; Cellular Component: integral component of membrane (GO:0016021);; Molecular Function: metal ion binding (GO:0046872);;	--|0.0|cit:102615706|hypothetical protein	[R]	General function prediction only	C2 domain;; Synaptotagmin-like mitochondrial-lipid-binding domain	Synaptotagmin-5 OS=Arabidopsis thaliana OX=3702 GN=SYT5 PE=2 SV=1	XP_006474399.1 synaptotagmin-5 [Citrus sinensis]
Cs_ont_5g043790	3.69935	5.14126	2.97809	0.570631	2.08479	0.459015	-1.70237	0.00430212	down	[TD]	--	--	K07178|0.0|cit:102613270|K07178 RIOK1; RIO kinase 1 [EC:2.7.11.1]	[TD]	--	RIO1 family	--	XP_006477034.1 serine/threonine-protein kinase RIO1-like [Citrus sinensis]
Cs_ont_5g043530	24.8406	35.5069	26.0924	6.57018	18.6718	6.2993	-1.21912	0.00434064	down	--	--	Molecular Function: nutrient reservoir activity (GO:0045735);;	K14648|0.0|cit:102619007|K14648 ENDOU; poly(U)-specific endoribonuclease [EC:3.1.-.-]	[R]	General function prediction only	Endoribonuclease XendoU	Conglutin beta 6 OS=Lupinus angustifolius OX=3871 GN=BETA6 PE=1 SV=1	XP_006477055.1 poly(U)-specific endoribonuclease-B isoform X1 [Citrus sinensis]
Cs_ont_3g008660	2.41838	3.75565	2.84911	0.684028	1.72079	0.529682	-1.37071	0.00434756	down	--	--	--	--|0.0|cit:102626378|hypothetical protein	--	--	--	--	XP_006472865.1 uncharacterized protein LOC102626378 isoform X1 [Citrus sinensis]
Cs_ont_5g012950	1.70633	2.9976	1.39319	0.485503	1.02981	0.336709	-1.4573	0.00436274	down	--	--	Molecular Function: motor activity (GO:0003774);; Molecular Function: ATP binding (GO:0005524);; Cellular Component: cytoplasm (GO:0005737);; Cellular Component: myosin complex (GO:0016459);;	K10357|0.0|cit:102628638|K10357 MYO5; myosin V	[Z]	Cytoskeleton	Myosin head (motor domain);; DIL domain;; IQ calmodulin-binding motif;; Myosin N-terminal SH3-like domain	Myosin-6 OS=Arabidopsis thaliana OX=3702 GN=XI-2 PE=1 SV=1	XP_006479405.1 myosin-6-like isoform X1 [Citrus sinensis]
Cs_ont_1g003930	10.2938	17.0513	10.5491	2.37627	7.625	3.28783	-1.26639	0.00436295	down	[R]	General function prediction only	Cellular Component: integral component of plasma membrane (GO:0005887);; Biological Process: potassium ion transport (GO:0006813);; Molecular Function: outward rectifier potassium channel activity (GO:0015271);; Biological Process: regulation of membrane potential (GO:0042391);; Biological Process: potassium ion homeostasis (GO:0055075);;	K21867|0.0|cit:102615529|K21867 AKT; potassium channel	[PT]	--	Ion transport protein;; Ankyrin repeats (3 copies);; Ankyrin repeats (many copies);; KHA, dimerisation domain of potassium ion channel;; Ankyrin repeats (many copies);; Ankyrin repeat;; Ankyrin repeat;; Cyclic nucleotide-binding domain;; Ion channel	Potassium channel SKOR OS=Arabidopsis thaliana OX=3702 GN=SKOR PE=1 SV=1	XP_006464550.1 potassium channel SKOR-like [Citrus sinensis]
Cs_ont_3g022660	4.14186	4.69068	3.81316	1.2109	2.64878	1.37677	-1.0151	0.00436966	down	--	--	--	--|0.0|cit:102628207|hypothetical protein	--	--	Protein of unknown function (DUF 659);; hAT family C-terminal dimerisation region;; BED zinc finger	--	XP_024952291.1 uncharacterized protein LOC102628207 isoform X1 [Citrus sinensis]
Cs_ont_3g008750	2.50922	4.56021	2.85621	0.468326	1.73852	0.588399	-1.59094	0.00437896	down	--	--	--	--|0.0|cit:102623414|hypothetical protein	--	--	HPC2 and ubinuclein domain	Ubinuclein-1 OS=Arabidopsis thaliana OX=3702 GN=UBN1 PE=1 SV=1	XP_015384186.1 ubinuclein-1 isoform X1 [Citrus sinensis]
Cs_ont_5g042200	5.04642	5.62163	4.96957	1.30217	3.36346	1.70823	-1.04805	0.00440262	down	[O]	Posttranslational modification, protein turnover, chaperones	Cellular Component: plastid (GO:0009536);; Biological Process: vegetative to reproductive phase transition of meristem (GO:0010228);; Cellular Component: integral component of membrane (GO:0016021);; Biological Process: response to very low light intensity stimulus (GO:0055122);;	K09531|0.0|cit:102609297|K09531 DNAJC11; DnaJ homolog subfamily C member 11	[O]	Posttranslational modification, protein turnover, chaperones	Domain of unknown function (DUF3395);; DnaJ domain	Chaperone protein dnaJ 13 OS=Arabidopsis thaliana OX=3702 GN=ATJ13 PE=1 SV=2	XP_006477199.1 chaperone protein dnaJ 13 isoform X1 [Citrus sinensis]
Cs_ont_5g038770	4.30656	6.90342	2.99938	0.958526	2.55971	0.879665	-1.4549	0.00440708	down	[O]	Posttranslational modification, protein turnover, chaperones	Molecular Function: nucleic acid binding (GO:0003676);; Cellular Component: nucleus (GO:0005634);; Molecular Function: zinc ion binding (GO:0008270);;	K09506|0.0|cit:102623443|K09506 DNAJA5; DnaJ homolog subfamily A member 5	[O]	Posttranslational modification, protein turnover, chaperones	DnaJ domain;; Zinc-finger double-stranded RNA-binding;; Zinc-finger of C2H2 type;; C2H2 type zinc-finger (2 copies)	DNAJ protein JJJ1 homolog OS=Arabidopsis thaliana OX=3702 GN=JJJ1 PE=1 SV=1	XP_006477664.1 DNAJ protein JJJ1 homolog isoform X1 [Citrus sinensis]
Cs_ont_2g008850	15.0914	22.2034	14.4432	2.79342	10.0324	2.48981	-1.53412	0.00441671	down	--	--	Molecular Function: soluble NSF attachment protein activity (GO:0005483);; Cellular Component: vacuolar membrane (GO:0005774);; Cellular Component: plasma membrane (GO:0005886);; Biological Process: intracellular protein transport (GO:0006886);; Biological Process: vesicle-mediated transport (GO:0016192);; Molecular Function: syntaxin binding (GO:0019905);; Cellular Component: SNARE complex (GO:0…	K21198|0.0|cit:102607895|K21198 NAPG; gamma-soluble NSF attachment protein	[U]	Intracellular trafficking, secretion, and vesicular transport	Soluble NSF attachment protein, SNAP	Gamma-soluble NSF attachment protein OS=Arabidopsis thaliana OX=3702 GN=GSNAP PE=2 SV=1	XP_006468392.1 gamma-soluble NSF attachment protein [Citrus sinensis]
Cs_ont_3g028650	3.48984	6.99796	3.99614	0.430553	2.24345	0.830359	-1.81281	0.0044209	down	[R]	General function prediction only	Cellular Component: nucleus (GO:0005634);; Molecular Function: sequence-specific DNA binding (GO:0043565);; Biological Process: negative regulation of transcription, DNA-templated (GO:0045892);; Biological Process: positive regulation of transcription, DNA-templated (GO:0045893);; Molecular Function: metal ion binding (GO:0046872);;	--|0.0|cit:102608508|hypothetical protein	[R]	General function prediction only	Zinc finger, C2H2 type;; C2H2-type zinc finger	Zinc finger transcription factor YY1 OS=Arabidopsis thaliana OX=3702 GN=YY1 PE=1 SV=1	XP_024949722.1 zinc finger transcription factor YY1-like [Citrus sinensis]
Cs_ont_9g008760	1.86986	3.16003	1.61328	0.134908	0.923743	0.22192	-2.13809	0.004436	down	--	--	Cellular Component: nucleus (GO:0005634);; Cellular Component: cytoplasm (GO:0005737);;	K08770|0.0|cit:102622806|K08770 UBC; ubiquitin C	[OR]	--	Ubiquitin family;; Ubiquitin-2 like Rad60 SUMO-like;; Ubiquitin-like domain	Polyubiquitin (Fragment) OS=Acetabularia peniculus OX=35862 PE=3 SV=2	XP_015389218.1 polyubiquitin-like isoform X1 [Citrus sinensis]
Cs_ont_5g016260	4.8321	7.03934	5.00037	1.45825	3.71133	1.5263	-1.08529	0.00444305	down	--	--	Biological Process: response to molecule of fungal origin (GO:0002238);; Cellular Component: vacuolar membrane (GO:0005774);; Cellular Component: endoplasmic reticulum membrane (GO:0005789);; Biological Process: defense response (GO:0006952);; Cellular Component: integral component of membrane (GO:0016021);; Molecular Function: (S)-norcoclaurine synthase activity (GO:0050474);; Biological Process…	--|1e-106|cit:102624226|hypothetical protein	--	--	Pathogenesis-related protein Bet v 1 family	S-norcoclaurine synthase 2 OS=Papaver somniferum OX=3469 GN=NCS2 PE=1 SV=1	XP_006478960.1 S-norcoclaurine synthase 2 [Citrus sinensis]
Cs_ont_6g007540	15.665	20.435	14.1008	2.39084	10.0736	3.23211	-1.46144	0.00444438	down	--	--	--	--|0.0|cit:102615824|hypothetical protein	--	--	Domain of unknown function (DUF4378)	--	XP_006481831.1 uncharacterized protein LOC102615824 isoform X1 [Citrus sinensis]
Cs_ont_8g005540	0.967202	3.07451	0.807186	0.249541	0.454606	0.312451	-1.9344	0.00445704	down	--	--	Molecular Function: RNA polymerase II transcription factor activity, sequence-specific DNA binding (GO:0000981);; Molecular Function: transcription factor activity, RNA polymerase II transcription factor recruiting (GO:0001135);; Cellular Component: nucleus (GO:0005634);; Biological Process: transcription, DNA-templated (GO:0006351);; Biological Process: regulation of transcription by RNA polymer…	--|0.0|cit:102615174|hypothetical protein	[K]	Transcription	Myb-like DNA-binding domain;; Myb-like DNA-binding domain	Transcription factor MYB3R-1 OS=Arabidopsis thaliana OX=3702 GN=MYB3R1 PE=2 SV=1	XP_006488047.1 cyclin-D-binding Myb-like transcription factor 1 [Citrus sinensis]
Cs_ont_1g011220	0.852117	2.02732	0.569825	0.138125	0.409537	0.125436	-1.96305	0.00446412	down	[S]	Function unknown	Molecular Function: ATP binding (GO:0005524);; Cellular Component: plasma membrane (GO:0005886);; Biological Process: defense response (GO:0006952);; Biological Process: signal transduction (GO:0007165);; Molecular Function: ADP binding (GO:0043531);;	K13459|0.0|cit:107174591|K13459 RPS2; disease resistance protein RPS2	[T]	Signal transduction mechanisms	NB-ARC domain;; Leucine rich repeat;; Leucine Rich repeats (2 copies)	Probable disease resistance protein At5g63020 OS=Arabidopsis thaliana OX=3702 GN=At5g63020 PE=2 SV=2	XP_015381096.2 probable disease resistance protein At1g61300 [Citrus sinensis]
Cs_ont_5g008770	13.5858	20.7703	12.5077	3.19243	9.76746	3.61831	-1.26051	0.00448291	down	[O]	Posttranslational modification, protein turnover, chaperones	Cellular Component: condensed nuclear chromosome (GO:0000794);; Cellular Component: nucleus (GO:0005634);; Cellular Component: cytoplasm (GO:0005737);; Cellular Component: spindle (GO:0005819);; Cellular Component: cytosol (GO:0005829);; Biological Process: cell cycle (GO:0007049);; Cellular Component: phragmoplast (GO:0009524);; Biological Process: response to auxin (GO:0009733);; Biological Pro…	K03347|0.0|cit:102612067|K03347 CUL1; cullin 1	[D]	Cell cycle control, cell division, chromosome partitioning	Cullin family;; Cullin protein neddylation domain	Cullin-1 OS=Arabidopsis thaliana OX=3702 GN=CUL1 PE=1 SV=1	XP_006479898.1 cullin-1 [Citrus sinensis]
Cs_ont_3g008710	1.84719	3.4727	1.86806	0.58921	1.39783	0.579207	-1.20926	0.00449387	down	[R]	General function prediction only	Cellular Component: chromosome, centromeric region (GO:0000775);; Cellular Component: nucleus (GO:0005634);; Molecular Function: zinc ion binding (GO:0008270);; Biological Process: embryo sac development (GO:0009553);; Biological Process: pollen development (GO:0009555);; Biological Process: negative regulation of flower development (GO:0009910);; Biological Process: secondary shoot formation (GO…	--|0.0|cit:102624482|hypothetical protein	[U]	Intracellular trafficking, secretion, and vesicular transport	SET domain;; AWS domain;; CW-type Zinc Finger	Histone-lysine N-methyltransferase ASHH2 OS=Arabidopsis thaliana OX=3702 GN=ASHH2 PE=1 SV=1	XP_024952141.1 histone-lysine N-methyltransferase ASHH2 isoform X1 [Citrus sinensis]
Cs_ont_7g026340	8.45016	12.4099	6.95529	1.53308	5.27948	1.38498	-1.53661	0.00456945	down	[O]	Posttranslational modification, protein turnover, chaperones	Cellular Component: cullin-RING ubiquitin ligase complex (GO:0031461);; Molecular Function: ubiquitin protein ligase binding (GO:0031625);; Biological Process: ubiquitin-dependent protein catabolic process (GO:0042787);;	K03869|0.0|var:108318883|K03869 CUL3; cullin 3	[D]	Cell cycle control, cell division, chromosome partitioning	Cullin family;; Cullin protein neddylation domain	Cullin-3B OS=Arabidopsis thaliana OX=3702 GN=CUL3B PE=1 SV=1	XP_006483176.1 cullin-3A [Citrus sinensis]
Cs_ont_5g003210	1.10409	2.02739	0.921637	0.205923	0.637926	0.265014	-1.50177	0.00456945	down	--	--	--	--|0.0|cit:102626559|hypothetical protein	--	--	Domain of unknown function (DUF4378);; Protein of unknown function (DUF3741)	Protein TRM32 OS=Arabidopsis thaliana OX=3702 GN=TRM32 PE=2 SV=1	XP_015389720.1 uncharacterized protein LOC102626559 [Citrus sinensis]
Cs_ont_4g025180	2.62308	2.93736	3.73811	5.33472	4.69789	6.22426	1.11061	0.00467387	up	--	--	--	--|5e-48|cit:102610468|hypothetical protein	--	--	--	--	XP_006474286.1 uncharacterized protein LOC102610468 [Citrus sinensis]
Cs_ont_3g020300	3.23069	3.72259	3.15095	1.19304	2.00178	0.834603	-1.05607	0.00467387	down	--	--	Molecular Function: RNA polymerase II transcription factor activity, sequence-specific DNA binding (GO:0000981);; Molecular Function: DNA-binding transcription factor activity (GO:0003700);; Cellular Component: nucleus (GO:0005634);; Cellular Component: nucleolus (GO:0005730);; Biological Process: transcription, DNA-templated (GO:0006351);; Biological Process: regulation of transcription, DNA-tem…	--|0.0|cit:102629358|hypothetical protein	[K]	Transcription	Myb/SANT-like DNA-binding domain	Trihelix transcription factor GT-3b OS=Arabidopsis thaliana OX=3702 GN=GT-3B PE=1 SV=1	XP_006471559.1 trihelix transcription factor GT-3b [Citrus sinensis]
Cs_ont_4g023650	3.23011	5.70853	3.05291	0.565432	2.14503	0.523984	-1.65246	0.00467387	down	--	--	Cellular Component: cytoplasm (GO:0005737);; Biological Process: response to blue light (GO:0009637);; Biological Process: chloroplast relocation (GO:0009902);; Biological Process: chloroplast avoidance movement (GO:0009903);; Biological Process: actin filament-based movement (GO:0030048);; Biological Process: nuclear migration along microfilament (GO:0031022);;	--|0.0|cit:102630744|hypothetical protein	--	--	N-terminal C2 in EEIG1 and EHBP1 proteins	Protein PLASTID MOVEMENT IMPAIRED 1-RELATED 1 OS=Arabidopsis thaliana OX=3702 GN=PMIR1 PE=2 SV=1	XP_024953108.1 protein PLASTID MOVEMENT IMPAIRED 1-RELATED 2 [Citrus sinensis]
Cs_ont_5g046300	2.5755	4.08606	2.81355	0.771584	1.80006	0.777204	-1.23565	0.00470062	down	--	--	Biological Process: glucosinolate biosynthetic process (GO:0019761);; Biological Process: defense response to bacterium (GO:0042742);; Cellular Component: intracellular membrane-bounded organelle (GO:0043231);; Molecular Function: thiohydroximate beta-D-glucosyltransferase activity (GO:0047251);; Biological Process: defense response by callose deposition in cell wall (GO:0052544);; Molecular Func…	K11820|0.0|cit:102630144|K11820 UGT74B1; N-hydroxythioamide S-beta-glucosyltransferase [EC:2.4.1.195]	[GC]	--	UDP-glucoronosyl and UDP-glucosyl transferase	UDP-glycosyltransferase 74B1 OS=Arabidopsis thaliana OX=3702 GN=UGT74B1 PE=1 SV=1	XP_006476729.1 UDP-glycosyltransferase 74B1-like [Citrus sinensis]
Cs_ont_7g014350	4.39978	5.49071	3.42229	1.1372	2.81641	1.37019	-1.06541	0.00471837	down	[L]	Replication, recombination and repair	Molecular Function: RNA binding (GO:0003723);; Molecular Function: ATP-dependent RNA helicase activity (GO:0004004);; Molecular Function: helicase activity (GO:0004386);; Molecular Function: ATP binding (GO:0005524);; Cellular Component: nucleus (GO:0005634);; Cellular Component: cytoplasm (GO:0005737);; Biological Process: RNA processing (GO:0006396);;	K14442|0.0|cit:102624626|K14442 DHX36; ATP-dependent RNA helicase DHX36 [EC:3.6.4.13]	[A]	RNA processing and modification	Helicase conserved C-terminal domain;; Helicase associated domain (HA2);; Oligonucleotide/oligosaccharide-binding (OB)-fold;; R3H domain;; DEAD/DEAH box helicase	DExH-box ATP-dependent RNA helicase DExH6 OS=Arabidopsis thaliana OX=3702 GN=HVT1 PE=2 SV=1	XP_006484996.1 DExH-box ATP-dependent RNA helicase DExH6 [Citrus sinensis]
Cs_ont_8g010950	1.39239	1.76845	1.00326	0.066848	0.595853	0.102634	-2.25148	0.00471837	down	--	--	Cellular Component: integral component of membrane (GO:0016021);; Molecular Function: myosin binding (GO:0017022);; Cellular Component: transport vesicle (GO:0030133);;	--|0.0|cit:102626433|hypothetical protein	--	--	Zein-binding	Myosin-binding protein 1 OS=Arabidopsis thaliana OX=3702 GN=MYOB1 PE=1 SV=1	XP_006487768.1 myosin-binding protein 1-like [Citrus sinensis]
Cs_ont_8g007070	0.409967	1.30874	0.358064	0.079648	0.217108	0.115365	-2.03609	0.00471837	down	[L]	Replication, recombination and repair	Molecular Function: DNA binding (GO:0003677);; Molecular Function: DNA-(apurinic or apyrimidinic site) endonuclease activity (GO:0003906);; Cellular Component: nucleus (GO:0005634);; Cellular Component: nucleolus (GO:0005730);; Biological Process: DNA repair (GO:0006281);; Biological Process: base-excision repair (GO:0006284);; Biological Process: DNA methylation (GO:0006306);; Biological Process…	--|0.0|cit:102619180|hypothetical protein	--	--	RRM in Demeter;; Permuted single zf-CXXC unit	Protein ROS1 OS=Arabidopsis thaliana OX=3702 GN=ROS1 PE=1 SV=2	XP_006471411.1 protein ROS1-like isoform X1 [Citrus sinensis]
Cs_ont_5g041470	3.1428	4.72643	2.75601	0.916852	1.95943	0.845187	-1.23722	0.00471837	down	--	--	--	--|0.0|cit:102628830|hypothetical protein	--	--	NYN domain	--	XP_024954297.1 uncharacterized protein LOC102628830 [Citrus sinensis]
[truncated: 977 more rows]
