# Supplementary material for: Identification of Key Pathways and Candidate Genes Controlling Organ Size Through Transcriptome and Weighted Gene Co-Expression Network Analyses in Navel Orange Plants (Citrus sinensis)
Source: Genes (Basel). 2025 Feb 23;16(3):259. doi: 10.3390/genes16030259 (PMC11942113; doi:10.3390/genes16030259)
Supplement: Supplementary file 1 [file genes-16-00259-s001.zip › Supplemental Table S6.TSV]

## Sheet: Sheet1
Table S6 KEGG enrichment analysis of all DEGs in tender leaves of M25 navel orange
KEGG_pathway	map_id	GeneRatio	BgRatio	enrichment_factor	qvalue	geneID	KO
DNA replication	map03030	13/368(3.53260869565217%)	45/5212(0.863392171910975%)	4.09155	0.000810264822968199	Cs_ont_2g002390;Cs_ont_2g010590;Cs_ont_4g000520;Cs_ont_4g028380;Cs_ont_5g007120;Cs_ont_5g038620;Cs_ont_5g049370;Cs_ont_6g008510;Cs_ont_7g022780;Cs_ont_8g007390;Cs_ont_8g014130;Cs_ont_8g020650;QC_newGene_727	K02541+K02542+K10739+K02209+K02210+K07466+K02684+K10740+K02321+K02324+K02540+K02212+K02324
Protein processing in endoplasmic reticulum	map04141	36/368(9.78260869565217%)	252/5212(4.83499616270146%)	2.02329	0.00143708101196388	Cs_ont_1g010380;Cs_ont_1g010810;Cs_ont_1g014080;Cs_ont_1g018400;Cs_ont_2g022940;Cs_ont_2g023270;Cs_ont_3g009160;Cs_ont_3g015170;Cs_ont_3g027320;Cs_ont_3g029690;Cs_ont_4g023520;Cs_ont_4g023620;Cs_ont_5g025020;Cs_ont_5g030470;Cs_ont_5g042140;Cs_ont_5g048470;Cs_ont_6g005320;Cs_ont_6g016010;Cs_ont_6g016020;Cs_ont_6g017040;Cs_ont_7g000290;Cs_ont_7g023020;Cs_ont_8g001430;Cs_ont_8g001440;Cs_ont_8g001450…	K03283+K03283+K13993+K13993+K13993+K13993+K09580+K09490+K14007+K03283+K13993+K13993+K13993+K13993+K13993+K04079+K13993+K13993+K13993+K09562+K13993+K13993+K13993+K13993+K13993+K13993+K13993+K03283+K03283+K13993+K13993+K09503+K09490+K13993+K04079+K13993
Phenylpropanoid biosynthesis	map00940	29/368(7.8804347826087%)	206/5212(3.95241749808135%)	1.99383	0.00765181192379372	Cs_ont_1g002520;Cs_ont_1g002540;Cs_ont_1g011170;Cs_ont_1g014190;Cs_ont_1g014200;Cs_ont_1g016650;Cs_ont_1g021960;Cs_ont_2g006950;Cs_ont_2g034230;Cs_ont_2g034240;Cs_ont_2g034290;Cs_ont_2g034300;Cs_ont_3g001800;Cs_ont_3g003130;Cs_ont_3g026440;Cs_ont_4g012710;Cs_ont_4g016470;Cs_ont_5g008290;Cs_ont_5g009240;Cs_ont_5g024640;Cs_ont_6g020620;Cs_ont_7g019110;Cs_ont_7g022040;Cs_ont_8g011010;Cs_ont_8g025020…	K13066+K13066+K09753+K00588+K00588+K00430+K00430+K05350+K00430+K00430+K00430+K00430+K00430+K00430+K00430+K05350+K01188+K01188+K00430+K13065+K10775+K00430+K01904+K13065+K23260+K13066+K22395+K13065+K13065
Galactose metabolism	map00052	13/368(3.53260869565217%)	68/5212(1.30468150422103%)	2.70764	0.0196107739009386	Cs_ont_1g020030;Cs_ont_1g020150;Cs_ont_2g028550;Cs_ont_3g002360;Cs_ont_3g013880;Cs_ont_4g021530;Cs_ont_5g006520;Cs_ont_5g006730;Cs_ont_5g041770;Cs_ont_6g001510;Cs_ont_6g008700;Cs_ont_9g000760;Cs_ont_9g020870	K01193+K01193+K06617+K00844+K18819+K06617+K18819+K06611+K01193+K01785+K01193+K18819+K06617
alpha-Linolenic acid metabolism	map00592	12/368(3.26086956521739%)	61/5212(1.1703760552571%)	2.78617	0.0196107739009386	Cs_ont_1g019170;Cs_ont_2g018770;Cs_ont_2g029690;Cs_ont_2g033670;Cs_ont_2g033680;Cs_ont_2g033700;Cs_ont_3g007920;Cs_ont_3g030250;Cs_ont_3g030260;Cs_ont_4g011590;Cs_ont_5g024960;QC_newGene_1742	K00454+K10528+K10529+K00454+K00454+K00454+K18857+K05894+K05894+K05894+K01047+K08241
Cutin, suberine and wax biosynthesis	map00073	8/368(2.17391304347826%)	32/5212(0.613967766692249%)	3.54076086956522	0.0224954246736086	Cs_ont_1g019890;Cs_ont_5g048150;Cs_ont_6g010940;Cs_ont_6g010980;Cs_ont_6g025170;Cs_ont_7g012800;Cs_ont_7g018670;Cs_ont_8g007560	K15403+K15398+K13356+K13356+K15400+K15400+K15402+K13356
Pentose and glucuronate interconversions	map00040	18/368(4.89130434782609%)	118/5212(2.26400613967767%)	2.16046425939573	0.0224954246736086	Cs_ont_2g022890;Cs_ont_3g022830;Cs_ont_4g009340;Cs_ont_4g022760;Cs_ont_5g006540;Cs_ont_5g007860;Cs_ont_5g044630;Cs_ont_6g021660;Cs_ont_7g007150;Cs_ont_7g023220;Cs_ont_8g029220;Cs_ont_9g011940;Cs_ont_9g016930;Cs_ont_9g016940;Cs_ont_9g020860;Cs_ont_9g023830;Cs_ont_9g025010;Cs_ont_9g025020	K01728+K01051+K01051+K01051+K01051+K01051+K01728+K01728+K01728+K01728+K01213+K01728+K00008+K00008+K01184+K01051+K00008+K00008
Isoquinoline alkaloid biosynthesis	map00950	8/368(2.17391304347826%)	34/5212(0.652340752110514%)	3.33248081841432	0.0257145463925086	Cs_ont_3g005820;Cs_ont_5g041500;QC_newGene_923;QC_newGene_924;QC_newGene_925;QC_newGene_926;QC_newGene_928;QC_newGene_930	K01593+K00276+K00276+K00276+K00276+K00276+K00276+K00276
Phenylalanine metabolism	map00360	10/368(2.71739130434783%)	50/5212(0.959324635456638%)	2.83260869565217	0.0257145463925086	Cs_ont_3g005820;Cs_ont_5g041500;Cs_ont_6g020620;Cs_ont_8g018720;QC_newGene_923;QC_newGene_924;QC_newGene_925;QC_newGene_926;QC_newGene_928;QC_newGene_930	K01593+K00276+K10775+K01426+K00276+K00276+K00276+K00276+K00276+K00276
Tyrosine metabolism	map00350	11/368(2.98913043478261%)	62/5212(1.18956254796623%)	2.51279803646564	0.0364227321138981	Cs_ont_3g001400;Cs_ont_3g005820;Cs_ont_3g007920;Cs_ont_5g041500;Cs_ont_7g017510;QC_newGene_923;QC_newGene_924;QC_newGene_925;QC_newGene_926;QC_newGene_928;QC_newGene_930	K00121+K01593+K18857+K00276+K00121+K00276+K00276+K00276+K00276+K00276+K00276
Glycine, serine and threonine metabolism	map00260	11/368(2.98913043478261%)	66/5212(1.26630851880276%)	2.36050724637681	0.0542855575649985	Cs_ont_2g006920;Cs_ont_4g000850;Cs_ont_5g007890;Cs_ont_5g041500;Cs_ont_6g003480;QC_newGene_923;QC_newGene_924;QC_newGene_925;QC_newGene_926;QC_newGene_928;QC_newGene_930	K01696+K00306+K00827+K00276+K06001+K00276+K00276+K00276+K00276+K00276+K00276
Linoleic acid metabolism	map00591	5/368(1.35869565217391%)	18/5212(0.34535686876439%)	3.93417874396135	0.0571259952204332	Cs_ont_1g019170;Cs_ont_2g033670;Cs_ont_2g033680;Cs_ont_2g033700;Cs_ont_5g024960	K00454+K00454+K00454+K00454+K01047
Tropane, piperidine and pyridine alkaloid biosynthesis	map00960	8/368(2.17391304347826%)	43/5212(0.825019186492709%)	2.63498483316481	0.0724047178177658	Cs_ont_5g041500;Cs_ont_8g001870;QC_newGene_923;QC_newGene_924;QC_newGene_925;QC_newGene_926;QC_newGene_928;QC_newGene_930	K00276+K08081+K00276+K00276+K00276+K00276+K00276+K00276
Homologous recombination	map03440	9/368(2.44565217391304%)	53/5212(1.01688411358404%)	2.40504511894996	0.0786999650146707	Cs_ont_2g007510;Cs_ont_3g000890;Cs_ont_3g014530;Cs_ont_3g027820;Cs_ont_4g000520;Cs_ont_4g022690;Cs_ont_5g038620;Cs_ont_6g008510;Cs_ont_6g013930	K10683+K15362+K10901+K10901+K10739+K04482+K07466+K10740+K08775
Stilbenoid, diarylheptanoid and gingerol biosynthesis	map00945	6/368(1.6304347826087%)	28/5212(0.537221795855718%)	3.03493788819876	0.0797485560311632	Cs_ont_1g014190;Cs_ont_1g014200;Cs_ont_5g024640;Cs_ont_8g011010;QC_newGene_10;QC_newGene_1837	K00588+K00588+K13065+K13065+K13065+K13065
beta-Alanine metabolism	map00410	9/368(2.44565217391304%)	55/5212(1.0552570990023%)	2.31758893280632	0.0872607429020103	Cs_ont_5g041500;Cs_ont_5g042400;Cs_ont_7g009950;QC_newGene_923;QC_newGene_924;QC_newGene_925;QC_newGene_926;QC_newGene_928;QC_newGene_930	K00276+K05605+K13366+K00276+K00276+K00276+K00276+K00276+K00276
Flavonoid biosynthesis	map00941	9/368(2.44565217391304%)	57/5212(1.09363008442057%)	2.2362700228833	0.102652282657754	Cs_ont_1g014190;Cs_ont_1g014200;Cs_ont_3g009610;Cs_ont_5g024640;Cs_ont_5g024860;Cs_ont_7g003040;Cs_ont_8g011010;QC_newGene_10;QC_newGene_1837	K00588+K00588+K00660+K13065+K23179+K01859+K13065+K13065+K13065
Thiamine metabolism	map00730	5/368(1.35869565217391%)	24/5212(0.460475825019186%)	2.95063405797101	0.133277037698458	Cs_ont_1g022340;Cs_ont_2g023830;Cs_ont_4g026670;Cs_ont_5g008410;Cs_ont_5g044040	K01662+K00939+K01662+K00949+K00939
Sesquiterpenoid and triterpenoid biosynthesis	map00909	7/368(1.90217391304348%)	46/5212(0.882578664620107%)	2.15524574669187	0.215628024043283	Cs_ont_2g006430;Cs_ont_4g016940;Cs_ont_4g017110;Cs_ont_4g017460;Cs_ont_9g013410;Cs_ont_9g013500;Cs_ont_9g013540	K14175+K15803+K22064+K15803+K22064+K14175+K14175
Phagosome	map04145	10/368(2.71739130434783%)	87/5212(1.66922486569455%)	1.62793603198401	0.427284396339302	Cs_ont_1g027650;Cs_ont_1g028530;Cs_ont_2g004260;Cs_ont_2g028760;Cs_ont_2g034960;Cs_ont_3g002230;Cs_ont_4g008410;Cs_ont_5g011190;Cs_ont_6g001360;Cs_ont_8g026810	K02155+K04392+K04392+K01365+K01365+K07375+K04392+K02151+K07374+K07374
Starch and sucrose metabolism	map00500	16/368(4.34782608695652%)	157/5212(3.01227935533384%)	1.44336748823041	0.427284396339302	Cs_ont_1g020030;Cs_ont_1g020150;Cs_ont_2g006950;Cs_ont_2g013830;Cs_ont_3g002360;Cs_ont_4g012710;Cs_ont_4g016470;Cs_ont_5g007840;Cs_ont_5g008290;Cs_ont_5g025490;Cs_ont_5g041770;Cs_ont_5g043520;Cs_ont_5g049420;Cs_ont_6g008700;Cs_ont_8g021290;Cs_ont_9g010650	K01193+K01193+K05350+K16055+K00844+K05350+K01188+K01179+K01188+K01179+K01193+K01177+K01179+K01193+K00975+K01177
AGE-RAGE signaling pathway in diabetic complications	map04933	3/368(0.815217391304348%)	16/5212(0.306983883346124%)	2.65557065217391	0.452389858851434	Cs_ont_1g028530;Cs_ont_2g004260;Cs_ont_4g008410	K04392+K04392+K04392
Plant hormone signal transduction	map04075	26/368(7.06521739130435%)	284/5212(5.44896392939371%)	1.2966166564605	0.452389858851434	Cs_ont_1g001530;Cs_ont_2g013370;Cs_ont_3g002510;Cs_ont_3g016900;Cs_ont_4g002310;Cs_ont_4g009100;Cs_ont_4g011390;Cs_ont_4g026380;Cs_ont_4g026460;Cs_ont_5g001550;Cs_ont_5g008520;Cs_ont_5g011250;Cs_ont_5g046500;Cs_ont_6g002810;Cs_ont_6g006700;Cs_ont_6g013980;Cs_ont_7g000600;Cs_ont_7g010910;Cs_ont_7g025310;Cs_ont_7g027580;Cs_ont_8g001810;Cs_ont_8g025760;Cs_ont_9g008010;Cs_ont_9g015160;Cs_ont_9g024590…	K14431+K13464+K14488+K14490+K14484+K14497+K14497+K14504+K14504+K14488+K14487+K14484+K14492+K14487+K14432+K14496+K14497+K14496+K14492+K13464+K14497+K14487+K14516+K14492+K14497+K14497
Isoflavonoid biosynthesis	map00943	2/368(0.543478260869565%)	8/5212(0.153491941673062%)	3.54076086956522	0.452389858851434	Cs_ont_1g024230;Cs_ont_5g024860	K13260+K23179
MAPK signaling pathway - plant	map04016	14/368(3.80434782608696%)	138/5212(2.64773599386032%)	1.43683049779458	0.452389858851434	Cs_ont_1g029150;Cs_ont_4g009100;Cs_ont_4g011390;Cs_ont_5g018280;Cs_ont_6g013980;Cs_ont_7g000600;Cs_ont_7g010910;Cs_ont_8g001810;Cs_ont_8g028720;Cs_ont_9g008010;Cs_ont_9g024420;Cs_ont_9g024590;Cs_ont_9g027570;QC_newGene_89	K20547+K14497+K14497+K13420+K14496+K14497+K14496+K14497+K20547+K14516+K20718+K14497+K14497+K13420
Diterpenoid biosynthesis	map00904	4/368(1.08695652173913%)	27/5212(0.518035303146585%)	2.09822866344605	0.461541588002454	Cs_ont_1g015170;Cs_ont_5g014000;Cs_ont_5g033110;Cs_ont_9g000810	K04124+K17961+K04125+K04125
Biosynthesis of secondary metabolites - unclassified	map00999	3/368(0.815217391304348%)	19/5212(0.364543361473523%)	2.2362700228833	0.547347933341805	Cs_ont_1g014190;Cs_ont_1g014200;Cs_ont_7g022040	K00588+K00588+K01904
Ether lipid metabolism	map00565	3/368(0.815217391304348%)	22/5212(0.422102839600921%)	1.93132411067194	0.721337427480909	Cs_ont_1g020320;Cs_ont_5g024960;Cs_ont_7g017050	K01115+K01047+K01114
Ubiquinone and other terpenoid-quinone biosynthesis	map00130	6/368(1.6304347826087%)	56/5212(1.07444359171144%)	1.51746894409938	0.721337427480909	Cs_ont_7g022040;Cs_ont_8g022400;QC_newGene_2035;QC_newGene_659;QC_newGene_660;QC_newGene_662	K01904+K03809+K09833+K09833+K09833+K09833
Arachidonic acid metabolism	map00590	2/368(0.543478260869565%)	12/5212(0.230237912509593%)	2.36050724637681	0.721337427480909	Cs_ont_1g001580;Cs_ont_5g024960	K18592+K01047
Peroxisome	map04146	10/368(2.71739130434783%)	106/5212(2.03376822716807%)	1.33613617719442	0.721337427480909	Cs_ont_3g009360;Cs_ont_3g017660;Cs_ont_4g000850;Cs_ont_4g015110;Cs_ont_6g010940;Cs_ont_6g010980;Cs_ont_8g007560;Cs_ont_8g022970;Cs_ont_8g025980;Cs_ont_9g009140	K01897+K04565+K00306+K13348+K13356+K13356+K13356+K01897+K13348+K13347
Fatty acid elongation	map00062	4/368(1.08695652173913%)	34/5212(0.652340752110514%)	1.66624040920716	0.721337427480909	Cs_ont_4g006740;Cs_ont_4g022960;Cs_ont_8g003530;QC_newGene_617	K15397+K15397+K15397+K10258
Base excision repair	map03410	5/368(1.35869565217391%)	46/5212(0.882578664620107%)	1.53946124763705	0.721337427480909	Cs_ont_1g028120;Cs_ont_2g010520;Cs_ont_2g011130;Cs_ont_8g007390;QC_newGene_727	K10772+K01246+K10802+K02324+K02324
Ascorbate and aldarate metabolism	map00053	5/368(1.35869565217391%)	46/5212(0.882578664620107%)	1.53946124763705	0.721337427480909	Cs_ont_4g004130;Cs_ont_5g005250;Cs_ont_6g019300;Cs_ont_7g000970;Cs_ont_8g012170	K00103+K00103+K00434+K00103+K00469
Phenylalanine, tyrosine and tryptophan biosynthesis	map00400	5/368(1.35869565217391%)	48/5212(0.920951650038373%)	1.47531702898551	0.721337427480909	Cs_ont_1g021460;Cs_ont_2g006920;Cs_ont_4g024260;Cs_ont_5g009120;Cs_ont_6g003480	K01626+K01696+K15227+K13832+K06001
Folate biosynthesis	map00790	3/368(0.815217391304348%)	25/5212(0.479662317728319%)	1.6995652173913	0.722133288152991	Cs_ont_4g013960;Cs_ont_8g003430;Cs_ont_8g015500	K18482+K14652+K01307
Cyanoamino acid metabolism	map00460	6/368(1.6304347826087%)	62/5212(1.18956254796623%)	1.37061711079944	0.741408723032529	Cs_ont_1g001580;Cs_ont_2g006950;Cs_ont_4g012710;Cs_ont_4g016470;Cs_ont_5g008290;Cs_ont_7g003070	K18592+K05350+K05350+K01188+K01188+K12153
Carotenoid biosynthesis	map00906	5/368(1.35869565217391%)	50/5212(0.959324635456638%)	1.41630434782609	0.741408723032529	Cs_ont_2g002030;Cs_ont_2g034830;Cs_ont_5g033020;Cs_ont_8g002260;Cs_ont_8g009690	K09840+K02291+K09840+K09843+K09840
Fatty acid degradation	map00071	5/368(1.35869565217391%)	50/5212(0.959324635456638%)	1.41630434782609	0.741408723032529	Cs_ont_3g001400;Cs_ont_3g007920;Cs_ont_3g009360;Cs_ont_7g017510;Cs_ont_8g022970	K00121+K18857+K01897+K00121+K01897
Fructose and mannose metabolism	map00051	6/368(1.6304347826087%)	66/5212(1.26630851880276%)	1.28754940711462	0.812713865752685	Cs_ont_3g002360;Cs_ont_8g020190;Cs_ont_9g016930;Cs_ont_9g016940;Cs_ont_9g025010;Cs_ont_9g025020	K00844+K01623+K00008+K00008+K00008+K00008
Terpenoid backbone biosynthesis	map00900	6/368(1.6304347826087%)	67/5212(1.2854950115119%)	1.26833225178456	0.824401148058297	Cs_ont_1g022340;Cs_ont_3g000500;Cs_ont_4g019030;Cs_ont_4g026670;Cs_ont_6g005180;Cs_ont_6g005240	K01662+K00021+K13789+K01662+K13789+K13789
Nitrogen metabolism	map00910	3/368(0.815217391304348%)	29/5212(0.55640828856485%)	1.46514242878561	0.824401148058297	Cs_ont_3g009960;Cs_ont_7g024130;Cs_ont_8g024650	K10534+K02575+K00366
Glutathione metabolism	map00480	11/368(2.98913043478261%)	133/5212(2.55180353031466%)	1.17137953579601	0.824401148058297	Cs_ont_1g001580;Cs_ont_1g003730;Cs_ont_3g011560;Cs_ont_3g022020;Cs_ont_6g019300;Cs_ont_7g001690;Cs_ont_7g017080;Cs_ont_8g001570;Cs_ont_8g001600;Cs_ont_9g010770;Cs_ont_9g010840	K18592+K10807+K00799+K00799+K00434+K10808+K10807+K00799+K00799+K00799+K00799
Glycerophospholipid metabolism	map00564	7/368(1.90217391304348%)	82/5212(1.57329240214889%)	1.20904029692471	0.824401148058297	Cs_ont_1g020320;Cs_ont_2g027780;Cs_ont_3g010280;Cs_ont_3g015380;Cs_ont_4g012320;Cs_ont_5g024960;Cs_ont_7g017050	K01115+K00006+K13508+K13511+K05929+K01047+K01114
Pyrimidine metabolism	map00240	6/368(1.6304347826087%)	69/5212(1.32386799693016%)	1.23156899810964	0.824401148058297	Cs_ont_1g003730;Cs_ont_2g017530;Cs_ont_3g003800;Cs_ont_5g015490;Cs_ont_7g001690;Cs_ont_7g017080	K10807+K00857+K01520+K14641+K10808+K10807
Glycosphingolipid biosynthesis - ganglio series	map00604	1/368(0.271739130434783%)	7/5212(0.134305448963929%)	2.02329192546584	0.880946360865724	Cs_ont_5g021010	K12373
Other glycan degradation	map00511	2/368(0.543478260869565%)	20/5212(0.383729854182655%)	1.41630434782609	0.89769679643704	Cs_ont_5g021010;Cs_ont_9g024500	K12373+K01206
Zeatin biosynthesis	map00908	5/368(1.35869565217391%)	60/5212(1.15118956254797%)	1.18025362318841	0.89769679643704	Cs_ont_3g011130;Cs_ont_7g028360;Cs_ont_8g007190;Cs_ont_8g015970;Cs_ont_9g018520	K23452+K00279+K00791+K13496+K00279
Mismatch repair	map03430	3/368(0.815217391304348%)	34/5212(0.652340752110514%)	1.24968030690537	0.89769679643704	Cs_ont_4g000520;Cs_ont_5g038620;Cs_ont_6g008510	K10739+K07466+K10740
Purine metabolism	map00230	8/368(2.17391304347826%)	106/5212(2.03376822716807%)	1.06890894175554	0.962097608661179	Cs_ont_1g003730;Cs_ont_2g005280;Cs_ont_2g010070;Cs_ont_2g023830;Cs_ont_5g015490;Cs_ont_5g044040;Cs_ont_7g001690;Cs_ont_7g017080	K10807+K01466+K02083+K00939+K14641+K00939+K10808+K10807
Nucleotide excision repair	map03420	5/368(1.35869565217391%)	67/5212(1.2854950115119%)	1.0569435431538	1	Cs_ont_4g000520;Cs_ont_5g038620;Cs_ont_6g008510;Cs_ont_8g007390;QC_newGene_727	K10739+K07466+K10740+K02324+K02324
Taurine and hypotaurine metabolism	map00430	1/368(0.271739130434783%)	10/5212(0.191864927091328%)	1.41630434782609	1	Cs_ont_1g001580	K18592
Cysteine and methionine metabolism	map00270	10/368(2.71739130434783%)	141/5212(2.70529547198772%)	1.00447116867098	1	Cs_ont_1g021320;Cs_ont_2g034410;Cs_ont_3g031310;Cs_ont_3g031390;Cs_ont_3g031500;Cs_ont_3g032860;Cs_ont_5g007890;Cs_ont_5g050270;Cs_ont_9g006090;Cs_ont_9g006350	K00558+K00558+K00558+K00558+K00558+K00558+K00827+K01761+K00547+K08967
Fatty acid biosynthesis	map00061	4/368(1.08695652173913%)	57/5212(1.09363008442057%)	0.993897787948131	1	Cs_ont_1g018570;Cs_ont_3g009360;Cs_ont_5g049750;Cs_ont_8g022970	K09458+K01897+K09458+K01897
Photosynthesis	map00195	3/368(0.815217391304348%)	44/5212(0.844205679201842%)	0.965662055335968	1	Cs_ont_3g027860;Cs_ont_5g044540;Cs_ont_7g009270	K02639+K02723+K02639
Betalain biosynthesis	map00965	1/368(0.271739130434783%)	13/5212(0.249424405218726%)	1.08946488294314	1	Cs_ont_3g005820	K01593
Glucosinolate biosynthesis	map00966	1/368(0.271739130434783%)	13/5212(0.249424405218726%)	1.08946488294314	1	Cs_ont_7g003070	K12153
Brassinosteroid biosynthesis	map00905	1/368(0.271739130434783%)	13/5212(0.249424405218726%)	1.08946488294314	1	Cs_ont_1g020280	K12638
Biotin metabolism	map00780	2/368(0.543478260869565%)	30/5212(0.575594781273983%)	0.944202898550725	1	Cs_ont_1g018570;Cs_ont_5g049750	K09458+K09458
Amino sugar and nucleotide sugar metabolism	map00520	9/368(2.44565217391304%)	137/5212(2.62854950115119%)	0.930418914630276	1	Cs_ont_1g029150;Cs_ont_3g002360;Cs_ont_3g022320;Cs_ont_4g001730;Cs_ont_4g028020;Cs_ont_5g007630;Cs_ont_5g021010;Cs_ont_8g021290;Cs_ont_8g028720	K20547+K00844+K01183+K01183+K01183+K00770+K12373+K00975+K20547
Glycosaminoglycan degradation	map00531	1/368(0.271739130434783%)	15/5212(0.287797390636992%)	0.944202898550725	1	Cs_ont_5g021010	K12373
Tryptophan metabolism	map00380	3/368(0.815217391304348%)	48/5212(0.920951650038373%)	0.885190217391304	1	Cs_ont_1g026400;Cs_ont_3g005820;Cs_ont_8g018720	K11816+K01593+K01426
Porphyrin and chlorophyll metabolism	map00860	3/368(0.815217391304348%)	49/5212(0.940138142747506%)	0.867125110913931	1	Cs_ont_3g009260;Cs_ont_5g010790;Cs_ont_5g028150	K13600+K08099+K08099
Vitamin B6 metabolism	map00750	1/368(0.271739130434783%)	16/5212(0.306983883346124%)	0.885190217391304	1	Cs_ont_1g016630	K06215
Ubiquitin mediated proteolysis	map04120	8/368(2.17391304347826%)	131/5212(2.51343054489639%)	0.86491868569532	1	Cs_ont_2g031580;Cs_ont_3g008270;Cs_ont_5g035270;Cs_ont_6g009920;Cs_ont_6g022520;Cs_ont_7g000190;Cs_ont_8g006100;Cs_ont_9g025540	K06688+K03875+K03353+K03363+K03363+K03364+K10144+K10143
Histidine metabolism	map00340	1/368(0.271739130434783%)	18/5212(0.34535686876439%)	0.786835748792271	1	Cs_ont_3g007510	K01590
Propanoate metabolism	map00640	2/368(0.543478260869565%)	36/5212(0.69071373752878%)	0.786835748792271	1	Cs_ont_5g042400;Cs_ont_7g018840	K05605+K01899
Lysine degradation	map00310	2/368(0.543478260869565%)	36/5212(0.69071373752878%)	0.786835748792271	1	Cs_ont_4g000850;Cs_ont_4g027470	K00306+K11423
Riboflavin metabolism	map00740	1/368(0.271739130434783%)	19/5212(0.364543361473523%)	0.745423340961098	1	Cs_ont_8g003430	K14652
Glycolysis / Gluconeogenesis	map00010	7/368(1.90217391304348%)	122/5212(2.3407521105142%)	0.812633642195296	1	Cs_ont_3g001400;Cs_ont_3g002360;Cs_ont_3g007920;Cs_ont_4g028220;Cs_ont_6g001510;Cs_ont_7g017510;Cs_ont_8g020190	K00121+K00844+K18857+K00131+K01785+K00121+K01623
Circadian rhythm - plant	map04712	2/368(0.543478260869565%)	40/5212(0.767459708365311%)	0.708152173913044	1	Cs_ont_3g009610;Cs_ont_9g025540	K00660+K10143
Biosynthesis of unsaturated fatty acids	map01040	1/368(0.271739130434783%)	22/5212(0.422102839600921%)	0.643774703557312	1	QC_newGene_617	K10258
Glycosphingolipid biosynthesis - globo and isoglobo series	map00603	1/368(0.271739130434783%)	23/5212(0.441289332310054%)	0.61578449905482	1	Cs_ont_5g021010	K12373
Selenocompound metabolism	map00450	1/368(0.271739130434783%)	24/5212(0.460475825019186%)	0.590126811594203	1	Cs_ont_5g050270	K01761
Citrate cycle (TCA cycle)	map00020	2/368(0.543478260869565%)	45/5212(0.863392171910975%)	0.629468599033816	1	Cs_ont_1g029210;Cs_ont_7g018840	K00030+K01899
Plant-pathogen interaction	map04626	12/368(3.26086956521739%)	214/5212(4.10590943975441%)	0.79418935392117	1	Cs_ont_3g001740;Cs_ont_3g008620;Cs_ont_3g008630;Cs_ont_4g000920;Cs_ont_5g018280;Cs_ont_5g048470;Cs_ont_8g018980;Cs_ont_8g022930;Cs_ont_9g026480;Cs_ont_9g027400;Cs_ont_9g027450;QC_newGene_89	K13412+K13448+K13448+K05391+K13420+K04079+K13457+K13448+K04079+K05391+K05391+K13420
Endocytosis	map04144	8/368(2.17391304347826%)	151/5212(2.89716039907905%)	0.750359919378059	1	Cs_ont_1g010380;Cs_ont_1g010810;Cs_ont_1g020320;Cs_ont_2g001140;Cs_ont_2g008810;Cs_ont_3g029690;Cs_ont_8g002910;Cs_ont_8g002920	K03283+K03283+K01115+K12483+K12191+K03283+K03283+K03283
Alanine, aspartate and glutamate metabolism	map00250	2/368(0.543478260869565%)	50/5212(0.959324635456638%)	0.566521739130435	1	Cs_ont_5g007890;Cs_ont_8g000470	K00827+K01953
Protein export	map03060	2/368(0.543478260869565%)	51/5212(0.978511128165771%)	0.55541346973572	1	Cs_ont_3g015170;Cs_ont_8g022860	K09490+K09490
Inositol phosphate metabolism	map00562	3/368(0.815217391304348%)	75/5212(1.43898695318496%)	0.566521739130435	1	Cs_ont_1g024450;Cs_ont_7g017050;Cs_ont_8g012170	K01110+K01114+K00469
Valine, leucine and isoleucine degradation	map00280	2/368(0.543478260869565%)	55/5212(1.0552570990023%)	0.51501976284585	1	Cs_ont_5g007890;Cs_ont_5g042400	K00827+K05605
Various types of N-glycan biosynthesis	map00513	1/368(0.271739130434783%)	33/5212(0.633154259401381%)	0.429183135704875	1	Cs_ont_5g021010	K12373
ABC transporters	map02010	1/368(0.271739130434783%)	34/5212(0.652340752110514%)	0.41656010230179	1	Cs_ont_4g020230	K05666
Pentose phosphate pathway	map00030	2/368(0.543478260869565%)	58/5212(1.1128165771297%)	0.488380809595202	1	Cs_ont_4g028220;Cs_ont_8g020190	K00131+K01623
Arginine and proline metabolism	map00330	2/368(0.543478260869565%)	61/5212(1.1703760552571%)	0.464362081254455	1	Cs_ont_7g009950;Cs_ont_8g018720	K13366+K01426
N-Glycan biosynthesis	map00510	1/368(0.271739130434783%)	38/5212(0.729086722947045%)	0.372711670480549	1	Cs_ont_3g001100	K00721
Steroid biosynthesis	map00100	1/368(0.271739130434783%)	40/5212(0.767459708365311%)	0.354076086956522	1	QC_newGene_81	K23558
Glycerolipid metabolism	map00561	3/368(0.815217391304348%)	88/5212(1.68841135840368%)	0.482831027667984	1	Cs_ont_3g010280;Cs_ont_8g006710;Cs_ont_9g012570	K13508+K00679+K22848
Carbon fixation in photosynthetic organisms	map00710	2/368(0.543478260869565%)	67/5212(1.2854950115119%)	0.422777417261518	1	Cs_ont_4g025920;Cs_ont_8g020190	K01602+K01623
Oxidative phosphorylation	map00190	5/368(1.35869565217391%)	134/5212(2.57099002302379%)	0.528471771576898	1	Cs_ont_1g020480;Cs_ont_1g027650;Cs_ont_4g025810;Cs_ont_5g005530;Cs_ont_5g011190	K03940+K02155+K01535+K01507+K02151
Pyruvate metabolism	map00620	2/368(0.543478260869565%)	76/5212(1.45817344589409%)	0.372711670480549	1	Cs_ont_6g007020;Cs_ont_6g021270	K18881+K01512
Basal transcription factors	map03022	1/368(0.271739130434783%)	51/5212(0.978511128165771%)	0.27770673486786	1	Cs_ont_5g007340	K03127
Spliceosome	map03040	9/368(2.44565217391304%)	220/5212(4.22102839600921%)	0.579397233201581	1	Cs_ont_1g010380;Cs_ont_1g010810;Cs_ont_1g027560;Cs_ont_3g015320;Cs_ont_3g029690;Cs_ont_6g010240;Cs_ont_8g002910;Cs_ont_8g002920;Cs_ont_9g008230	K03283+K03283+K12818+K12890+K03283+K12900+K03283+K03283+K12819
Phosphatidylinositol signaling system	map04070	1/368(0.271739130434783%)	60/5212(1.15118956254797%)	0.236050724637681	1	Cs_ont_1g024450	K01110
Aminoacyl-tRNA biosynthesis	map00970	1/368(0.271739130434783%)	61/5212(1.1703760552571%)	0.232181040627227	1	Cs_ont_7g015650	K01893
Glyoxylate and dicarboxylate metabolism	map00630	1/368(0.271739130434783%)	69/5212(1.32386799693016%)	0.20526149968494	1	Cs_ont_4g025920	K01602
Ribosome biogenesis in eukaryotes	map03008	1/368(0.271739130434783%)	86/5212(1.65003837298542%)	0.164686552072801	1	Cs_ont_1g029590	K03264
RNA degradation	map03018	2/368(0.543478260869565%)	135/5212(2.59017651573292%)	0.209822866344605	1	Cs_ont_2g035540;Cs_ont_8g008850	K04077+K12581
mRNA surveillance pathway	map03015	1/368(0.271739130434783%)	122/5212(2.3407521105142%)	0.116090520313614	1	Cs_ont_8g028160	K11584
RNA transport	map03013	1/368(0.271739130434783%)	178/5212(3.41519570222563%)	0.0795676599902296	1	Cs_ont_4g018950	K03113
Ribosome	map03010	5/368(1.35869565217391%)	309/5212(5.92862624712203%)	0.229175460813283	1	Cs_ont_1g027220;Cs_ont_1g029480;Cs_ont_8g001020;Cs_ont_9g005510;QC_newGene_1800	K02935+K02867+K02926+K02974+K02995
