# Supplementary material for: Identification of Key Pathways and Candidate Genes Controlling Organ Size Through Transcriptome and Weighted Gene Co-Expression Network Analyses in Navel Orange Plants (Citrus sinensis)
Source: Genes (Basel). 2025 Feb 23;16(3):259. doi: 10.3390/genes16030259 (PMC11942113; doi:10.3390/genes16030259)
Supplement: Supplementary file 1 [file genes-16-00259-s001.zip › Supplemental Table S7.TSV]

## Sheet: Sheet1
Table S7 KEGG enrichment analysis of all DEGs in young fruits of M25 navel orange
KEGG_pathway	map_id	GeneRatio	BgRatio	enrichment_factor	qvalue	geneID	KO
Plant-pathogen interaction	map04626	29/254(11.4173228346457%)	213/5208(4.08986175115207%)	2.79162	2.99825203134985e-05	Cs_ont_1g006860;Cs_ont_1g008000;Cs_ont_1g011220;Cs_ont_1g011240;Cs_ont_1g011430;Cs_ont_1g021090;Cs_ont_1g028110;Cs_ont_2g004880;Cs_ont_2g015740;Cs_ont_2g032100;Cs_ont_3g029450;Cs_ont_3g032130;Cs_ont_4g014690;Cs_ont_4g017140;Cs_ont_4g018470;Cs_ont_4g018700;Cs_ont_4g018740;Cs_ont_4g018840;Cs_ont_4g018940;Cs_ont_5g019630;Cs_ont_5g019650;Cs_ont_7g020630;Cs_ont_8g027000;Cs_ont_8g027010;Cs_ont_8g027200…	K13434+K13424+K13459+K13459+K13459+K13412+K13412+K13449+K13459+K13412+K13459+K13414+K13459+K13459+K13459+K13412+K13412+K13412+K13412+K13459+K13459+K09487+K13449+K13449+K13449+K13412+K05391+K13448+K13459
Base excision repair	map03410	9/254(3.54330708661417%)	46/5208(0.883256528417819%)	4.01164	0.0141703947868873	Cs_ont_2g010520;Cs_ont_2g015880;Cs_ont_4g017780;Cs_ont_5g011680;Cs_ont_5g034650;Cs_ont_6g014970;Cs_ont_7g025120;Cs_ont_8g007390;Cs_ont_8g007910	K01246+K03575+K02335+K10798+K03504+K10802+K03512+K02324+K02326
Spliceosome	map03040	22/254(8.66141732283465%)	220/5208(4.22427035330261%)	2.05039	0.0293121663765284	Cs_ont_1g001090;Cs_ont_1g027560;Cs_ont_2g005480;Cs_ont_2g005860;Cs_ont_2g021530;Cs_ont_3g014700;Cs_ont_3g024600;Cs_ont_5g011960;Cs_ont_5g039210;Cs_ont_5g049120;Cs_ont_6g012840;Cs_ont_6g021450;Cs_ont_7g004710;Cs_ont_7g022420;Cs_ont_7g024690;Cs_ont_8g011720;Cs_ont_8g013940;Cs_ont_8g026730;Cs_ont_8g026740;Cs_ont_9g009180;Cs_ont_9g027630;Cs_ont_9g028280	K12875+K12818+K12829+K12867+K12855+K12849+K12878+K12819+K12813+K12869+K06063+K12832+K12843+K12815+K12822+K12860+K12858+K12821+K12821+K12837+K12827+K12811
Nucleotide excision repair	map03420	10/254(3.93700787401575%)	67/5208(1.28648233486943%)	3.06029	0.0313646782475045	Cs_ont_2g005300;Cs_ont_2g029560;Cs_ont_4g007800;Cs_ont_4g017780;Cs_ont_5g034650;Cs_ont_5g038620;Cs_ont_5g048290;Cs_ont_8g007390;Cs_ont_8g007910;Cs_ont_8g009580	K03144+K10846+K03144+K02335+K03504+K07466+K10843+K02324+K02326+K10754
Basal transcription factors	map03022	8/254(3.1496062992126%)	51/5208(0.97926267281106%)	3.2163	0.0547103843366272	Cs_ont_2g005300;Cs_ont_3g002910;Cs_ont_3g013500;Cs_ont_4g007800;Cs_ont_5g037280;Cs_ont_5g048290;Cs_ont_8g016270;Cs_ont_8g016290	K03144+K03139+K03129+K03144+K03136+K10843+K03125+K03125
Homologous recombination	map03440	8/254(3.1496062992126%)	53/5208(1.01766513056836%)	3.09493	0.0583419620448742	Cs_ont_2g007510;Cs_ont_3g027820;Cs_ont_4g017780;Cs_ont_5g007280;Cs_ont_5g034650;Cs_ont_5g038620;Cs_ont_5g045870;Cs_ont_7g002080	K10683+K10901+K02335+K10728+K03504+K07466+K04728+K10875
DNA replication	map03030	7/254(2.75590551181102%)	45/5208(0.86405529953917%)	3.1895	0.074184023884222	Cs_ont_2g002390;Cs_ont_4g017780;Cs_ont_5g034650;Cs_ont_5g038620;Cs_ont_8g007390;Cs_ont_8g007910;Cs_ont_8g009580	K02541+K02335+K03504+K07466+K02324+K02326+K10754
Non-homologous end-joining	map03450	3/254(1.18110236220472%)	9/5208(0.172811059907834%)	6.83465	0.0899199900940645	Cs_ont_4g025290;Cs_ont_5g001870;Cs_ont_7g025120	K10777+K10885+K03512
Ribosome biogenesis in eukaryotes	map03008	10/254(3.93700787401575%)	86/5208(1.65130568356375%)	2.38417872184582	0.0899199900940645	Cs_ont_3g008160;Cs_ont_5g018940;Cs_ont_5g018950;Cs_ont_5g043790;Cs_ont_6g003370;Cs_ont_8g020740;Cs_ont_8g025630;Cs_ont_9g014400;Cs_ont_9g017360;Cs_ont_9g023630	K14570+K14569+K14569+K07178+K14545+K14573+K14567+K06943+K11131+K14568
Phosphonate and phosphinate metabolism	map00440	2/254(0.78740157480315%)	5/5208(0.0960061443932412%)	8.20157480314961	0.199809430848273	Cs_ont_2g010020;Cs_ont_6g011620	K00968+K00968
Carotenoid biosynthesis	map00906	6/254(2.36220472440945%)	50/5208(0.960061443932412%)	2.46047244094488	0.281850968020363	Cs_ont_2g034830;Cs_ont_5g015520;Cs_ont_6g022800;Cs_ont_8g009690;Cs_ont_8g010180;Cs_ont_8g010190	K02291+K09839+K09837+K09840+K09842+K09842
Inositol phosphate metabolism	map00562	7/254(2.75590551181102%)	74/5208(1.42089093701997%)	1.93956160885295	0.524290914544674	Cs_ont_1g004930;Cs_ont_2g000810;Cs_ont_2g012630;Cs_ont_3g005890;Cs_ont_3g009860;Cs_ont_3g026760;QC_newGene_401	K19801+K10047+K00921+K22913+K00889+K00889+K00140
Sesquiterpenoid and triterpenoid biosynthesis	map00909	5/254(1.96850393700787%)	47/5208(0.902457757296467%)	2.18126989445468	0.550446483675711	Cs_ont_2g006440;Cs_ont_2g023020;Cs_ont_4g016940;Cs_ont_4g017460;Cs_ont_5g019260	K14175+K15803+K15803+K15803+K15803
Mismatch repair	map03430	4/254(1.5748031496063%)	34/5208(0.65284178187404%)	2.4122278832793	0.550446483675711	Cs_ont_5g034650;Cs_ont_5g037240;Cs_ont_5g038620;Cs_ont_8g009580	K03504+K08735+K07466+K10754
RNA polymerase	map03020	5/254(1.96850393700787%)	48/5208(0.921658986175115%)	2.13582677165354	0.550446483675711	Cs_ont_1g026360;Cs_ont_1g028840;Cs_ont_8g003790;Cs_ont_8g018960;Cs_ont_9g021420	K14721+K03006+K03018+K03010+K02999
Other types of O-glycan biosynthesis	map00514	2/254(0.78740157480315%)	12/5208(0.230414746543779%)	3.41732283464567	0.658894227631974	Cs_ont_2g023250;Cs_ont_4g001950	K20781+K20782
Circadian rhythm - plant	map04712	4/254(1.5748031496063%)	40/5208(0.768049155145929%)	2.0503937007874	0.703891050769512	Cs_ont_5g049090;Cs_ont_6g019050;Cs_ont_8g003840;Cs_ont_9g008170	K16240+K12129+K12129+K12119
Brassinosteroid biosynthesis	map00905	2/254(0.78740157480315%)	13/5208(0.249615975422427%)	3.15445184736523	0.703891050769512	Cs_ont_6g002940;Cs_ont_7g020930	K09590+K15639
Peroxisome	map04146	8/254(3.1496062992126%)	106/5208(2.03533026113671%)	1.54746694399049	0.706690725355158	Cs_ont_2g001130;Cs_ont_2g004060;Cs_ont_3g017650;Cs_ont_3g017770;Cs_ont_5g032670;Cs_ont_5g049450;Cs_ont_8g006180;Cs_ont_8g007560	K11147+K17879+K04565+K04565+K13356+K01897+K04565+K13356
Phosphatidylinositol signaling system	map04070	5/254(1.96850393700787%)	59/5208(1.13287250384025%)	1.73762178032831	0.738942151110234	Cs_ont_1g004930;Cs_ont_2g000810;Cs_ont_2g012630;Cs_ont_3g009860;Cs_ont_3g026760	K19801+K10047+K00921+K00889+K00889
Endocytosis	map04144	10/254(3.93700787401575%)	151/5208(2.89938556067588%)	1.35787662303801	0.889581040811758	Cs_ont_1g020320;Cs_ont_3g009860;Cs_ont_3g026760;Cs_ont_4g009930;Cs_ont_4g011730;Cs_ont_5g002000;Cs_ont_7g009630;Cs_ont_7g013330;Cs_ont_8g005950;Cs_ont_8g012960	K01115+K00889+K00889+K19476+K12191+K10396+K12198+K12489+K12193+K12486
Cutin, suberine and wax biosynthesis	map00073	3/254(1.18110236220472%)	32/5208(0.614439324116744%)	1.92224409448819	0.889581040811758	Cs_ont_2g013420;Cs_ont_5g032670;Cs_ont_8g007560	K17991+K13356+K13356
Linoleic acid metabolism	map00591	2/254(0.78740157480315%)	18/5208(0.345622119815668%)	2.27821522309711	0.889581040811758	Cs_ont_2g033660;Cs_ont_3g016040	K00454+K15718
MAPK signaling pathway - plant	map04016	9/254(3.54330708661417%)	137/5208(2.63056835637481%)	1.34697396402092	0.889581040811758	Cs_ont_1g008000;Cs_ont_2g004880;Cs_ont_2g028440;Cs_ont_3g032130;Cs_ont_5g003690;Cs_ont_8g011410;Cs_ont_8g027000;Cs_ont_8g027010;Cs_ont_8g027200	K13424+K13449+K20607+K13414+K20772+K14509+K13449+K13449+K13449
ABC transporters	map02010	3/254(1.18110236220472%)	35/5208(0.672043010752688%)	1.75748031496063	0.901302061014023	Cs_ont_2g002920;Cs_ont_3g002010;Cs_ont_5g048950	K05658+K05658+K05666
Propanoate metabolism	map00640	3/254(1.18110236220472%)	37/5208(0.710445468509985%)	1.66248137901681	0.962066173852644	Cs_ont_3g008300;Cs_ont_6g015680;QC_newGene_401	K00166+K01962+K00140
Valine, leucine and isoleucine degradation	map00280	4/254(1.5748031496063%)	56/5208(1.0752688172043%)	1.46456692913386	1	Cs_ont_1g006590;Cs_ont_3g008300;Cs_ont_5g010670;QC_newGene_401	K00128+K00166+K01968+K00140
Flavone and flavonol biosynthesis	map00944	1/254(0.393700787401575%)	7/5208(0.134408602150538%)	2.92913385826772	1	Cs_ont_8g007220	K13080
Ubiquitin mediated proteolysis	map04120	8/254(3.1496062992126%)	131/5208(2.51536098310292%)	1.25214882490834	1	Cs_ont_1g023420;Cs_ont_2g005080;Cs_ont_5g008770;Cs_ont_6g001390;Cs_ont_7g026340;Cs_ont_7g026750;Cs_ont_8g020800;Cs_ont_8g028040	K10598+K10581+K03347+K03869+K03869+K03349+K10685+K10581
Limonene and pinene degradation	map00903	1/254(0.393700787401575%)	8/5208(0.153609831029186%)	2.56299212598425	1	Cs_ont_1g006590	K00128
Aminoacyl-tRNA biosynthesis	map00970	4/254(1.5748031496063%)	61/5208(1.17127496159754%)	1.34452045953272	1	Cs_ont_4g009380;Cs_ont_5g017390;Cs_ont_5g025830;Cs_ont_9g027810	K01887+K01870+K01892+K01873
RNA transport	map03013	10/254(3.93700787401575%)	179/5208(3.43701996927803%)	1.14547134122201	1	Cs_ont_1g001090;Cs_ont_2g035690;Cs_ont_3g007460;Cs_ont_3g024600;Cs_ont_3g025780;Cs_ont_4g008310;Cs_ont_5g016270;Cs_ont_5g037170;Cs_ont_9g015110;Cs_ont_9g028570	K12875+K14317+K03243+K12878+K13114+K18213+K13176+K14327+K03240+K09291
Diterpenoid biosynthesis	map00904	2/254(0.78740157480315%)	27/5208(0.518433179723502%)	1.51881014873141	1	Cs_ont_7g011500;Cs_ont_7g011510	K04123+K04123
Tryptophan metabolism	map00380	3/254(1.18110236220472%)	48/5208(0.921658986175115%)	1.28149606299213	1	Cs_ont_1g000140;Cs_ont_1g006590;Cs_ont_5g046300	K01593+K00128+K11820
Monoterpenoid biosynthesis	map00902	1/254(0.393700787401575%)	11/5208(0.211213517665131%)	1.86399427344309	1	Cs_ont_1g022390	K23232
Terpenoid backbone biosynthesis	map00900	4/254(1.5748031496063%)	68/5208(1.30568356374808%)	1.20611394163965	1	Cs_ont_8g022530;Cs_ont_8g022620;Cs_ont_8g022690;QC_newGene_1699	K03527+K03527+K03527+K12742
Protein export	map03060	3/254(1.18110236220472%)	51/5208(0.97926267281106%)	1.20611394163965	1	Cs_ont_3g015510;Cs_ont_5g006100;Cs_ont_6g008540	K09490+K03070+K03106
Autophagy - other	map04136	2/254(0.78740157480315%)	32/5208(0.614439324116744%)	1.28149606299213	1	Cs_ont_5g031550;Cs_ont_9g023150	K17606+K08343
RNA degradation	map03018	7/254(2.75590551181102%)	133/5208(2.55376344086022%)	1.07915457936179	1	Cs_ont_1g019920;Cs_ont_1g020040;Cs_ont_5g015150;Cs_ont_5g015170;Cs_ont_7g014350;Cs_ont_8g001180;Cs_ont_8g020000	K04077+K04077+K12598+K04077+K14442+K12599+K12598
Betalain biosynthesis	map00965	1/254(0.393700787401575%)	13/5208(0.249615975422427%)	1.57722592368262	1	Cs_ont_1g000140	K01593
Glucosinolate biosynthesis	map00966	1/254(0.393700787401575%)	13/5208(0.249615975422427%)	1.57722592368262	1	Cs_ont_5g046300	K11820
Stilbenoid, diarylheptanoid and gingerol biosynthesis	map00945	2/254(0.78740157480315%)	33/5208(0.633640552995392%)	1.24266284896206	1	Cs_ont_4g024900;QC_newGene_1933	K00487+K13065
Lysine degradation	map00310	2/254(0.78740157480315%)	36/5208(0.691244239631336%)	1.13910761154856	1	Cs_ont_1g006590;Cs_ont_2g025500	K00128+K11420
Fatty acid biosynthesis	map00061	3/254(1.18110236220472%)	57/5208(1.09447004608295%)	1.07915457936179	1	Cs_ont_5g049450;Cs_ont_6g015680;Cs_ont_7g016560	K01897+K01962+K03921
Vitamin B6 metabolism	map00750	1/254(0.393700787401575%)	16/5208(0.307219662058372%)	1.28149606299213	1	Cs_ont_1g029230	K00831
Glycerophospholipid metabolism	map00564	4/254(1.5748031496063%)	82/5208(1.57450076804916%)	1.00019204916459	1	Cs_ont_1g020320;Cs_ont_2g010020;Cs_ont_6g011620;Cs_ont_6g018440	K01115+K00968+K00968+K15728
Arginine and proline metabolism	map00330	3/254(1.18110236220472%)	61/5208(1.17127496159754%)	1.00839034464954	1	Cs_ont_1g006590;Cs_ont_8g025940;QC_newGene_649	K00128+K00472+K01259
alpha-Linolenic acid metabolism	map00592	3/254(1.18110236220472%)	61/5208(1.17127496159754%)	1.00839034464954	1	Cs_ont_2g033660;Cs_ont_3g001310;Cs_ont_4g012720	K00454+K10526+K10529
Flavonoid biosynthesis	map00941	3/254(1.18110236220472%)	62/5208(1.19047619047619%)	0.992125984251969	1	Cs_ont_4g024900;Cs_ont_8g007220;QC_newGene_1933	K00487+K13080+K13065
Histidine metabolism	map00340	1/254(0.393700787401575%)	18/5208(0.345622119815668%)	1.13910761154856	1	Cs_ont_1g006590	K00128
Biosynthesis of secondary metabolites - unclassified	map00999	1/254(0.393700787401575%)	19/5208(0.364823348694316%)	1.07915457936179	1	Cs_ont_4g024900	K00487
Riboflavin metabolism	map00740	1/254(0.393700787401575%)	19/5208(0.364823348694316%)	1.07915457936179	1	Cs_ont_8g016100	K14652
Glycerolipid metabolism	map00561	4/254(1.5748031496063%)	88/5208(1.68970814132104%)	0.931997136721546	1	Cs_ont_1g006590;Cs_ont_6g018440;Cs_ont_7g004590;Cs_ont_9g000120	K00128+K15728+K01054+K22849
SNARE interactions in vesicular transport	map04130	2/254(0.78740157480315%)	44/5208(0.844854070660522%)	0.931997136721546	1	Cs_ont_2g019450;Cs_ont_6g000800	K08486+K08493
Ascorbate and aldarate metabolism	map00053	2/254(0.78740157480315%)	46/5208(0.883256528417819%)	0.891475522081479	1	Cs_ont_1g006590;Cs_ont_2g000810	K00128+K10047
Ether lipid metabolism	map00565	1/254(0.393700787401575%)	22/5208(0.422427035330261%)	0.931997136721546	1	Cs_ont_1g020320	K01115
Biosynthesis of unsaturated fatty acids	map01040	1/254(0.393700787401575%)	22/5208(0.422427035330261%)	0.931997136721546	1	Cs_ont_7g016560	K03921
Thiamine metabolism	map00730	1/254(0.393700787401575%)	24/5208(0.460829493087558%)	0.854330708661417	1	Cs_ont_2g023830	K00939
Fatty acid degradation	map00071	2/254(0.78740157480315%)	50/5208(0.960061443932412%)	0.820157480314961	1	Cs_ont_1g006590;Cs_ont_5g049450	K00128+K01897
Alanine, aspartate and glutamate metabolism	map00250	2/254(0.78740157480315%)	50/5208(0.960061443932412%)	0.820157480314961	1	Cs_ont_1g020560;Cs_ont_6g023960	K00262+K00820
Folate biosynthesis	map00790	1/254(0.393700787401575%)	25/5208(0.480030721966206%)	0.820157480314961	1	Cs_ont_8g016100	K14652
mRNA surveillance pathway	map03015	5/254(1.96850393700787%)	122/5208(2.34254992319508%)	0.840325287207951	1	Cs_ont_1g001090;Cs_ont_2g023350;Cs_ont_3g025780;Cs_ont_5g037170;Cs_ont_7g010210	K12875+K11584+K13114+K14327+K14404
beta-Alanine metabolism	map00410	2/254(0.78740157480315%)	51/5208(0.97926267281106%)	0.804075961093099	1	Cs_ont_1g006590;QC_newGene_401	K00128+K00140
Ubiquinone and other terpenoid-quinone biosynthesis	map00130	2/254(0.78740157480315%)	51/5208(0.97926267281106%)	0.804075961093099	1	Cs_ont_4g024900;QC_newGene_1799	K00487+K09833
Plant hormone signal transduction	map04075	12/254(4.7244094488189%)	286/5208(5.49155145929339%)	0.860305049281427	1	Cs_ont_1g013900;Cs_ont_2g004880;Cs_ont_2g021840;Cs_ont_3g007320;Cs_ont_3g019530;Cs_ont_3g024460;Cs_ont_5g005060;Cs_ont_5g046500;Cs_ont_8g011410;Cs_ont_8g027000;Cs_ont_8g027010;Cs_ont_8g027200	K14490+K13449+K14487+K14432+K14484+K14487+K14488+K14492+K14509+K13449+K13449+K13449
Isoquinoline alkaloid biosynthesis	map00950	1/254(0.393700787401575%)	29/5208(0.556835637480799%)	0.707032310616345	1	Cs_ont_1g000140	K01593
Arginine biosynthesis	map00220	1/254(0.393700787401575%)	29/5208(0.556835637480799%)	0.707032310616345	1	Cs_ont_1g020560	K00262
Nitrogen metabolism	map00910	1/254(0.393700787401575%)	29/5208(0.556835637480799%)	0.707032310616345	1	Cs_ont_1g020560	K00262
Various types of N-glycan biosynthesis	map00513	1/254(0.393700787401575%)	34/5208(0.65284178187404%)	0.603056970819824	1	Cs_ont_8g029130	K00726
Fatty acid elongation	map00062	1/254(0.393700787401575%)	34/5208(0.65284178187404%)	0.603056970819824	1	Cs_ont_8g003530	K15397
Cysteine and methionine metabolism	map00270	5/254(1.96850393700787%)	141/5208(2.7073732718894%)	0.727089964818228	1	Cs_ont_1g029230;Cs_ont_3g031310;Cs_ont_3g032860;Cs_ont_5g003690;Cs_ont_5g006290	K00831+K00558+K00558+K20772+K00789
N-Glycan biosynthesis	map00510	1/254(0.393700787401575%)	39/5208(0.748847926267281%)	0.525741974560872	1	Cs_ont_8g029130	K00726
Protein processing in endoplasmic reticulum	map04141	9/254(3.54330708661417%)	253/5208(4.857910906298%)	0.72938906352121	1	Cs_ont_1g016750;Cs_ont_2g035640;Cs_ont_3g015510;Cs_ont_4g018640;Cs_ont_5g007330;Cs_ont_5g008770;Cs_ont_6g011790;Cs_ont_6g024400;Cs_ont_7g020630	K09580+K08288+K09490+K13719+K09517+K03347+K09486+K08057+K09487
Starch and sucrose metabolism	map00500	5/254(1.96850393700787%)	157/5208(3.01459293394777%)	0.652991624454586	1	Cs_ont_1g000570;Cs_ont_2g001840;Cs_ont_2g019840;Cs_ont_4g019350;Cs_ont_6g000420	K01087+K00703+K01177+K00700+K00688
Photosynthesis	map00195	1/254(0.393700787401575%)	44/5208(0.844854070660522%)	0.465998568360773	1	Cs_ont_7g026700	K08901
Pyruvate metabolism	map00620	2/254(0.78740157480315%)	76/5208(1.45929339477727%)	0.539577289680895	1	Cs_ont_1g006590;Cs_ont_6g015680	K00128+K01962
Phenylalanine metabolism	map00360	1/254(0.393700787401575%)	45/5208(0.86405529953917%)	0.455643044619423	1	Cs_ont_1g000140	K01593
Phenylalanine, tyrosine and tryptophan biosynthesis	map00400	1/254(0.393700787401575%)	48/5208(0.921658986175115%)	0.427165354330709	1	Cs_ont_5g009120	K13832
Porphyrin and chlorophyll metabolism	map00860	1/254(0.393700787401575%)	49/5208(0.940860215053763%)	0.418447694038245	1	Cs_ont_5g010790	K08099
Phagosome	map04145	2/254(0.78740157480315%)	87/5208(1.6705069124424%)	0.47135487374423	1	Cs_ont_2g012630;Cs_ont_6g024400	K00921+K08057
Tyrosine metabolism	map00350	1/254(0.393700787401575%)	57/5208(1.09447004608295%)	0.359718193120597	1	Cs_ont_1g000140	K01593
Glycine, serine and threonine metabolism	map00260	1/254(0.393700787401575%)	61/5208(1.17127496159754%)	0.336130114883181	1	Cs_ont_1g029230	K00831
Fructose and mannose metabolism	map00051	1/254(0.393700787401575%)	65/5208(1.24807987711214%)	0.315445184736523	1	Cs_ont_9g025030	K00008
Carbon fixation in photosynthetic organisms	map00710	1/254(0.393700787401575%)	66/5208(1.26728110599078%)	0.310665712240515	1	Cs_ont_3g021760	K00855
Galactose metabolism	map00052	1/254(0.393700787401575%)	68/5208(1.30568356374808%)	0.301528485409912	1	Cs_ont_3g013880	K18819
Purine metabolism	map00230	2/254(0.78740157480315%)	106/5208(2.03533026113671%)	0.386866735997623	1	Cs_ont_2g023830;Cs_ont_4g002250	K00939+K00759
Amino sugar and nucleotide sugar metabolism	map00520	2/254(0.78740157480315%)	135/5208(2.59216589861751%)	0.303762029746282	1	Cs_ont_2g000180;Cs_ont_6g023960	K13648+K00820
Oxidative phosphorylation	map00190	2/254(0.78740157480315%)	136/5208(2.61136712749616%)	0.301528485409912	1	Cs_ont_6g024620;Cs_ont_Un004430	K01535+K03935
Pentose and glucuronate interconversions	map00040	1/254(0.393700787401575%)	118/5208(2.26574500768049%)	0.173762178032831	1	Cs_ont_9g025030	K00008
Glycolysis / Gluconeogenesis	map00010	1/254(0.393700787401575%)	121/5208(2.32334869431644%)	0.169454024858463	1	Cs_ont_1g006590	K00128
Phenylpropanoid biosynthesis	map00940	3/254(1.18110236220472%)	211/5208(4.05145929339478%)	0.291525170728067	1	Cs_ont_1g025380;Cs_ont_4g024900;QC_newGene_1933	K00430+K00487+K13065
Glutathione metabolism	map00480	1/254(0.393700787401575%)	133/5208(2.55376344086022%)	0.154164939908827	1	Cs_ont_9g008300	K00799
Ribosome	map03010	4/254(1.5748031496063%)	308/5208(5.91397849462366%)	0.266284896206156	1	Cs_ont_3g031610;Cs_ont_4g005970;Cs_ont_7g002910;Cs_ont_7g017240	K02981+K02953+K02976+K02988
