# Supplementary material for: Identification of Key Pathways and Candidate Genes Controlling Organ Size Through Transcriptome and Weighted Gene Co-Expression Network Analyses in Navel Orange Plants (Citrus sinensis)
Source: Genes (Basel). 2025 Feb 23;16(3):259. doi: 10.3390/genes16030259 (PMC11942113; doi:10.3390/genes16030259)
Supplement: Supplementary file 1 [file genes-16-00259-s001.zip › Supplemental Table S8.TSV]

## Sheet: Sheet1
Table S8 GO enrichment analysis of DEGs in tender leaves of M25 navel orange
#Gene_Ontology_term	GeneRatio	BgRatio	enrichment_factor	qvalue	geneID
Biological Process: response to heat (GO:0009408);	35/1104(3.17028985507246%)	145/14889(0.973873329303513%)	3.25534	2.739e-07	Cs_ont_7g028980;Cs_ont_4g028090;Cs_ont_8g002930;Cs_ont_8g002810;Cs_ont_7g027730;Cs_ont_8g009480;Cs_ont_6g005320;Cs_ont_4g023520;Cs_ont_2g027560;Cs_ont_5g003980;Cs_ont_8g026750;Cs_ont_5g039000;Cs_ont_2g027550;Cs_ont_2g023270;Cs_ont_4g026380;Cs_ont_5g006520;Cs_ont_5g014610;Cs_ont_6g005560;Cs_ont_5g041680;Cs_ont_2g006490;Cs_ont_6g007400;Cs_ont_7g027740;Cs_ont_7g023020;Cs_ont_1g014080;Cs_ont_4g009100…
Biological Process: response to high light intensity (GO:0009644);	17/1104(1.53985507246377%)	39/14889(0.261938343743703%)	5.87869	2.77023e-07	Cs_ont_3g013430;Cs_ont_4g023520;Cs_ont_5g006520;Cs_ont_1g018400;Cs_ont_9g005380;Cs_ont_5g003990;Cs_ont_2g023270;Cs_ont_4g028090;Cs_ont_8g002930;Cs_ont_5g039000;Cs_ont_1g014080;Cs_ont_8g026750;Cs_ont_7g023020;Cs_ont_5g003980;Cs_ont_4g025190;Cs_ont_8g028590;Cs_ont_5g041680
Biological Process: microtubule-based movement (GO:0007018);	19/1104(1.72101449275362%)	65/14889(0.436563906239506%)	3.94218	4.25022e-05	Cs_ont_3g012220;Cs_ont_5g037440;Cs_ont_2g006530;Cs_ont_8g009740;Cs_ont_6g018160;Cs_ont_8g020590;Cs_ont_5g036230;Cs_ont_6g008670;Cs_ont_4g019980;Cs_ont_9g000550;Cs_ont_5g032690;Cs_ont_8g020170;Cs_ont_8g023680;Cs_ont_2g035730;Cs_ont_3g016170;Cs_ont_3g011980;Cs_ont_9g009010;Cs_ont_7g006850;Cs_ont_9g019240
Biological Process: DNA unwinding involved in DNA replication (GO:0006268);	6/1104(0.543478260869565%)	6/14889(0.0402982067298005%)	13.4864	4.25022e-05	Cs_ont_4g028380;Cs_ont_2g002390;Cs_ont_5g007120;Cs_ont_8g014130;Cs_ont_8g020650;Cs_ont_2g010590
Biological Process: DNA replication initiation (GO:0006270);	7/1104(0.634057971014493%)	9/14889(0.0604473100947008%)	10.4894	7.21777e-05	Cs_ont_2g002390;Cs_ont_4g028380;Cs_ont_7g017410;Cs_ont_2g010590;Cs_ont_8g020650;Cs_ont_8g014130;Cs_ont_5g007120
Biological Process: cell division (GO:0051301);	36/1104(3.26086956521739%)	228/14889(1.53133185573242%)	2.12943	0.0019683	Cs_ont_1g029240;Cs_ont_7g029010;Cs_ont_4g012060;Cs_ont_2g008600;Cs_ont_3g013740;Cs_ont_8g028950;Cs_ont_3g001040;Cs_ont_1g015240;Cs_ont_6g009920;Cs_ont_6g022520;Cs_ont_4g004940;Cs_ont_2g006530;Cs_ont_7g000190;Cs_ont_5g001460;Cs_ont_6g016970;Cs_ont_7g025070;Cs_ont_1g021010;Cs_ont_5g000500;Cs_ont_9g024410;Cs_ont_1g024370;Cs_ont_2g033150;Cs_ont_3g008920;Cs_ont_6g005890;Cs_ont_9g028170;Cs_ont_5g035270…
Biological Process: amine metabolic process (GO:0009308);	6/1104(0.543478260869565%)	10/14889(0.0671636778830009%)	8.09185	0.00358856	QC_newGene_923;Cs_ont_5g041500;QC_newGene_925;QC_newGene_926;QC_newGene_930;QC_newGene_924
Biological Process: response to hydrogen peroxide (GO:0042542);	15/1104(1.35869565217391%)	63/14889(0.423131170662906%)	3.21105	0.00501203	Cs_ont_5g039000;Cs_ont_8g026750;Cs_ont_2g023270;Cs_ont_1g018400;Cs_ont_5g006520;Cs_ont_5g003980;Cs_ont_1g023740;Cs_ont_4g025190;Cs_ont_8g002930;Cs_ont_1g014080;Cs_ont_9g005380;Cs_ont_5g003990;Cs_ont_4g023520;Cs_ont_5g041680;Cs_ont_7g023020
Biological Process: sexual reproduction (GO:0019953);	6/1104(0.543478260869565%)	11/14889(0.073880045671301%)	7.35623	0.00575427	Cs_ont_5g043170;Cs_ont_9g023090;Cs_ont_5g043150;Cs_ont_2g021550;Cs_ont_5g043130;Cs_ont_5g043190
Biological Process: cell cycle (GO:0007049);	25/1104(2.26449275362319%)	150/14889(1.00745516824501%)	2.24774	0.0100391	Cs_ont_7g025070;Cs_ont_1g021010;Cs_ont_6g016970;Cs_ont_4g003520;Cs_ont_2g010590;Cs_ont_5g038110;Cs_ont_7g013670;Cs_ont_8g014130;Cs_ont_8g020650;Cs_ont_4g027500;Cs_ont_1g015240;Cs_ont_3g001040;Cs_ont_8g028950;Cs_ont_2g002390;Cs_ont_3g013740;Cs_ont_4g012060;Cs_ont_4g025110;Cs_ont_9g028170;Cs_ont_5g007120;Cs_ont_1g027910;Cs_ont_2g008600;Cs_ont_5g028040;Cs_ont_3g008920;Cs_ont_5g000500;Cs_ont_4g028380
Biological Process: pectin catabolic process (GO:0045490);	17/1104(1.53985507246377%)	85/14889(0.570891262005507%)	2.69728	0.0121263	Cs_ont_5g006540;Cs_ont_4g022720;Cs_ont_4g009340;Cs_ont_4g022740;Cs_ont_4g022710;Cs_ont_4g022760;Cs_ont_9g011940;Cs_ont_7g023220;Cs_ont_2g022890;Cs_ont_5g007860;Cs_ont_9g023830;Cs_ont_6g011630;Cs_ont_3g022830;Cs_ont_5g044630;Cs_ont_7g007150;Cs_ont_6g021660;Cs_ont_8g029220
Biological Process: meiotic sister chromatid cohesion, centromeric (GO:0051754);	4/1104(0.36231884057971%)	5/14889(0.0335818389415004%)	10.7891	0.0121263	Cs_ont_3g000380;Cs_ont_2g022450;Cs_ont_7g001870;Cs_ont_7g001920
Biological Process: terpenoid biosynthetic process (GO:0016114);	12/1104(1.08695652173913%)	48/14889(0.322385653838404%)	3.3716	0.0121263	Cs_ont_9g013390;Cs_ont_4g017110;Cs_ont_1g022340;Cs_ont_4g016940;Cs_ont_5g014000;Cs_ont_4g016900;Cs_ont_9g013410;Cs_ont_4g026670;Cs_ont_2g006430;Cs_ont_9g013540;Cs_ont_9g013500;Cs_ont_4g017460
Biological Process: response to salicylic acid (GO:0009751);	29/1104(2.6268115942029%)	199/14889(1.33655718987172%)	1.96536	0.0236054	QC_newGene_948;QC_newGene_944;Cs_ont_9g009230;Cs_ont_4g019170;Cs_ont_1g018350;Cs_ont_5g033730;Cs_ont_5g034850;Cs_ont_5g035230;Cs_ont_3g029880;Cs_ont_7g001170;Cs_ont_8g009870;Cs_ont_8g003370;Cs_ont_9g009210;Cs_ont_8g001600;Cs_ont_8g009910;Cs_ont_5g020510;Cs_ont_5g035280;Cs_ont_2g029690;Cs_ont_5g035220;Cs_ont_9g022730;Cs_ont_9g021110;Cs_ont_5g023240;Cs_ont_5g035260;Cs_ont_1g023740;Cs_ont_6g021790;C…
Biological Process: abscisic acid metabolic process (GO:0009687);	3/1104(0.271739130434783%)	3/14889(0.0201491033649003%)	13.4864	0.0256458	Cs_ont_8g002260;Cs_ont_7g023730;Cs_ont_2g016450
Biological Process: protein deubiquitination (GO:0016579);	11/1104(0.996376811594203%)	46/14889(0.308952918261804%)	3.22501	0.0256458	QC_newGene_902;Cs_ont_3g028100;QC_newGene_1904;QC_newGene_1898;QC_newGene_1902;QC_newGene_1900;Cs_ont_6g015350;Cs_ont_8g000990;Cs_ont_3g028050;QC_newGene_1897;QC_newGene_1901
Biological Process: cellular response to osmotic stress (GO:0071470);	6/1104(0.543478260869565%)	15/14889(0.100745516824501%)	5.39457	0.0256458	Cs_ont_7g027420;Cs_ont_3g014840;Cs_ont_5g005640;Cs_ont_5g005630;Cs_ont_8g029510;Cs_ont_5g005610
Biological Process: DNA replication (GO:0006260);	14/1104(1.26811594202899%)	71/14889(0.476862112969306%)	2.65929	0.0325843	Cs_ont_5g038620;Cs_ont_7g001690;Cs_ont_6g019400;Cs_ont_9g012760;Cs_ont_2g032300;Cs_ont_6g008510;Cs_ont_3g027820;Cs_ont_7g017410;Cs_ont_1g003730;Cs_ont_7g002750;Cs_ont_5g028040;Cs_ont_7g017080;Cs_ont_4g000520;Cs_ont_7g022710
Biological Process: cell death (GO:0008219);	13/1104(1.17753623188406%)	64/14889(0.429847538451206%)	2.73943	0.0355932	QC_newGene_944;Cs_ont_8g020950;Cs_ont_8g020980;Cs_ont_1g027580;Cs_ont_5g020510;Cs_ont_8g021040;QC_newGene_948;Cs_ont_8g021010;Cs_ont_2g029690;Cs_ont_5g007750;Cs_ont_8g020990;Cs_ont_8g021090;Cs_ont_1g027100
Biological Process: cutin biosynthetic process (GO:0010143);	8/1104(0.72463768115942%)	29/14889(0.194774665860703%)	3.72039	0.0442852	Cs_ont_6g001160;Cs_ont_4g006120;Cs_ont_3g010280;Cs_ont_9g026140;Cs_ont_8g022970;Cs_ont_9g026170;Cs_ont_7g008330;Cs_ont_2g007000
Biological Process: response to UV (GO:0009411);	9/1104(0.815217391304348%)	36/14889(0.241789240378803%)	3.3716	0.044623	Cs_ont_8g021090;Cs_ont_1g027100;Cs_ont_7g000550;Cs_ont_6g016730;Cs_ont_8g021010;Cs_ont_8g020990;Cs_ont_8g021040;Cs_ont_8g020980;Cs_ont_8g020950
Biological Process: positive regulation of defense response to bacterium (GO:1900426);	9/1104(0.815217391304348%)	37/14889(0.248505608167103%)	3.28048	0.0526352	QC_newGene_944;Cs_ont_5g005630;QC_newGene_153;QC_newGene_1076;Cs_ont_5g005640;Cs_ont_5g020510;Cs_ont_5g005610;Cs_ont_1g027360;QC_newGene_948
Biological Process: mitotic cell cycle (GO:0007067);	17/1104(1.53985507246377%)	102/14889(0.685069514406609%)	2.24774	0.0528888	Cs_ont_9g023530;Cs_ont_6g009920;Cs_ont_6g022520;Cs_ont_4g027560;Cs_ont_2g006530;Cs_ont_7g002750;Cs_ont_7g000190;Cs_ont_6g000380;Cs_ont_9g024410;Cs_ont_1g029240;Cs_ont_7g029010;Cs_ont_1g024370;Cs_ont_2g033150;Cs_ont_6g005890;Cs_ont_5g035270;Cs_ont_3g024130;Cs_ont_2g022450
Biological Process: protein homooligomerization (GO:0051260);	6/1104(0.543478260869565%)	19/14889(0.127610987977702%)	4.25887	0.0756375	Cs_ont_2g029320;Cs_ont_1g029430;Cs_ont_3g008000;Cs_ont_9g002700;Cs_ont_2g001140;Cs_ont_7g012880
Biological Process: response to karrikin (GO:0080167);	16/1104(1.44927536231884%)	99/14889(0.664920411041709%)	2.17962	0.0924375	Cs_ont_1g020030;Cs_ont_4g022960;Cs_ont_9g013330;Cs_ont_4g018330;Cs_ont_1g004790;Cs_ont_9g006410;Cs_ont_2g006950;Cs_ont_9g024100;Cs_ont_9g019340;Cs_ont_9g020870;Cs_ont_7g003040;Cs_ont_7g001550;Cs_ont_9g006400;Cs_ont_5g004580;Cs_ont_7g015660;Cs_ont_1g020150
Biological Process: oxylipin biosynthetic process (GO:0031408);	10/1104(0.905797101449275%)	49/14889(0.329102021626704%)	2.75233	0.100644	Cs_ont_3g030250;Cs_ont_2g033670;Cs_ont_3g030260;Cs_ont_2g033700;Cs_ont_2g018770;QC_newGene_1742;Cs_ont_2g029690;Cs_ont_1g019170;Cs_ont_2g033680;Cs_ont_4g011590
Biological Process: motile cilium assembly (GO:0044458);	4/1104(0.36231884057971%)	9/14889(0.0604473100947008%)	5.99396	0.100644	Cs_ont_5g046770;Cs_ont_4g015630;Cs_ont_4g008270;Cs_ont_1g016770
Biological Process: syncytium formation (GO:0006949);	4/1104(0.36231884057971%)	9/14889(0.0604473100947008%)	5.99396	0.100644	Cs_ont_8g002460;Cs_ont_7g003010;Cs_ont_2g021550;Cs_ont_6g017260
Biological Process: cutin transport (GO:0080051);	3/1104(0.271739130434783%)	5/14889(0.0335818389415004%)	8.09185	0.118369	Cs_ont_8g015870;Cs_ont_2g031800;Cs_ont_1g021480
Biological Process: response to bacterium (GO:0009617);	16/1104(1.44927536231884%)	103/14889(0.691785882194909%)	2.09498	0.118369	Cs_ont_1g027100;Cs_ont_4g001570;Cs_ont_8g021040;Cs_ont_4g022740;Cs_ont_3g022320;Cs_ont_8g021010;Cs_ont_4g022720;Cs_ont_8g020980;Cs_ont_8g020990;Cs_ont_8g002930;Cs_ont_8g021090;Cs_ont_5g003510;Cs_ont_5g020510;QC_newGene_948;QC_newGene_944;Cs_ont_8g020950
Biological Process: response to chitin (GO:0010200);	16/1104(1.44927536231884%)	104/14889(0.698502249983209%)	2.07483	0.123669	Cs_ont_9g022190;Cs_ont_9g025390;Cs_ont_7g001570;Cs_ont_4g001570;Cs_ont_1g025400;Cs_ont_5g040370;Cs_ont_5g042740;Cs_ont_2g014030;Cs_ont_6g007400;Cs_ont_1g009170;Cs_ont_2g016450;Cs_ont_7g023730;Cs_ont_3g013430;Cs_ont_4g015890;QC_newGene_1525;Cs_ont_1g004560
Biological Process: response to jasmonic acid (GO:0009753);	18/1104(1.6304347826087%)	124/14889(0.832829605749211%)	1.95771	0.133547	Cs_ont_9g009210;Cs_ont_1g029180;Cs_ont_6g003740;Cs_ont_1g018350;Cs_ont_4g002650;Cs_ont_1g023740;Cs_ont_6g021790;Cs_ont_2g008280;Cs_ont_9g009230;Cs_ont_5g037720;Cs_ont_5g007750;Cs_ont_3g009190;Cs_ont_2g005600;Cs_ont_9g000800;Cs_ont_1g021600;Cs_ont_1g028970;Cs_ont_7g027580;Cs_ont_3g024500
Biological Process: plant-type cell wall organization (GO:0009664);	13/1104(1.17753623188406%)	78/14889(0.523876687487407%)	2.24774	0.133547	Cs_ont_3g001800;Cs_ont_3g007550;Cs_ont_6g017260;Cs_ont_7g003010;Cs_ont_5g039920;Cs_ont_7g026650;Cs_ont_3g007540;Cs_ont_1g016650;Cs_ont_4g026380;Cs_ont_8g002460;Cs_ont_3g001790;Cs_ont_5g009240;Cs_ont_6g000940
Biological Process: DNA methylation on cytosine within a CG sequence (GO:0010424);	5/1104(0.452898550724638%)	16/14889(0.107461884612801%)	4.2145	0.135252	Cs_ont_1g021320;Cs_ont_3g031310;Cs_ont_4g012770;Cs_ont_3g031500;Cs_ont_3g031390
Biological Process: response to cold (GO:0009409);	30/1104(2.71739130434783%)	248/14889(1.66565921149842%)	1.63142	0.146838	Cs_ont_7g027740;Cs_ont_3g016890;Cs_ont_9g006410;Cs_ont_7g001570;Cs_ont_6g010900;Cs_ont_2g025340;Cs_ont_4g022960;Cs_ont_3g029690;Cs_ont_1g011170;Cs_ont_6g010090;Cs_ont_3g013430;Cs_ont_5g014610;Cs_ont_9g025650;Cs_ont_9g000760;Cs_ont_5g042740;Cs_ont_4g009100;Cs_ont_2g001390;Cs_ont_1g028240;Cs_ont_3g012060;Cs_ont_9g006400;Cs_ont_3g005380;Cs_ont_7g027730;Cs_ont_4g006740;Cs_ont_4g028090;Cs_ont_7g000600…
Biological Process: cellular response to red light (GO:0071491);	2/1104(0.181159420289855%)	2/14889(0.0134327355766002%)	13.4864	0.146838	Cs_ont_9g006410;Cs_ont_9g006400
Biological Process: mitotic cytokinesis (GO:0000281);	2/1104(0.181159420289855%)	2/14889(0.0134327355766002%)	13.4864	0.146838	Cs_ont_8g023680;Cs_ont_9g000550
Biological Process: cellular response to far red light (GO:0071490);	2/1104(0.181159420289855%)	2/14889(0.0134327355766002%)	13.4864	0.146838	Cs_ont_9g006410;Cs_ont_9g006400
Biological Process: induction of programmed cell death (GO:0012502);	2/1104(0.181159420289855%)	2/14889(0.0134327355766002%)	13.4864	0.146838	Cs_ont_5g003980;Cs_ont_5g003990
Biological Process: regulation of actin cytoskeleton organization (GO:0032956);	2/1104(0.181159420289855%)	2/14889(0.0134327355766002%)	13.4864	0.146838	Cs_ont_2g001140;Cs_ont_1g029430
Biological Process: cell wall modification (GO:0042545);	10/1104(0.905797101449275%)	54/14889(0.362683860568205%)	2.49748	0.146838	Cs_ont_4g022760;Cs_ont_4g022710;Cs_ont_4g009340;Cs_ont_4g022740;Cs_ont_4g022720;Cs_ont_5g006540;Cs_ont_3g022830;Cs_ont_5g007860;Cs_ont_6g011630;Cs_ont_9g023830
Biological Process: cellular transition metal ion homeostasis (GO:0046916);	11/1104(0.996376811594203%)	63/14889(0.423131170662906%)	2.35477	0.146838	Cs_ont_3g010420;Cs_ont_2g012560;Cs_ont_2g012550;Cs_ont_5g036900;Cs_ont_2g000480;QC_newGene_2301;Cs_ont_3g000590;Cs_ont_4g007220;Cs_ont_7g019520;Cs_ont_2g032860;Cs_ont_2g016200
Biological Process: positive regulation of ubiquitin protein ligase activity (GO:1904668);	3/1104(0.271739130434783%)	6/14889(0.0402982067298005%)	6.74321	0.150873	Cs_ont_7g000190;Cs_ont_6g022520;Cs_ont_6g009920
Biological Process: photoprotection (GO:0010117);	3/1104(0.271739130434783%)	6/14889(0.0402982067298005%)	6.74321	0.150873	Cs_ont_3g013430;Cs_ont_9g006410;Cs_ont_9g006400
Biological Process: deoxyribonucleotide biosynthetic process (GO:0009263);	3/1104(0.271739130434783%)	6/14889(0.0402982067298005%)	6.74321	0.150873	Cs_ont_7g001690;Cs_ont_1g003730;Cs_ont_7g017080
Biological Process: response to abscisic acid (GO:0009737);	38/1104(3.44202898550725%)	339/14889(2.27684868023373%)	1.51175	0.150873	Cs_ont_7g019690;Cs_ont_6g021790;Cs_ont_2g014600;Cs_ont_3g019240;Cs_ont_8g015870;Cs_ont_9g024590;Cs_ont_5g050300;Cs_ont_2g006130;Cs_ont_9g025650;Cs_ont_3g013430;Cs_ont_2g029690;Cs_ont_9g000760;Cs_ont_6g006700;Cs_ont_2g028550;Cs_ont_8g020190;Cs_ont_6g017040;Cs_ont_5g009810;Cs_ont_5g008470;Cs_ont_9g012760;Cs_ont_2g003620;Cs_ont_4g019170;Cs_ont_5g011910;Cs_ont_4g011390;Cs_ont_8g002180;Cs_ont_7g021240…
Biological Process: metal ion transport (GO:0030001);	12/1104(1.08695652173913%)	75/14889(0.503727584122507%)	2.15783	0.176634	Cs_ont_4g007220;QC_newGene_2301;Cs_ont_3g000590;Cs_ont_2g016200;Cs_ont_2g032860;Cs_ont_7g019520;Cs_ont_2g000480;Cs_ont_2g012550;Cs_ont_5g036900;Cs_ont_4g025610;Cs_ont_2g012560;Cs_ont_3g010420
Biological Process: mitotic spindle assembly checkpoint (GO:0007094);	3/1104(0.271739130434783%)	7/14889(0.0470145745181006%)	5.77989	0.223559	Cs_ont_3g000380;Cs_ont_7g001870;Cs_ont_2g022450
Biological Process: floral organ morphogenesis (GO:0048444);	3/1104(0.271739130434783%)	7/14889(0.0470145745181006%)	5.77989	0.223559	Cs_ont_3g018910;Cs_ont_1g014720;Cs_ont_4g002880
Biological Process: photoinhibition (GO:0010205);	3/1104(0.271739130434783%)	7/14889(0.0470145745181006%)	5.77989	0.223559	Cs_ont_6g001100;Cs_ont_5g044540;Cs_ont_4g011390
Biological Process: transmembrane transport (GO:0055085);	10/1104(0.905797101449275%)	60/14889(0.402982067298005%)	2.24774	0.225257	Cs_ont_5g000170;Cs_ont_5g049170;Cs_ont_4g013510;Cs_ont_9g006400;Cs_ont_9g023680;Cs_ont_5g050220;Cs_ont_1g020390;Cs_ont_9g006410;Cs_ont_3g000440;Cs_ont_2g003580
Biological Process: borate transport (GO:0046713);	2/1104(0.181159420289855%)	3/14889(0.0201491033649003%)	8.99094	0.285018	Cs_ont_1g011580;Cs_ont_1g014810
Biological Process: cellular response to boron-containing substance levels (GO:0080029);	2/1104(0.181159420289855%)	3/14889(0.0201491033649003%)	8.99094	0.285018	Cs_ont_1g011580;Cs_ont_1g014810
Biological Process: localization (GO:0051179);	2/1104(0.181159420289855%)	3/14889(0.0201491033649003%)	8.99094	0.285018	Cs_ont_9g026140;Cs_ont_9g026170
Biological Process: leading strand elongation (GO:0006272);	2/1104(0.181159420289855%)	3/14889(0.0201491033649003%)	8.99094	0.285018	QC_newGene_727;Cs_ont_8g007390
Biological Process: base-excision repair, gap-filling (GO:0006287);	2/1104(0.181159420289855%)	3/14889(0.0201491033649003%)	8.99094	0.285018	QC_newGene_727;Cs_ont_8g007390
Biological Process: deoxyribonucleoside triphosphate biosynthetic process (GO:0009202);	2/1104(0.181159420289855%)	3/14889(0.0201491033649003%)	8.99094	0.285018	Cs_ont_1g003730;Cs_ont_7g017080
Biological Process: DNA replication proofreading (GO:0045004);	2/1104(0.181159420289855%)	3/14889(0.0201491033649003%)	8.99094	0.285018	QC_newGene_727;Cs_ont_8g007390
Biological Process: chromosome organization (GO:0051276);	3/1104(0.271739130434783%)	8/14889(0.0537309423064007%)	5.0574	0.285018	Cs_ont_3g027820;Cs_ont_5g028040;Cs_ont_7g018190
Biological Process: zygote asymmetric cytokinesis in embryo sac (GO:0010069);	3/1104(0.271739130434783%)	8/14889(0.0537309423064007%)	5.0574	0.285018	Cs_ont_1g021320;Cs_ont_2g034410;Cs_ont_3g031390
Biological Process: response to molecule of bacterial origin (GO:0002237);	7/1104(0.634057971014493%)	37/14889(0.248505608167103%)	2.55148	0.285018	Cs_ont_8g020950;Cs_ont_8g020980;Cs_ont_8g021040;Cs_ont_8g020990;Cs_ont_8g021010;Cs_ont_1g027100;Cs_ont_8g021090
Biological Process: microtubule-based process (GO:0007017);	7/1104(0.634057971014493%)	37/14889(0.248505608167103%)	2.55148	0.285018	Cs_ont_4g015630;Cs_ont_4g008270;Cs_ont_8g026810;Cs_ont_1g016770;Cs_ont_5g046770;Cs_ont_3g002230;Cs_ont_6g001360
Biological Process: response to osmotic stress (GO:0006970);	14/1104(1.26811594202899%)	102/14889(0.685069514406609%)	1.85108	0.285018	Cs_ont_3g032080;Cs_ont_7g023730;Cs_ont_2g016450;Cs_ont_5g008470;Cs_ont_2g026640;Cs_ont_7g027730;Cs_ont_5g007630;Cs_ont_5g009810;Cs_ont_6g010900;Cs_ont_4g011390;Cs_ont_1g020320;Cs_ont_5g050300;Cs_ont_1g024450;Cs_ont_3g012650
Biological Process: response to virus (GO:0009615);	9/1104(0.815217391304348%)	55/14889(0.369400228356505%)	2.20687	0.285018	Cs_ont_5g050300;Cs_ont_6g003740;Cs_ont_1g029180;Cs_ont_8g002930;QC_newGene_944;Cs_ont_5g020510;Cs_ont_5g033730;QC_newGene_948;Cs_ont_5g034850
Biological Process: hydrogen peroxide catabolic process (GO:0042744);	12/1104(1.08695652173913%)	83/14889(0.557458526428907%)	1.94984	0.285018	Cs_ont_1g016650;Cs_ont_3g003130;Cs_ont_2g034240;Cs_ont_3g026440;Cs_ont_6g019300;Cs_ont_2g034300;Cs_ont_2g034230;Cs_ont_3g001800;Cs_ont_7g019110;Cs_ont_2g034290;Cs_ont_1g021960;Cs_ont_5g009240
Biological Process: response to water deprivation (GO:0009414);	28/1104(2.53623188405797%)	251/14889(1.68580831486332%)	1.50446	0.285018	Cs_ont_2g001390;Cs_ont_4g011390;Cs_ont_9g010650;Cs_ont_4g006120;Cs_ont_6g001160;Cs_ont_8g002180;Cs_ont_7g021240;Cs_ont_5g006520;Cs_ont_4g027480;Cs_ont_3g005380;Cs_ont_7g027730;Cs_ont_8g001810;Cs_ont_4g028090;Cs_ont_7g000600;Cs_ont_7g019690;Cs_ont_2g014600;Cs_ont_6g010900;Cs_ont_5g050300;Cs_ont_7g027740;Cs_ont_9g022270;Cs_ont_6g010090;Cs_ont_2g028550;Cs_ont_9g025650;Cs_ont_5g014610;Cs_ont_3g013430…
Biological Process: suberin biosynthetic process (GO:0010345);	6/1104(0.543478260869565%)	31/14889(0.208207401437303%)	2.61027	0.343467	Cs_ont_6g018570;Cs_ont_7g018670;Cs_ont_7g012800;Cs_ont_6g001160;Cs_ont_6g025170;Cs_ont_6g018540
Biological Process: jasmonic acid metabolic process (GO:0009694);	3/1104(0.271739130434783%)	9/14889(0.0604473100947008%)	4.49547	0.343467	Cs_ont_3g024500;QC_newGene_1742;Cs_ont_3g009190
Biological Process: cellular response to nitrogen starvation (GO:0006995);	3/1104(0.271739130434783%)	9/14889(0.0604473100947008%)	4.49547	0.343467	Cs_ont_9g002700;Cs_ont_1g020320;Cs_ont_2g005280
Biological Process: green leaf volatile biosynthetic process (GO:0010597);	3/1104(0.271739130434783%)	9/14889(0.0604473100947008%)	4.49547	0.343467	Cs_ont_2g033700;Cs_ont_2g033670;Cs_ont_2g033680
Biological Process: fruit ripening (GO:0009835);	8/1104(0.72463768115942%)	49/14889(0.329102021626704%)	2.20186	0.352955	Cs_ont_9g020860;Cs_ont_1g019220;Cs_ont_1g010930;Cs_ont_5g036470;Cs_ont_1g009730;Cs_ont_1g009640;Cs_ont_5g050400;Cs_ont_3g021270
Biological Process: maintenance of DNA methylation (GO:0010216);	5/1104(0.452898550724638%)	24/14889(0.161192826919202%)	2.80967	0.379647	Cs_ont_1g021320;Cs_ont_3g031390;Cs_ont_3g031310;Cs_ont_4g012770;Cs_ont_3g031500
Biological Process: positive regulation of cutin biosynthetic process (GO:1901959);	2/1104(0.181159420289855%)	4/14889(0.0268654711532004%)	6.74321	0.386144	Cs_ont_4g027480;Cs_ont_3g022640
Biological Process: plant epidermis morphogenesis (GO:0090626);	2/1104(0.181159420289855%)	4/14889(0.0268654711532004%)	6.74321	0.386144	Cs_ont_9g026170;Cs_ont_9g026140
Biological Process: nucleotide-excision repair, DNA gap filling (GO:0006297);	2/1104(0.181159420289855%)	4/14889(0.0268654711532004%)	6.74321	0.386144	Cs_ont_8g007390;QC_newGene_727
Biological Process: 1-deoxy-D-xylulose 5-phosphate biosynthetic process (GO:0052865);	2/1104(0.181159420289855%)	4/14889(0.0268654711532004%)	6.74321	0.386144	Cs_ont_1g022340;Cs_ont_4g026670
Biological Process: mitotic chromosome condensation (GO:0007076);	2/1104(0.181159420289855%)	4/14889(0.0268654711532004%)	6.74321	0.386144	Cs_ont_6g001150;Cs_ont_2g018750
Biological Process: phytochelatin biosynthetic process (GO:0046938);	2/1104(0.181159420289855%)	4/14889(0.0268654711532004%)	6.74321	0.386144	Cs_ont_5g012400;Cs_ont_5g012360
Biological Process: cellular response to UV-A (GO:0071492);	2/1104(0.181159420289855%)	4/14889(0.0268654711532004%)	6.74321	0.386144	Cs_ont_9g006410;Cs_ont_9g006400
Biological Process: embryo sac cellularization (GO:0009558);	2/1104(0.181159420289855%)	4/14889(0.0268654711532004%)	6.74321	0.386144	Cs_ont_7g028980;Cs_ont_3g012240
Biological Process: raffinose catabolic process (GO:0034484);	2/1104(0.181159420289855%)	4/14889(0.0268654711532004%)	6.74321	0.386144	Cs_ont_9g013330;Cs_ont_9g020870
Biological Process: response to wounding (GO:0009611);	23/1104(2.08333333333333%)	206/14889(1.38357176438982%)	1.50576	0.386144	Cs_ont_1g020150;Cs_ont_3g013430;Cs_ont_8g015870;QC_newGene_1742;Cs_ont_3g022320;Cs_ont_1g006540;Cs_ont_2g013370;Cs_ont_1g023740;Cs_ont_9g009230;Cs_ont_5g037720;Cs_ont_3g022950;Cs_ont_1g021480;Cs_ont_1g028970;Cs_ont_7g027580;Cs_ont_3g032080;Cs_ont_5g042720;Cs_ont_9g009210;Cs_ont_4g002650;Cs_ont_1g020030;Cs_ont_1g029520;Cs_ont_3g000800;Cs_ont_5g018200;Cs_ont_6g007740
Biological Process: regulation of meristem structural organization (GO:0009934);	4/1104(0.36231884057971%)	17/14889(0.114178252401101%)	3.17327	0.386144	Cs_ont_3g018910;Cs_ont_1g014720;Cs_ont_3g000450;Cs_ont_4g002880
Biological Process: carbohydrate transport (GO:0008643);	8/1104(0.72463768115942%)	51/14889(0.342534757203304%)	2.11552	0.386144	Cs_ont_9g023680;Cs_ont_7g021480;Cs_ont_9g022970;Cs_ont_2g006050;Cs_ont_6g004510;Cs_ont_2g002980;QC_newGene_705;Cs_ont_2g029320
Biological Process: stem vascular tissue pattern formation (GO:0010222);	3/1104(0.271739130434783%)	10/14889(0.0671636778830009%)	4.04592	0.386144	Cs_ont_6g003100;Cs_ont_8g015870;Cs_ont_1g021480
Biological Process: response to freezing (GO:0050826);	5/1104(0.452898550724638%)	25/14889(0.167909194707502%)	2.69728	0.386144	Cs_ont_5g020510;QC_newGene_944;Cs_ont_2g025340;Cs_ont_4g028090;QC_newGene_948
Biological Process: cellular response to salicylic acid stimulus (GO:0071446);	5/1104(0.452898550724638%)	25/14889(0.167909194707502%)	2.69728	0.386144	Cs_ont_7g027420;QC_newGene_944;Cs_ont_2g029690;QC_newGene_948;Cs_ont_5g020510
Biological Process: iron ion homeostasis (GO:0055072);	5/1104(0.452898550724638%)	25/14889(0.167909194707502%)	2.69728	0.386144	Cs_ont_4g005510;Cs_ont_3g012650;Cs_ont_5g003510;Cs_ont_5g050220;Cs_ont_1g011160
Biological Process: salicylic acid mediated signaling pathway (GO:0009863);	7/1104(0.634057971014493%)	43/14889(0.288803814896904%)	2.19546	0.396225	Cs_ont_8g020980;Cs_ont_8g020950;Cs_ont_8g021010;Cs_ont_8g021040;Cs_ont_8g021090;Cs_ont_1g027100;Cs_ont_8g020990
Biological Process: cell proliferation (GO:0008283);	5/1104(0.452898550724638%)	26/14889(0.174625562495802%)	2.59354	0.416156	Cs_ont_8g007090;Cs_ont_1g023310;Cs_ont_1g015240;Cs_ont_2g031580;Cs_ont_8g026710
Biological Process: actin filament bundle assembly (GO:0051017);	4/1104(0.36231884057971%)	18/14889(0.120894620189402%)	2.99698	0.416156	Cs_ont_7g003120;Cs_ont_1g014800;Cs_ont_4g023140;Cs_ont_2g015040
Biological Process: blue light signaling pathway (GO:0009785);	4/1104(0.36231884057971%)	18/14889(0.120894620189402%)	2.99698	0.416156	QC_newGene_1525;Cs_ont_6g021790;Cs_ont_1g009170;Cs_ont_4g015890
Biological Process: chiasma assembly (GO:0051026);	3/1104(0.271739130434783%)	11/14889(0.073880045671301%)	3.67811	0.435169	Cs_ont_5g048600;Cs_ont_2g014620;Cs_ont_7g022200
Biological Process: response to oxidative stress (GO:0006979);	24/1104(2.17391304347826%)	224/14889(1.50446638457922%)	1.44497	0.440271	Cs_ont_6g019300;Cs_ont_7g019110;Cs_ont_7g001170;Cs_ont_1g001580;Cs_ont_2g034290;Cs_ont_9g013330;Cs_ont_4g025190;Cs_ont_2g034300;Cs_ont_3g001800;Cs_ont_2g034240;Cs_ont_5g009240;Cs_ont_5g006520;Cs_ont_1g028970;Cs_ont_2g034230;Cs_ont_3g003130;Cs_ont_3g026440;Cs_ont_1g021960;Cs_ont_9g020870;Cs_ont_1g016650;Cs_ont_4g009650;Cs_ont_9g000760;Cs_ont_2g029690;Cs_ont_3g013430;Cs_ont_2g028550
Biological Process: cellulose catabolic process (GO:0030245);	5/1104(0.452898550724638%)	27/14889(0.181341930284102%)	2.49748	0.455384	Cs_ont_5g050400;Cs_ont_5g007840;Cs_ont_2g018500;Cs_ont_5g025490;Cs_ont_5g049420
Biological Process: sucrose transport (GO:0015770);	2/1104(0.181159420289855%)	5/14889(0.0335818389415004%)	5.39457	0.465545	Cs_ont_7g027420;Cs_ont_7g012880
Biological Process: cellular response to high light intensity (GO:0071486);	2/1104(0.181159420289855%)	5/14889(0.0335818389415004%)	5.39457	0.465545	Cs_ont_9g006400;Cs_ont_9g006410
Biological Process: positive regulation of autophagy (GO:0010508);	2/1104(0.181159420289855%)	5/14889(0.0335818389415004%)	5.39457	0.465545	Cs_ont_5g003990;Cs_ont_5g003980
Biological Process: response to phenylalanine (GO:0080053);	2/1104(0.181159420289855%)	5/14889(0.0335818389415004%)	5.39457	0.465545	Cs_ont_9g009230;Cs_ont_9g009210
Biological Process: phosphate-containing compound metabolic process (GO:0006796);	2/1104(0.181159420289855%)	5/14889(0.0335818389415004%)	5.39457	0.465545	Cs_ont_7g017050;Cs_ont_5g005530
Biological Process: regulation of growth rate (GO:0040009);	2/1104(0.181159420289855%)	5/14889(0.0335818389415004%)	5.39457	0.465545	Cs_ont_7g022220;Cs_ont_6g004690
Biological Process: response to histidine (GO:0080052);	2/1104(0.181159420289855%)	5/14889(0.0335818389415004%)	5.39457	0.465545	Cs_ont_9g009210;Cs_ont_9g009230
Biological Process: protein acetylation (GO:0006473);	2/1104(0.181159420289855%)	5/14889(0.0335818389415004%)	5.39457	0.465545	Cs_ont_8g000340;Cs_ont_1g011080
Biological Process: activation of protein kinase activity (GO:0032147);	2/1104(0.181159420289855%)	5/14889(0.0335818389415004%)	5.39457	0.465545	Cs_ont_9g024410;Cs_ont_6g000380
Biological Process: response to leucine (GO:0043201);	2/1104(0.181159420289855%)	5/14889(0.0335818389415004%)	5.39457	0.465545	Cs_ont_9g009230;Cs_ont_9g009210
Biological Process: systemic acquired resistance, salicylic acid mediated signaling pathway (GO:0009862);	4/1104(0.36231884057971%)	19/14889(0.127610987977702%)	2.83924	0.465545	Cs_ont_1g025560;Cs_ont_1g025610;Cs_ont_2g015000;Cs_ont_5g016850
Biological Process: circadian rhythm (GO:0007623);	12/1104(1.08695652173913%)	95/14889(0.638054939888508%)	1.70355	0.465545	Cs_ont_9g015160;Cs_ont_6g005880;Cs_ont_3g024580;Cs_ont_6g006880;Cs_ont_2g019720;Cs_ont_9g002700;Cs_ont_3g016890;Cs_ont_5g029170;Cs_ont_7g007500;Cs_ont_7g025310;Cs_ont_1g011170;Cs_ont_2g033350
Biological Process: cytokinesis by cell plate formation (GO:0000911);	6/1104(0.543478260869565%)	37/14889(0.248505608167103%)	2.18699	0.465545	Cs_ont_9g000550;Cs_ont_9g003690;Cs_ont_4g014390;Cs_ont_8g023680;Cs_ont_5g043500;Cs_ont_3g012240
Biological Process: monoterpenoid biosynthetic process (GO:0016099);	3/1104(0.271739130434783%)	12/14889(0.080596413459601%)	3.3716	0.468481	QC_newGene_837;Cs_ont_3g028310;QC_newGene_843
Biological Process: sister chromatid cohesion (GO:0007062);	3/1104(0.271739130434783%)	12/14889(0.080596413459601%)	3.3716	0.468481	Cs_ont_7g001920;Cs_ont_7g002750;Cs_ont_7g029010
Biological Process: plant-type hypersensitive response (GO:0009626);	23/1104(2.08333333333333%)	218/14889(1.46416817784942%)	1.42288	0.468481	Cs_ont_1g027360;Cs_ont_8g021010;Cs_ont_1g018900;QC_newGene_203;Cs_ont_2g028760;Cs_ont_2g029690;Cs_ont_5g025460;Cs_ont_8g020950;QC_newGene_216;QC_newGene_101;Cs_ont_7g017730;QC_newGene_201;Cs_ont_8g021040;Cs_ont_8g020980;QC_newGene_137;Cs_ont_1g027100;QC_newGene_2042;Cs_ont_2g034960;QC_newGene_215;QC_newGene_207;Cs_ont_8g018980;Cs_ont_8g020990;Cs_ont_8g021090
Biological Process: DNA duplex unwinding (GO:0032508);	4/1104(0.36231884057971%)	20/14889(0.134327355766002%)	2.69728	0.473888	Cs_ont_6g010090;Cs_ont_7g022710;Cs_ont_7g000050;Cs_ont_1g028240
Biological Process: L-ascorbic acid biosynthetic process (GO:0019853);	4/1104(0.36231884057971%)	20/14889(0.134327355766002%)	2.69728	0.473888	Cs_ont_8g012170;Cs_ont_4g004130;Cs_ont_5g005250;Cs_ont_7g000970
Biological Process: unsaturated fatty acid biosynthetic process (GO:0006636);	4/1104(0.36231884057971%)	21/14889(0.141043723554302%)	2.56884	0.542662	Cs_ont_1g018570;Cs_ont_6g014680;Cs_ont_8g000570;Cs_ont_4g018330
Biological Process: triglyceride biosynthetic process (GO:0019432);	4/1104(0.36231884057971%)	21/14889(0.141043723554302%)	2.56884	0.542662	Cs_ont_2g024990;Cs_ont_5g025810;Cs_ont_5g025800;Cs_ont_3g022640
Biological Process: response to salt stress (GO:0009651);	38/1104(3.44202898550725%)	399/14889(2.67983074753173%)	1.28442	0.542662	Cs_ont_9g000760;Cs_ont_2g016450;Cs_ont_7g023730;Cs_ont_5g014610;Cs_ont_5g008470;Cs_ont_1g008710;Cs_ont_5g009810;Cs_ont_6g017040;Cs_ont_1g023740;Cs_ont_6g003740;Cs_ont_8g015870;Cs_ont_7g022630;Cs_ont_1g021600;Cs_ont_4g027480;Cs_ont_5g029170;Cs_ont_5g006520;Cs_ont_9g000800;Cs_ont_1g021480;Cs_ont_1g028650;Cs_ont_2g001390;Cs_ont_1g029580;Cs_ont_8g002180;Cs_ont_5g047210;Cs_ont_6g010090;Cs_ont_9g025650…
Biological Process: nitrate assimilation (GO:0042128);	5/1104(0.452898550724638%)	30/14889(0.201491033649003%)	2.24774	0.544636	Cs_ont_7g024130;Cs_ont_3g009960;Cs_ont_8g024650;Cs_ont_4g002650;Cs_ont_7g019470
Biological Process: heat acclimation (GO:0010286);	5/1104(0.452898550724638%)	30/14889(0.201491033649003%)	2.24774	0.544636	Cs_ont_5g007750;Cs_ont_2g006490;Cs_ont_6g005560;Cs_ont_5g041680;Cs_ont_4g028090
Biological Process: cellular response to blue light (GO:0071483);	2/1104(0.181159420289855%)	6/14889(0.0402982067298005%)	4.49547	0.544636	Cs_ont_9g006410;Cs_ont_9g006400
Biological Process: regulation of seed dormancy process (GO:2000033);	2/1104(0.181159420289855%)	6/14889(0.0402982067298005%)	4.49547	0.544636	Cs_ont_9g028270;Cs_ont_4g010130
Biological Process: nitric oxide biosynthetic process (GO:0006809);	2/1104(0.181159420289855%)	6/14889(0.0402982067298005%)	4.49547	0.544636	Cs_ont_5g041500;Cs_ont_3g009960
Biological Process: regulation of systemic acquired resistance (GO:0010112);	2/1104(0.181159420289855%)	6/14889(0.0402982067298005%)	4.49547	0.544636	Cs_ont_3g009190;Cs_ont_7g027580
Biological Process: fatty acid transport (GO:0015908);	2/1104(0.181159420289855%)	6/14889(0.0402982067298005%)	4.49547	0.544636	Cs_ont_1g021480;Cs_ont_8g015870
Biological Process: (1->3)-beta-D-glucan catabolic process (GO:0006076);	2/1104(0.181159420289855%)	6/14889(0.0402982067298005%)	4.49547	0.544636	Cs_ont_3g000790;Cs_ont_5g033830
Biological Process: mitotic cell cycle (GO:0000278);	2/1104(0.181159420289855%)	6/14889(0.0402982067298005%)	4.49547	0.544636	Cs_ont_8g007390;QC_newGene_727
Biological Process: regulation of monopolar cell growth (GO:0051513);	2/1104(0.181159420289855%)	6/14889(0.0402982067298005%)	4.49547	0.544636	Cs_ont_9g001850;Cs_ont_5g011070
Biological Process: regulation of mitotic spindle organization (GO:0060236);	2/1104(0.181159420289855%)	6/14889(0.0402982067298005%)	4.49547	0.544636	Cs_ont_9g024410;Cs_ont_6g000380
Biological Process: integument development (GO:0080060);	2/1104(0.181159420289855%)	6/14889(0.0402982067298005%)	4.49547	0.544636	Cs_ont_3g004410;Cs_ont_2g005600
Biological Process: negative regulation of cytokinin-activated signaling pathway (GO:0080037);	2/1104(0.181159420289855%)	6/14889(0.0402982067298005%)	4.49547	0.544636	Cs_ont_2g034980;Cs_ont_3g006670
Biological Process: chaperone-mediated protein folding (GO:0061077);	7/1104(0.634057971014493%)	49/14889(0.329102021626704%)	1.92663	0.544636	Cs_ont_9g026480;Cs_ont_5g001190;Cs_ont_7g015940;Cs_ont_9g016540;Cs_ont_1g027580;Cs_ont_2g035540;Cs_ont_2g001390
Biological Process: innate immune response (GO:0045087);	11/1104(0.996376811594203%)	91/14889(0.611189468735308%)	1.63023	0.544636	Cs_ont_5g023240;Cs_ont_9g022730;Cs_ont_3g032080;Cs_ont_5g035220;Cs_ont_5g035280;Cs_ont_1g016540;Cs_ont_3g000800;Cs_ont_1g016550;Cs_ont_3g029880;Cs_ont_5g035260;Cs_ont_5g035230
Biological Process: dGTP catabolic process (GO:0006203);	1/1104(0.0905797101449275%)	1/14889(0.00671636778830009%)	13.4864	0.544636	Cs_ont_7g020060
Biological Process: negative regulation of anion channel activity (GO:0010360);	1/1104(0.0905797101449275%)	1/14889(0.00671636778830009%)	13.4864	0.544636	Cs_ont_7g000600
Biological Process: cellular response to ammonium ion (GO:0071242);	1/1104(0.0905797101449275%)	1/14889(0.00671636778830009%)	13.4864	0.544636	Cs_ont_8g003540
Biological Process: regulation of protein homodimerization activity (GO:0043496);	1/1104(0.0905797101449275%)	1/14889(0.00671636778830009%)	13.4864	0.544636	Cs_ont_9g025540
Biological Process: asparagine biosynthetic process (GO:0006529);	1/1104(0.0905797101449275%)	1/14889(0.00671636778830009%)	13.4864	0.544636	Cs_ont_8g000470
Biological Process: thiamine metabolic process (GO:0006772);	1/1104(0.0905797101449275%)	1/14889(0.00671636778830009%)	13.4864	0.544636	Cs_ont_5g008410
Biological Process: shoot organ boundary specification (GO:0090470);	1/1104(0.0905797101449275%)	1/14889(0.00671636778830009%)	13.4864	0.544636	Cs_ont_4g005320
Biological Process: mitotic DNA replication initiation (GO:1902975);	1/1104(0.0905797101449275%)	1/14889(0.00671636778830009%)	13.4864	0.544636	Cs_ont_7g000050
Biological Process: choline biosynthetic process (GO:0042425);	1/1104(0.0905797101449275%)	1/14889(0.00671636778830009%)	13.4864	0.544636	Cs_ont_4g012320
Biological Process: protein localization (GO:0008104);	1/1104(0.0905797101449275%)	1/14889(0.00671636778830009%)	13.4864	0.544636	Cs_ont_7g006850
Biological Process: cellular response to azide (GO:0097185);	1/1104(0.0905797101449275%)	1/14889(0.00671636778830009%)	13.4864	0.544636	QC_newGene_930
Biological Process: mitotic recombination-dependent replication fork processing (GO:1990426);	1/1104(0.0905797101449275%)	1/14889(0.00671636778830009%)	13.4864	0.544636	Cs_ont_4g022690
Biological Process: fatty-acyl-CoA biosynthetic process (GO:0046949);	1/1104(0.0905797101449275%)	1/14889(0.00671636778830009%)	13.4864	0.544636	Cs_ont_7g022040
Biological Process: petal epidermis patterning (GO:0080172);	1/1104(0.0905797101449275%)	1/14889(0.00671636778830009%)	13.4864	0.544636	Cs_ont_2g031800
Biological Process: cytoskeleton-dependent intracellular transport (GO:0030705);	1/1104(0.0905797101449275%)	1/14889(0.00671636778830009%)	13.4864	0.544636	Cs_ont_7g006850
Biological Process: positive regulation of nitrogen utilization (GO:0045848);	1/1104(0.0905797101449275%)	1/14889(0.00671636778830009%)	13.4864	0.544636	Cs_ont_1g020320
Biological Process: phragmoplast assembly (GO:0000914);	1/1104(0.0905797101449275%)	1/14889(0.00671636778830009%)	13.4864	0.544636	Cs_ont_9g003690
Biological Process: cadmium ion transmembrane transport (GO:0070574);	1/1104(0.0905797101449275%)	1/14889(0.00671636778830009%)	13.4864	0.544636	Cs_ont_1g011160
Biological Process: maltose biosynthetic process (GO:0000024);	1/1104(0.0905797101449275%)	1/14889(0.00671636778830009%)	13.4864	0.544636	Cs_ont_5g043520
Biological Process: release of seed from dormancy (GO:0048838);	1/1104(0.0905797101449275%)	1/14889(0.00671636778830009%)	13.4864	0.544636	Cs_ont_8g002260
Biological Process: lactate oxidation (GO:0019516);	1/1104(0.0905797101449275%)	1/14889(0.00671636778830009%)	13.4864	0.544636	Cs_ont_1g027270
Biological Process: regulation of protein serine/threonine phosphatase activity (GO:0080163);	1/1104(0.0905797101449275%)	1/14889(0.00671636778830009%)	13.4864	0.544636	Cs_ont_7g010910
Biological Process: apical protein localization (GO:0045176);	1/1104(0.0905797101449275%)	1/14889(0.00671636778830009%)	13.4864	0.544636	Cs_ont_4g001500
Biological Process: nuclear membrane fusion (GO:0000740);	1/1104(0.0905797101449275%)	1/14889(0.00671636778830009%)	13.4864	0.544636	Cs_ont_7g028980
Biological Process: negative regulation of protein kinase activity (GO:0006469);	1/1104(0.0905797101449275%)	1/14889(0.00671636778830009%)	13.4864	0.544636	Cs_ont_4g011390
Biological Process: mitotic DNA integrity checkpoint (GO:0044774);	1/1104(0.0905797101449275%)	1/14889(0.00671636778830009%)	13.4864	0.544636	Cs_ont_7g028900
Biological Process: pre-replicative complex assembly involved in nuclear cell cycle DNA replication (GO:0006267);	1/1104(0.0905797101449275%)	1/14889(0.00671636778830009%)	13.4864	0.544636	Cs_ont_7g017410
Biological Process: ethanolamine metabolic process (GO:0006580);	1/1104(0.0905797101449275%)	1/14889(0.00671636778830009%)	13.4864	0.544636	Cs_ont_3g007510
Biological Process: regulation of gibberellin biosynthetic process (GO:0010371);	1/1104(0.0905797101449275%)	1/14889(0.00671636778830009%)	13.4864	0.544636	Cs_ont_4g005320
Biological Process: gibberellic acid homeostasis (GO:0010336);	1/1104(0.0905797101449275%)	1/14889(0.00671636778830009%)	13.4864	0.544636	Cs_ont_7g019470
Biological Process: cellularization (GO:0007349);	1/1104(0.0905797101449275%)	1/14889(0.00671636778830009%)	13.4864	0.544636	Cs_ont_9g003690
Biological Process: positive regulation of short-day photoperiodism, flowering (GO:0048576);	1/1104(0.0905797101449275%)	1/14889(0.00671636778830009%)	13.4864	0.544636	Cs_ont_2g018110
Biological Process: detoxification of cadmium ion (GO:0071585);	1/1104(0.0905797101449275%)	1/14889(0.00671636778830009%)	13.4864	0.544636	Cs_ont_2g012550
Biological Process: secondary cell wall biogenesis involved in seed trichome differentiation (GO:0090379);	1/1104(0.0905797101449275%)	1/14889(0.00671636778830009%)	13.4864	0.544636	Cs_ont_2g004260
Biological Process: phosphatidylglycerol metabolic process (GO:0046471);	1/1104(0.0905797101449275%)	1/14889(0.00671636778830009%)	13.4864	0.544636	Cs_ont_4g018330
Biological Process: N-acylethanolamine metabolic process (GO:0070291);	1/1104(0.0905797101449275%)	1/14889(0.00671636778830009%)	13.4864	0.544636	Cs_ont_1g006680
Biological Process: terpene biosynthetic process (GO:0046246);	1/1104(0.0905797101449275%)	1/14889(0.00671636778830009%)	13.4864	0.544636	Cs_ont_5g014000
Biological Process: drug transport (GO:0015893);	1/1104(0.0905797101449275%)	1/14889(0.00671636778830009%)	13.4864	0.544636	Cs_ont_3g012650
Biological Process: long-chain fatty-acyl-CoA metabolic process (GO:0035336);	1/1104(0.0905797101449275%)	1/14889(0.00671636778830009%)	13.4864	0.544636	Cs_ont_5g048150
Biological Process: lipid biosynthetic process (GO:0008610);	1/1104(0.0905797101449275%)	1/14889(0.00671636778830009%)	13.4864	0.544636	Cs_ont_3g022640
Biological Process: regulation of glycolytic process (GO:0006110);	1/1104(0.0905797101449275%)	1/14889(0.00671636778830009%)	13.4864	0.544636	Cs_ont_3g022640
Biological Process: cadmium ion homeostasis (GO:0055073);	1/1104(0.0905797101449275%)	1/14889(0.00671636778830009%)	13.4864	0.544636	Cs_ont_2g012550
Biological Process: cellular chloride ion homeostasis (GO:0030644);	1/1104(0.0905797101449275%)	1/14889(0.00671636778830009%)	13.4864	0.544636	Cs_ont_4g028090
Biological Process: negative regulation of wax biosynthetic process (GO:1904277);	1/1104(0.0905797101449275%)	1/14889(0.00671636778830009%)	13.4864	0.544636	Cs_ont_9g022270
Biological Process: DNA methylation on cytosine within a CNG sequence (GO:0010425);	1/1104(0.0905797101449275%)	1/14889(0.00671636778830009%)	13.4864	0.544636	Cs_ont_2g034410
Biological Process: pyridine nucleotide biosynthetic process (GO:0019363);	1/1104(0.0905797101449275%)	1/14889(0.00671636778830009%)	13.4864	0.544636	Cs_ont_7g018800
Biological Process: iron ion transmembrane transport (GO:0034755);	1/1104(0.0905797101449275%)	1/14889(0.00671636778830009%)	13.4864	0.544636	Cs_ont_1g011160
Biological Process: homologous recombination (GO:0035825);	1/1104(0.0905797101449275%)	1/14889(0.00671636778830009%)	13.4864	0.544636	Cs_ont_2g014620
Biological Process: sister chromatid segregation (GO:0000819);	1/1104(0.0905797101449275%)	1/14889(0.00671636778830009%)	13.4864	0.544636	Cs_ont_7g028900
Biological Process: regulation of plant organ formation (GO:1905428);	1/1104(0.0905797101449275%)	1/14889(0.00671636778830009%)	13.4864	0.544636	Cs_ont_3g012650
Biological Process: secondary metabolite biosynthetic process (GO:0044550);	10/1104(0.905797101449275%)	81/14889(0.544025790852307%)	1.66499	0.544636	Cs_ont_7g017150;Cs_ont_5g044830;Cs_ont_7g014240;Cs_ont_7g022220;Cs_ont_5g014000;Cs_ont_7g008330;Cs_ont_7g002930;Cs_ont_7g023490;Cs_ont_2g007000;Cs_ont_8g023230
Biological Process: response to metal ion (GO:0010038);	3/1104(0.271739130434783%)	14/14889(0.0940291490362012%)	2.88995	0.544636	Cs_ont_4g025610;Cs_ont_5g012400;Cs_ont_5g012360
Biological Process: cellular water homeostasis (GO:0009992);	3/1104(0.271739130434783%)	14/14889(0.0940291490362012%)	2.88995	0.544636	Cs_ont_9g021110;Cs_ont_8g009910;Cs_ont_8g009870
Biological Process: protein folding (GO:0006457);	14/1104(1.26811594202899%)	126/14889(0.846262341325811%)	1.49849	0.544636	Cs_ont_5g048470;Cs_ont_2g027550;Cs_ont_5g003980;Cs_ont_2g027560;Cs_ont_4g023520;Cs_ont_6g005320;Cs_ont_8g009480;Cs_ont_3g029690;Cs_ont_5g037390;Cs_ont_8g023830;Cs_ont_2g027580;Cs_ont_5g003990;Cs_ont_2g027570;Cs_ont_7g021670
Biological Process: red or far-red light signaling pathway (GO:0010017);	5/1104(0.452898550724638%)	32/14889(0.214923769225603%)	2.10725	0.544636	QC_newGene_1525;Cs_ont_1g009170;Cs_ont_7g025310;Cs_ont_6g014880;Cs_ont_4g015890
Biological Process: lignin biosynthetic process (GO:0009809);	11/1104(0.996376811594203%)	94/14889(0.631338572100208%)	1.5782	0.544636	Cs_ont_1g002520;Cs_ont_1g014190;Cs_ont_1g002540;Cs_ont_8g002200;Cs_ont_6g022790;QC_newGene_10;Cs_ont_1g014200;Cs_ont_1g011170;Cs_ont_5g006170;Cs_ont_2g028330;Cs_ont_2g029030
Biological Process: photomorphogenesis (GO:0009640);	6/1104(0.543478260869565%)	42/14889(0.282087447108604%)	1.92663	0.544636	Cs_ont_4g015890;Cs_ont_4g005320;Cs_ont_1g011080;Cs_ont_1g009170;Cs_ont_8g000340;QC_newGene_1525
Biological Process: alkaloid metabolic process (GO:0009820);	6/1104(0.543478260869565%)	42/14889(0.282087447108604%)	1.92663	0.544636	Cs_ont_5g017050;Cs_ont_8g011010;Cs_ont_5g037720;Cs_ont_1g002300;Cs_ont_1g002760;Cs_ont_7g001110
Biological Process: defense response to fungus, incompatible interaction (GO:0009817);	6/1104(0.543478260869565%)	42/14889(0.282087447108604%)	1.92663	0.544636	Cs_ont_2g034960;Cs_ont_8g004580;Cs_ont_5g003990;Cs_ont_7g005540;Cs_ont_2g028760;Cs_ont_5g003980
Biological Process: regulation of chromatin silencing (GO:0031935);	2/1104(0.181159420289855%)	7/14889(0.0470145745181006%)	3.85326	0.544636	Cs_ont_9g012760;Cs_ont_7g027360
Biological Process: cellular response to potassium ion starvation (GO:0051365);	2/1104(0.181159420289855%)	7/14889(0.0470145745181006%)	3.85326	0.544636	Cs_ont_5g037720;Cs_ont_1g020320
Biological Process: phospholipid catabolic process (GO:0009395);	2/1104(0.181159420289855%)	7/14889(0.0470145745181006%)	3.85326	0.544636	Cs_ont_1g020320;Cs_ont_7g017050
Biological Process: galactose metabolic process (GO:0006012);	3/1104(0.271739130434783%)	15/14889(0.100745516824501%)	2.69728	0.544636	Cs_ont_9g000760;Cs_ont_3g013880;Cs_ont_5g006520
Biological Process: amino acid transport (GO:0006865);	3/1104(0.271739130434783%)	15/14889(0.100745516824501%)	2.69728	0.544636	Cs_ont_4g001050;Cs_ont_4g021590;Cs_ont_7g022780
Biological Process: response to fructose (GO:0009750);	4/1104(0.36231884057971%)	24/14889(0.161192826919202%)	2.24774	0.544636	Cs_ont_8g000470;Cs_ont_2g034960;Cs_ont_9g002700;Cs_ont_2g028760
Biological Process: lipid transport (GO:0006869);	8/1104(0.72463768115942%)	64/14889(0.429847538451206%)	1.6858	0.544636	Cs_ont_7g029400;Cs_ont_2g011710;Cs_ont_2g014600;Cs_ont_2g015000;QC_newGene_703;Cs_ont_5g016850;Cs_ont_6g013070;Cs_ont_5g036880
Biological Process: DNA recombination (GO:0006310);	8/1104(0.72463768115942%)	64/14889(0.429847538451206%)	1.6858	0.544636	Cs_ont_5g038620;QC_newGene_615;Cs_ont_6g008510;Cs_ont_2g033980;Cs_ont_3g027820;QC_newGene_266;Cs_ont_4g000520;Cs_ont_2g007510
Biological Process: calcium-mediated signaling (GO:0019722);	7/1104(0.634057971014493%)	54/14889(0.362683860568205%)	1.74824	0.544636	Cs_ont_1g029520;Cs_ont_1g026500;Cs_ont_4g000990;Cs_ont_3g000800;Cs_ont_9g014910;Cs_ont_4g026800;Cs_ont_1g024890
Biological Process: response to nematode (GO:0009624);	9/1104(0.815217391304348%)	76/14889(0.510443951910807%)	1.59708	0.544636	Cs_ont_7g008840;Cs_ont_1g002250;Cs_ont_6g014920;Cs_ont_7g002520;Cs_ont_2g006950;Cs_ont_3g012650;Cs_ont_3g032380;Cs_ont_2g002680;Cs_ont_4g005510
Biological Process: positive regulation of defense response to oomycetes (GO:1902290);	4/1104(0.36231884057971%)	25/14889(0.167909194707502%)	2.15783	0.544636	QC_newGene_948;Cs_ont_7g027360;Cs_ont_5g020510;QC_newGene_944
Biological Process: regulation of cell division (GO:0051302);	3/1104(0.271739130434783%)	16/14889(0.107461884612801%)	2.5287	0.544636	Cs_ont_1g014720;Cs_ont_4g002880;Cs_ont_3g018910
Biological Process: amino acid transmembrane transport (GO:0003333);	3/1104(0.271739130434783%)	16/14889(0.107461884612801%)	2.5287	0.544636	Cs_ont_8g027780;Cs_ont_4g021590;Cs_ont_7g019740
Biological Process: glycosyl compound metabolic process (GO:1901657);	3/1104(0.271739130434783%)	16/14889(0.107461884612801%)	2.5287	0.544636	Cs_ont_5g008290;Cs_ont_4g012710;Cs_ont_4g016470
Biological Process: salicylic acid catabolic process (GO:0046244);	3/1104(0.271739130434783%)	16/14889(0.107461884612801%)	2.5287	0.544636	Cs_ont_1g013750;Cs_ont_9g023780;Cs_ont_9g023770
Biological Process: wax biosynthetic process (GO:0010025);	6/1104(0.543478260869565%)	45/14889(0.302236550473504%)	1.79819	0.544636	Cs_ont_5g025800;Cs_ont_6g001160;Cs_ont_5g025810;Cs_ont_8g007560;Cs_ont_5g033730;Cs_ont_5g034850
Biological Process: negative regulation of catalytic activity (GO:0043086);	2/1104(0.181159420289855%)	8/14889(0.0537309423064007%)	3.3716	0.544636	Cs_ont_9g001090;Cs_ont_1g004790
Biological Process: seed trichome elongation (GO:0090378);	2/1104(0.181159420289855%)	8/14889(0.0537309423064007%)	3.3716	0.544636	Cs_ont_2g027610;QC_newGene_617
Biological Process: manganese ion transmembrane transport (GO:0071421);	2/1104(0.181159420289855%)	8/14889(0.0537309423064007%)	3.3716	0.544636	Cs_ont_3g007480;Cs_ont_1g011160
Biological Process: cellular response to abscisic acid stimulus (GO:0071215);	4/1104(0.36231884057971%)	26/14889(0.174625562495802%)	2.07483	0.552012	Cs_ont_1g029590;Cs_ont_7g027420;Cs_ont_2g011650;Cs_ont_3g027820
Biological Process: asymmetric cell division (GO:0008356);	3/1104(0.271739130434783%)	17/14889(0.114178252401101%)	2.37996	0.569857	Cs_ont_5g038110;Cs_ont_6g003740;Cs_ont_4g001540
Biological Process: meiotic cell cycle (GO:0007126);	3/1104(0.271739130434783%)	17/14889(0.114178252401101%)	2.37996	0.569857	Cs_ont_2g014620;Cs_ont_9g012760;Cs_ont_5g048600
Biological Process: regulation of flower development (GO:0009909);	11/1104(0.996376811594203%)	101/14889(0.678353146618309%)	1.46882	0.569857	Cs_ont_2g019720;Cs_ont_8g023390;Cs_ont_1g027820;Cs_ont_2g018110;QC_newGene_700;Cs_ont_5g037790;Cs_ont_5g041750;QC_newGene_1525;Cs_ont_6g003310;Cs_ont_4g015890;Cs_ont_1g009170
Biological Process: response to reactive oxygen species (GO:0000302);	4/1104(0.36231884057971%)	27/14889(0.181341930284102%)	1.99799	0.600744	Cs_ont_6g016290;Cs_ont_6g005320;Cs_ont_5g018840;Cs_ont_6g019300
Biological Process: iron ion transport (GO:0006826);	2/1104(0.181159420289855%)	9/14889(0.0604473100947008%)	2.99698	0.614951	Cs_ont_6g014020;Cs_ont_4g005510
Biological Process: cell wall pectin biosynthetic process (GO:0052325);	2/1104(0.181159420289855%)	9/14889(0.0604473100947008%)	2.99698	0.614951	Cs_ont_6g025170;Cs_ont_7g012800
Biological Process: positive regulation of posttranscriptional gene silencing (GO:0060148);	2/1104(0.181159420289855%)	9/14889(0.0604473100947008%)	2.99698	0.614951	Cs_ont_5g034850;Cs_ont_5g033730
Biological Process: positive regulation of organ growth (GO:0046622);	2/1104(0.181159420289855%)	9/14889(0.0604473100947008%)	2.99698	0.614951	Cs_ont_7g022220;Cs_ont_4g019170
Biological Process: intracellular sequestering of iron ion (GO:0006880);	2/1104(0.181159420289855%)	9/14889(0.0604473100947008%)	2.99698	0.614951	Cs_ont_3g007480;Cs_ont_6g014020
Biological Process: cell plate assembly (GO:0000919);	2/1104(0.181159420289855%)	9/14889(0.0604473100947008%)	2.99698	0.614951	Cs_ont_5g007630;Cs_ont_5g036230
Biological Process: DNA metabolic process (GO:0006259);	1/1104(0.0905797101449275%)	2/14889(0.0134327355766002%)	6.74321	0.614951	Cs_ont_2g017530
Biological Process: regulation of ATPase activity (GO:0043462);	1/1104(0.0905797101449275%)	2/14889(0.0134327355766002%)	6.74321	0.614951	Cs_ont_2g027550
Biological Process: anastral spindle assembly involved in male meiosis (GO:0009971);	1/1104(0.0905797101449275%)	2/14889(0.0134327355766002%)	6.74321	0.614951	Cs_ont_2g006530
Biological Process: attachment of spindle microtubules to kinetochore involved in homologous chromosome segregation (GO:0051455);	1/1104(0.0905797101449275%)	2/14889(0.0134327355766002%)	6.74321	0.614951	Cs_ont_7g001920
Biological Process: vacuolar sequestering (GO:0043181);	1/1104(0.0905797101449275%)	2/14889(0.0134327355766002%)	6.74321	0.614951	Cs_ont_3g002890
Biological Process: citrate transport (GO:0015746);	1/1104(0.0905797101449275%)	2/14889(0.0134327355766002%)	6.74321	0.614951	Cs_ont_9g021180
Biological Process: double-strand break repair via break-induced replication (GO:0000727);	1/1104(0.0905797101449275%)	2/14889(0.0134327355766002%)	6.74321	0.614951	Cs_ont_7g000050
Biological Process: male meiosis II (GO:0007142);	1/1104(0.0905797101449275%)	2/14889(0.0134327355766002%)	6.74321	0.614951	Cs_ont_5g012540
Biological Process: mature ribosome assembly (GO:0042256);	1/1104(0.0905797101449275%)	2/14889(0.0134327355766002%)	6.74321	0.614951	Cs_ont_1g029590
Biological Process: glycerophospholipid metabolic process (GO:0006650);	1/1104(0.0905797101449275%)	2/14889(0.0134327355766002%)	6.74321	0.614951	Cs_ont_3g015380
Biological Process: thymidine metabolic process (GO:0046104);	1/1104(0.0905797101449275%)	2/14889(0.0134327355766002%)	6.74321	0.614951	Cs_ont_2g017530
Biological Process: indoleacetic acid conjugate metabolic process (GO:0033473);	1/1104(0.0905797101449275%)	2/14889(0.0134327355766002%)	6.74321	0.614951	Cs_ont_5g012440
Biological Process: diacylglycerol biosynthetic process (GO:0006651);	1/1104(0.0905797101449275%)	2/14889(0.0134327355766002%)	6.74321	0.614951	Cs_ont_1g027010
Biological Process: regulation of histone H3-K9 methylation (GO:0051570);	1/1104(0.0905797101449275%)	2/14889(0.0134327355766002%)	6.74321	0.614951	Cs_ont_9g012760
Biological Process: maintenance of meiotic sister chromatid cohesion (GO:0034090);	1/1104(0.0905797101449275%)	2/14889(0.0134327355766002%)	6.74321	0.614951	Cs_ont_8g006000
Biological Process: posttranscriptional regulation of gene expression (GO:0010608);	1/1104(0.0905797101449275%)	2/14889(0.0134327355766002%)	6.74321	0.614951	Cs_ont_2g006490
Biological Process: regulation of immune response (GO:0050776);	1/1104(0.0905797101449275%)	2/14889(0.0134327355766002%)	6.74321	0.614951	Cs_ont_4g001520
Biological Process: positive regulation of protein import into chloroplast stroma (GO:1904216);	1/1104(0.0905797101449275%)	2/14889(0.0134327355766002%)	6.74321	0.614951	Cs_ont_1g027580
Biological Process: para-aminobenzoic acid biosynthetic process (GO:0008153);	1/1104(0.0905797101449275%)	2/14889(0.0134327355766002%)	6.74321	0.614951	Cs_ont_4g013960
Biological Process: specification of plant organ position (GO:0090706);	1/1104(0.0905797101449275%)	2/14889(0.0134327355766002%)	6.74321	0.614951	Cs_ont_5g041750
Biological Process: histone H3-K36 demethylation (GO:0070544);	1/1104(0.0905797101449275%)	2/14889(0.0134327355766002%)	6.74321	0.614951	Cs_ont_2g033350
Biological Process: stachyose biosynthetic process (GO:0033532);	1/1104(0.0905797101449275%)	2/14889(0.0134327355766002%)	6.74321	0.614951	Cs_ont_5g006730
Biological Process: basic amino acid transport (GO:0015802);	1/1104(0.0905797101449275%)	2/14889(0.0134327355766002%)	6.74321	0.614951	Cs_ont_8g027780
Biological Process: chromosome localization (GO:0050000);	1/1104(0.0905797101449275%)	2/14889(0.0134327355766002%)	6.74321	0.614951	Cs_ont_7g018190
Biological Process: positive regulation of protein geranylgeranylation (GO:2000541);	1/1104(0.0905797101449275%)	2/14889(0.0134327355766002%)	6.74321	0.614951	Cs_ont_1g029330
Biological Process: cysteine metabolic process (GO:0006534);	1/1104(0.0905797101449275%)	2/14889(0.0134327355766002%)	6.74321	0.614951	Cs_ont_1g004800
Biological Process: methionine catabolic process via 2-oxobutanoate (GO:0019458);	1/1104(0.0905797101449275%)	2/14889(0.0134327355766002%)	6.74321	0.614951	Cs_ont_5g050270
Biological Process: histone H3-K27 methylation (GO:0070734);	1/1104(0.0905797101449275%)	2/14889(0.0134327355766002%)	6.74321	0.614951	Cs_ont_5g030990
Biological Process: response to cobalt ion (GO:0032025);	1/1104(0.0905797101449275%)	2/14889(0.0134327355766002%)	6.74321	0.614951	Cs_ont_4g025610
Biological Process: L-asparagine biosynthetic process (GO:0070981);	1/1104(0.0905797101449275%)	2/14889(0.0134327355766002%)	6.74321	0.614951	Cs_ont_8g000470
Biological Process: radial microtubular system formation (GO:0010245);	1/1104(0.0905797101449275%)	2/14889(0.0134327355766002%)	6.74321	0.614951	Cs_ont_9g003690
Biological Process: multicellular organism growth (GO:0035264);	1/1104(0.0905797101449275%)	2/14889(0.0134327355766002%)	6.74321	0.614951	Cs_ont_3g013430
Biological Process: vesicle transport along microtubule (GO:0047496);	1/1104(0.0905797101449275%)	2/14889(0.0134327355766002%)	6.74321	0.614951	Cs_ont_9g009010
Biological Process: wax metabolic process (GO:0010166);	1/1104(0.0905797101449275%)	2/14889(0.0134327355766002%)	6.74321	0.614951	Cs_ont_4g006120
Biological Process: positive regulation of response to oxidative stress (GO:1902884);	1/1104(0.0905797101449275%)	2/14889(0.0134327355766002%)	6.74321	0.614951	Cs_ont_4g028090
Biological Process: phosphorus metabolic process (GO:0006793);	1/1104(0.0905797101449275%)	2/14889(0.0134327355766002%)	6.74321	0.614951	Cs_ont_6g014920
Biological Process: synergid death (GO:0010198);	1/1104(0.0905797101449275%)	2/14889(0.0134327355766002%)	6.74321	0.614951	Cs_ont_7g028980
Biological Process: protein unfolding (GO:0043335);	1/1104(0.0905797101449275%)	2/14889(0.0134327355766002%)	6.74321	0.614951	Cs_ont_5g039000
Biological Process: cellular sodium ion homeostasis (GO:0006883);	1/1104(0.0905797101449275%)	2/14889(0.0134327355766002%)	6.74321	0.614951	Cs_ont_4g028090
Biological Process: positive regulation of cytoplasmic mRNA processing body assembly (GO:0010606);	1/1104(0.0905797101449275%)	2/14889(0.0134327355766002%)	6.74321	0.614951	Cs_ont_6g002500
Biological Process: quercetin O-glucoside biosynthetic process (GO:0033303);	1/1104(0.0905797101449275%)	2/14889(0.0134327355766002%)	6.74321	0.614951	Cs_ont_4g026590
Biological Process: dUTP metabolic process (GO:0046080);	1/1104(0.0905797101449275%)	2/14889(0.0134327355766002%)	6.74321	0.614951	Cs_ont_3g003800
Biological Process: sequestering of zinc ion (GO:0032119);	1/1104(0.0905797101449275%)	2/14889(0.0134327355766002%)	6.74321	0.614951	Cs_ont_3g002890
Biological Process: manganese ion homeostasis (GO:0055071);	1/1104(0.0905797101449275%)	2/14889(0.0134327355766002%)	6.74321	0.614951	Cs_ont_1g011160
Biological Process: kaempferol O-glucoside biosynthetic process (GO:0033330);	1/1104(0.0905797101449275%)	2/14889(0.0134327355766002%)	6.74321	0.614951	Cs_ont_4g026590
Biological Process: regulation of histone H4 acetylation (GO:0090239);	1/1104(0.0905797101449275%)	2/14889(0.0134327355766002%)	6.74321	0.614951	Cs_ont_1g027820
Biological Process: porphyrin-containing compound metabolic process (GO:0006778);	1/1104(0.0905797101449275%)	2/14889(0.0134327355766002%)	6.74321	0.614951	Cs_ont_5g008470
Biological Process: regulation of short-day photoperiodism, flowering (GO:0048587);	1/1104(0.0905797101449275%)	2/14889(0.0134327355766002%)	6.74321	0.614951	Cs_ont_3g012060
Biological Process: cyanidin 3-O-glucoside biosynthetic process (GO:0033485);	1/1104(0.0905797101449275%)	2/14889(0.0134327355766002%)	6.74321	0.614951	Cs_ont_4g026590
Biological Process: response to jasmonic acid stimulus involved in jasmonic acid and ethylene-dependent systemic resistance (GO:0032260);	1/1104(0.0905797101449275%)	2/14889(0.0134327355766002%)	6.74321	0.614951	Cs_ont_5g038190
Biological Process: maintenance of seed dormancy by absisic acid (GO:0098755);	1/1104(0.0905797101449275%)	2/14889(0.0134327355766002%)	6.74321	0.614951	Cs_ont_7g027540
Biological Process: 'de novo' L-methionine biosynthetic process (GO:0071266);	1/1104(0.0905797101449275%)	2/14889(0.0134327355766002%)	6.74321	0.614951	Cs_ont_5g050270
Biological Process: oligosaccharide biosynthetic process (GO:0009312);	1/1104(0.0905797101449275%)	2/14889(0.0134327355766002%)	6.74321	0.614951	Cs_ont_5g006730
Biological Process: endosperm cellularization (GO:0010342);	1/1104(0.0905797101449275%)	2/14889(0.0134327355766002%)	6.74321	0.614951	Cs_ont_9g003690
Biological Process: dUMP biosynthetic process (GO:0006226);	1/1104(0.0905797101449275%)	2/14889(0.0134327355766002%)	6.74321	0.614951	Cs_ont_3g003800
Biological Process: iron chelate transport (GO:0015688);	1/1104(0.0905797101449275%)	2/14889(0.0134327355766002%)	6.74321	0.614951	Cs_ont_5g003510
Biological Process: coenzyme A metabolic process (GO:0015936);	1/1104(0.0905797101449275%)	2/14889(0.0134327355766002%)	6.74321	0.614951	Cs_ont_3g000500
Biological Process: response to selenium ion (GO:0010269);	1/1104(0.0905797101449275%)	2/14889(0.0134327355766002%)	6.74321	0.614951	Cs_ont_1g004800
Biological Process: seed trichome initiation (GO:0090377);	1/1104(0.0905797101449275%)	2/14889(0.0134327355766002%)	6.74321	0.614951	QC_newGene_617
Biological Process: oligosaccharide metabolic process (GO:0009311);	3/1104(0.271739130434783%)	18/14889(0.120894620189402%)	2.24774	0.614951	Cs_ont_8g009870;Cs_ont_8g009910;Cs_ont_9g021110
Biological Process: regulation of programmed cell death (GO:0043067);	3/1104(0.271739130434783%)	18/14889(0.120894620189402%)	2.24774	0.614951	Cs_ont_8g027920;Cs_ont_1g005570;Cs_ont_3g024800
Biological Process: abscisic acid biosynthetic process (GO:0009688);	4/1104(0.36231884057971%)	28/14889(0.188058298072402%)	1.92663	0.614951	Cs_ont_7g023730;Cs_ont_2g002030;Cs_ont_2g016450;Cs_ont_5g033020
Biological Process: polysaccharide catabolic process (GO:0000272);	4/1104(0.36231884057971%)	28/14889(0.188058298072402%)	1.92663	0.614951	Cs_ont_1g029150;Cs_ont_8g028720;Cs_ont_9g003620;Cs_ont_3g022320
Biological Process: response to stress (GO:0006950);	5/1104(0.452898550724638%)	39/14889(0.261938343743703%)	1.72903	0.614951	Cs_ont_5g008040;Cs_ont_3g007220;Cs_ont_2g029010;Cs_ont_9g002730;Cs_ont_5g048470
Biological Process: cotyledon vascular tissue pattern formation (GO:0010588);	3/1104(0.271739130434783%)	19/14889(0.127610987977702%)	2.12943	0.614951	Cs_ont_8g015870;Cs_ont_6g003100;Cs_ont_1g021480
Biological Process: cell wall macromolecule catabolic process (GO:0016998);	3/1104(0.271739130434783%)	19/14889(0.127610987977702%)	2.12943	0.614951	Cs_ont_1g029150;Cs_ont_8g028720;Cs_ont_3g022320
Biological Process: ATP hydrolysis coupled proton transport (GO:0015991);	3/1104(0.271739130434783%)	19/14889(0.127610987977702%)	2.12943	0.614951	Cs_ont_5g011190;Cs_ont_1g027650;Cs_ont_3g002890
Biological Process: positive regulation of defense response (GO:0031349);	3/1104(0.271739130434783%)	19/14889(0.127610987977702%)	2.12943	0.614951	Cs_ont_5g019950;QC_newGene_1076;QC_newGene_153
Biological Process: phosphate ion transport (GO:0006817);	3/1104(0.271739130434783%)	19/14889(0.127610987977702%)	2.12943	0.614951	Cs_ont_6g005920;Cs_ont_5g011910;Cs_ont_3g000630
Biological Process: meiotic cell cycle (GO:0051321);	4/1104(0.36231884057971%)	29/14889(0.194774665860703%)	1.86019	0.614951	Cs_ont_6g013930;Cs_ont_5g045070;Cs_ont_6g001150;Cs_ont_9g023530
Biological Process: mitotic spindle assembly (GO:0090307);	2/1104(0.181159420289855%)	10/14889(0.0671636778830009%)	2.69728	0.614951	Cs_ont_6g000380;Cs_ont_9g024410
Biological Process: dipeptide transport (GO:0042938);	2/1104(0.181159420289855%)	10/14889(0.0671636778830009%)	2.69728	0.614951	Cs_ont_9g009210;Cs_ont_9g009230
Biological Process: cellular manganese ion homeostasis (GO:0030026);	2/1104(0.181159420289855%)	10/14889(0.0671636778830009%)	2.69728	0.614951	Cs_ont_6g014920;Cs_ont_3g007480
Biological Process: regulation of DNA repair (GO:0006282);	2/1104(0.181159420289855%)	10/14889(0.0671636778830009%)	2.69728	0.614951	Cs_ont_7g027360;Cs_ont_1g027360
Biological Process: tripeptide transport (GO:0042939);	2/1104(0.181159420289855%)	10/14889(0.0671636778830009%)	2.69728	0.614951	Cs_ont_9g009230;Cs_ont_9g009210
Biological Process: response to biotic stimulus (GO:0009607);	8/1104(0.72463768115942%)	73/14889(0.490294848545906%)	1.47796	0.614951	Cs_ont_4g026600;Cs_ont_8g004570;Cs_ont_2g012970;Cs_ont_5g048830;Cs_ont_9g002060;Cs_ont_7g024950;Cs_ont_9g002020;Cs_ont_9g010840
Biological Process: zinc ion transport (GO:0006829);	3/1104(0.271739130434783%)	20/14889(0.134327355766002%)	2.02296	0.614951	Cs_ont_4g005510;Cs_ont_6g011610;Cs_ont_4g025610
Biological Process: microsporogenesis (GO:0009556);	5/1104(0.452898550724638%)	41/14889(0.275371079320304%)	1.64468	0.614951	Cs_ont_9g003690;Cs_ont_4g023140;Cs_ont_1g014800;Cs_ont_7g003120;Cs_ont_5g012540
Biological Process: phosphoenolpyruvate transport (GO:0015714);	2/1104(0.181159420289855%)	11/14889(0.073880045671301%)	2.45208	0.614951	Cs_ont_2g006950;Cs_ont_2g028740
Biological Process: response to gamma radiation (GO:0010332);	2/1104(0.181159420289855%)	11/14889(0.073880045671301%)	2.45208	0.614951	Cs_ont_4g022690;Cs_ont_2g007510
Biological Process: chorismate biosynthetic process (GO:0009423);	2/1104(0.181159420289855%)	11/14889(0.073880045671301%)	2.45208	0.614951	Cs_ont_1g021460;Cs_ont_5g009120
Biological Process: stress response to copper ion (GO:1990169);	2/1104(0.181159420289855%)	11/14889(0.073880045671301%)	2.45208	0.614951	Cs_ont_2g028760;Cs_ont_2g034960
Biological Process: cellular heat acclimation (GO:0070370);	2/1104(0.181159420289855%)	11/14889(0.073880045671301%)	2.45208	0.614951	Cs_ont_9g016540;Cs_ont_7g015940
Biological Process: regulation of cyclin-dependent protein serine/threonine kinase activity (GO:0000079);	2/1104(0.181159420289855%)	11/14889(0.073880045671301%)	2.45208	0.614951	Cs_ont_5g000500;Cs_ont_1g027280
Biological Process: unidimensional cell growth (GO:0009826);	9/1104(0.815217391304348%)	87/14889(0.584323997582108%)	1.39515	0.614951	Cs_ont_1g028240;Cs_ont_8g009910;Cs_ont_6g000940;Cs_ont_9g021110;Cs_ont_1g011080;Cs_ont_8g000340;Cs_ont_8g009870;Cs_ont_5g038110;Cs_ont_4g012320
Biological Process: anthocyanin-containing compound biosynthetic process (GO:0009718);	5/1104(0.452898550724638%)	42/14889(0.282087447108604%)	1.60553	0.614951	Cs_ont_4g009800;Cs_ont_4g026590;Cs_ont_6g000140;Cs_ont_5g021670;Cs_ont_5g021600
Biological Process: root meristem growth (GO:0010449);	3/1104(0.271739130434783%)	21/14889(0.141043723554302%)	1.92663	0.619131	Cs_ont_3g032080;Cs_ont_3g006670;Cs_ont_7g018190
Biological Process: positive regulation of seed germination (GO:0010030);	3/1104(0.271739130434783%)	21/14889(0.141043723554302%)	1.92663	0.619131	Cs_ont_2g006130;Cs_ont_9g006410;Cs_ont_9g006400
Biological Process: posttranscriptional gene silencing by RNA (GO:0035194);	3/1104(0.271739130434783%)	21/14889(0.141043723554302%)	1.92663	0.619131	Cs_ont_3g018220;Cs_ont_7g019050;Cs_ont_4g001520
Biological Process: DNA repair (GO:0006281);	14/1104(1.26811594202899%)	147/14889(0.987306064880113%)	1.28442	0.619131	Cs_ont_6g008510;Cs_ont_9g012760;Cs_ont_1g027910;Cs_ont_5g038620;Cs_ont_3g003800;Cs_ont_4g000520;Cs_ont_2g007510;Cs_ont_7g028420;Cs_ont_3g027820;Cs_ont_1g027820;Cs_ont_4g022990;Cs_ont_2g033980;Cs_ont_1g027360;Cs_ont_7g027360
Biological Process: ureide catabolic process (GO:0010136);	1/1104(0.0905797101449275%)	3/14889(0.0201491033649003%)	4.49547	0.627744	Cs_ont_2g005280
Biological Process: pericentric heterochromatin assembly (GO:0031508);	1/1104(0.0905797101449275%)	3/14889(0.0201491033649003%)	4.49547	0.627744	Cs_ont_4g012770
Biological Process: cellular response to reactive oxygen species (GO:0034614);	1/1104(0.0905797101449275%)	3/14889(0.0201491033649003%)	4.49547	0.627744	Cs_ont_2g029690
Biological Process: positive regulation of methylation-dependent chromatin silencing (GO:0090309);	1/1104(0.0905797101449275%)	3/14889(0.0201491033649003%)	4.49547	0.627744	Cs_ont_4g012770
Biological Process: cysteine biosynthetic process via cystathionine (GO:0019343);	1/1104(0.0905797101449275%)	3/14889(0.0201491033649003%)	4.49547	0.627744	Cs_ont_5g050270
Biological Process: regulation of reactive oxygen species biosynthetic process (GO:1903426);	1/1104(0.0905797101449275%)	3/14889(0.0201491033649003%)	4.49547	0.627744	Cs_ont_8g029510
Biological Process: carboxylic acid metabolic process (GO:0019752);	1/1104(0.0905797101449275%)	3/14889(0.0201491033649003%)	4.49547	0.627744	Cs_ont_3g007510
Biological Process: regulation of innate immune response (GO:0045088);	1/1104(0.0905797101449275%)	3/14889(0.0201491033649003%)	4.49547	0.627744	Cs_ont_6g003740
Biological Process: cortical cytoskeleton organization (GO:0030865);	1/1104(0.0905797101449275%)	3/14889(0.0201491033649003%)	4.49547	0.627744	Cs_ont_1g024370
Biological Process: methionine metabolic process (GO:0006555);	1/1104(0.0905797101449275%)	3/14889(0.0201491033649003%)	4.49547	0.627744	Cs_ont_9g006350
Biological Process: cadmium ion transport (GO:0015691);	1/1104(0.0905797101449275%)	3/14889(0.0201491033649003%)	4.49547	0.627744	Cs_ont_4g025610
Biological Process: fatty acid alpha-oxidation (GO:0001561);	1/1104(0.0905797101449275%)	3/14889(0.0201491033649003%)	4.49547	0.627744	Cs_ont_2g029690
Biological Process: regulation of DNA replication (GO:0006275);	1/1104(0.0905797101449275%)	3/14889(0.0201491033649003%)	4.49547	0.627744	Cs_ont_5g030990
Biological Process: nitrogen fixation (GO:0009399);	1/1104(0.0905797101449275%)	3/14889(0.0201491033649003%)	4.49547	0.627744	Cs_ont_8g023080
Biological Process: fructose transmembrane transport (GO:0015755);	1/1104(0.0905797101449275%)	3/14889(0.0201491033649003%)	4.49547	0.627744	Cs_ont_9g002700
Biological Process: transsulfuration (GO:0019346);	1/1104(0.0905797101449275%)	3/14889(0.0201491033649003%)	4.49547	0.627744	Cs_ont_5g050270
Biological Process: glycerol-3-phosphate catabolic process (GO:0046168);	1/1104(0.0905797101449275%)	3/14889(0.0201491033649003%)	4.49547	0.627744	Cs_ont_2g027780
Biological Process: cellular response to gamma radiation (GO:0071480);	1/1104(0.0905797101449275%)	3/14889(0.0201491033649003%)	4.49547	0.627744	Cs_ont_2g007510
Biological Process: chromosome organization involved in meiotic cell cycle (GO:0070192);	1/1104(0.0905797101449275%)	3/14889(0.0201491033649003%)	4.49547	0.627744	Cs_ont_4g022690
Biological Process: inflorescence meristem growth (GO:0010450);	1/1104(0.0905797101449275%)	3/14889(0.0201491033649003%)	4.49547	0.627744	Cs_ont_5g041750
Biological Process: malate transport (GO:0015743);	1/1104(0.0905797101449275%)	3/14889(0.0201491033649003%)	4.49547	0.627744	Cs_ont_2g000850
Biological Process: regulation of carbohydrate metabolic process (GO:0006109);	1/1104(0.0905797101449275%)	3/14889(0.0201491033649003%)	4.49547	0.627744	Cs_ont_3g022640
Biological Process: cellular response to sucrose starvation (GO:0043617);	1/1104(0.0905797101449275%)	3/14889(0.0201491033649003%)	4.49547	0.627744	Cs_ont_8g000470
Biological Process: negative regulation of fatty acid biosynthetic process (GO:0045717);	1/1104(0.0905797101449275%)	3/14889(0.0201491033649003%)	4.49547	0.627744	Cs_ont_2g007510
Biological Process: chromosome condensation (GO:0030261);	1/1104(0.0905797101449275%)	3/14889(0.0201491033649003%)	4.49547	0.627744	Cs_ont_9g023530
Biological Process: vacuolar proton-transporting V-type ATPase complex assembly (GO:0070072);	1/1104(0.0905797101449275%)	3/14889(0.0201491033649003%)	4.49547	0.627744	Cs_ont_3g002890
Biological Process: histone H4-K5 acetylation (GO:0043981);	1/1104(0.0905797101449275%)	3/14889(0.0201491033649003%)	4.49547	0.627744	Cs_ont_1g027820
Biological Process: protein import into chloroplast thylakoid membrane (GO:0045038);	1/1104(0.0905797101449275%)	3/14889(0.0201491033649003%)	4.49547	0.627744	Cs_ont_8g028590
Biological Process: meiotic chromosome condensation (GO:0010032);	1/1104(0.0905797101449275%)	3/14889(0.0201491033649003%)	4.49547	0.627744	Cs_ont_7g001920
Biological Process: positive regulation of systemic acquired resistance (GO:1901672);	1/1104(0.0905797101449275%)	3/14889(0.0201491033649003%)	4.49547	0.627744	Cs_ont_1g027360
Biological Process: stomatal lineage progression (GO:0010440);	1/1104(0.0905797101449275%)	3/14889(0.0201491033649003%)	4.49547	0.627744	Cs_ont_2g025340
Biological Process: (R)-2-hydroxy-alpha-linolenic acid biosynthetic process (GO:1902609);	1/1104(0.0905797101449275%)	3/14889(0.0201491033649003%)	4.49547	0.627744	Cs_ont_2g029690
Biological Process: iron incorporation into metallo-sulfur cluster (GO:0018283);	1/1104(0.0905797101449275%)	3/14889(0.0201491033649003%)	4.49547	0.627744	Cs_ont_1g004800
Biological Process: actin filament network formation (GO:0051639);	1/1104(0.0905797101449275%)	3/14889(0.0201491033649003%)	4.49547	0.627744	Cs_ont_2g015040
Biological Process: meiotic DNA double-strand break processing (GO:0000706);	1/1104(0.0905797101449275%)	3/14889(0.0201491033649003%)	4.49547	0.627744	Cs_ont_5g048600
Biological Process: actin crosslink formation (GO:0051764);	1/1104(0.0905797101449275%)	3/14889(0.0201491033649003%)	4.49547	0.627744	Cs_ont_2g015040
Biological Process: leaf formation (GO:0010338);	1/1104(0.0905797101449275%)	3/14889(0.0201491033649003%)	4.49547	0.627744	Cs_ont_6g003740
Biological Process: assembly of large subunit precursor of preribosome (GO:1902626);	1/1104(0.0905797101449275%)	3/14889(0.0201491033649003%)	4.49547	0.627744	Cs_ont_1g029590
Biological Process: fructose export from vacuole to cytoplasm (GO:1902334);	1/1104(0.0905797101449275%)	3/14889(0.0201491033649003%)	4.49547	0.627744	Cs_ont_9g002700
Biological Process: ammonium transmembrane transport (GO:0072488);	1/1104(0.0905797101449275%)	3/14889(0.0201491033649003%)	4.49547	0.627744	Cs_ont_5g016180
Biological Process: regulation of G2/M transition of mitotic cell cycle (GO:0010389);	1/1104(0.0905797101449275%)	3/14889(0.0201491033649003%)	4.49547	0.627744	Cs_ont_3g000450
Biological Process: cellular response to toxic substance (GO:0097237);	1/1104(0.0905797101449275%)	3/14889(0.0201491033649003%)	4.49547	0.627744	Cs_ont_7g001550
Biological Process: nucleolus organization (GO:0007000);	1/1104(0.0905797101449275%)	3/14889(0.0201491033649003%)	4.49547	0.627744	Cs_ont_7g018190
Biological Process: allantoin catabolic process (GO:0000256);	1/1104(0.0905797101449275%)	3/14889(0.0201491033649003%)	4.49547	0.627744	Cs_ont_2g005280
Biological Process: water homeostasis (GO:0030104);	1/1104(0.0905797101449275%)	3/14889(0.0201491033649003%)	4.49547	0.627744	Cs_ont_6g017840
Biological Process: double-strand break repair via homologous recombination (GO:0000724);	6/1104(0.543478260869565%)	54/14889(0.362683860568205%)	1.49849	0.627744	Cs_ont_3g027820;Cs_ont_7g022710;Cs_ont_3g014530;Cs_ont_2g007510;Cs_ont_6g013930;Cs_ont_6g019400
Biological Process: xyloglucan metabolic process (GO:0010411);	5/1104(0.452898550724638%)	43/14889(0.288803814896904%)	1.56819	0.627744	Cs_ont_4g026460;Cs_ont_7g019420;Cs_ont_4g026380;Cs_ont_2g020070;Cs_ont_7g012410
Biological Process: lipid metabolic process (GO:0006629);	10/1104(0.905797101449275%)	101/14889(0.678353146618309%)	1.33529	0.627744	Cs_ont_3g022640;Cs_ont_9g012570;Cs_ont_4g028090;Cs_ont_8g007560;Cs_ont_6g010980;Cs_ont_8g006710;Cs_ont_2g029690;Cs_ont_6g010940;Cs_ont_1g024450;Cs_ont_1g018350
Biological Process: glycerol ether metabolic process (GO:0006662);	3/1104(0.271739130434783%)	22/14889(0.147760091342602%)	1.83906	0.627744	Cs_ont_4g016850;Cs_ont_3g003020;Cs_ont_1g027310
Biological Process: cellular response to heat (GO:0034605);	3/1104(0.271739130434783%)	22/14889(0.147760091342602%)	1.83906	0.627744	Cs_ont_9g006400;Cs_ont_9g006410;Cs_ont_6g014440
Biological Process: regulation of cell proliferation (GO:0042127);	3/1104(0.271739130434783%)	22/14889(0.147760091342602%)	1.83906	0.627744	Cs_ont_2g007510;Cs_ont_5g012760;Cs_ont_8g014130
Biological Process: defense response (GO:0006952);	66/1104(5.97826086956522%)	809/14889(5.43354154073477%)	1.10025	0.627744	Cs_ont_2g029910;Cs_ont_8g019010;Cs_ont_9g018340;Cs_ont_5g048830;Cs_ont_5g019950;Cs_ont_9g018450;Cs_ont_3g016890;Cs_ont_7g014240;Cs_ont_3g009330;QC_newGene_2062;Cs_ont_9g010840;Cs_ont_9g002020;Cs_ont_5g034850;Cs_ont_7g017920;Cs_ont_4g026600;Cs_ont_8g025850;Cs_ont_8g004870;Cs_ont_2g029030;Cs_ont_1g027130;Cs_ont_2g000830;Cs_ont_5g014000;Cs_ont_7g010090;Cs_ont_2g018370;Cs_ont_2g013370;Cs_ont_2g032910…
Biological Process: negative regulation of nucleic acid-templated transcription (GO:1903507);	2/1104(0.181159420289855%)	12/14889(0.080596413459601%)	2.24774	0.627744	Cs_ont_2g013370;Cs_ont_7g027580
Biological Process: phosphatidylinositol phosphorylation (GO:0046854);	2/1104(0.181159420289855%)	12/14889(0.080596413459601%)	2.24774	0.627744	Cs_ont_7g020720;Cs_ont_6g002720
Biological Process: phosphoglycerate transmembrane transport (GO:0015713);	2/1104(0.181159420289855%)	12/14889(0.080596413459601%)	2.24774	0.627744	Cs_ont_2g006950;Cs_ont_2g028740
Biological Process: negative regulation of abscisic acid-activated signaling pathway (GO:0009788);	5/1104(0.452898550724638%)	44/14889(0.295520182685204%)	1.53255	0.627744	Cs_ont_4g009100;Cs_ont_7g000600;Cs_ont_1g006540;Cs_ont_8g001810;Cs_ont_6g002970
Biological Process: production of siRNA involved in RNA interference (GO:0030422);	4/1104(0.36231884057971%)	33/14889(0.221640137013903%)	1.63472	0.627744	Cs_ont_4g001520;Cs_ont_5g034850;Cs_ont_5g033730;Cs_ont_2g018700
Biological Process: response to light stimulus (GO:0009416);	13/1104(1.17753623188406%)	139/14889(0.933575122573712%)	1.26132	0.627744	QC_newGene_197;Cs_ont_5g012310;Cs_ont_4g022960;Cs_ont_5g037790;Cs_ont_4g006740;Cs_ont_4g028090;Cs_ont_5g047480;QC_newGene_948;Cs_ont_5g020510;Cs_ont_6g003310;Cs_ont_9g008150;QC_newGene_944;Cs_ont_2g028330
Biological Process: cell wall organization (GO:0071555);	32/1104(2.89855072463768%)	377/14889(2.53207065618913%)	1.14474	0.627744	Cs_ont_2g018500;Cs_ont_5g007630;Cs_ont_7g019420;Cs_ont_4g026460;Cs_ont_9g020860;Cs_ont_8g016350;Cs_ont_4g004150;Cs_ont_9g023090;Cs_ont_2g021550;Cs_ont_7g027370;Cs_ont_5g006750;Cs_ont_9g001340;Cs_ont_7g024360;Cs_ont_3g011980;Cs_ont_1g023760;Cs_ont_5g025490;Cs_ont_8g029220;Cs_ont_7g012410;Cs_ont_7g018670;Cs_ont_6g010590;Cs_ont_5g049420;Cs_ont_4g000930;Cs_ont_2g020070;Cs_ont_6g007080;Cs_ont_5g007840…
Biological Process: response to sucrose (GO:0009744);	7/1104(0.634057971014493%)	68/14889(0.456713009604406%)	1.38831	0.627744	Cs_ont_2g028760;Cs_ont_3g022640;Cs_ont_2g006950;Cs_ont_1g023590;Cs_ont_2g034960;Cs_ont_8g000470;Cs_ont_7g017410
Biological Process: cell-cell signaling (GO:0007267);	3/1104(0.271739130434783%)	23/14889(0.154476459130902%)	1.7591	0.627744	Cs_ont_1g024890;Cs_ont_9g014910;Cs_ont_1g019890
Biological Process: chitin catabolic process (GO:0006032);	3/1104(0.271739130434783%)	23/14889(0.154476459130902%)	1.7591	0.627744	Cs_ont_1g029150;Cs_ont_8g028720;Cs_ont_3g022320
Biological Process: protein catabolic process (GO:0030163);	9/1104(0.815217391304348%)	92/14889(0.617905836523608%)	1.31932	0.627744	Cs_ont_6g005650;Cs_ont_4g001190;Cs_ont_5g004580;Cs_ont_9g004790;Cs_ont_7g019690;Cs_ont_4g001200;Cs_ont_9g004630;Cs_ont_3g024800;Cs_ont_4g007700
Biological Process: cellular response to amino acid stimulus (GO:0071230);	4/1104(0.36231884057971%)	34/14889(0.228356504802203%)	1.58664	0.627744	Cs_ont_3g000800;Cs_ont_4g000990;Cs_ont_4g026800;Cs_ont_1g029520
Biological Process: cellular response to water deprivation (GO:0042631);	4/1104(0.36231884057971%)	34/14889(0.228356504802203%)	1.58664	0.627744	Cs_ont_2g011650;Cs_ont_5g050270;Cs_ont_7g022710;Cs_ont_3g014530
Biological Process: trichome morphogenesis (GO:0010090);	4/1104(0.36231884057971%)	34/14889(0.228356504802203%)	1.58664	0.627744	Cs_ont_5g050430;Cs_ont_9g026140;Cs_ont_5g004800;Cs_ont_9g026170
Biological Process: thiamine biosynthetic process (GO:0009228);	2/1104(0.181159420289855%)	13/14889(0.0873127812479011%)	2.07483	0.627943	Cs_ont_1g022340;Cs_ont_4g026670
Biological Process: regulation of abscisic acid-activated signaling pathway (GO:0009787);	2/1104(0.181159420289855%)	13/14889(0.0873127812479011%)	2.07483	0.627943	Cs_ont_4g009100;Cs_ont_3g014840
Biological Process: geranylgeranyl diphosphate biosynthetic process (GO:0033386);	2/1104(0.181159420289855%)	13/14889(0.0873127812479011%)	2.07483	0.627943	Cs_ont_6g005240;Cs_ont_6g005180
Biological Process: starch catabolic process (GO:0005983);	2/1104(0.181159420289855%)	13/14889(0.0873127812479011%)	2.07483	0.627943	Cs_ont_5g043520;Cs_ont_9g010650
Biological Process: floral organ senescence (GO:0080187);	2/1104(0.181159420289855%)	13/14889(0.0873127812479011%)	2.07483	0.627943	Cs_ont_2g034960;Cs_ont_2g028760
Biological Process: resolution of meiotic recombination intermediates (GO:0000712);	2/1104(0.181159420289855%)	13/14889(0.0873127812479011%)	2.07483	0.627943	Cs_ont_9g012760;Cs_ont_7g028900
Biological Process: aromatic amino acid family biosynthetic process (GO:0009073);	2/1104(0.181159420289855%)	13/14889(0.0873127812479011%)	2.07483	0.627943	Cs_ont_5g009120;Cs_ont_1g021460
Biological Process: chloroplast relocation (GO:0009902);	2/1104(0.181159420289855%)	13/14889(0.0873127812479011%)	2.07483	0.627943	Cs_ont_2g003920;Cs_ont_7g019980
Biological Process: cell redox homeostasis (GO:0045454);	12/1104(1.08695652173913%)	130/14889(0.873127812479011%)	1.2449	0.630163	Cs_ont_6g001170;Cs_ont_1g027310;Cs_ont_6g008470;Cs_ont_4g000200;Cs_ont_5g044540;Cs_ont_3g009160;Cs_ont_4g016850;Cs_ont_2g026640;Cs_ont_5g015340;Cs_ont_3g003020;Cs_ont_5g049730;Cs_ont_7g009780
Biological Process: response to fungus (GO:0009620);	8/1104(0.72463768115942%)	82/14889(0.550742158640607%)	1.31575	0.6412	Cs_ont_1g016540;Cs_ont_9g000800;Cs_ont_4g001570;QC_newGene_70;Cs_ont_1g016550;Cs_ont_1g021600;Cs_ont_8g000480;Cs_ont_1g029180
Biological Process: anaphase-promoting complex-dependent catabolic process (GO:0031145);	1/1104(0.0905797101449275%)	4/14889(0.0268654711532004%)	3.3716	0.648342	Cs_ont_2g031580
Biological Process: NAD metabolic process (GO:0019674);	1/1104(0.0905797101449275%)	4/14889(0.0268654711532004%)	3.3716	0.648342	Cs_ont_7g018800
Biological Process: cell wall modification involved in multidimensional cell growth (GO:0042547);	1/1104(0.0905797101449275%)	4/14889(0.0268654711532004%)	3.3716	0.648342	Cs_ont_7g007150
Biological Process: cellular response to sulfate starvation (GO:0009970);	1/1104(0.0905797101449275%)	4/14889(0.0268654711532004%)	3.3716	0.648342	Cs_ont_5g050270
Biological Process: ammonium transport (GO:0015696);	1/1104(0.0905797101449275%)	4/14889(0.0268654711532004%)	3.3716	0.648342	Cs_ont_5g016180
Biological Process: mitotic spindle organization (GO:0007052);	1/1104(0.0905797101449275%)	4/14889(0.0268654711532004%)	3.3716	0.648342	Cs_ont_4g004940
Biological Process: L-idonate catabolic process (GO:0046183);	1/1104(0.0905797101449275%)	4/14889(0.0268654711532004%)	3.3716	0.648342	Cs_ont_9g025020
Biological Process: organic cation transport (GO:0015695);	1/1104(0.0905797101449275%)	4/14889(0.0268654711532004%)	3.3716	0.648342	Cs_ont_5g016180
Biological Process: chaperone cofactor-dependent protein refolding (GO:0051085);	1/1104(0.0905797101449275%)	4/14889(0.0268654711532004%)	3.3716	0.648342	Cs_ont_7g028980
Biological Process: protection from non-homologous end joining at telomere (GO:0031848);	1/1104(0.0905797101449275%)	4/14889(0.0268654711532004%)	3.3716	0.648342	Cs_ont_4g022990
Biological Process: sodium ion homeostasis (GO:0055078);	1/1104(0.0905797101449275%)	4/14889(0.0268654711532004%)	3.3716	0.648342	Cs_ont_4g007220
Biological Process: peptide catabolic process (GO:0043171);	1/1104(0.0905797101449275%)	4/14889(0.0268654711532004%)	3.3716	0.648342	Cs_ont_1g019630
Biological Process: shikimate metabolic process (GO:0019632);	1/1104(0.0905797101449275%)	4/14889(0.0268654711532004%)	3.3716	0.648342	Cs_ont_5g009120
Biological Process: nucleoside catabolic process (GO:0009164);	1/1104(0.0905797101449275%)	4/14889(0.0268654711532004%)	3.3716	0.648342	Cs_ont_8g013890
Biological Process: short-day photoperiodism (GO:0048572);	1/1104(0.0905797101449275%)	4/14889(0.0268654711532004%)	3.3716	0.648342	Cs_ont_2g018110
Biological Process: positive regulation of cell division (GO:0051781);	1/1104(0.0905797101449275%)	4/14889(0.0268654711532004%)	3.3716	0.648342	Cs_ont_3g008270
Biological Process: DNA catabolic process, endonucleolytic (GO:0000737);	1/1104(0.0905797101449275%)	4/14889(0.0268654711532004%)	3.3716	0.648342	Cs_ont_5g048600
Biological Process: histone phosphorylation (GO:0016572);	1/1104(0.0905797101449275%)	4/14889(0.0268654711532004%)	3.3716	0.648342	Cs_ont_4g004940
Biological Process: mitotic sister chromatid segregation (GO:0000070);	1/1104(0.0905797101449275%)	4/14889(0.0268654711532004%)	3.3716	0.648342	Cs_ont_6g001150
Biological Process: postreplication repair (GO:0006301);	1/1104(0.0905797101449275%)	4/14889(0.0268654711532004%)	3.3716	0.648342	Cs_ont_7g002750
Biological Process: regulation of proton transport (GO:0010155);	1/1104(0.0905797101449275%)	4/14889(0.0268654711532004%)	3.3716	0.648342	Cs_ont_3g000370
Biological Process: MAPK cascade involved in innate immune response (GO:0035420);	1/1104(0.0905797101449275%)	4/14889(0.0268654711532004%)	3.3716	0.648342	Cs_ont_1g025400
Biological Process: positive regulation of cell cycle arrest (GO:0071158);	1/1104(0.0905797101449275%)	4/14889(0.0268654711532004%)	3.3716	0.648342	Cs_ont_2g007510
Biological Process: regulation of defense response by callose deposition (GO:2000071);	1/1104(0.0905797101449275%)	4/14889(0.0268654711532004%)	3.3716	0.648342	Cs_ont_1g025400
Biological Process: regulation of amino acid export (GO:0080143);	1/1104(0.0905797101449275%)	4/14889(0.0268654711532004%)	3.3716	0.648342	Cs_ont_4g001050
Biological Process: tyrosine biosynthetic process (GO:0006571);	1/1104(0.0905797101449275%)	4/14889(0.0268654711532004%)	3.3716	0.648342	Cs_ont_4g024260
Biological Process: negative regulation of gene expression, epigenetic (GO:0045814);	1/1104(0.0905797101449275%)	4/14889(0.0268654711532004%)	3.3716	0.648342	Cs_ont_2g034410
Biological Process: monoterpene biosynthetic process (GO:0043693);	1/1104(0.0905797101449275%)	4/14889(0.0268654711532004%)	3.3716	0.648342	Cs_ont_4g019030
Biological Process: thigmotropism (GO:0009652);	1/1104(0.0905797101449275%)	4/14889(0.0268654711532004%)	3.3716	0.648342	Cs_ont_1g024370
Biological Process: purine nucleobase catabolic process (GO:0006145);	1/1104(0.0905797101449275%)	4/14889(0.0268654711532004%)	3.3716	0.648342	Cs_ont_2g005280
Biological Process: regulation of auxin biosynthetic process (GO:0010600);	1/1104(0.0905797101449275%)	4/14889(0.0268654711532004%)	3.3716	0.648342	Cs_ont_6g006880
Biological Process: root morphogenesis (GO:0010015);	2/1104(0.181159420289855%)	14/14889(0.0940291490362012%)	1.92663	0.648342	Cs_ont_4g007220;Cs_ont_3g012650
Biological Process: geranyl diphosphate biosynthetic process (GO:0033384);	2/1104(0.181159420289855%)	14/14889(0.0940291490362012%)	1.92663	0.648342	Cs_ont_6g005240;Cs_ont_6g005180
Biological Process: photosynthetic acclimation (GO:0009643);	2/1104(0.181159420289855%)	14/14889(0.0940291490362012%)	1.92663	0.648342	Cs_ont_3g027860;Cs_ont_2g006950
Biological Process: induced systemic resistance, jasmonic acid mediated signaling pathway (GO:0009864);	2/1104(0.181159420289855%)	14/14889(0.0940291490362012%)	1.92663	0.648342	Cs_ont_3g000800;Cs_ont_1g029520
Biological Process: regulation of gene expression by genetic imprinting (GO:0006349);	2/1104(0.181159420289855%)	14/14889(0.0940291490362012%)	1.92663	0.648342	Cs_ont_1g021320;Cs_ont_3g031390
Biological Process: stomatal complex development (GO:0010374);	2/1104(0.181159420289855%)	14/14889(0.0940291490362012%)	1.92663	0.648342	Cs_ont_1g015240;Cs_ont_5g038110
Biological Process: gametophyte development (GO:0048229);	2/1104(0.181159420289855%)	14/14889(0.0940291490362012%)	1.92663	0.648342	Cs_ont_5g028040;QC_newGene_117
Biological Process: peptidyl-threonine phosphorylation (GO:0018107);	2/1104(0.181159420289855%)	14/14889(0.0940291490362012%)	1.92663	0.648342	Cs_ont_2g003620;Cs_ont_4g001590
Biological Process: regulation of chlorophyll biosynthetic process (GO:0010380);	2/1104(0.181159420289855%)	14/14889(0.0940291490362012%)	1.92663	0.648342	Cs_ont_9g006400;Cs_ont_9g006410
Biological Process: virus induced gene silencing (GO:0009616);	2/1104(0.181159420289855%)	14/14889(0.0940291490362012%)	1.92663	0.648342	Cs_ont_3g018220;Cs_ont_7g019050
Biological Process: stomatal complex morphogenesis (GO:0010103);	2/1104(0.181159420289855%)	14/14889(0.0940291490362012%)	1.92663	0.648342	Cs_ont_9g024420;Cs_ont_5g012760
Biological Process: negative regulation of auxin mediated signaling pathway (GO:0010930);	2/1104(0.181159420289855%)	14/14889(0.0940291490362012%)	1.92663	0.648342	Cs_ont_8g004110;Cs_ont_1g018350
Biological Process: glycerol metabolic process (GO:0006071);	2/1104(0.181159420289855%)	14/14889(0.0940291490362012%)	1.92663	0.648342	Cs_ont_9g012570;Cs_ont_8g006710
Biological Process: farnesyl diphosphate biosynthetic process (GO:0045337);	2/1104(0.181159420289855%)	14/14889(0.0940291490362012%)	1.92663	0.648342	Cs_ont_6g005240;Cs_ont_6g005180
Biological Process: aging (GO:0007568);	3/1104(0.271739130434783%)	25/14889(0.167909194707502%)	1.61837	0.648342	Cs_ont_2g034960;Cs_ont_1g028970;Cs_ont_2g028760
Biological Process: brassinosteroid biosynthetic process (GO:0016132);	3/1104(0.271739130434783%)	25/14889(0.167909194707502%)	1.61837	0.648342	QC_newGene_617;Cs_ont_8g002260;Cs_ont_1g020280
Biological Process: auxin homeostasis (GO:0010252);	3/1104(0.271739130434783%)	25/14889(0.167909194707502%)	1.61837	0.648342	Cs_ont_6g002810;QC_newGene_10;Cs_ont_6g004690
Biological Process: reciprocal meiotic recombination (GO:0007131);	4/1104(0.36231884057971%)	37/14889(0.248505608167103%)	1.45799	0.648342	Cs_ont_2g014620;Cs_ont_4g022690;Cs_ont_8g025950;Cs_ont_4g002260
Biological Process: regulation of defense response to fungus (GO:1900150);	5/1104(0.452898550724638%)	49/14889(0.329102021626704%)	1.37616	0.648342	QC_newGene_948;Cs_ont_5g020510;Cs_ont_1g025400;Cs_ont_2g032910;QC_newGene_944
Biological Process: seed maturation (GO:0010431);	3/1104(0.271739130434783%)	26/14889(0.174625562495802%)	1.55612	0.655634	Cs_ont_4g028090;Cs_ont_7g012880;Cs_ont_7g027420
Biological Process: double fertilization forming a zygote and endosperm (GO:0009567);	3/1104(0.271739130434783%)	26/14889(0.174625562495802%)	1.55612	0.655634	Cs_ont_3g019490;Cs_ont_2g035580;Cs_ont_2g032300
Biological Process: phosphate ion homeostasis (GO:0055062);	2/1104(0.181159420289855%)	15/14889(0.100745516824501%)	1.79819	0.661343	Cs_ont_6g014920;Cs_ont_9g023680
Biological Process: post-embryonic root development (GO:0048528);	2/1104(0.181159420289855%)	15/14889(0.100745516824501%)	1.79819	0.661343	Cs_ont_5g018840;Cs_ont_4g012320
Biological Process: intra-Golgi vesicle-mediated transport (GO:0006891);	2/1104(0.181159420289855%)	15/14889(0.100745516824501%)	1.79819	0.661343	Cs_ont_5g043500;Cs_ont_1g016000
Biological Process: response to iron ion (GO:0010039);	2/1104(0.181159420289855%)	15/14889(0.100745516824501%)	1.79819	0.661343	Cs_ont_5g050220;Cs_ont_3g007480
Biological Process: regulation of intracellular pH (GO:0051453);	2/1104(0.181159420289855%)	15/14889(0.100745516824501%)	1.79819	0.661343	Cs_ont_2g000850;Cs_ont_1g014810
Biological Process: response to temperature stimulus (GO:0009266);	2/1104(0.181159420289855%)	15/14889(0.100745516824501%)	1.79819	0.661343	Cs_ont_8g002930;Cs_ont_7g021670
Biological Process: copper ion transport (GO:0006825);	2/1104(0.181159420289855%)	15/14889(0.100745516824501%)	1.79819	0.661343	Cs_ont_8g001490;Cs_ont_8g001480
Biological Process: ubiquitin-dependent protein catabolic process (GO:0006511);	10/1104(0.905797101449275%)	111/14889(0.74551682450131%)	1.21499	0.661343	Cs_ont_3g028100;QC_newGene_1900;QC_newGene_1898;QC_newGene_1897;QC_newGene_1904;QC_newGene_902;QC_newGene_1902;QC_newGene_1901;Cs_ont_3g028050;Cs_ont_6g020010
Biological Process: cell wall biogenesis (GO:0042546);	5/1104(0.452898550724638%)	50/14889(0.335818389415004%)	1.34864	0.661343	Cs_ont_7g012410;Cs_ont_5g007630;Cs_ont_2g020070;Cs_ont_4g026380;Cs_ont_4g026460
Biological Process: mitochondrial transport (GO:0006839);	5/1104(0.452898550724638%)	50/14889(0.335818389415004%)	1.34864	0.661343	Cs_ont_7g013230;Cs_ont_5g049170;Cs_ont_1g029580;Cs_ont_6g014000;Cs_ont_1g027230
Biological Process: response to red light (GO:0010114);	5/1104(0.452898550724638%)	50/14889(0.335818389415004%)	1.34864	0.661343	Cs_ont_8g002260;Cs_ont_7g025310;Cs_ont_8g021730;QC_newGene_197;Cs_ont_4g002310
Biological Process: negative regulation of transcription, DNA-templated (GO:0045892);	12/1104(1.08695652173913%)	137/14889(0.920142386997112%)	1.18129	0.666389	Cs_ont_4g015890;Cs_ont_3g013430;Cs_ont_1g009170;Cs_ont_4g010130;Cs_ont_5g005630;QC_newGene_1525;Cs_ont_5g040370;Cs_ont_7g015430;Cs_ont_5g005640;Cs_ont_5g005610;Cs_ont_2g018110;Cs_ont_6g003740
Biological Process: ribosomal subunit export from nucleus (GO:0000054);	1/1104(0.0905797101449275%)	5/14889(0.0335818389415004%)	2.69728	0.670648	Cs_ont_1g029590
Biological Process: pyridoxal phosphate biosynthetic process (GO:0042823);	1/1104(0.0905797101449275%)	5/14889(0.0335818389415004%)	2.69728	0.670648	Cs_ont_1g016630
Biological Process: inositol catabolic process (GO:0019310);	1/1104(0.0905797101449275%)	5/14889(0.0335818389415004%)	2.69728	0.670648	Cs_ont_8g012170
Biological Process: reproduction (GO:0000003);	1/1104(0.0905797101449275%)	5/14889(0.0335818389415004%)	2.69728	0.670648	Cs_ont_9g012760
Biological Process: positive regulation of histone acetylation (GO:0035066);	1/1104(0.0905797101449275%)	5/14889(0.0335818389415004%)	2.69728	0.670648	Cs_ont_2g007510
Biological Process: cellular glucose homeostasis (GO:0001678);	1/1104(0.0905797101449275%)	5/14889(0.0335818389415004%)	2.69728	0.670648	Cs_ont_3g002360
Biological Process: cell fate commitment (GO:0045165);	1/1104(0.0905797101449275%)	5/14889(0.0335818389415004%)	2.69728	0.670648	Cs_ont_5g041750
Biological Process: regulation of microtubule-based process (GO:0032886);	1/1104(0.0905797101449275%)	5/14889(0.0335818389415004%)	2.69728	0.670648	Cs_ont_7g006850
Biological Process: respiratory electron transport chain (GO:0022904);	1/1104(0.0905797101449275%)	5/14889(0.0335818389415004%)	2.69728	0.670648	Cs_ont_1g027270
Biological Process: fatty acid omega-oxidation (GO:0010430);	1/1104(0.0905797101449275%)	5/14889(0.0335818389415004%)	2.69728	0.670648	Cs_ont_1g019890
Biological Process: response to hormone (GO:0009725);	1/1104(0.0905797101449275%)	5/14889(0.0335818389415004%)	2.69728	0.670648	Cs_ont_1g023590
Biological Process: response to calcium ion (GO:0051592);	1/1104(0.0905797101449275%)	5/14889(0.0335818389415004%)	2.69728	0.670648	Cs_ont_6g014920
Biological Process: vitamin B6 biosynthetic process (GO:0042819);	1/1104(0.0905797101449275%)	5/14889(0.0335818389415004%)	2.69728	0.670648	Cs_ont_1g016630
Biological Process: nicotinate transport (GO:2001142);	1/1104(0.0905797101449275%)	5/14889(0.0335818389415004%)	2.69728	0.670648	Cs_ont_4g024540
Biological Process: amino acid export across plasma membrane (GO:0032973);	1/1104(0.0905797101449275%)	5/14889(0.0335818389415004%)	2.69728	0.670648	Cs_ont_6g018100
Biological Process: arachidonic acid secretion (GO:0050482);	1/1104(0.0905797101449275%)	5/14889(0.0335818389415004%)	2.69728	0.670648	Cs_ont_5g024960
Biological Process: tetrahydrofolylpolyglutamate metabolic process (GO:0046900);	1/1104(0.0905797101449275%)	5/14889(0.0335818389415004%)	2.69728	0.670648	Cs_ont_8g015500
Biological Process: circadian regulation of gene expression (GO:0032922);	1/1104(0.0905797101449275%)	5/14889(0.0335818389415004%)	2.69728	0.670648	Cs_ont_3g012060
Biological Process: nicotianamine biosynthetic process (GO:0030418);	1/1104(0.0905797101449275%)	5/14889(0.0335818389415004%)	2.69728	0.670648	Cs_ont_3g014270
Biological Process: hormone-mediated signaling pathway (GO:0009755);	1/1104(0.0905797101449275%)	5/14889(0.0335818389415004%)	2.69728	0.670648	Cs_ont_3g000450
Biological Process: seed morphogenesis (GO:0048317);	1/1104(0.0905797101449275%)	5/14889(0.0335818389415004%)	2.69728	0.670648	Cs_ont_2g005600
Biological Process: plant epidermis development (GO:0090558);	1/1104(0.0905797101449275%)	5/14889(0.0335818389415004%)	2.69728	0.670648	QC_newGene_2287
Biological Process: N-methylnicotinate transport (GO:2001143);	1/1104(0.0905797101449275%)	5/14889(0.0335818389415004%)	2.69728	0.670648	Cs_ont_4g024540
Biological Process: negative regulation of circadian rhythm (GO:0042754);	1/1104(0.0905797101449275%)	5/14889(0.0335818389415004%)	2.69728	0.670648	Cs_ont_3g016890
Biological Process: cytokinesis (GO:0000910);	1/1104(0.0905797101449275%)	5/14889(0.0335818389415004%)	2.69728	0.670648	Cs_ont_3g024130
Biological Process: phosphatidylcholine biosynthetic process (GO:0006656);	1/1104(0.0905797101449275%)	5/14889(0.0335818389415004%)	2.69728	0.670648	Cs_ont_4g012320
Biological Process: cellular amino acid catabolic process (GO:0009063);	1/1104(0.0905797101449275%)	5/14889(0.0335818389415004%)	2.69728	0.670648	Cs_ont_8g000470
Biological Process: positive regulation of flavonoid biosynthetic process (GO:0009963);	1/1104(0.0905797101449275%)	5/14889(0.0335818389415004%)	2.69728	0.670648	QC_newGene_10
Biological Process: interstrand cross-link repair (GO:0036297);	1/1104(0.0905797101449275%)	5/14889(0.0335818389415004%)	2.69728	0.670648	Cs_ont_4g022990
Biological Process: cellular calcium ion homeostasis (GO:0006874);	1/1104(0.0905797101449275%)	5/14889(0.0335818389415004%)	2.69728	0.670648	Cs_ont_6g014920
Biological Process: urea transport (GO:0015840);	1/1104(0.0905797101449275%)	5/14889(0.0335818389415004%)	2.69728	0.670648	Cs_ont_7g004240
Biological Process: cinnamic acid biosynthetic process (GO:0009800);	1/1104(0.0905797101449275%)	5/14889(0.0335818389415004%)	2.69728	0.670648	Cs_ont_6g020620
Biological Process: glycoprotein catabolic process (GO:0006516);	1/1104(0.0905797101449275%)	5/14889(0.0335818389415004%)	2.69728	0.670648	Cs_ont_9g024500
Biological Process: response to flooding (GO:0009413);	1/1104(0.0905797101449275%)	5/14889(0.0335818389415004%)	2.69728	0.670648	Cs_ont_4g019170
Biological Process: positive regulation of brassinosteroid mediated signaling pathway (GO:1900459);	1/1104(0.0905797101449275%)	5/14889(0.0335818389415004%)	2.69728	0.670648	Cs_ont_6g019020
Biological Process: defense response to oomycetes (GO:0002229);	5/1104(0.452898550724638%)	51/14889(0.342534757203304%)	1.3222	0.670648	Cs_ont_1g013750;Cs_ont_9g023770;Cs_ont_4g014300;Cs_ont_4g020660;Cs_ont_9g023780
Biological Process: carbohydrate metabolic process (GO:0005975);	21/1104(1.90217391304348%)	253/14889(1.69924105043992%)	1.11943	0.670648	Cs_ont_2g003950;Cs_ont_4g012710;Cs_ont_1g020030;Cs_ont_7g024360;Cs_ont_4g021530;Cs_ont_4g019550;Cs_ont_2g027780;Cs_ont_4g016470;Cs_ont_5g008290;Cs_ont_9g020860;Cs_ont_9g024500;Cs_ont_2g018370;Cs_ont_5g003550;Cs_ont_9g018450;Cs_ont_2g028550;Cs_ont_1g023760;Cs_ont_6g008700;Cs_ont_9g001770;Cs_ont_1g020150;Cs_ont_5g021010;Cs_ont_9g018340
Biological Process: hyperosmotic salinity response (GO:0042538);	4/1104(0.36231884057971%)	39/14889(0.261938343743703%)	1.38322	0.670648	Cs_ont_9g009230;Cs_ont_5g009240;Cs_ont_4g028090;Cs_ont_9g009210
Biological Process: mitotic recombination (GO:0006312);	2/1104(0.181159420289855%)	16/14889(0.107461884612801%)	1.6858	0.670648	Cs_ont_7g028900;Cs_ont_4g022690
Biological Process: photosystem II repair (GO:0010206);	2/1104(0.181159420289855%)	16/14889(0.107461884612801%)	1.6858	0.670648	Cs_ont_2g007230;Cs_ont_6g001100
Biological Process: defense response to other organism (GO:0098542);	2/1104(0.181159420289855%)	16/14889(0.107461884612801%)	1.6858	0.670648	Cs_ont_7g003070;Cs_ont_4g014300
Biological Process: double-strand break repair (GO:0006302);	2/1104(0.181159420289855%)	16/14889(0.107461884612801%)	1.6858	0.670648	Cs_ont_7g001920;Cs_ont_7g029010
Biological Process: systemic acquired resistance (GO:0009627);	5/1104(0.452898550724638%)	52/14889(0.349251124991605%)	1.29677	0.670648	Cs_ont_3g024800;Cs_ont_5g016850;Cs_ont_2g015000;Cs_ont_7g019690;Cs_ont_2g029690
Biological Process: negative regulation of seed germination (GO:0010187);	3/1104(0.271739130434783%)	28/14889(0.188058298072402%)	1.44497	0.670648	Cs_ont_9g028270;Cs_ont_4g027480;Cs_ont_6g017040
Biological Process: regulation of seed germination (GO:0010029);	4/1104(0.36231884057971%)	40/14889(0.268654711532003%)	1.34864	0.670648	Cs_ont_7g024750;Cs_ont_7g027540;Cs_ont_5g001550;Cs_ont_5g009810
Biological Process: abscisic acid-activated signaling pathway (GO:0009738);	18/1104(1.6304347826087%)	217/14889(1.45745181006112%)	1.11869	0.670648	Cs_ont_7g010910;Cs_ont_4g009100;Cs_ont_6g013980;Cs_ont_8g025710;Cs_ont_1g026500;Cs_ont_4g011390;Cs_ont_3g014840;Cs_ont_7g000600;Cs_ont_1g028650;Cs_ont_3g001740;Cs_ont_2g006130;Cs_ont_4g008410;Cs_ont_9g020920;Cs_ont_5g041500;Cs_ont_5g009810;Cs_ont_6g002970;Cs_ont_9g025650;Cs_ont_6g006700
Biological Process: flavonoid biosynthetic process (GO:0009813);	6/1104(0.543478260869565%)	65/14889(0.436563906239506%)	1.2449	0.670648	Cs_ont_7g003040;Cs_ont_7g001550;Cs_ont_1g009250;Cs_ont_3g009610;Cs_ont_5g042870;QC_newGene_1707
Biological Process: proteolysis involved in cellular protein catabolic process (GO:0051603);	7/1104(0.634057971014493%)	78/14889(0.523876687487407%)	1.21032	0.678945	Cs_ont_4g021990;Cs_ont_2g028760;Cs_ont_8g029340;Cs_ont_8g006330;Cs_ont_7g018780;Cs_ont_2g034960;Cs_ont_7g005520
Biological Process: regulation of defense response (GO:0031347);	4/1104(0.36231884057971%)	41/14889(0.275371079320304%)	1.31575	0.686244	Cs_ont_8g020590;Cs_ont_2g013370;Cs_ont_8g027920;Cs_ont_3g019490
Biological Process: regulation of jasmonic acid mediated signaling pathway (GO:2000022);	2/1104(0.181159420289855%)	17/14889(0.114178252401101%)	1.58664	0.686244	Cs_ont_7g027580;Cs_ont_2g013370
Biological Process: programmed cell death involved in cell development (GO:0010623);	3/1104(0.271739130434783%)	29/14889(0.194774665860703%)	1.39515	0.689995	Cs_ont_2g028760;Cs_ont_8g029340;Cs_ont_2g034960
Biological Process: phenylpropanoid biosynthetic process (GO:0009699);	3/1104(0.271739130434783%)	29/14889(0.194774665860703%)	1.39515	0.689995	Cs_ont_5g027630;Cs_ont_5g027620;Cs_ont_3g016890
Biological Process: male meiosis cytokinesis (GO:0007112);	1/1104(0.0905797101449275%)	6/14889(0.0402982067298005%)	2.24774	0.696214	Cs_ont_3g012240
Biological Process: positive regulation of leaf senescence (GO:1900057);	1/1104(0.0905797101449275%)	6/14889(0.0402982067298005%)	2.24774	0.696214	Cs_ont_5g001550
Biological Process: RNA splicing, via transesterification reactions (GO:0000375);	1/1104(0.0905797101449275%)	6/14889(0.0402982067298005%)	2.24774	0.696214	Cs_ont_9g008230
Biological Process: ergosterol biosynthetic process (GO:0006696);	1/1104(0.0905797101449275%)	6/14889(0.0402982067298005%)	2.24774	0.696214	Cs_ont_2g034830
Biological Process: embryo development (GO:0009790);	1/1104(0.0905797101449275%)	6/14889(0.0402982067298005%)	2.24774	0.696214	Cs_ont_6g010900
Biological Process: response to external biotic stimulus (GO:0043207);	1/1104(0.0905797101449275%)	6/14889(0.0402982067298005%)	2.24774	0.696214	Cs_ont_7g021670
Biological Process: glutathione catabolic process (GO:0006751);	1/1104(0.0905797101449275%)	6/14889(0.0402982067298005%)	2.24774	0.696214	Cs_ont_1g001580
Biological Process: regulation of mitotic metaphase/anaphase transition (GO:0030071);	1/1104(0.0905797101449275%)	6/14889(0.0402982067298005%)	2.24774	0.696214	Cs_ont_2g031580
Biological Process: chaperone-mediated protein complex assembly (GO:0051131);	1/1104(0.0905797101449275%)	6/14889(0.0402982067298005%)	2.24774	0.696214	Cs_ont_5g041680
Biological Process: synapsis (GO:0007129);	1/1104(0.0905797101449275%)	6/14889(0.0402982067298005%)	2.24774	0.696214	Cs_ont_7g022200
Biological Process: asparaginyl-tRNA aminoacylation (GO:0006421);	1/1104(0.0905797101449275%)	6/14889(0.0402982067298005%)	2.24774	0.696214	Cs_ont_7g015650
Biological Process: developmental process involved in reproduction (GO:0003006);	1/1104(0.0905797101449275%)	6/14889(0.0402982067298005%)	2.24774	0.696214	Cs_ont_5g050220
Biological Process: DNA recombinase assembly (GO:0000730);	1/1104(0.0905797101449275%)	6/14889(0.0402982067298005%)	2.24774	0.696214	Cs_ont_4g022690
Biological Process: response to parasitic fungus (GO:0009623);	1/1104(0.0905797101449275%)	6/14889(0.0402982067298005%)	2.24774	0.696214	Cs_ont_2g032910
Biological Process: response to paraquat (GO:1901562);	1/1104(0.0905797101449275%)	6/14889(0.0402982067298005%)	2.24774	0.696214	Cs_ont_4g028090
Biological Process: regulation of secondary cell wall biogenesis (GO:2000652);	1/1104(0.0905797101449275%)	6/14889(0.0402982067298005%)	2.24774	0.696214	Cs_ont_2g028330
Biological Process: exocyst assembly (GO:0001927);	1/1104(0.0905797101449275%)	6/14889(0.0402982067298005%)	2.24774	0.696214	Cs_ont_5g012500
Biological Process: protein retention in ER lumen (GO:0006621);	1/1104(0.0905797101449275%)	6/14889(0.0402982067298005%)	2.24774	0.696214	Cs_ont_5g013980
Biological Process: meristem development (GO:0048507);	1/1104(0.0905797101449275%)	6/14889(0.0402982067298005%)	2.24774	0.696214	Cs_ont_9g018520
Biological Process: regulation of peroxisome size (GO:0044375);	1/1104(0.0905797101449275%)	6/14889(0.0402982067298005%)	2.24774	0.696214	Cs_ont_9g023600
Biological Process: thiamine diphosphate biosynthetic process (GO:0009229);	1/1104(0.0905797101449275%)	6/14889(0.0402982067298005%)	2.24774	0.696214	Cs_ont_5g008410
Biological Process: chromatin assembly or disassembly (GO:0006333);	1/1104(0.0905797101449275%)	6/14889(0.0402982067298005%)	2.24774	0.696214	Cs_ont_3g000910
Biological Process: maturation of 5.8S rRNA (GO:0000460);	1/1104(0.0905797101449275%)	6/14889(0.0402982067298005%)	2.24774	0.696214	Cs_ont_1g029590
Biological Process: histone H3-K9 methylation (GO:0051567);	1/1104(0.0905797101449275%)	6/14889(0.0402982067298005%)	2.24774	0.696214	Cs_ont_2g034410
Biological Process: regulation of cytokinesis (GO:0032465);	1/1104(0.0905797101449275%)	6/14889(0.0402982067298005%)	2.24774	0.696214	Cs_ont_4g004940
Biological Process: female meiotic nuclear division (GO:0007143);	1/1104(0.0905797101449275%)	6/14889(0.0402982067298005%)	2.24774	0.696214	Cs_ont_6g019400
Biological Process: regulation of membrane potential (GO:0042391);	4/1104(0.36231884057971%)	42/14889(0.282087447108604%)	1.28442	0.696214	Cs_ont_9g027450;Cs_ont_4g000910;Cs_ont_9g027400;Cs_ont_4g000920
Biological Process: cellular response to cold (GO:0070417);	3/1104(0.271739130434783%)	30/14889(0.201491033649003%)	1.34864	0.696214	Cs_ont_3g014530;Cs_ont_3g027820;Cs_ont_9g002700
Biological Process: DNA methylation on cytosine (GO:0032776);	2/1104(0.181159420289855%)	18/14889(0.120894620189402%)	1.49849	0.696214	Cs_ont_1g027540;Cs_ont_4g012770
Biological Process: chlorophyll catabolic process (GO:0015996);	2/1104(0.181159420289855%)	18/14889(0.120894620189402%)	1.49849	0.696214	Cs_ont_5g028150;Cs_ont_5g010790
Biological Process: entrainment of circadian clock (GO:0009649);	2/1104(0.181159420289855%)	18/14889(0.120894620189402%)	1.49849	0.696214	Cs_ont_7g000550;Cs_ont_6g016730
Biological Process: calcium ion transport (GO:0006816);	4/1104(0.36231884057971%)	43/14889(0.288803814896904%)	1.25455	0.702374	Cs_ont_4g000990;Cs_ont_3g000800;Cs_ont_1g029520;Cs_ont_4g026800
Biological Process: response to glucose (GO:0009749);	4/1104(0.36231884057971%)	43/14889(0.288803814896904%)	1.25455	0.702374	Cs_ont_2g028760;Cs_ont_2g006950;Cs_ont_2g034960;Cs_ont_8g000470
Biological Process: response to absence of light (GO:0009646);	3/1104(0.271739130434783%)	31/14889(0.208207401437303%)	1.30514	0.717705	Cs_ont_9g002700;Cs_ont_3g012650;Cs_ont_8g000470
Biological Process: regulation of salicylic acid mediated signaling pathway (GO:2000031);	3/1104(0.271739130434783%)	31/14889(0.208207401437303%)	1.30514	0.717705	QC_newGene_948;Cs_ont_5g020510;QC_newGene_944
Biological Process: transport (GO:0006810);	14/1104(1.26811594202899%)	173/14889(1.16193162737592%)	1.09139	0.717705	Cs_ont_5g008470;Cs_ont_2g029660;Cs_ont_3g006570;Cs_ont_7g013670;Cs_ont_8g027680;Cs_ont_9g007910;Cs_ont_2g029630;Cs_ont_5g046200;Cs_ont_6g005310;Cs_ont_9g003930;Cs_ont_6g011330;Cs_ont_1g021010;Cs_ont_3g024120;Cs_ont_3g012650
Biological Process: lateral root formation (GO:0010311);	4/1104(0.36231884057971%)	44/14889(0.295520182685204%)	1.22604	0.725946	Cs_ont_8g022340;Cs_ont_8g022970;Cs_ont_6g004690;Cs_ont_3g008270
Biological Process: oligopeptide transport (GO:0006857);	2/1104(0.181159420289855%)	19/14889(0.127610987977702%)	1.41962	0.72995	Cs_ont_3g032380;Cs_ont_4g002650
Biological Process: toxin catabolic process (GO:0009407);	2/1104(0.181159420289855%)	19/14889(0.127610987977702%)	1.41962	0.72995	Cs_ont_8g001570;Cs_ont_8g001600
Biological Process: somatic embryogenesis (GO:0010262);	2/1104(0.181159420289855%)	19/14889(0.127610987977702%)	1.41962	0.72995	Cs_ont_3g022320;Cs_ont_9g020950
Biological Process: phytol metabolic process (GO:0033306);	1/1104(0.0905797101449275%)	7/14889(0.0470145745181006%)	1.92663	0.72995	Cs_ont_2g024990
Biological Process: regulation of anion channel activity (GO:0010359);	1/1104(0.0905797101449275%)	7/14889(0.0470145745181006%)	1.92663	0.72995	Cs_ont_5g018280
Biological Process: telomere maintenance via telomerase (GO:0007004);	1/1104(0.0905797101449275%)	7/14889(0.0470145745181006%)	1.92663	0.72995	Cs_ont_7g018190
Biological Process: protein homotetramerization (GO:0051289);	1/1104(0.0905797101449275%)	7/14889(0.0470145745181006%)	1.92663	0.72995	Cs_ont_5g050270
Biological Process: petal development (GO:0048441);	1/1104(0.0905797101449275%)	7/14889(0.0470145745181006%)	1.92663	0.72995	Cs_ont_1g020280
Biological Process: glycogen biosynthetic process (GO:0005978);	1/1104(0.0905797101449275%)	7/14889(0.0470145745181006%)	1.92663	0.72995	Cs_ont_8g021290
Biological Process: positive regulation of translation (GO:0045727);	1/1104(0.0905797101449275%)	7/14889(0.0470145745181006%)	1.92663	0.72995	Cs_ont_5g039000
Biological Process: L-phenylalanine catabolic process (GO:0006559);	1/1104(0.0905797101449275%)	7/14889(0.0470145745181006%)	1.92663	0.72995	Cs_ont_6g020620
Biological Process: tetrahydrofolate metabolic process (GO:0046653);	1/1104(0.0905797101449275%)	7/14889(0.0470145745181006%)	1.92663	0.72995	Cs_ont_4g000850
Biological Process: negative regulation of translation (GO:0017148);	1/1104(0.0905797101449275%)	7/14889(0.0470145745181006%)	1.92663	0.72995	Cs_ont_6g002500
Biological Process: phyllome development (GO:0048827);	1/1104(0.0905797101449275%)	7/14889(0.0470145745181006%)	1.92663	0.72995	Cs_ont_4g001500
Biological Process: sulfate transport (GO:0008272);	1/1104(0.0905797101449275%)	7/14889(0.0470145745181006%)	1.92663	0.72995	Cs_ont_9g006300
Biological Process: exocyst localization (GO:0051601);	1/1104(0.0905797101449275%)	7/14889(0.0470145745181006%)	1.92663	0.72995	Cs_ont_5g012500
Biological Process: zinc ion homeostasis (GO:0055069);	1/1104(0.0905797101449275%)	7/14889(0.0470145745181006%)	1.92663	0.72995	Cs_ont_4g025610
Biological Process: drug transmembrane transport (GO:0006855);	1/1104(0.0905797101449275%)	7/14889(0.0470145745181006%)	1.92663	0.72995	Cs_ont_3g012650
Biological Process: cytokinin catabolic process (GO:0009823);	1/1104(0.0905797101449275%)	7/14889(0.0470145745181006%)	1.92663	0.72995	Cs_ont_9g018520
Biological Process: photoperiodism (GO:0009648);	1/1104(0.0905797101449275%)	7/14889(0.0470145745181006%)	1.92663	0.72995	Cs_ont_6g016290
Biological Process: regulation of chromatin silencing by small RNA (GO:0010964);	1/1104(0.0905797101449275%)	7/14889(0.0470145745181006%)	1.92663	0.72995	Cs_ont_1g027540
Biological Process: regulation of asymmetric cell division (GO:0009786);	1/1104(0.0905797101449275%)	7/14889(0.0470145745181006%)	1.92663	0.72995	Cs_ont_5g038110
Biological Process: vesicle fusion with Golgi apparatus (GO:0048280);	1/1104(0.0905797101449275%)	7/14889(0.0470145745181006%)	1.92663	0.72995	Cs_ont_5g043500
Biological Process: DNA biosynthetic process (GO:0071897);	1/1104(0.0905797101449275%)	7/14889(0.0470145745181006%)	1.92663	0.72995	Cs_ont_2g017530
Biological Process: protein geranylgeranylation (GO:0018344);	1/1104(0.0905797101449275%)	7/14889(0.0470145745181006%)	1.92663	0.72995	Cs_ont_1g029330
Biological Process: glucosinolate biosynthetic process (GO:0019761);	1/1104(0.0905797101449275%)	7/14889(0.0470145745181006%)	1.92663	0.72995	Cs_ont_5g038190
Biological Process: response to mechanical stimulus (GO:0009612);	1/1104(0.0905797101449275%)	7/14889(0.0470145745181006%)	1.92663	0.72995	Cs_ont_4g026380
Biological Process: sterol metabolic process (GO:0016125);	3/1104(0.271739130434783%)	32/14889(0.214923769225603%)	1.26435	0.72995	Cs_ont_8g002260;Cs_ont_2g018770;Cs_ont_1g020280
Biological Process: cellular amino acid metabolic process (GO:0006520);	2/1104(0.181159420289855%)	20/14889(0.134327355766002%)	1.34864	0.737475	Cs_ont_7g015990;Cs_ont_3g005820
Biological Process: chloroplast accumulation movement (GO:0009904);	2/1104(0.181159420289855%)	20/14889(0.134327355766002%)	1.34864	0.737475	Cs_ont_6g012150;Cs_ont_3g002370
Biological Process: regulation of DNA methylation (GO:0044030);	2/1104(0.181159420289855%)	20/14889(0.134327355766002%)	1.34864	0.737475	Cs_ont_7g027360;Cs_ont_6g017720
Biological Process: proteolysis (GO:0006508);	7/1104(0.634057971014493%)	85/14889(0.570891262005507%)	1.11065	0.737475	Cs_ont_4g001190;Cs_ont_4g001200;Cs_ont_9g004630;Cs_ont_3g024800;Cs_ont_3g005280;Cs_ont_5g004580;Cs_ont_9g004790
Biological Process: auxin-activated signaling pathway (GO:0009734);	21/1104(1.90217391304348%)	272/14889(1.82685203841762%)	1.04123	0.754964	Cs_ont_3g008270;Cs_ont_4g002310;Cs_ont_5g009600;Cs_ont_3g000440;Cs_ont_3g002510;Cs_ont_5g032590;Cs_ont_2g026640;Cs_ont_8g000340;Cs_ont_9g010770;Cs_ont_7g028860;Cs_ont_6g006880;Cs_ont_1g018350;Cs_ont_5g004670;Cs_ont_1g011080;Cs_ont_7g015720;Cs_ont_5g001550;Cs_ont_5g011250;Cs_ont_6g004690;Cs_ont_6g002030;Cs_ont_5g042420;Cs_ont_4g013510
Biological Process: response to L-glutamate (GO:1902065);	1/1104(0.0905797101449275%)	8/14889(0.0537309423064007%)	1.6858	0.759707	Cs_ont_3g032080
Biological Process: positive regulation of response to salt stress (GO:1901002);	1/1104(0.0905797101449275%)	8/14889(0.0537309423064007%)	1.6858	0.759707	Cs_ont_4g028090
Biological Process: vegetative phase change (GO:0010050);	1/1104(0.0905797101449275%)	8/14889(0.0537309423064007%)	1.6858	0.759707	Cs_ont_8g023830
Biological Process: vacuolar acidification (GO:0007035);	1/1104(0.0905797101449275%)	8/14889(0.0537309423064007%)	1.6858	0.759707	Cs_ont_3g002890
Biological Process: abaxial cell fate specification (GO:0010158);	1/1104(0.0905797101449275%)	8/14889(0.0537309423064007%)	1.6858	0.759707	Cs_ont_5g041750
Biological Process: regulation of endocytosis (GO:0030100);	1/1104(0.0905797101449275%)	8/14889(0.0537309423064007%)	1.6858	0.759707	Cs_ont_8g029510
Biological Process: peroxisome fission (GO:0016559);	1/1104(0.0905797101449275%)	8/14889(0.0537309423064007%)	1.6858	0.759707	Cs_ont_9g023600
Biological Process: G1/S transition of mitotic cell cycle (GO:0000082);	1/1104(0.0905797101449275%)	8/14889(0.0537309423064007%)	1.6858	0.759707	Cs_ont_3g000450
Biological Process: phosphatidylcholine metabolic process (GO:0046470);	1/1104(0.0905797101449275%)	8/14889(0.0537309423064007%)	1.6858	0.759707	Cs_ont_1g020320
Biological Process: amino acid import (GO:0043090);	1/1104(0.0905797101449275%)	8/14889(0.0537309423064007%)	1.6858	0.759707	Cs_ont_6g018100
Biological Process: secondary metabolic process (GO:0019748);	1/1104(0.0905797101449275%)	8/14889(0.0537309423064007%)	1.6858	0.759707	Cs_ont_8g026540
Biological Process: tetrahydrofolate biosynthetic process (GO:0046654);	1/1104(0.0905797101449275%)	8/14889(0.0537309423064007%)	1.6858	0.759707	Cs_ont_4g013960
Biological Process: regulation of phenylpropanoid metabolic process (GO:2000762);	1/1104(0.0905797101449275%)	8/14889(0.0537309423064007%)	1.6858	0.759707	Cs_ont_2g034980
Biological Process: stem cell population maintenance (GO:0019827);	1/1104(0.0905797101449275%)	8/14889(0.0537309423064007%)	1.6858	0.759707	Cs_ont_7g018190
Biological Process: response to aluminum ion (GO:0010044);	1/1104(0.0905797101449275%)	8/14889(0.0537309423064007%)	1.6858	0.759707	Cs_ont_9g021180
Biological Process: abscisic acid catabolic process (GO:0046345);	1/1104(0.0905797101449275%)	8/14889(0.0537309423064007%)	1.6858	0.759707	Cs_ont_8g002260
Biological Process: primary root development (GO:0080022);	1/1104(0.0905797101449275%)	8/14889(0.0537309423064007%)	1.6858	0.759707	Cs_ont_6g000940
Biological Process: endosomal transport (GO:0016197);	1/1104(0.0905797101449275%)	8/14889(0.0537309423064007%)	1.6858	0.759707	Cs_ont_2g028140
Biological Process: sporopollenin biosynthetic process (GO:0080110);	1/1104(0.0905797101449275%)	8/14889(0.0537309423064007%)	1.6858	0.759707	Cs_ont_7g022040
Biological Process: plant organ development (GO:0099402);	1/1104(0.0905797101449275%)	8/14889(0.0537309423064007%)	1.6858	0.759707	Cs_ont_5g014190
Biological Process: organ growth (GO:0035265);	1/1104(0.0905797101449275%)	8/14889(0.0537309423064007%)	1.6858	0.759707	Cs_ont_7g022220
Biological Process: positive regulation of gene expression (GO:0010628);	1/1104(0.0905797101449275%)	8/14889(0.0537309423064007%)	1.6858	0.759707	Cs_ont_3g006670
Biological Process: gibberellin biosynthetic process (GO:0009686);	3/1104(0.271739130434783%)	34/14889(0.228356504802203%)	1.18998	0.759707	Cs_ont_5g033110;Cs_ont_1g015170;Cs_ont_9g000810
Biological Process: signal transduction (GO:0007165);	25/1104(2.26449275362319%)	327/14889(2.19625226677413%)	1.03107	0.759707	QC_newGene_207;Cs_ont_8g018980;QC_newGene_215;Cs_ont_5g013960;Cs_ont_4g014580;Cs_ont_1g029610;QC_newGene_2132;QC_newGene_137;Cs_ont_8g028160;QC_newGene_2042;Cs_ont_7g021240;QC_newGene_197;QC_newGene_2271;QC_newGene_216;Cs_ont_5g025460;Cs_ont_8g019010;QC_newGene_201;Cs_ont_7g017920;Cs_ont_8g004960;QC_newGene_101;Cs_ont_8g019690;QC_newGene_1811;QC_newGene_203;Cs_ont_1g018900;Cs_ont_1g027130
Biological Process: auxin biosynthetic process (GO:0009851);	2/1104(0.181159420289855%)	21/14889(0.141043723554302%)	1.28442	0.759707	Cs_ont_1g026400;Cs_ont_6g006880
Biological Process: response to other organism (GO:0051707);	2/1104(0.181159420289855%)	21/14889(0.141043723554302%)	1.28442	0.759707	Cs_ont_6g009310;Cs_ont_5g007750
Biological Process: chloroplast organization (GO:0009658);	10/1104(0.905797101449275%)	127/14889(0.852978709114111%)	1.06192	0.759707	Cs_ont_9g025540;Cs_ont_8g001810;Cs_ont_1g027580;Cs_ont_6g003310;Cs_ont_5g028040;Cs_ont_1g028950;Cs_ont_9g009020;Cs_ont_5g037790;Cs_ont_1g021740;Cs_ont_6g000650
Biological Process: leaf senescence (GO:0010150);	12/1104(1.08695652173913%)	154/14889(1.03432063939821%)	1.05089	0.759707	Cs_ont_2g028760;Cs_ont_4g024280;Cs_ont_6g009310;Cs_ont_7g005540;Cs_ont_6g017010;Cs_ont_3g021270;Cs_ont_8g001810;Cs_ont_1g002430;Cs_ont_2g034960;Cs_ont_9g009570;Cs_ont_9g025650;Cs_ont_7g027420
Biological Process: brassinosteroid mediated signaling pathway (GO:0009742);	4/1104(0.36231884057971%)	48/14889(0.322385653838404%)	1.12387	0.759707	Cs_ont_2g026640;Cs_ont_6g019020;Cs_ont_7g015430;Cs_ont_6g002970
Biological Process: seed development (GO:0048316);	5/1104(0.452898550724638%)	62/14889(0.416414802874605%)	1.08761	0.771205	Cs_ont_5g050220;Cs_ont_5g048600;Cs_ont_5g007340;Cs_ont_6g010900;Cs_ont_9g020950
Biological Process: lignin catabolic process (GO:0046274);	2/1104(0.181159420289855%)	22/14889(0.147760091342602%)	1.22604	0.773444	Cs_ont_8g002200;Cs_ont_1g026870
Biological Process: floral organ development (GO:0048437);	2/1104(0.181159420289855%)	22/14889(0.147760091342602%)	1.22604	0.773444	QC_newGene_117;Cs_ont_7g022220
Biological Process: xylan biosynthetic process (GO:0045492);	2/1104(0.181159420289855%)	22/14889(0.147760091342602%)	1.22604	0.773444	Cs_ont_4g004150;Cs_ont_8g025050
Biological Process: isoprenoid biosynthetic process (GO:0008299);	2/1104(0.181159420289855%)	22/14889(0.147760091342602%)	1.22604	0.773444	Cs_ont_3g000500;Cs_ont_6g001160
Biological Process: protein autophosphorylation (GO:0046777);	13/1104(1.17753623188406%)	170/14889(1.14178252401101%)	1.03131	0.773444	Cs_ont_9g008150;Cs_ont_3g032080;Cs_ont_7g025310;Cs_ont_1g007560;Cs_ont_1g024830;Cs_ont_6g002970;QC_newGene_1076;QC_newGene_153;Cs_ont_7g020720;Cs_ont_3g000450;Cs_ont_1g025400;Cs_ont_6g002720;Cs_ont_3g001740
Biological Process: response to UV-B (GO:0010224);	6/1104(0.543478260869565%)	76/14889(0.510443951910807%)	1.06472	0.775636	Cs_ont_6g016730;Cs_ont_2g034960;Cs_ont_7g000550;Cs_ont_6g020010;Cs_ont_9g025540;Cs_ont_2g028760
Biological Process: isocitrate metabolic process (GO:0006102);	1/1104(0.0905797101449275%)	9/14889(0.0604473100947008%)	1.49849	0.77701	Cs_ont_1g029210
Biological Process: negative regulation of long-day photoperiodism, flowering (GO:0048579);	1/1104(0.0905797101449275%)	9/14889(0.0604473100947008%)	1.49849	0.77701	Cs_ont_2g018110
Biological Process: anther dehiscence (GO:0009901);	1/1104(0.0905797101449275%)	9/14889(0.0604473100947008%)	1.49849	0.77701	Cs_ont_5g030990
Biological Process: microtubule severing (GO:0051013);	1/1104(0.0905797101449275%)	9/14889(0.0604473100947008%)	1.49849	0.77701	Cs_ont_5g048750
Biological Process: immune response (GO:0006955);	1/1104(0.0905797101449275%)	9/14889(0.0604473100947008%)	1.49849	0.77701	Cs_ont_4g021990
Biological Process: cellular zinc ion homeostasis (GO:0006882);	1/1104(0.0905797101449275%)	9/14889(0.0604473100947008%)	1.49849	0.77701	Cs_ont_6g014920
Biological Process: phospholipid metabolic process (GO:0006644);	1/1104(0.0905797101449275%)	9/14889(0.0604473100947008%)	1.49849	0.77701	Cs_ont_5g024960
Biological Process: mucilage biosynthetic process (GO:0010192);	1/1104(0.0905797101449275%)	9/14889(0.0604473100947008%)	1.49849	0.77701	Cs_ont_8g006900
Biological Process: phloem transport (GO:0010233);	1/1104(0.0905797101449275%)	9/14889(0.0604473100947008%)	1.49849	0.77701	Cs_ont_4g007220
Biological Process: male meiotic nuclear division (GO:0007140);	1/1104(0.0905797101449275%)	9/14889(0.0604473100947008%)	1.49849	0.77701	Cs_ont_6g019400
Biological Process: regulation of stomatal opening (GO:1902456);	1/1104(0.0905797101449275%)	9/14889(0.0604473100947008%)	1.49849	0.77701	Cs_ont_4g011390
Biological Process: regulation of DNA endoreduplication (GO:0032875);	1/1104(0.0905797101449275%)	9/14889(0.0604473100947008%)	1.49849	0.77701	Cs_ont_5g035270
Biological Process: cellular response to potassium ion (GO:0035865);	1/1104(0.0905797101449275%)	9/14889(0.0604473100947008%)	1.49849	0.77701	Cs_ont_5g018840
Biological Process: steroid biosynthetic process (GO:0006694);	1/1104(0.0905797101449275%)	9/14889(0.0604473100947008%)	1.49849	0.77701	Cs_ont_2g029030
Biological Process: strand invasion (GO:0042148);	1/1104(0.0905797101449275%)	9/14889(0.0604473100947008%)	1.49849	0.77701	Cs_ont_4g022690
Biological Process: trehalose metabolism in response to stress (GO:0070413);	1/1104(0.0905797101449275%)	9/14889(0.0604473100947008%)	1.49849	0.77701	Cs_ont_2g013830
Biological Process: membrane fusion (GO:0061025);	1/1104(0.0905797101449275%)	9/14889(0.0604473100947008%)	1.49849	0.77701	Cs_ont_7g027280
Biological Process: glucose-6-phosphate transport (GO:0015760);	1/1104(0.0905797101449275%)	9/14889(0.0604473100947008%)	1.49849	0.77701	Cs_ont_2g006950
Biological Process: defense response to bacterium, incompatible interaction (GO:0009816);	5/1104(0.452898550724638%)	63/14889(0.423131170662906%)	1.07035	0.77701	Cs_ont_7g001170;Cs_ont_9g026480;Cs_ont_5g020510;QC_newGene_948;QC_newGene_944
Biological Process: ion transport (GO:0006811);	3/1104(0.271739130434783%)	36/14889(0.241789240378803%)	1.12387	0.77701	Cs_ont_8g002660;Cs_ont_5g003510;Cs_ont_5g050220
Biological Process: killing of cells of other organism (GO:0031640);	3/1104(0.271739130434783%)	36/14889(0.241789240378803%)	1.12387	0.77701	Cs_ont_6g022370;Cs_ont_8g012570;Cs_ont_5g040330
Biological Process: ethylene-activated signaling pathway (GO:0009873);	16/1104(1.44927536231884%)	213/14889(1.43058633890792%)	1.01306	0.77701	Cs_ont_9g022190;Cs_ont_4g006120;Cs_ont_5g042740;Cs_ont_4g004380;Cs_ont_4g027480;Cs_ont_3g022640;Cs_ont_3g005380;Cs_ont_9g008010;Cs_ont_5g018840;Cs_ont_9g022180;Cs_ont_2g022570;Cs_ont_9g022270;Cs_ont_2g021580;Cs_ont_4g001780;Cs_ont_6g002970;Cs_ont_5g007750
Biological Process: microtubule cytoskeleton organization (GO:0000226);	2/1104(0.181159420289855%)	23/14889(0.154476459130902%)	1.17273	0.77701	Cs_ont_5g048750;Cs_ont_3g024130
Biological Process: chloroplast avoidance movement (GO:0009903);	2/1104(0.181159420289855%)	23/14889(0.154476459130902%)	1.17273	0.77701	Cs_ont_3g002370;Cs_ont_6g012150
Biological Process: glutamine metabolic process (GO:0006541);	2/1104(0.181159420289855%)	23/14889(0.154476459130902%)	1.17273	0.77701	Cs_ont_8g015500;Cs_ont_8g000470
Biological Process: tricarboxylic acid cycle (GO:0006099);	3/1104(0.271739130434783%)	37/14889(0.248505608167103%)	1.09349	0.782054	Cs_ont_7g018840;Cs_ont_1g029210;Cs_ont_2g003950
Biological Process: regulation of response to osmotic stress (GO:0047484);	1/1104(0.0905797101449275%)	10/14889(0.0671636778830009%)	1.34864	0.800438	Cs_ont_1g028650
Biological Process: late endosome to vacuole transport (GO:0045324);	1/1104(0.0905797101449275%)	10/14889(0.0671636778830009%)	1.34864	0.800438	Cs_ont_2g028140
Biological Process: response to desiccation (GO:0009269);	1/1104(0.0905797101449275%)	10/14889(0.0671636778830009%)	1.34864	0.800438	Cs_ont_5g009240
Biological Process: negative regulation of gibberellic acid mediated signaling pathway (GO:0009938);	1/1104(0.0905797101449275%)	10/14889(0.0671636778830009%)	1.34864	0.800438	Cs_ont_9g028270
Biological Process: programmed cell death (GO:0012501);	1/1104(0.0905797101449275%)	10/14889(0.0671636778830009%)	1.34864	0.800438	Cs_ont_6g005650
Biological Process: programmed cell death in response to reactive oxygen species (GO:0097468);	1/1104(0.0905797101449275%)	10/14889(0.0671636778830009%)	1.34864	0.800438	Cs_ont_1g002430
Biological Process: maturation of LSU-rRNA (GO:0000470);	1/1104(0.0905797101449275%)	10/14889(0.0671636778830009%)	1.34864	0.800438	Cs_ont_1g029590
Biological Process: polyamine transport (GO:0015846);	1/1104(0.0905797101449275%)	10/14889(0.0671636778830009%)	1.34864	0.800438	Cs_ont_8g028150
Biological Process: riboflavin biosynthetic process (GO:0009231);	1/1104(0.0905797101449275%)	10/14889(0.0671636778830009%)	1.34864	0.800438	Cs_ont_8g003430
Biological Process: receptor-mediated endocytosis (GO:0006898);	1/1104(0.0905797101449275%)	10/14889(0.0671636778830009%)	1.34864	0.800438	Cs_ont_5g018280
Biological Process: hyperosmotic response (GO:0006972);	1/1104(0.0905797101449275%)	10/14889(0.0671636778830009%)	1.34864	0.800438	Cs_ont_4g023520
Biological Process: cellular potassium ion homeostasis (GO:0030007);	1/1104(0.0905797101449275%)	10/14889(0.0671636778830009%)	1.34864	0.800438	Cs_ont_6g017840
Biological Process: cellular response to auxin stimulus (GO:0071365);	1/1104(0.0905797101449275%)	10/14889(0.0671636778830009%)	1.34864	0.800438	Cs_ont_3g008270
Biological Process: negative regulation of histone acetylation (GO:0035067);	1/1104(0.0905797101449275%)	10/14889(0.0671636778830009%)	1.34864	0.800438	Cs_ont_2g007510
Biological Process: triose phosphate transmembrane transport (GO:0035436);	1/1104(0.0905797101449275%)	10/14889(0.0671636778830009%)	1.34864	0.800438	Cs_ont_2g006950
Biological Process: methionine biosynthetic process (GO:0009086);	1/1104(0.0905797101449275%)	10/14889(0.0671636778830009%)	1.34864	0.800438	Cs_ont_9g006090
Biological Process: selenium compound metabolic process (GO:0001887);	1/1104(0.0905797101449275%)	10/14889(0.0671636778830009%)	1.34864	0.800438	Cs_ont_1g004800
Biological Process: G-protein coupled receptor signaling pathway (GO:0007186);	1/1104(0.0905797101449275%)	10/14889(0.0671636778830009%)	1.34864	0.800438	Cs_ont_3g019240
Biological Process: pollen sperm cell differentiation (GO:0048235);	2/1104(0.181159420289855%)	24/14889(0.161192826919202%)	1.12387	0.800438	Cs_ont_8g001490;Cs_ont_8g001480
Biological Process: trichome branching (GO:0010091);	2/1104(0.181159420289855%)	24/14889(0.161192826919202%)	1.12387	0.800438	Cs_ont_5g050430;Cs_ont_5g048750
Biological Process: biosynthetic process (GO:0009058);	3/1104(0.271739130434783%)	38/14889(0.255221975955403%)	1.06472	0.800438	Cs_ont_1g029180;Cs_ont_9g015270;Cs_ont_5g037720
Biological Process: response to gibberellin (GO:0009739);	7/1104(0.634057971014493%)	94/14889(0.631338572100208%)	1.00431	0.800438	Cs_ont_7g023730;Cs_ont_6g001170;Cs_ont_2g016450;Cs_ont_1g023740;Cs_ont_6g021790;Cs_ont_9g028270;Cs_ont_6g003740
Biological Process: defense response, incompatible interaction (GO:0009814);	3/1104(0.271739130434783%)	39/14889(0.261938343743703%)	1.03742	0.806881	Cs_ont_7g007150;Cs_ont_1g018350;Cs_ont_8g018980
Biological Process: megagametogenesis (GO:0009561);	3/1104(0.271739130434783%)	39/14889(0.261938343743703%)	1.03742	0.806881	Cs_ont_8g006370;Cs_ont_7g029010;Cs_ont_8g006560
Biological Process: fatty acid metabolic process (GO:0006631);	3/1104(0.271739130434783%)	39/14889(0.261938343743703%)	1.03742	0.806881	Cs_ont_6g007000;Cs_ont_8g022970;Cs_ont_3g009360
Biological Process: positive regulation of cell proliferation (GO:0008284);	2/1104(0.181159420289855%)	25/14889(0.167909194707502%)	1.07891	0.806881	Cs_ont_7g022220;Cs_ont_3g000450
Biological Process: brassinosteroid homeostasis (GO:0010268);	2/1104(0.181159420289855%)	25/14889(0.167909194707502%)	1.07891	0.806881	Cs_ont_1g020280;Cs_ont_8g002260
Biological Process: xylem development (GO:0010089);	2/1104(0.181159420289855%)	25/14889(0.167909194707502%)	1.07891	0.806881	Cs_ont_1g005570;Cs_ont_4g010130
Biological Process: response to ethylene (GO:0009723);	10/1104(0.905797101449275%)	137/14889(0.920142386997112%)	0.98441	0.810285	Cs_ont_5g007750;Cs_ont_8g000340;Cs_ont_5g018840;Cs_ont_1g021600;Cs_ont_6g002970;Cs_ont_5g029170;Cs_ont_9g000800;Cs_ont_1g029180;Cs_ont_1g011080;Cs_ont_1g018350
Biological Process: root system development (GO:0022622);	1/1104(0.0905797101449275%)	11/14889(0.073880045671301%)	1.22604	0.814392	Cs_ont_3g032080
Biological Process: strigolactone biosynthetic process (GO:1901601);	1/1104(0.0905797101449275%)	11/14889(0.073880045671301%)	1.22604	0.814392	Cs_ont_4g007160
Biological Process: photosystem II assembly (GO:0010207);	1/1104(0.0905797101449275%)	11/14889(0.073880045671301%)	1.22604	0.814392	Cs_ont_1g028980
Biological Process: regulation of shoot apical meristem development (GO:1902183);	1/1104(0.0905797101449275%)	11/14889(0.073880045671301%)	1.22604	0.814392	Cs_ont_5g041750
Biological Process: DNA topological change (GO:0006265);	1/1104(0.0905797101449275%)	11/14889(0.073880045671301%)	1.22604	0.814392	Cs_ont_7g028900
Biological Process: water transport (GO:0006833);	1/1104(0.0905797101449275%)	11/14889(0.073880045671301%)	1.22604	0.814392	Cs_ont_7g004240
Biological Process: negative regulation of DNA endoreduplication (GO:0032876);	1/1104(0.0905797101449275%)	11/14889(0.073880045671301%)	1.22604	0.814392	Cs_ont_5g046450
Biological Process: cellular response to chitin (GO:0071323);	1/1104(0.0905797101449275%)	11/14889(0.073880045671301%)	1.22604	0.814392	Cs_ont_1g025400
Biological Process: regulation of root meristem growth (GO:0010082);	1/1104(0.0905797101449275%)	11/14889(0.073880045671301%)	1.22604	0.814392	Cs_ont_8g014130
Biological Process: floral meristem determinacy (GO:0010582);	1/1104(0.0905797101449275%)	11/14889(0.073880045671301%)	1.22604	0.814392	Cs_ont_8g023830
Biological Process: response to cycloheximide (GO:0046898);	1/1104(0.0905797101449275%)	11/14889(0.073880045671301%)	1.22604	0.814392	Cs_ont_9g008150
Biological Process: histone H3-K14 acetylation (GO:0044154);	1/1104(0.0905797101449275%)	11/14889(0.073880045671301%)	1.22604	0.814392	Cs_ont_6g017720
Biological Process: detection of mechanical stimulus (GO:0050982);	1/1104(0.0905797101449275%)	11/14889(0.073880045671301%)	1.22604	0.814392	Cs_ont_1g002430
Biological Process: response to ionizing radiation (GO:0010212);	1/1104(0.0905797101449275%)	11/14889(0.073880045671301%)	1.22604	0.814392	Cs_ont_4g022690
Biological Process: histone H3-K18 acetylation (GO:0043971);	1/1104(0.0905797101449275%)	11/14889(0.073880045671301%)	1.22604	0.814392	Cs_ont_6g017720
Biological Process: dephosphorylation (GO:0016311);	1/1104(0.0905797101449275%)	11/14889(0.073880045671301%)	1.22604	0.814392	Cs_ont_3g010280
Biological Process: histone H3-K23 acetylation (GO:0043972);	1/1104(0.0905797101449275%)	11/14889(0.073880045671301%)	1.22604	0.814392	Cs_ont_6g017720
Biological Process: pollen tube reception (GO:0010483);	1/1104(0.0905797101449275%)	11/14889(0.073880045671301%)	1.22604	0.814392	Cs_ont_6g002970
Biological Process: regulation of mitotic cell cycle (GO:0007346);	1/1104(0.0905797101449275%)	11/14889(0.073880045671301%)	1.22604	0.814392	Cs_ont_3g000450
Biological Process: cold acclimation (GO:0009631);	4/1104(0.36231884057971%)	54/14889(0.362683860568205%)	0.998994	0.814392	Cs_ont_1g028240;Cs_ont_3g032080;Cs_ont_6g010090;Cs_ont_1g018570
Biological Process: cellular response to DNA damage stimulus (GO:0006974);	3/1104(0.271739130434783%)	40/14889(0.268654711532003%)	1.01148	0.814392	Cs_ont_7g020060;Cs_ont_9g012760;Cs_ont_3g027820
Biological Process: polar nucleus fusion (GO:0010197);	3/1104(0.271739130434783%)	40/14889(0.268654711532003%)	1.01148	0.814392	Cs_ont_7g028980;Cs_ont_8g027680;Cs_ont_2g011130
Biological Process: response to red or far red light (GO:0009639);	2/1104(0.181159420289855%)	26/14889(0.174625562495802%)	1.03742	0.814392	Cs_ont_8g002260;Cs_ont_6g014880
Biological Process: cellular response to oxidative stress (GO:0034599);	2/1104(0.181159420289855%)	26/14889(0.174625562495802%)	1.03742	0.814392	Cs_ont_6g019300;Cs_ont_4g016850
Biological Process: glucosinolate metabolic process (GO:0019760);	2/1104(0.181159420289855%)	26/14889(0.174625562495802%)	1.03742	0.814392	Cs_ont_9g022270;Cs_ont_8g025710
Biological Process: pollen exine formation (GO:0010584);	3/1104(0.271739130434783%)	41/14889(0.275371079320304%)	0.986811	0.816819	Cs_ont_6g010980;Cs_ont_6g010940;Cs_ont_4g004150
Biological Process: response to toxic substance (GO:0009636);	3/1104(0.271739130434783%)	41/14889(0.275371079320304%)	0.986811	0.816819	Cs_ont_3g022020;Cs_ont_8g001570;Cs_ont_8g001600
Biological Process: ER to Golgi vesicle-mediated transport (GO:0006888);	3/1104(0.271739130434783%)	41/14889(0.275371079320304%)	0.986811	0.816819	Cs_ont_1g016000;Cs_ont_5g043500;Cs_ont_3g027320
Biological Process: covalent chromatin modification (GO:0016569);	7/1104(0.634057971014493%)	98/14889(0.658204043253409%)	0.963315	0.816819	Cs_ont_1g021320;Cs_ont_4g027470;Cs_ont_3g031390;Cs_ont_4g012770;Cs_ont_3g032860;Cs_ont_7g027360;Cs_ont_1g027360
Biological Process: protein targeting to chloroplast (GO:0045036);	1/1104(0.0905797101449275%)	12/14889(0.080596413459601%)	1.12387	0.823704	Cs_ont_3g029690
Biological Process: photosynthetic electron transport chain (GO:0009767);	1/1104(0.0905797101449275%)	12/14889(0.080596413459601%)	1.12387	0.823704	Cs_ont_3g027860
Biological Process: hydrotropism (GO:0010274);	1/1104(0.0905797101449275%)	12/14889(0.080596413459601%)	1.12387	0.823704	Cs_ont_1g021740
Biological Process: shade avoidance (GO:0009641);	1/1104(0.0905797101449275%)	12/14889(0.080596413459601%)	1.12387	0.823704	Cs_ont_7g015430
Biological Process: nuclear-transcribed mRNA poly(A) tail shortening (GO:0000289);	1/1104(0.0905797101449275%)	12/14889(0.080596413459601%)	1.12387	0.823704	Cs_ont_8g008850
Biological Process: mucilage biosynthetic process involved in seed coat development (GO:0048354);	1/1104(0.0905797101449275%)	12/14889(0.080596413459601%)	1.12387	0.823704	Cs_ont_5g004800
Biological Process: regulation of meristem growth (GO:0010075);	1/1104(0.0905797101449275%)	12/14889(0.080596413459601%)	1.12387	0.823704	QC_newGene_117
Biological Process: negative regulation of cell growth (GO:0030308);	1/1104(0.0905797101449275%)	12/14889(0.080596413459601%)	1.12387	0.823704	Cs_ont_6g002970
Biological Process: sulfur compound metabolic process (GO:0006790);	1/1104(0.0905797101449275%)	12/14889(0.080596413459601%)	1.12387	0.823704	Cs_ont_1g004800
Biological Process: protein dephosphorylation (GO:0006470);	1/1104(0.0905797101449275%)	12/14889(0.080596413459601%)	1.12387	0.823704	Cs_ont_4g009100
Biological Process: tRNA modification (GO:0006400);	1/1104(0.0905797101449275%)	12/14889(0.080596413459601%)	1.12387	0.823704	Cs_ont_1g027280
Biological Process: maturation of SSU-rRNA from tricistronic rRNA transcript (SSU-rRNA, 5.8S rRNA, LSU-rRNA) (GO:0000462);	1/1104(0.0905797101449275%)	12/14889(0.080596413459601%)	1.12387	0.823704	Cs_ont_9g005510
Biological Process: glucuronoxylan biosynthetic process (GO:0010417);	1/1104(0.0905797101449275%)	12/14889(0.080596413459601%)	1.12387	0.823704	Cs_ont_4g004150
Biological Process: transcription by RNA polymerase I (GO:0006360);	1/1104(0.0905797101449275%)	12/14889(0.080596413459601%)	1.12387	0.823704	Cs_ont_4g001520
Biological Process: regulation of photosynthesis (GO:0010109);	1/1104(0.0905797101449275%)	12/14889(0.080596413459601%)	1.12387	0.823704	Cs_ont_2g006950
Biological Process: lipid storage (GO:0019915);	1/1104(0.0905797101449275%)	12/14889(0.080596413459601%)	1.12387	0.823704	Cs_ont_5g005530
Biological Process: positive regulation of hydroxymethylglutaryl-CoA reductase (NADPH) activity (GO:1900490);	1/1104(0.0905797101449275%)	12/14889(0.080596413459601%)	1.12387	0.823704	Cs_ont_6g001160
Biological Process: megasporogenesis (GO:0009554);	1/1104(0.0905797101449275%)	12/14889(0.080596413459601%)	1.12387	0.823704	Cs_ont_7g027550
Biological Process: nitrate transport (GO:0080055);	1/1104(0.0905797101449275%)	12/14889(0.080596413459601%)	1.12387	0.823704	Cs_ont_4g004170
Biological Process: flavonol biosynthetic process (GO:0051555);	1/1104(0.0905797101449275%)	12/14889(0.080596413459601%)	1.12387	0.823704	Cs_ont_8g015970
Biological Process: base-excision repair (GO:0006284);	2/1104(0.181159420289855%)	27/14889(0.181341930284102%)	0.998994	0.823704	Cs_ont_7g022710;Cs_ont_1g028120
Biological Process: regulation of cell cycle (GO:0051726);	2/1104(0.181159420289855%)	27/14889(0.181341930284102%)	0.998994	0.823704	Cs_ont_5g030990;Cs_ont_6g016970
Biological Process: fatty acid biosynthetic process (GO:0006633);	8/1104(0.72463768115942%)	114/14889(0.76566592786621%)	0.946415	0.823704	Cs_ont_4g022960;Cs_ont_6g005780;Cs_ont_8g024460;Cs_ont_5g049750;Cs_ont_4g006740;Cs_ont_1g018570;Cs_ont_8g003530;Cs_ont_4g022920
Biological Process: positive regulation of flower development (GO:0009911);	4/1104(0.36231884057971%)	57/14889(0.382832963933105%)	0.946415	0.823704	Cs_ont_2g027550;QC_newGene_700;Cs_ont_2g033620;Cs_ont_4g001500
Biological Process: multidimensional cell growth (GO:0009825);	2/1104(0.181159420289855%)	28/14889(0.188058298072402%)	0.963315	0.824958	Cs_ont_3g021270;Cs_ont_5g048750
Biological Process: transposition (GO:0032196);	2/1104(0.181159420289855%)	28/14889(0.188058298072402%)	0.963315	0.824958	QC_newGene_266;QC_newGene_615
Biological Process: seed coat development (GO:0010214);	2/1104(0.181159420289855%)	28/14889(0.188058298072402%)	0.963315	0.824958	Cs_ont_5g004800;Cs_ont_9g001770
Biological Process: nodulation (GO:0009877);	2/1104(0.181159420289855%)	28/14889(0.188058298072402%)	0.963315	0.824958	Cs_ont_5g021070;Cs_ont_4g008460
Biological Process: protein targeting to vacuole (GO:0006623);	2/1104(0.181159420289855%)	28/14889(0.188058298072402%)	0.963315	0.824958	Cs_ont_5g043500;Cs_ont_6g017840
Biological Process: 'de novo' protein folding (GO:0006458);	2/1104(0.181159420289855%)	28/14889(0.188058298072402%)	0.963315	0.824958	Cs_ont_2g035540;Cs_ont_5g001190
Biological Process: gene silencing by RNA (GO:0031047);	5/1104(0.452898550724638%)	72/14889(0.483578480757606%)	0.936556	0.824958	Cs_ont_4g001520;Cs_ont_4g009000;Cs_ont_1g027540;Cs_ont_1g027360;Cs_ont_7g027360
Biological Process: plant-type secondary cell wall biogenesis (GO:0009834);	3/1104(0.271739130434783%)	43/14889(0.288803814896904%)	0.940913	0.824958	Cs_ont_2g004260;Cs_ont_8g025050;Cs_ont_4g004150
Biological Process: regulation of pH (GO:0006885);	3/1104(0.271739130434783%)	43/14889(0.288803814896904%)	0.940913	0.824958	Cs_ont_2g019000;Cs_ont_Un006110;Cs_ont_6g017840
Biological Process: amino acid homeostasis (GO:0080144);	1/1104(0.0905797101449275%)	13/14889(0.0873127812479011%)	1.03742	0.824958	Cs_ont_6g018100
Biological Process: positive regulation of histone H3-K9 dimethylation (GO:1900111);	1/1104(0.0905797101449275%)	13/14889(0.0873127812479011%)	1.03742	0.824958	Cs_ont_3g012060
Biological Process: ribonucleoprotein complex export from nucleus (GO:0071426);	1/1104(0.0905797101449275%)	13/14889(0.0873127812479011%)	1.03742	0.824958	Cs_ont_8g004110
Biological Process: nitrogen compound metabolic process (GO:0006807);	1/1104(0.0905797101449275%)	13/14889(0.0873127812479011%)	1.03742	0.824958	Cs_ont_1g027270
Biological Process: protein secretion (GO:0009306);	1/1104(0.0905797101449275%)	13/14889(0.0873127812479011%)	1.03742	0.824958	Cs_ont_3g002050
Biological Process: plant-type cell wall organization or biogenesis (GO:0071669);	1/1104(0.0905797101449275%)	13/14889(0.0873127812479011%)	1.03742	0.824958	Cs_ont_5g007630
Biological Process: gene silencing (GO:0016458);	1/1104(0.0905797101449275%)	13/14889(0.0873127812479011%)	1.03742	0.824958	Cs_ont_4g000520
Biological Process: DNA-dependent DNA replication (GO:0006261);	1/1104(0.0905797101449275%)	13/14889(0.0873127812479011%)	1.03742	0.824958	Cs_ont_7g002750
Biological Process: cellular response to nitrogen levels (GO:0043562);	1/1104(0.0905797101449275%)	13/14889(0.0873127812479011%)	1.03742	0.824958	Cs_ont_5g007890
Biological Process: defense response to insect (GO:0002213);	1/1104(0.0905797101449275%)	13/14889(0.0873127812479011%)	1.03742	0.824958	Cs_ont_5g037110
Biological Process: gibberellic acid mediated signaling pathway (GO:0009740);	5/1104(0.452898550724638%)	73/14889(0.490294848545906%)	0.923727	0.824958	Cs_ont_9g028270;Cs_ont_6g001170;Cs_ont_6g001330;Cs_ont_3g006300;Cs_ont_6g005560
Biological Process: karyogamy (GO:0000741);	2/1104(0.181159420289855%)	29/14889(0.194774665860703%)	0.930097	0.827277	Cs_ont_2g011130;Cs_ont_8g027680
Biological Process: basipetal auxin transport (GO:0010540);	2/1104(0.181159420289855%)	29/14889(0.194774665860703%)	0.930097	0.827277	Cs_ont_4g001500;Cs_ont_6g002030
Biological Process: positive regulation of abscisic acid-activated signaling pathway (GO:0009789);	2/1104(0.181159420289855%)	29/14889(0.194774665860703%)	0.930097	0.827277	Cs_ont_8g002180;Cs_ont_1g028650
Biological Process: metabolic process (GO:0008152);	12/1104(1.08695652173913%)	174/14889(1.16864799516422%)	0.930097	0.827277	Cs_ont_6g026740;Cs_ont_5g003540;Cs_ont_3g011130;Cs_ont_9g026900;Cs_ont_7g008410;Cs_ont_8g025020;Cs_ont_7g012750;QC_newGene_1600;Cs_ont_2g022650;Cs_ont_1g025560;Cs_ont_1g025610;Cs_ont_3g011120
Biological Process: de-etiolation (GO:0009704);	1/1104(0.0905797101449275%)	14/14889(0.0940291490362012%)	0.963315	0.842705	Cs_ont_1g027580
Biological Process: purine nucleobase transport (GO:0006863);	1/1104(0.0905797101449275%)	14/14889(0.0940291490362012%)	0.963315	0.842705	Cs_ont_2g002680
Biological Process: positive regulation of cell growth (GO:0030307);	1/1104(0.0905797101449275%)	14/14889(0.0940291490362012%)	0.963315	0.842705	Cs_ont_4g019170
Biological Process: CDP-diacylglycerol biosynthetic process (GO:0016024);	1/1104(0.0905797101449275%)	14/14889(0.0940291490362012%)	0.963315	0.842705	Cs_ont_3g010280
Biological Process: very long-chain fatty acid biosynthetic process (GO:0042761);	1/1104(0.0905797101449275%)	14/14889(0.0940291490362012%)	0.963315	0.842705	Cs_ont_7g018670
Biological Process: floral organ abscission (GO:0010227);	1/1104(0.0905797101449275%)	14/14889(0.0940291490362012%)	0.963315	0.842705	Cs_ont_4g005320
Biological Process: nitrate transport (GO:0015706);	1/1104(0.0905797101449275%)	14/14889(0.0940291490362012%)	0.963315	0.842705	Cs_ont_7g024130
Biological Process: starch metabolic process (GO:0005982);	1/1104(0.0905797101449275%)	14/14889(0.0940291490362012%)	0.963315	0.842705	Cs_ont_7g007500
Biological Process: sodium ion transport (GO:0006814);	1/1104(0.0905797101449275%)	14/14889(0.0940291490362012%)	0.963315	0.842705	Cs_ont_2g000850
Biological Process: anion transport (GO:0006820);	1/1104(0.0905797101449275%)	14/14889(0.0940291490362012%)	0.963315	0.842705	Cs_ont_1g002430
Biological Process: double-strand break repair via nonhomologous end joining (GO:0006303);	1/1104(0.0905797101449275%)	14/14889(0.0940291490362012%)	0.963315	0.842705	Cs_ont_4g022990
Biological Process: polarity specification of adaxial/abaxial axis (GO:0009944);	2/1104(0.181159420289855%)	30/14889(0.201491033649003%)	0.899094	0.842705	Cs_ont_6g003740;Cs_ont_5g041750
Biological Process: phospholipid biosynthetic process (GO:0008654);	2/1104(0.181159420289855%)	30/14889(0.201491033649003%)	0.899094	0.842705	Cs_ont_4g018550;Cs_ont_3g015380
Biological Process: lipid catabolic process (GO:0016042);	10/1104(0.905797101449275%)	148/14889(0.994022432668413%)	0.911244	0.842705	Cs_ont_1g018350;Cs_ont_2g004210;Cs_ont_5g037110;Cs_ont_1g024910;Cs_ont_5g016040;Cs_ont_5g024960;Cs_ont_6g007760;Cs_ont_1g008680;Cs_ont_7g001430;Cs_ont_5g026640
Biological Process: cell surface receptor signaling pathway (GO:0007166);	18/1104(1.6304347826087%)	262/14889(1.75968836053462%)	0.926547	0.842705	Cs_ont_2g001370;Cs_ont_1g024830;QC_newGene_70;QC_newGene_1097;Cs_ont_5g047440;Cs_ont_7g026120;Cs_ont_9g021850;Cs_ont_3g000990;Cs_ont_2g011650;Cs_ont_3g000980;Cs_ont_2g026340;Cs_ont_1g026500;Cs_ont_8g009870;Cs_ont_6g019020;Cs_ont_8g009910;Cs_ont_8g004870;Cs_ont_9g021110;Cs_ont_3g016920
Biological Process: pollen tube growth (GO:0009860);	5/1104(0.452898550724638%)	76/14889(0.510443951910807%)	0.887264	0.842705	Cs_ont_6g014440;Cs_ont_3g001510;Cs_ont_3g015170;Cs_ont_4g012320;Cs_ont_8g022860
Biological Process: embryo development ending in seed dormancy (GO:0009793);	17/1104(1.53985507246377%)	249/14889(1.67237557928672%)	0.920759	0.842901	Cs_ont_8g014130;Cs_ont_6g001150;Cs_ont_5g009120;Cs_ont_7g012880;Cs_ont_1g018570;Cs_ont_1g027580;Cs_ont_5g007340;Cs_ont_7g027420;Cs_ont_7g025310;Cs_ont_6g023040;QC_newGene_2287;Cs_ont_6g016970;Cs_ont_1g029590;Cs_ont_6g023780;Cs_ont_8g021730;Cs_ont_9g020950;Cs_ont_7g027540
Biological Process: leaf vascular tissue pattern formation (GO:0010305);	2/1104(0.181159420289855%)	31/14889(0.208207401437303%)	0.870091	0.849452	Cs_ont_2g026640;Cs_ont_5g042420
Biological Process: plant ovule development (GO:0048481);	2/1104(0.181159420289855%)	31/14889(0.208207401437303%)	0.870091	0.849452	Cs_ont_3g004410;Cs_ont_9g024420
Biological Process: ubiquitin-dependent ERAD pathway (GO:0030433);	2/1104(0.181159420289855%)	31/14889(0.208207401437303%)	0.870091	0.849452	Cs_ont_4g018330;Cs_ont_6g001160
Biological Process: cytokinin-activated signaling pathway (GO:0009736);	4/1104(0.36231884057971%)	62/14889(0.416414802874605%)	0.870091	0.850812	Cs_ont_5g046500;Cs_ont_3g016900;Cs_ont_7g025310;Cs_ont_9g015160
Biological Process: electron transport chain (GO:0022900);	1/1104(0.0905797101449275%)	15/14889(0.100745516824501%)	0.899094	0.850812	Cs_ont_7g009270
Biological Process: protein metabolic process (GO:0019538);	1/1104(0.0905797101449275%)	15/14889(0.100745516824501%)	0.899094	0.850812	Cs_ont_5g039000
Biological Process: gluconeogenesis (GO:0006094);	1/1104(0.0905797101449275%)	15/14889(0.100745516824501%)	0.899094	0.850812	Cs_ont_8g020190
Biological Process: specification of floral organ identity (GO:0010093);	1/1104(0.0905797101449275%)	15/14889(0.100745516824501%)	0.899094	0.850812	Cs_ont_5g041750
Biological Process: DNA endoreduplication (GO:0042023);	1/1104(0.0905797101449275%)	15/14889(0.100745516824501%)	0.899094	0.850812	Cs_ont_5g046450
Biological Process: regulation of response to salt stress (GO:1901000);	1/1104(0.0905797101449275%)	15/14889(0.100745516824501%)	0.899094	0.850812	Cs_ont_8g029510
Biological Process: cellular response to nitric oxide (GO:0071732);	1/1104(0.0905797101449275%)	15/14889(0.100745516824501%)	0.899094	0.850812	Cs_ont_2g029690
Biological Process: vacuolar transport (GO:0007034);	1/1104(0.0905797101449275%)	15/14889(0.100745516824501%)	0.899094	0.850812	Cs_ont_2g008810
Biological Process: cellular response to light stimulus (GO:0071482);	1/1104(0.0905797101449275%)	15/14889(0.100745516824501%)	0.899094	0.850812	Cs_ont_2g005780
Biological Process: protein import into chloroplast stroma (GO:0045037);	1/1104(0.0905797101449275%)	15/14889(0.100745516824501%)	0.899094	0.850812	Cs_ont_8g002660
Biological Process: regulation of photoperiodism, flowering (GO:2000028);	1/1104(0.0905797101449275%)	15/14889(0.100745516824501%)	0.899094	0.850812	Cs_ont_1g027820
Biological Process: ATP biosynthetic process (GO:0006754);	1/1104(0.0905797101449275%)	15/14889(0.100745516824501%)	0.899094	0.850812	Cs_ont_4g025810
Biological Process: SCF-dependent proteasomal ubiquitin-dependent protein catabolic process (GO:0031146);	3/1104(0.271739130434783%)	47/14889(0.315669286050104%)	0.860835	0.850812	Cs_ont_7g017730;Cs_ont_3g008270;Cs_ont_4g022900
Biological Process: photorespiration (GO:0009853);	3/1104(0.271739130434783%)	47/14889(0.315669286050104%)	0.860835	0.850812	Cs_ont_5g007890;Cs_ont_4g025920;Cs_ont_1g027270
Biological Process: DNA methylation (GO:0006306);	2/1104(0.181159420289855%)	32/14889(0.214923769225603%)	0.842901	0.850812	Cs_ont_4g001520;Cs_ont_2g034410
Biological Process: gravitropism (GO:0009630);	2/1104(0.181159420289855%)	32/14889(0.214923769225603%)	0.842901	0.850812	Cs_ont_3g000800;Cs_ont_8g021730
Biological Process: cell tip growth (GO:0009932);	1/1104(0.0905797101449275%)	16/14889(0.107461884612801%)	0.842901	0.861704	Cs_ont_5g041760
Biological Process: sucrose metabolic process (GO:0005985);	1/1104(0.0905797101449275%)	16/14889(0.107461884612801%)	0.842901	0.861704	Cs_ont_5g041770
Biological Process: cytokinin biosynthetic process (GO:0009691);	1/1104(0.0905797101449275%)	16/14889(0.107461884612801%)	0.842901	0.861704	Cs_ont_8g007190
Biological Process: telomere maintenance (GO:0000723);	1/1104(0.0905797101449275%)	16/14889(0.107461884612801%)	0.842901	0.861704	Cs_ont_7g018190
Biological Process: indoleacetic acid biosynthetic process (GO:0009684);	1/1104(0.0905797101449275%)	16/14889(0.107461884612801%)	0.842901	0.861704	Cs_ont_7g003070
Biological Process: chromatin organization (GO:0006325);	1/1104(0.0905797101449275%)	16/14889(0.107461884612801%)	0.842901	0.861704	Cs_ont_7g001920
Biological Process: mucilage metabolic process involved in seed coat development (GO:0048359);	1/1104(0.0905797101449275%)	16/14889(0.107461884612801%)	0.842901	0.861704	Cs_ont_8g006900
Biological Process: malate metabolic process (GO:0006108);	1/1104(0.0905797101449275%)	16/14889(0.107461884612801%)	0.842901	0.861704	Cs_ont_2g003950
Biological Process: (-)-secologanin biosynthetic process (GO:1900994);	1/1104(0.0905797101449275%)	16/14889(0.107461884612801%)	0.842901	0.861704	Cs_ont_7g000310
Biological Process: regulation of stomatal movement (GO:0010119);	2/1104(0.181159420289855%)	33/14889(0.221640137013903%)	0.817358	0.861704	Cs_ont_4g009100;Cs_ont_7g000600
Biological Process: cell differentiation (GO:0030154);	15/1104(1.35869565217391%)	229/14889(1.53804822352072%)	0.88339	0.874779	Cs_ont_8g003370;Cs_ont_9g028270;Cs_ont_1g021600;Cs_ont_3g004410;Cs_ont_9g000800;Cs_ont_6g003740;Cs_ont_1g027820;Cs_ont_2g018110;QC_newGene_117;Cs_ont_6g021790;Cs_ont_8g026710;Cs_ont_8g007090;Cs_ont_1g023310;Cs_ont_5g007570;Cs_ont_2g028330
Biological Process: cell wall organization or biogenesis (GO:0071554);	2/1104(0.181159420289855%)	34/14889(0.228356504802203%)	0.793318	0.874779	Cs_ont_8g000480;Cs_ont_2g014830
Biological Process: regulation of timing of transition from vegetative to reproductive phase (GO:0048510);	2/1104(0.181159420289855%)	34/14889(0.228356504802203%)	0.793318	0.874779	Cs_ont_1g027820;Cs_ont_9g020950
Biological Process: autophagy (GO:0006914);	2/1104(0.181159420289855%)	34/14889(0.228356504802203%)	0.793318	0.874779	Cs_ont_5g003980;Cs_ont_5g003990
Biological Process: phosphorelay signal transduction system (GO:0000160);	2/1104(0.181159420289855%)	34/14889(0.228356504802203%)	0.793318	0.874779	Cs_ont_3g016900;Cs_ont_9g015160
Biological Process: primary shoot apical meristem specification (GO:0010072);	1/1104(0.0905797101449275%)	17/14889(0.114178252401101%)	0.793318	0.874779	Cs_ont_5g032590
Biological Process: phenylpropanoid metabolic process (GO:0009698);	1/1104(0.0905797101449275%)	17/14889(0.114178252401101%)	0.793318	0.874779	Cs_ont_8g002200
Biological Process: deadenylation-independent decapping of nuclear-transcribed mRNA (GO:0031087);	1/1104(0.0905797101449275%)	17/14889(0.114178252401101%)	0.793318	0.874779	Cs_ont_6g002500
Biological Process: peroxisome organization (GO:0007031);	1/1104(0.0905797101449275%)	17/14889(0.114178252401101%)	0.793318	0.874779	Cs_ont_9g023600
Biological Process: xylan catabolic process (GO:0045493);	1/1104(0.0905797101449275%)	17/14889(0.114178252401101%)	0.793318	0.874779	Cs_ont_7g019420
Biological Process: L-methionine salvage from methylthioadenosine (GO:0019509);	1/1104(0.0905797101449275%)	17/14889(0.114178252401101%)	0.793318	0.874779	Cs_ont_9g006350
Biological Process: meristem structural organization (GO:0009933);	1/1104(0.0905797101449275%)	17/14889(0.114178252401101%)	0.793318	0.874779	Cs_ont_5g041750
Biological Process: nucleoside metabolic process (GO:0009116);	1/1104(0.0905797101449275%)	17/14889(0.114178252401101%)	0.793318	0.874779	Cs_ont_5g016430
Biological Process: carotenoid biosynthetic process (GO:0016117);	3/1104(0.271739130434783%)	51/14889(0.342534757203304%)	0.793318	0.874779	Cs_ont_6g005180;Cs_ont_2g034830;Cs_ont_6g005240
Biological Process: regulation of proteolysis (GO:0030162);	3/1104(0.271739130434783%)	51/14889(0.342534757203304%)	0.793318	0.874779	Cs_ont_5g047460;Cs_ont_2g034980;Cs_ont_1g023740
Biological Process: embryo sac development (GO:0009553);	4/1104(0.36231884057971%)	67/14889(0.449996641816106%)	0.805159	0.874779	Cs_ont_1g019890;Cs_ont_5g048600;Cs_ont_9g024420;Cs_ont_7g028980
Biological Process: photosynthesis (GO:0015979);	5/1104(0.452898550724638%)	83/14889(0.557458526428907%)	0.812435	0.878164	Cs_ont_3g013430;Cs_ont_5g044540;Cs_ont_9g006410;Cs_ont_9g006400;Cs_ont_2g006950
Biological Process: long-day photoperiodism (GO:0048571);	1/1104(0.0905797101449275%)	18/14889(0.120894620189402%)	0.749245	0.881742	Cs_ont_2g018110
Biological Process: trehalose biosynthetic process (GO:0005992);	1/1104(0.0905797101449275%)	18/14889(0.120894620189402%)	0.749245	0.881742	Cs_ont_2g013830
Biological Process: positive regulation of fatty acid biosynthetic process (GO:0045723);	1/1104(0.0905797101449275%)	18/14889(0.120894620189402%)	0.749245	0.881742	Cs_ont_4g027480
Biological Process: vesicle docking involved in exocytosis (GO:0006904);	1/1104(0.0905797101449275%)	18/14889(0.120894620189402%)	0.749245	0.881742	Cs_ont_4g012060
Biological Process: vernalization response (GO:0010048);	1/1104(0.0905797101449275%)	18/14889(0.120894620189402%)	0.749245	0.881742	Cs_ont_8g023390
Biological Process: Golgi to vacuole transport (GO:0006896);	1/1104(0.0905797101449275%)	18/14889(0.120894620189402%)	0.749245	0.881742	Cs_ont_5g043500
Biological Process: cotyledon development (GO:0048825);	1/1104(0.0905797101449275%)	18/14889(0.120894620189402%)	0.749245	0.881742	Cs_ont_4g001500
Biological Process: defense response by callose deposition in cell wall (GO:0052544);	1/1104(0.0905797101449275%)	18/14889(0.120894620189402%)	0.749245	0.881742	Cs_ont_5g018280
Biological Process: lateral root development (GO:0048527);	2/1104(0.181159420289855%)	36/14889(0.241789240378803%)	0.749245	0.881874	Cs_ont_5g032590;Cs_ont_7g017410
Biological Process: DNA mediated transformation (GO:0009294);	2/1104(0.181159420289855%)	36/14889(0.241789240378803%)	0.749245	0.881874	Cs_ont_1g021320;Cs_ont_3g031390
Biological Process: phototropism (GO:0009638);	1/1104(0.0905797101449275%)	19/14889(0.127610987977702%)	0.709811	0.892438	Cs_ont_1g014920
Biological Process: microgametogenesis (GO:0055046);	1/1104(0.0905797101449275%)	19/14889(0.127610987977702%)	0.709811	0.892438	Cs_ont_9g020950
Biological Process: regulation of auxin polar transport (GO:2000012);	1/1104(0.0905797101449275%)	19/14889(0.127610987977702%)	0.709811	0.892438	Cs_ont_3g006670
Biological Process: protein processing (GO:0016485);	1/1104(0.0905797101449275%)	19/14889(0.127610987977702%)	0.709811	0.892438	Cs_ont_6g000650
Biological Process: mitochondrial fission (GO:0000266);	1/1104(0.0905797101449275%)	19/14889(0.127610987977702%)	0.709811	0.892438	Cs_ont_4g014390
Biological Process: glucose import (GO:0046323);	2/1104(0.181159420289855%)	37/14889(0.248505608167103%)	0.728995	0.892438	Cs_ont_4g008780;Cs_ont_8g022340
Biological Process: protein-chromophore linkage (GO:0018298);	3/1104(0.271739130434783%)	54/14889(0.362683860568205%)	0.749245	0.892438	Cs_ont_7g000550;Cs_ont_6g016730;Cs_ont_7g025890
Biological Process: regulation of growth (GO:0040008);	9/1104(0.815217391304348%)	148/14889(0.994022432668413%)	0.82012	0.894495	Cs_ont_7g015430;Cs_ont_6g001330;Cs_ont_5g001550;Cs_ont_5g012310;Cs_ont_1g011080;Cs_ont_4g027480;Cs_ont_3g002510;Cs_ont_8g000340;Cs_ont_5g047480
Biological Process: protein polyubiquitination (GO:0000209);	4/1104(0.36231884057971%)	71/14889(0.476862112969306%)	0.759798	0.898578	Cs_ont_8g002180;Cs_ont_2g031580;Cs_ont_9g006270;Cs_ont_4g018330
Biological Process: photoperiodism, flowering (GO:0048573);	2/1104(0.181159420289855%)	38/14889(0.255221975955403%)	0.709811	0.90003	Cs_ont_2g011650;Cs_ont_2g027550
Biological Process: defense response to virus (GO:0051607);	2/1104(0.181159420289855%)	38/14889(0.255221975955403%)	0.709811	0.90003	Cs_ont_6g009310;Cs_ont_1g027360
Biological Process: shoot system development (GO:0048367);	3/1104(0.271739130434783%)	55/14889(0.369400228356505%)	0.735623	0.90003	Cs_ont_1g005570;Cs_ont_5g007630;Cs_ont_5g012440
Biological Process: steroid metabolic process (GO:0008202);	1/1104(0.0905797101449275%)	20/14889(0.134327355766002%)	0.674321	0.90003	Cs_ont_3g022950
Biological Process: retrograde vesicle-mediated transport, Golgi to ER (GO:0006890);	1/1104(0.0905797101449275%)	20/14889(0.134327355766002%)	0.674321	0.90003	Cs_ont_1g016000
Biological Process: regulation of embryonic development (GO:0045995);	1/1104(0.0905797101449275%)	20/14889(0.134327355766002%)	0.674321	0.90003	Cs_ont_2g005600
Biological Process: negative regulation of cell proliferation (GO:0008285);	1/1104(0.0905797101449275%)	20/14889(0.134327355766002%)	0.674321	0.90003	Cs_ont_4g005320
Biological Process: plant-type cell wall biogenesis (GO:0009832);	1/1104(0.0905797101449275%)	20/14889(0.134327355766002%)	0.674321	0.90003	Cs_ont_5g048750
Biological Process: transcription by RNA polymerase II (GO:0006366);	3/1104(0.271739130434783%)	56/14889(0.376116596144805%)	0.722486	0.903998	Cs_ont_5g007340;Cs_ont_3g019490;Cs_ont_5g009940
Biological Process: vegetative to reproductive phase transition of meristem (GO:0010228);	6/1104(0.543478260869565%)	105/14889(0.705218617771509%)	0.770652	0.908369	Cs_ont_4g005320;Cs_ont_5g003990;Cs_ont_5g003980;Cs_ont_2g033620;Cs_ont_2g028450;Cs_ont_5g009810
Biological Process: tryptophan biosynthetic process (GO:0000162);	1/1104(0.0905797101449275%)	21/14889(0.141043723554302%)	0.64221	0.909594	Cs_ont_6g003480
Biological Process: RNA export from nucleus (GO:0006405);	1/1104(0.0905797101449275%)	21/14889(0.141043723554302%)	0.64221	0.909594	Cs_ont_8g004110
Biological Process: detection of bacterium (GO:0016045);	1/1104(0.0905797101449275%)	21/14889(0.141043723554302%)	0.64221	0.909594	Cs_ont_5g018280
Biological Process: negative regulation of protein catabolic process (GO:0042177);	1/1104(0.0905797101449275%)	21/14889(0.141043723554302%)	0.64221	0.909594	Cs_ont_7g017730
Biological Process: far-red light signaling pathway (GO:0010018);	2/1104(0.181159420289855%)	40/14889(0.268654711532003%)	0.674321	0.911599	Cs_ont_6g014880;Cs_ont_8g003320
Biological Process: protein ubiquitination (GO:0016567);	19/1104(1.72101449275362%)	303/14889(2.03505943985493%)	0.845683	0.911645	QC_newGene_948;Cs_ont_1g014920;Cs_ont_7g024750;QC_newGene_944;Cs_ont_4g001500;Cs_ont_1g028650;Cs_ont_8g002930;Cs_ont_7g000190;QC_newGene_429;Cs_ont_6g022520;Cs_ont_6g009920;Cs_ont_8g002180;Cs_ont_5g020510;Cs_ont_2g014620;Cs_ont_5g035270;Cs_ont_6g017040;Cs_ont_3g008270;QC_newGene_996;Cs_ont_4g012770
Biological Process: defense response to fungus (GO:0050832);	13/1104(1.17753623188406%)	215/14889(1.44401907448452%)	0.815458	0.917918	Cs_ont_7g001570;Cs_ont_6g003740;Cs_ont_6g002970;Cs_ont_2g029690;Cs_ont_6g016210;Cs_ont_8g012570;Cs_ont_3g000800;Cs_ont_5g003990;Cs_ont_4g001520;Cs_ont_6g022370;Cs_ont_8g022970;Cs_ont_5g003980;Cs_ont_5g040330
Biological Process: regulation of RNA splicing (GO:0043484);	1/1104(0.0905797101449275%)	22/14889(0.147760091342602%)	0.613019	0.918569	Cs_ont_5g045460
Biological Process: stamen development (GO:0048443);	1/1104(0.0905797101449275%)	22/14889(0.147760091342602%)	0.613019	0.918569	Cs_ont_1g020280
Biological Process: response to ozone (GO:0010193);	1/1104(0.0905797101449275%)	22/14889(0.147760091342602%)	0.613019	0.918569	Cs_ont_9g009020
Biological Process: jasmonic acid biosynthetic process (GO:0009695);	1/1104(0.0905797101449275%)	22/14889(0.147760091342602%)	0.613019	0.918569	Cs_ont_4g011590
Biological Process: regulation of leaf development (GO:2000024);	1/1104(0.0905797101449275%)	22/14889(0.147760091342602%)	0.613019	0.918569	Cs_ont_5g041750
Biological Process: regulation of response to water deprivation (GO:2000070);	1/1104(0.0905797101449275%)	22/14889(0.147760091342602%)	0.613019	0.918569	Cs_ont_2g021580
Biological Process: regulation of stomatal closure (GO:0090333);	1/1104(0.0905797101449275%)	22/14889(0.147760091342602%)	0.613019	0.918569	Cs_ont_7g008840
Biological Process: retrograde transport, endosome to Golgi (GO:0042147);	1/1104(0.0905797101449275%)	22/14889(0.147760091342602%)	0.613019	0.918569	Cs_ont_5g043500
Biological Process: regulation of transcription by RNA polymerase II (GO:0006357);	7/1104(0.634057971014493%)	124/14889(0.832829605749211%)	0.76133	0.918569	Cs_ont_9g000800;Cs_ont_1g021600;Cs_ont_2g028330;Cs_ont_5g004800;Cs_ont_8g003370;Cs_ont_6g003740;Cs_ont_6g021790
Biological Process: phloem or xylem histogenesis (GO:0010087);	2/1104(0.181159420289855%)	42/14889(0.282087447108604%)	0.64221	0.922379	Cs_ont_5g035270;Cs_ont_5g042420
Biological Process: regulation of pollen tube growth (GO:0080092);	1/1104(0.0905797101449275%)	23/14889(0.154476459130902%)	0.586366	0.922913	Cs_ont_3g001510
Biological Process: ion transmembrane transport (GO:0034220);	1/1104(0.0905797101449275%)	23/14889(0.154476459130902%)	0.586366	0.922913	Cs_ont_7g004240
Biological Process: jasmonic acid mediated signaling pathway (GO:0009867);	3/1104(0.271739130434783%)	60/14889(0.402982067298005%)	0.674321	0.922913	Cs_ont_9g008010;Cs_ont_5g018200;Cs_ont_2g013370
Biological Process: intracellular protein transport (GO:0006886);	4/1104(0.36231884057971%)	77/14889(0.517160319699107%)	0.700593	0.922913	Cs_ont_3g027320;Cs_ont_1g016000;Cs_ont_1g028310;Cs_ont_1g029330
Biological Process: regulation of salicylic acid metabolic process (GO:0010337);	1/1104(0.0905797101449275%)	24/14889(0.161192826919202%)	0.561934	0.932545	Cs_ont_4g007700
Biological Process: cellular protein localization (GO:0034613);	1/1104(0.0905797101449275%)	24/14889(0.161192826919202%)	0.561934	0.932545	Cs_ont_8g004960
Biological Process: stomatal movement (GO:0010118);	1/1104(0.0905797101449275%)	24/14889(0.161192826919202%)	0.561934	0.932545	Cs_ont_8g001810
Biological Process: mitochondrion organization (GO:0007005);	1/1104(0.0905797101449275%)	24/14889(0.161192826919202%)	0.561934	0.932545	Cs_ont_2g035540
Biological Process: regulation of hydrogen peroxide metabolic process (GO:0010310);	1/1104(0.0905797101449275%)	24/14889(0.161192826919202%)	0.561934	0.932545	Cs_ont_4g007700
Biological Process: thylakoid membrane organization (GO:0010027);	1/1104(0.0905797101449275%)	24/14889(0.161192826919202%)	0.561934	0.932545	Cs_ont_6g001100
Biological Process: cortical microtubule organization (GO:0043622);	1/1104(0.0905797101449275%)	24/14889(0.161192826919202%)	0.561934	0.932545	Cs_ont_5g048750
Biological Process: tRNA processing (GO:0008033);	1/1104(0.0905797101449275%)	24/14889(0.161192826919202%)	0.561934	0.932545	Cs_ont_8g007190
Biological Process: positive regulation of circadian rhythm (GO:0042753);	2/1104(0.181159420289855%)	44/14889(0.295520182685204%)	0.613019	0.932545	Cs_ont_8g003320;Cs_ont_6g014880
Biological Process: response to cytokinin (GO:0009735);	7/1104(0.634057971014493%)	129/14889(0.866411444690711%)	0.731821	0.932545	Cs_ont_2g028760;Cs_ont_5g046500;Cs_ont_9g015160;Cs_ont_5g007750;Cs_ont_4g028090;Cs_ont_7g025310;Cs_ont_2g034960
Biological Process: ATP synthesis coupled proton transport (GO:0015986);	1/1104(0.0905797101449275%)	25/14889(0.167909194707502%)	0.539457	0.934529	Cs_ont_3g002890
Biological Process: protein phosphorylation (GO:0006468);	21/1104(1.90217391304348%)	345/14889(2.31714688696353%)	0.820912	0.934762	Cs_ont_2g028660;Cs_ont_3g016920;Cs_ont_1g007560;Cs_ont_4g016170;Cs_ont_6g002030;Cs_ont_5g034790;QC_newGene_2269;Cs_ont_9g003690;Cs_ont_1g016550;Cs_ont_5g016160;Cs_ont_1g016540;Cs_ont_5g047440;Cs_ont_3g000990;Cs_ont_2g001370;Cs_ont_1g024830;Cs_ont_2g006690;Cs_ont_2g006310;Cs_ont_6g019020;Cs_ont_3g000980;Cs_ont_2g006670;Cs_ont_2g026340
Biological Process: leaf morphogenesis (GO:0009965);	2/1104(0.181159420289855%)	45/14889(0.302236550473504%)	0.599396	0.934762	Cs_ont_6g003740;Cs_ont_5g047210
Biological Process: endocytosis (GO:0006897);	2/1104(0.181159420289855%)	45/14889(0.302236550473504%)	0.599396	0.934762	Cs_ont_2g001140;Cs_ont_1g029430
Biological Process: small GTPase mediated signal transduction (GO:0007264);	4/1104(0.36231884057971%)	81/14889(0.544025790852307%)	0.665996	0.936407	Cs_ont_2g004260;Cs_ont_1g028530;Cs_ont_1g029330;Cs_ont_4g008410
Biological Process: peptidyl-serine phosphorylation (GO:0018105);	4/1104(0.36231884057971%)	81/14889(0.544025790852307%)	0.665996	0.936407	Cs_ont_3g001740;Cs_ont_9g008150;Cs_ont_4g001590;Cs_ont_2g003620
Biological Process: negative regulation of flower development (GO:0009910);	2/1104(0.181159420289855%)	46/14889(0.308952918261804%)	0.586366	0.939526	Cs_ont_1g021320;Cs_ont_3g031390
Biological Process: meristem maintenance (GO:0010073);	1/1104(0.0905797101449275%)	26/14889(0.174625562495802%)	0.518708	0.939526	Cs_ont_7g018190
Biological Process: pollen tube guidance (GO:0010183);	1/1104(0.0905797101449275%)	26/14889(0.174625562495802%)	0.518708	0.939526	Cs_ont_4g012320
Biological Process: chromatin silencing (GO:0006342);	1/1104(0.0905797101449275%)	26/14889(0.174625562495802%)	0.518708	0.939526	Cs_ont_2g034410
Biological Process: secondary shoot formation (GO:0010223);	1/1104(0.0905797101449275%)	26/14889(0.174625562495802%)	0.518708	0.939526	Cs_ont_4g007160
Biological Process: potassium ion transport (GO:0006813);	3/1104(0.271739130434783%)	65/14889(0.436563906239506%)	0.62245	0.939526	Cs_ont_2g019000;Cs_ont_6g017840;Cs_ont_Un006110
Biological Process: cellular response to iron ion (GO:0071281);	2/1104(0.181159420289855%)	47/14889(0.315669286050104%)	0.57389	0.941612	Cs_ont_8g023230;Cs_ont_3g007480
Biological Process: pollen germination (GO:0009846);	2/1104(0.181159420289855%)	47/14889(0.315669286050104%)	0.57389	0.941612	Cs_ont_8g022910;Cs_ont_7g027900
Biological Process: inflorescence development (GO:0010229);	1/1104(0.0905797101449275%)	27/14889(0.181341930284102%)	0.499497	0.942041	Cs_ont_4g001500
Biological Process: rhythmic process (GO:0048511);	1/1104(0.0905797101449275%)	27/14889(0.181341930284102%)	0.499497	0.942041	Cs_ont_8g014310
Biological Process: protein desumoylation (GO:0016926);	1/1104(0.0905797101449275%)	27/14889(0.181341930284102%)	0.499497	0.942041	QC_newGene_700
Biological Process: regulation of circadian rhythm (GO:0042752);	1/1104(0.0905797101449275%)	27/14889(0.181341930284102%)	0.499497	0.942041	Cs_ont_2g033350
Biological Process: recognition of pollen (GO:0048544);	3/1104(0.271739130434783%)	66/14889(0.443280274027806%)	0.613019	0.942041	QC_newGene_2269;Cs_ont_2g006310;Cs_ont_4g016170
Biological Process: response to far red light (GO:0010218);	2/1104(0.181159420289855%)	48/14889(0.322385653838404%)	0.561934	0.942146	Cs_ont_6g014880;Cs_ont_4g002310
Biological Process: response to brassinosteroid (GO:0009741);	2/1104(0.181159420289855%)	48/14889(0.322385653838404%)	0.561934	0.942146	Cs_ont_6g002970;Cs_ont_4g026380
Biological Process: flower development (GO:0009908);	13/1104(1.17753623188406%)	231/14889(1.55148095909732%)	0.758976	0.942417	Cs_ont_9g028270;Cs_ont_3g012060;Cs_ont_3g033030;Cs_ont_4g001500;Cs_ont_2g033350;Cs_ont_4g007220;Cs_ont_2g033620;Cs_ont_1g027820;Cs_ont_6g003740;Cs_ont_2g018110;Cs_ont_3g021270;Cs_ont_9g025540;Cs_ont_3g033040
Biological Process: cuticle development (GO:0042335);	1/1104(0.0905797101449275%)	28/14889(0.188058298072402%)	0.481658	0.943422	Cs_ont_6g001160
Biological Process: reductive pentose-phosphate cycle (GO:0019253);	1/1104(0.0905797101449275%)	28/14889(0.188058298072402%)	0.481658	0.943422	Cs_ont_4g025920
Biological Process: positive regulation of cell death (GO:0010942);	1/1104(0.0905797101449275%)	29/14889(0.194774665860703%)	0.465049	0.950423	Cs_ont_5g019950
Biological Process: nucleosome assembly (GO:0006334);	1/1104(0.0905797101449275%)	29/14889(0.194774665860703%)	0.465049	0.950423	Cs_ont_1g027710
Biological Process: glycolytic process (GO:0006096);	2/1104(0.181159420289855%)	51/14889(0.342534757203304%)	0.528879	0.956012	Cs_ont_8g020190;Cs_ont_3g002360
Biological Process: chlorophyll biosynthetic process (GO:0015995);	1/1104(0.0905797101449275%)	30/14889(0.201491033649003%)	0.449547	0.956012	Cs_ont_3g009260
Biological Process: ribosome assembly (GO:0042255);	1/1104(0.0905797101449275%)	31/14889(0.208207401437303%)	0.435046	0.96236	QC_newGene_1800
Biological Process: starch biosynthetic process (GO:0019252);	1/1104(0.0905797101449275%)	31/14889(0.208207401437303%)	0.435046	0.96236	Cs_ont_8g021290
Biological Process: endosperm development (GO:0009960);	1/1104(0.0905797101449275%)	31/14889(0.208207401437303%)	0.435046	0.96236	Cs_ont_5g007340
Biological Process: methylation (GO:0032259);	1/1104(0.0905797101449275%)	31/14889(0.208207401437303%)	0.435046	0.96236	Cs_ont_1g027410
Biological Process: regulation of gene expression (GO:0010468);	4/1104(0.36231884057971%)	91/14889(0.611189468735308%)	0.592809	0.963081	Cs_ont_1g028710;Cs_ont_3g000450;Cs_ont_5g043060;Cs_ont_5g004800
Biological Process: single fertilization (GO:0007338);	1/1104(0.0905797101449275%)	32/14889(0.214923769225603%)	0.42145	0.964168	Cs_ont_6g002970
Biological Process: response to cadmium ion (GO:0046686);	12/1104(1.08695652173913%)	227/14889(1.52461548794412%)	0.712938	0.9671	Cs_ont_5g029170;Cs_ont_8g002930;Cs_ont_9g023650;Cs_ont_3g022020;Cs_ont_8g020190;Cs_ont_3g029690;Cs_ont_1g003730;Cs_ont_7g019420;Cs_ont_7g017080;Cs_ont_4g025610;Cs_ont_1g016130;Cs_ont_6g003740
Biological Process: root development (GO:0048364);	7/1104(0.634057971014493%)	145/14889(0.973873329303513%)	0.651068	0.9671	Cs_ont_8g001490;Cs_ont_6g002970;Cs_ont_7g006850;Cs_ont_2g028140;Cs_ont_8g001480;Cs_ont_1g026500;Cs_ont_1g020320
Biological Process: chromosome segregation (GO:0007059);	1/1104(0.0905797101449275%)	33/14889(0.221640137013903%)	0.408679	0.96757	Cs_ont_5g001460
Biological Process: fruit development (GO:0010154);	1/1104(0.0905797101449275%)	33/14889(0.221640137013903%)	0.408679	0.96757	Cs_ont_5g041750
Biological Process: viral process (GO:0016032);	2/1104(0.181159420289855%)	55/14889(0.369400228356505%)	0.490415	0.96757	Cs_ont_3g029690;Cs_ont_6g005310
Biological Process: cellular response to phosphate starvation (GO:0016036);	2/1104(0.181159420289855%)	56/14889(0.376116596144805%)	0.481658	0.970074	Cs_ont_7g017050;Cs_ont_1g020320
Biological Process: post-embryonic development (GO:0009791);	2/1104(0.181159420289855%)	57/14889(0.382832963933105%)	0.473207	0.973645	Cs_ont_1g020320;Cs_ont_6g002970
Biological Process: developmental process (GO:0032502);	1/1104(0.0905797101449275%)	36/14889(0.241789240378803%)	0.374623	0.979171	Cs_ont_7g015430
Biological Process: xylem and phloem pattern formation (GO:0010051);	1/1104(0.0905797101449275%)	36/14889(0.241789240378803%)	0.374623	0.979171	Cs_ont_3g022950
Biological Process: proteasome-mediated ubiquitin-dependent protein catabolic process (GO:0043161);	12/1104(1.08695652173913%)	235/14889(1.57834643025052%)	0.688668	0.979171	Cs_ont_2g034980;QC_newGene_429;Cs_ont_8g029510;Cs_ont_8g002180;Cs_ont_5g047460;Cs_ont_8g027920;Cs_ont_1g004240;Cs_ont_1g028650;Cs_ont_1g023740;Cs_ont_9g006270;Cs_ont_2g016450;Cs_ont_7g023730
Biological Process: catabolic process (GO:0009056);	2/1104(0.181159420289855%)	59/14889(0.396265699509705%)	0.457167	0.979171	Cs_ont_8g009750;Cs_ont_6g009950
Biological Process: cell growth (GO:0016049);	1/1104(0.0905797101449275%)	37/14889(0.248505608167103%)	0.364498	0.979676	Cs_ont_1g020320
Biological Process: oxidation-reduction process (GO:0055114);	6/1104(0.543478260869565%)	136/14889(0.913426019208812%)	0.594989	0.979942	Cs_ont_3g030260;QC_newGene_617;QC_newGene_930;Cs_ont_4g011590;Cs_ont_2g005780;Cs_ont_7g015720
Biological Process: multicellular organism development (GO:0007275);	16/1104(1.44927536231884%)	303/14889(2.03505943985493%)	0.712154	0.979942	Cs_ont_4g028730;Cs_ont_4g027470;Cs_ont_7g021000;Cs_ont_3g000450;Cs_ont_3g022640;Cs_ont_4g027480;QC_newGene_197;Cs_ont_5g001550;Cs_ont_3g019490;Cs_ont_1g023310;Cs_ont_3g012490;Cs_ont_5g050300;Cs_ont_8g007090;Cs_ont_4g027500;Cs_ont_8g026710;Cs_ont_6g021790
Biological Process: sugar mediated signaling pathway (GO:0010182);	1/1104(0.0905797101449275%)	38/14889(0.255221975955403%)	0.354906	0.980893	Cs_ont_5g007120
Biological Process: protein refolding (GO:0042026);	1/1104(0.0905797101449275%)	38/14889(0.255221975955403%)	0.354906	0.980893	Cs_ont_2g035540
Biological Process: intracellular signal transduction (GO:0035556);	8/1104(0.72463768115942%)	174/14889(1.16864799516422%)	0.620065	0.982751	Cs_ont_2g003620;Cs_ont_1g007560;Cs_ont_5g043060;Cs_ont_6g002030;Cs_ont_4g001590;Cs_ont_3g001740;Cs_ont_1g028950;Cs_ont_9g008150
Biological Process: pollen development (GO:0009555);	5/1104(0.452898550724638%)	121/14889(0.812680502384311%)	0.55729	0.982751	Cs_ont_9g003690;Cs_ont_6g019400;Cs_ont_7g029010;Cs_ont_5g048600;Cs_ont_4g012320
Biological Process: regulation of translation (GO:0006417);	2/1104(0.181159420289855%)	63/14889(0.423131170662906%)	0.42814	0.983307	Cs_ont_3g010850;Cs_ont_4g018950
Biological Process: response to zinc ion (GO:0010043);	1/1104(0.0905797101449275%)	40/14889(0.268654711532003%)	0.33716	0.983417	Cs_ont_4g025610
Biological Process: ubiquitin-dependent protein catabolic process (GO:0042787);	5/1104(0.452898550724638%)	123/14889(0.826113237960911%)	0.548228	0.983628	Cs_ont_2g034980;Cs_ont_1g023740;Cs_ont_8g002180;Cs_ont_5g047460;Cs_ont_9g006270
Biological Process: response to auxin (GO:0009733);	9/1104(0.815217391304348%)	194/14889(1.30297535093022%)	0.625658	0.983628	Cs_ont_4g026380;Cs_ont_2g034960;Cs_ont_5g042420;Cs_ont_6g004690;Cs_ont_2g028760;Cs_ont_4g002310;Cs_ont_6g003740;Cs_ont_1g023740;Cs_ont_8g025760
Biological Process: response to blue light (GO:0009637);	1/1104(0.0905797101449275%)	41/14889(0.275371079320304%)	0.328937	0.983703	Cs_ont_5g047210
Biological Process: protein import into nucleus (GO:0006606);	1/1104(0.0905797101449275%)	41/14889(0.275371079320304%)	0.328937	0.983703	Cs_ont_8g004110
Biological Process: auxin polar transport (GO:0009926);	1/1104(0.0905797101449275%)	41/14889(0.275371079320304%)	0.328937	0.983703	Cs_ont_1g019630
Biological Process: negative regulation of defense response (GO:0031348);	1/1104(0.0905797101449275%)	41/14889(0.275371079320304%)	0.328937	0.983703	Cs_ont_7g017730
Biological Process: positive regulation of transcription, DNA-templated (GO:0045893);	11/1104(0.996376811594203%)	237/14889(1.59177916582712%)	0.625952	0.99061	Cs_ont_4g004380;Cs_ont_5g047210;Cs_ont_8g003320;Cs_ont_3g005380;Cs_ont_4g013690;Cs_ont_9g022270;Cs_ont_5g050300;Cs_ont_2g025340;Cs_ont_5g007750;Cs_ont_6g014880;Cs_ont_2g028330
Biological Process: defense response to bacterium (GO:0042742);	15/1104(1.35869565217391%)	310/14889(2.08207401437303%)	0.652568	0.99545	Cs_ont_8g008850;Cs_ont_6g003740;Cs_ont_4g007700;Cs_ont_9g009020;Cs_ont_2g029690;Cs_ont_1g001530;Cs_ont_5g018200;Cs_ont_2g006670;Cs_ont_9g009210;Cs_ont_5g034790;QC_newGene_197;Cs_ont_2g006690;Cs_ont_5g018280;Cs_ont_1g006680;Cs_ont_9g009230
Biological Process: RNA processing (GO:0006396);	1/1104(0.0905797101449275%)	48/14889(0.322385653838404%)	0.280967	0.99545	Cs_ont_5g008250
Biological Process: RNA-directed DNA methylation (GO:0080188);	1/1104(0.0905797101449275%)	49/14889(0.329102021626704%)	0.275233	0.996163	Cs_ont_6g017720
Biological Process: seed germination (GO:0009845);	2/1104(0.181159420289855%)	79/14889(0.530593055275707%)	0.341428	1	Cs_ont_1g026500;Cs_ont_7g027540
Biological Process: leaf development (GO:0048366);	3/1104(0.271739130434783%)	105/14889(0.705218617771509%)	0.385326	1	Cs_ont_6g016290;Cs_ont_1g020280;Cs_ont_7g028860
Biological Process: positive regulation of transcription by RNA polymerase II (GO:0045944);	4/1104(0.36231884057971%)	127/14889(0.852978709114111%)	0.424769	1	Cs_ont_9g021400;Cs_ont_7g021000;Cs_ont_6g009620;Cs_ont_2g007510
Biological Process: RNA secondary structure unwinding (GO:0010501);	2/1104(0.181159420289855%)	83/14889(0.557458526428907%)	0.324974	1	Cs_ont_1g028710;Cs_ont_6g010090
Biological Process: mRNA splicing, via spliceosome (GO:0000398);	4/1104(0.36231884057971%)	132/14889(0.886560548055612%)	0.408679	1	QC_newGene_1559;Cs_ont_1g028710;QC_newGene_526;Cs_ont_1g027560
Biological Process: cellulose biosynthetic process (GO:0030244);	1/1104(0.0905797101449275%)	62/14889(0.416414802874605%)	0.217523	1	Cs_ont_5g007630
Biological Process: red, far-red light phototransduction (GO:0009585);	2/1104(0.181159420289855%)	92/14889(0.617905836523608%)	0.293183	1	Cs_ont_6g014880;Cs_ont_8g003320
Biological Process: vesicle-mediated transport (GO:0016192);	2/1104(0.181159420289855%)	93/14889(0.624622204311908%)	0.29003	1	Cs_ont_5g013980;Cs_ont_7g027280
Biological Process: MAPK cascade (GO:0000165);	2/1104(0.181159420289855%)	93/14889(0.624622204311908%)	0.29003	1	Cs_ont_3g032080;Cs_ont_7g021000
Biological Process: transcription, DNA-templated (GO:0006351);	111/1104(10.054347826087%)	1836/14889(12.331251259319%)	0.815355	1	Cs_ont_6g006880;Cs_ont_6g001330;Cs_ont_4g005320;Cs_ont_4g001570;Cs_ont_5g042740;Cs_ont_4g006120;Cs_ont_8g014310;Cs_ont_9g008010;Cs_ont_4g010130;Cs_ont_5g018840;Cs_ont_8g002930;Cs_ont_9g015160;Cs_ont_2g018110;Cs_ont_4g002310;Cs_ont_3g015170;Cs_ont_3g021270;Cs_ont_9g021400;Cs_ont_6g007400;Cs_ont_5g004120;Cs_ont_6g017720;Cs_ont_3g005380;Cs_ont_9g022180;Cs_ont_3g007680;Cs_ont_2g022570;Cs_ont_5g010840…
Biological Process: mRNA transport (GO:0051028);	1/1104(0.0905797101449275%)	67/14889(0.449996641816106%)	0.20129	1	Cs_ont_8g004110
Biological Process: rRNA processing (GO:0006364);	1/1104(0.0905797101449275%)	68/14889(0.456713009604406%)	0.19833	1	Cs_ont_5g016760
Biological Process: regulation of transcription, DNA-templated (GO:0006355);	60/1104(5.43478260869565%)	1152/14889(7.7372556921217%)	0.702417	1	Cs_ont_7g002470;Cs_ont_5g011250;Cs_ont_8g003370;Cs_ont_3g004410;Cs_ont_1g009170;Cs_ont_4g002870;QC_newGene_1525;Cs_ont_4g022690;Cs_ont_5g047480;QC_newGene_392;Cs_ont_3g024580;Cs_ont_8g027350;Cs_ont_4g025270;Cs_ont_6g010090;Cs_ont_5g007340;Cs_ont_5g040500;Cs_ont_3g019490;Cs_ont_8g025710;QC_newGene_831;Cs_ont_4g006440;Cs_ont_4g001520;Cs_ont_3g032860;Cs_ont_9g020950;Cs_ont_7g013650;Cs_ont_5g007120;C…
Biological Process: RNA splicing (GO:0008380);	3/1104(0.271739130434783%)	159/14889(1.06790247833971%)	0.254461	1	Cs_ont_5g045460;Cs_ont_3g015320;Cs_ont_6g010240
Biological Process: protein transport (GO:0015031);	9/1104(0.815217391304348%)	296/14889(1.98804486533683%)	0.41006	1	Cs_ont_4g012060;Cs_ont_5g050120;Cs_ont_9g005410;Cs_ont_2g008810;Cs_ont_2g003190;Cs_ont_5g013980;Cs_ont_7g027280;Cs_ont_1g009330;Cs_ont_2g035200
Biological Process: translation (GO:0006412);	9/1104(0.815217391304348%)	307/14889(2.06192491100813%)	0.395367	1	Cs_ont_1g027220;Cs_ont_1g029480;Cs_ont_9g005510;Cs_ont_Un005550;Cs_ont_8g001020;Cs_ont_Un000350;QC_newGene_1800;Cs_ont_Un005360;Cs_ont_Un005370
Biological Process: mRNA processing (GO:0006397);	5/1104(0.452898550724638%)	233/14889(1.56491369467392%)	0.289408	1	Cs_ont_5g045460;Cs_ont_3g015320;Cs_ont_9g008230;Cs_ont_6g002500;Cs_ont_6g010240
Biological Process: RNA modification (GO:0009451);	2/1104(0.181159420289855%)	454/14889(3.04923097588824%)	0.0594115	1	Cs_ont_5g047050;Cs_ont_6g019670
Cellular Component: MCM complex (GO:0042555);	7/1038(0.674373795761079%)	7/14174(0.0493862000846621%)	13.6551	2.43891e-06	Cs_ont_4g028380;Cs_ont_2g002390;Cs_ont_5g007120;Cs_ont_8g014130;Cs_ont_8g020650;Cs_ont_2g010590;Cs_ont_7g002750
Cellular Component: microtubule (GO:0005874);	38/1038(3.66088631984586%)	195/14174(1.37575843092987%)	2.661	2.43891e-06	Cs_ont_5g032690;Cs_ont_9g009010;Cs_ont_2g035730;Cs_ont_8g023680;Cs_ont_3g011980;Cs_ont_3g016170;Cs_ont_2g006530;Cs_ont_9g003690;Cs_ont_4g014390;Cs_ont_1g016770;Cs_ont_8g026810;Cs_ont_5g037440;Cs_ont_4g004940;Cs_ont_4g024690;Cs_ont_4g015630;Cs_ont_3g012220;Cs_ont_5g048750;Cs_ont_8g020590;Cs_ont_9g000550;Cs_ont_5g046770;Cs_ont_6g008670;Cs_ont_4g019980;Cs_ont_6g000380;Cs_ont_7g006850;Cs_ont_8g020170…
Cellular Component: extracellular region (GO:0005576);	109/1038(10.5009633911368%)	897/14174(6.32848878227741%)	1.65932	5.11281e-06	Cs_ont_5g007760;Cs_ont_4g028730;Cs_ont_5g026640;Cs_ont_3g007540;Cs_ont_8g002460;Cs_ont_2g008480;Cs_ont_7g019110;Cs_ont_5g009920;Cs_ont_8g025080;Cs_ont_3g013660;Cs_ont_4g022720;Cs_ont_8g006370;Cs_ont_8g029220;Cs_ont_5g012500;Cs_ont_9g004490;Cs_ont_9g024580;Cs_ont_3g001790;Cs_ont_1g023760;Cs_ont_6g007870;Cs_ont_7g005520;Cs_ont_2g008450;Cs_ont_2g021550;Cs_ont_8g006560;Cs_ont_2g034300;Cs_ont_5g039920…
Cellular Component: kinesin complex (GO:0005871);	16/1038(1.54142581888247%)	55/14174(0.38803442923663%)	3.97239	6.54099e-05	Cs_ont_8g020590;Cs_ont_6g018160;Cs_ont_8g009740;Cs_ont_5g037440;Cs_ont_3g012220;Cs_ont_9g019240;Cs_ont_9g009010;Cs_ont_7g006850;Cs_ont_3g016170;Cs_ont_3g011980;Cs_ont_8g020170;Cs_ont_2g035730;Cs_ont_8g023680;Cs_ont_5g032690;Cs_ont_9g000550;Cs_ont_4g019980
Cellular Component: cell wall (GO:0005618);	72/1038(6.9364161849711%)	618/14174(4.36009595033159%)	1.59089	0.00232606	Cs_ont_4g019550;Cs_ont_7g025340;Cs_ont_5g041760;Cs_ont_4g028730;Cs_ont_5g007760;Cs_ont_8g002930;Cs_ont_4g022720;Cs_ont_4g012710;Cs_ont_7g002250;Cs_ont_3g013660;Cs_ont_3g022830;Cs_ont_2g006620;Cs_ont_5g009920;Cs_ont_6g008700;Cs_ont_1g023760;Cs_ont_1g024370;Cs_ont_8g025850;Cs_ont_4g009340;Cs_ont_3g001790;Cs_ont_9g023830;Cs_ont_5g007860;Cs_ont_7g012410;Cs_ont_6g016210;Cs_ont_5g025490;Cs_ont_8g029220…
Cellular Component: THO complex (GO:0000347);	6/1038(0.578034682080925%)	13/14174(0.0917172287286581%)	6.30236	0.00610978	Cs_ont_8g014130;Cs_ont_5g007120;Cs_ont_2g010590;Cs_ont_8g020650;Cs_ont_4g028380;Cs_ont_2g002390
Cellular Component: mitochondrial envelope (GO:0005740);	7/1038(0.674373795761079%)	19/14174(0.134048257372654%)	5.03083	0.00800933	Cs_ont_8g020950;Cs_ont_8g021040;Cs_ont_8g020990;Cs_ont_8g020980;Cs_ont_8g021010;Cs_ont_8g021090;Cs_ont_1g027100
Cellular Component: phragmoplast (GO:0009524);	19/1038(1.83044315992293%)	108/14174(0.761958515591929%)	2.40229	0.00800933	Cs_ont_1g014800;Cs_ont_4g023140;Cs_ont_1g024370;Cs_ont_9g024410;Cs_ont_3g012240;Cs_ont_3g024130;Cs_ont_5g012500;Cs_ont_4g012060;Cs_ont_7g003120;Cs_ont_4g014390;Cs_ont_9g003690;Cs_ont_2g006530;Cs_ont_4g004940;Cs_ont_5g036230;Cs_ont_6g000380;Cs_ont_9g000550;Cs_ont_8g023680;Cs_ont_7g006850;Cs_ont_9g009010
Cellular Component: cytoplasm (GO:0005737);	179/1038(17.2447013487476%)	1965/14174(13.8634118809087%)	1.2439	0.020177	Cs_ont_2g018700;Cs_ont_4g009100;Cs_ont_7g022710;Cs_ont_1g018400;Cs_ont_7g019520;Cs_ont_4g015630;Cs_ont_2g033350;Cs_ont_9g006350;Cs_ont_5g007120;Cs_ont_2g004260;Cs_ont_4g028380;Cs_ont_4g007220;Cs_ont_1g027560;Cs_ont_6g001360;Cs_ont_6g020620;QC_newGene_101;QC_newGene_201;Cs_ont_3g016900;Cs_ont_9g026140;Cs_ont_3g002230;Cs_ont_6g014020;Cs_ont_1g027410;Cs_ont_3g000380;QC_newGene_137;Cs_ont_1g021740;QC…
Cellular Component: spindle (GO:0005819);	13/1038(1.252408477842%)	66/14174(0.465641315083957%)	2.68964	0.020177	Cs_ont_9g024410;Cs_ont_4g004940;Cs_ont_4g023140;Cs_ont_1g024370;Cs_ont_7g003120;Cs_ont_1g014800;Cs_ont_9g003690;Cs_ont_2g006530;Cs_ont_6g018160;Cs_ont_7g006850;Cs_ont_6g008670;Cs_ont_3g024130;Cs_ont_6g000380
Cellular Component: condensed nuclear chromosome kinetochore (GO:0000778);	3/1038(0.289017341040462%)	4/14174(0.028220685762664%)	10.2413	0.0296193	Cs_ont_3g000380;Cs_ont_7g001870;Cs_ont_2g022450
Cellular Component: ciliary plasm (GO:0097014);	4/1038(0.385356454720617%)	9/14174(0.0634965429659941%)	6.06894	0.0489978	Cs_ont_4g015630;Cs_ont_1g016770;Cs_ont_4g008270;Cs_ont_5g046770
Cellular Component: dynein complex (GO:0030286);	4/1038(0.385356454720617%)	9/14174(0.0634965429659941%)	6.06894	0.0489978	Cs_ont_4g015630;Cs_ont_4g008270;Cs_ont_1g016770;Cs_ont_5g046770
Cellular Component: axoneme (GO:0005930);	4/1038(0.385356454720617%)	10/14174(0.0705517144066601%)	5.46204	0.0659637	Cs_ont_1g016770;Cs_ont_4g015630;Cs_ont_4g008270;Cs_ont_5g046770
Cellular Component: chromosome (GO:0005694);	9/1038(0.867052023121387%)	48/14174(0.338648229151968%)	2.56033	0.10735	Cs_ont_7g026740;Cs_ont_7g022200;Cs_ont_6g001150;Cs_ont_2g014620;Cs_ont_7g022710;Cs_ont_3g014530;Cs_ont_3g027820;Cs_ont_5g045070;Cs_ont_7g001920
Cellular Component: organelle membrane (GO:0031090);	7/1038(0.674373795761079%)	36/14174(0.253986171863976%)	2.65516	0.194831	Cs_ont_1g009730;Cs_ont_1g009640;Cs_ont_5g036470;Cs_ont_1g010930;Cs_ont_8g002180;Cs_ont_1g019630;Cs_ont_1g019220
Cellular Component: epsilon DNA polymerase complex (GO:0008622);	2/1038(0.192678227360308%)	3/14174(0.021165514321998%)	9.1034	0.197888	Cs_ont_8g007390;QC_newGene_727
Cellular Component: cell periphery (GO:0071944);	7/1038(0.674373795761079%)	37/14174(0.261041343304642%)	2.5834	0.200471	Cs_ont_4g022710;Cs_ont_3g022830;Cs_ont_4g022740;Cs_ont_5g007860;Cs_ont_4g001540;Cs_ont_9g023830;Cs_ont_4g022720
Cellular Component: mitochondrial outer membrane (GO:0005741);	7/1038(0.674373795761079%)	38/14174(0.268096514745308%)	2.51541	0.218525	Cs_ont_8g020990;Cs_ont_8g021040;Cs_ont_8g021010;Cs_ont_1g027100;Cs_ont_8g021090;Cs_ont_8g020950;Cs_ont_8g020980
Cellular Component: nuclear cohesin complex (GO:0000798);	2/1038(0.192678227360308%)	4/14174(0.028220685762664%)	6.82755	0.320118	Cs_ont_7g001920;Cs_ont_7g029010
Cellular Component: mitotic checkpoint complex (GO:0033597);	2/1038(0.192678227360308%)	4/14174(0.028220685762664%)	6.82755	0.320118	Cs_ont_6g009920;Cs_ont_6g022520
Cellular Component: integral component of plasma membrane (GO:0005887);	22/1038(2.11946050096339%)	196/14174(1.38281360237054%)	1.53272	0.320118	Cs_ont_5g016180;Cs_ont_9g027450;Cs_ont_1g014810;Cs_ont_8g028150;Cs_ont_7g012880;Cs_ont_3g008000;Cs_ont_9g006300;Cs_ont_4g000910;Cs_ont_7g004240;Cs_ont_5g020510;Cs_ont_7g027420;Cs_ont_9g027400;Cs_ont_5g011910;Cs_ont_3g000630;Cs_ont_4g000920;Cs_ont_2g012870;Cs_ont_1g011580;QC_newGene_948;Cs_ont_5g050120;QC_newGene_944;Cs_ont_2g029320;Cs_ont_1g016050
Cellular Component: external side of plasma membrane (GO:0009897);	3/1038(0.289017341040462%)	10/14174(0.0705517144066601%)	4.09653	0.320118	Cs_ont_1g021480;Cs_ont_5g012760;Cs_ont_8g015870
Cellular Component: motile cilium (GO:0031514);	5/1038(0.481695568400771%)	25/14174(0.17637928601665%)	2.73102	0.320118	Cs_ont_1g016770;Cs_ont_5g046770;Cs_ont_6g015500;Cs_ont_4g008270;Cs_ont_4g015630
Cellular Component: membrane (GO:0016020);	71/1038(6.84007707129094%)	789/14174(5.56653026668548%)	1.22879	0.349754	Cs_ont_9g005510;Cs_ont_5g014000;Cs_ont_2g027560;Cs_ont_7g008330;Cs_ont_7g003010;Cs_ont_5g044630;Cs_ont_3g007480;Cs_ont_5g011910;Cs_ont_5g005250;Cs_ont_3g002890;Cs_ont_7g017050;Cs_ont_5g050120;Cs_ont_1g029430;QC_newGene_10;Cs_ont_2g004260;Cs_ont_4g022960;Cs_ont_1g028530;Cs_ont_7g014240;Cs_ont_7g000970;Cs_ont_2g001140;Cs_ont_7g026650;Cs_ont_2g012550;Cs_ont_8g020190;Cs_ont_8g001480;Cs_ont_1g021740;C…
Cellular Component: spindle microtubule (GO:0005876);	3/1038(0.289017341040462%)	11/14174(0.0776068858473261%)	3.72412	0.350678	Cs_ont_3g000380;Cs_ont_7g001870;Cs_ont_4g004940
Cellular Component: plant-type cell wall (GO:0009505);	26/1038(2.50481695568401%)	249/14174(1.75673768872584%)	1.42583	0.350678	Cs_ont_1g001580;Cs_ont_9g024100;Cs_ont_7g002250;Cs_ont_4g019170;Cs_ont_4g012710;Cs_ont_6g026400;Cs_ont_5g041760;Cs_ont_3g001800;Cs_ont_6g013900;Cs_ont_4g016470;Cs_ont_3g019850;QC_newGene_1097;Cs_ont_2g008480;Cs_ont_8g002460;Cs_ont_2g008510;Cs_ont_5g009240;Cs_ont_8g016350;Cs_ont_3g024800;Cs_ont_7g018780;Cs_ont_6g017260;Cs_ont_2g008280;Cs_ont_7g019420;Cs_ont_1g016650;Cs_ont_5g004580;Cs_ont_5g025490…
Cellular Component: mitochondrial membrane (GO:0031966);	7/1038(0.674373795761079%)	45/14174(0.31748271482997%)	2.12413	0.350678	Cs_ont_1g027580;Cs_ont_9g016940;Cs_ont_9g016930;Cs_ont_5g039490;Cs_ont_3g000500;Cs_ont_9g025010;Cs_ont_5g023320
Cellular Component: endoplasmic reticulum membrane (GO:0005789);	44/1038(4.23892100192678%)	463/14174(3.26654437702836%)	1.29768	0.350678	Cs_ont_1g009640;Cs_ont_5g043500;QC_newGene_1076;Cs_ont_3g000500;Cs_ont_1g006680;Cs_ont_4g013510;Cs_ont_2g033620;Cs_ont_7g003070;Cs_ont_2g022780;Cs_ont_6g004690;Cs_ont_3g027320;QC_newGene_837;Cs_ont_5g005610;Cs_ont_5g036470;Cs_ont_7g018670;Cs_ont_5g025810;QC_newGene_153;Cs_ont_5g008470;Cs_ont_3g008000;Cs_ont_1g019220;Cs_ont_1g027410;QC_newGene_843;Cs_ont_8g000570;Cs_ont_5g006070;Cs_ont_5g005640;Cs…
Cellular Component: kinetochore microtubule (GO:0005828);	2/1038(0.192678227360308%)	5/14174(0.03527585720333%)	5.46204	0.350678	Cs_ont_7g001870;Cs_ont_3g000380
Cellular Component: condensed chromosome (GO:0000793);	2/1038(0.192678227360308%)	6/14174(0.0423310286439961%)	4.5517	0.467987	Cs_ont_2g018750;Cs_ont_6g003740
Cellular Component: preprophase band (GO:0009574);	4/1038(0.385356454720617%)	22/14174(0.155213771694652%)	2.48275	0.499953	Cs_ont_1g014800;Cs_ont_7g003120;Cs_ont_4g023140;Cs_ont_9g003690
Cellular Component: organelle (GO:0043226);	1/1038(0.0963391136801541%)	1/14174(0.00705517144066601%)	13.6551	0.499953	Cs_ont_3g012650
Cellular Component: GINS complex (GO:0000811);	1/1038(0.0963391136801541%)	1/14174(0.00705517144066601%)	13.6551	0.499953	Cs_ont_7g000050
Cellular Component: perinuclear endoplasmic reticulum membrane (GO:1990578);	1/1038(0.0963391136801541%)	1/14174(0.00705517144066601%)	13.6551	0.499953	QC_newGene_119
Cellular Component: cis-Golgi network membrane (GO:0033106);	1/1038(0.0963391136801541%)	1/14174(0.00705517144066601%)	13.6551	0.499953	Cs_ont_8g001810
Cellular Component: condensin complex (GO:0000796);	1/1038(0.0963391136801541%)	1/14174(0.00705517144066601%)	13.6551	0.499953	Cs_ont_9g023530
Cellular Component: nuclear pre-replicative complex (GO:0005656);	1/1038(0.0963391136801541%)	1/14174(0.00705517144066601%)	13.6551	0.499953	Cs_ont_7g017410
Cellular Component: intracellular vesicle (GO:0097708);	1/1038(0.0963391136801541%)	1/14174(0.00705517144066601%)	13.6551	0.499953	Cs_ont_7g019470
Cellular Component: DNA replication preinitiation complex (GO:0031261);	1/1038(0.0963391136801541%)	1/14174(0.00705517144066601%)	13.6551	0.499953	Cs_ont_7g017410
Cellular Component: primary cell wall (GO:0009530);	4/1038(0.385356454720617%)	23/14174(0.162268943135318%)	2.3748	0.499953	Cs_ont_7g027370;Cs_ont_6g010590;Cs_ont_3g007540;Cs_ont_3g007550
Cellular Component: apoplast (GO:0048046);	36/1038(3.46820809248555%)	398/14174(2.80795823338507%)	1.23514	0.574483	Cs_ont_8g002200;Cs_ont_4g026460;Cs_ont_7g019420;Cs_ont_9g024500;Cs_ont_3g024800;Cs_ont_7g013850;Cs_ont_5g048830;Cs_ont_9g001770;Cs_ont_7g024600;Cs_ont_1g024890;Cs_ont_1g020150;Cs_ont_9g014910;Cs_ont_8g020190;Cs_ont_2g015000;Cs_ont_5g012760;Cs_ont_1g020030;Cs_ont_9g024100;Cs_ont_2g009550;Cs_ont_4g026380;Cs_ont_1g008680;Cs_ont_1g029510;Cs_ont_6g006640;Cs_ont_4g007700;Cs_ont_2g020070;Cs_ont_5g016850…
Cellular Component: lipid droplet (GO:0005811);	2/1038(0.192678227360308%)	8/14174(0.0564413715253281%)	3.41378	0.574483	Cs_ont_9g016350;Cs_ont_9g012570
Cellular Component: plasmodesma (GO:0009506);	63/1038(6.06936416184971%)	739/14174(5.21377169465218%)	1.1641	0.574483	Cs_ont_9g020870;Cs_ont_5g025490;Cs_ont_3g028100;Cs_ont_4g020240;Cs_ont_3g028050;Cs_ont_1g027560;QC_newGene_1897;Cs_ont_7g017050;Cs_ont_5g003980;Cs_ont_1g016050;Cs_ont_8g022970;Cs_ont_1g029430;Cs_ont_1g001580;Cs_ont_7g002250;Cs_ont_5g011910;Cs_ont_1g024890;Cs_ont_9g014910;Cs_ont_3g026720;Cs_ont_2g001140;Cs_ont_7g021670;Cs_ont_3g029550;Cs_ont_4g025610;Cs_ont_7g019420;Cs_ont_6g005310;Cs_ont_4g028090…
Cellular Component: plant-type vacuole (GO:0000325);	6/1038(0.578034682080925%)	46/14174(0.324537886270636%)	1.7811	0.574483	Cs_ont_4g019170;Cs_ont_4g020240;Cs_ont_5g000170;Cs_ont_4g020230;Cs_ont_3g002890;Cs_ont_8g029340
Cellular Component: cell (GO:0005623);	5/1038(0.481695568400771%)	37/14174(0.261041343304642%)	1.84528	0.625296	Cs_ont_2g026640;Cs_ont_9g021110;Cs_ont_6g001170;Cs_ont_8g009870;Cs_ont_8g009910
Cellular Component: origin recognition complex (GO:0000808);	2/1038(0.192678227360308%)	9/14174(0.0634965429659941%)	3.03447	0.640877	Cs_ont_2g032300;Cs_ont_7g017410
Cellular Component: minus-end kinesin complex (GO:0005872);	1/1038(0.0963391136801541%)	2/14174(0.014110342881332%)	6.82755	0.646741	Cs_ont_2g006530
Cellular Component: signal recognition particle, chloroplast targeting (GO:0080085);	1/1038(0.0963391136801541%)	2/14174(0.014110342881332%)	6.82755	0.646741	Cs_ont_8g028590
Cellular Component: BLOC-1 complex (GO:0031083);	1/1038(0.0963391136801541%)	2/14174(0.014110342881332%)	6.82755	0.646741	Cs_ont_2g028140
Cellular Component: telomerase catalytic core complex (GO:0000333);	1/1038(0.0963391136801541%)	2/14174(0.014110342881332%)	6.82755	0.646741	Cs_ont_7g018190
Cellular Component: Golgi transport complex (GO:0017119);	1/1038(0.0963391136801541%)	2/14174(0.014110342881332%)	6.82755	0.646741	Cs_ont_3g012650
Cellular Component: etioplast stroma (GO:0009578);	1/1038(0.0963391136801541%)	2/14174(0.014110342881332%)	6.82755	0.646741	Cs_ont_7g009270
Cellular Component: extrinsic component of vacuolar membrane (GO:0000306);	1/1038(0.0963391136801541%)	2/14174(0.014110342881332%)	6.82755	0.646741	Cs_ont_1g028310
Cellular Component: replication fork protection complex (GO:0031298);	1/1038(0.0963391136801541%)	2/14174(0.014110342881332%)	6.82755	0.646741	Cs_ont_7g000050
Cellular Component: interchromatin granule (GO:0035061);	1/1038(0.0963391136801541%)	2/14174(0.014110342881332%)	6.82755	0.646741	Cs_ont_3g015320
Cellular Component: intrinsic component of membrane (GO:0031224);	1/1038(0.0963391136801541%)	2/14174(0.014110342881332%)	6.82755	0.646741	Cs_ont_3g015380
Cellular Component: intrinsic component of mitochondrial inner membrane (GO:0031304);	1/1038(0.0963391136801541%)	2/14174(0.014110342881332%)	6.82755	0.646741	Cs_ont_2g005780
Cellular Component: nuclear condensin complex (GO:0000799);	1/1038(0.0963391136801541%)	2/14174(0.014110342881332%)	6.82755	0.646741	Cs_ont_2g018750
Cellular Component: cell cortex (GO:0005938);	3/1038(0.289017341040462%)	19/14174(0.134048257372654%)	2.15607	0.646741	Cs_ont_3g024130;Cs_ont_4g001540;Cs_ont_5g038110
Cellular Component: cortical endoplasmic reticulum (GO:0032541);	2/1038(0.192678227360308%)	10/14174(0.0705517144066601%)	2.73102	0.646741	Cs_ont_1g021740;QC_newGene_119
Cellular Component: intracellular (GO:0005622);	14/1038(1.34874759152216%)	145/14174(1.02299985889657%)	1.31842	0.646741	Cs_ont_3g001740;Cs_ont_4g008410;Cs_ont_1g029520;Cs_ont_2g003620;Cs_ont_3g000800;Cs_ont_4g011590;Cs_ont_1g026500;Cs_ont_4g026800;Cs_ont_9g014910;Cs_ont_1g024890;Cs_ont_3g030260;Cs_ont_6g002970;Cs_ont_7g025890;Cs_ont_4g001590
Cellular Component: microtubule organizing center (GO:0005815);	2/1038(0.192678227360308%)	11/14174(0.0776068858473261%)	2.48275	0.664322	Cs_ont_7g001870;Cs_ont_3g000380
Cellular Component: plastid large ribosomal subunit (GO:0000311);	1/1038(0.0963391136801541%)	3/14174(0.021165514321998%)	4.5517	0.701302	Cs_ont_8g001020
Cellular Component: peroxisomal matrix (GO:0005782);	1/1038(0.0963391136801541%)	3/14174(0.021165514321998%)	4.5517	0.701302	Cs_ont_6g005320
Cellular Component: spindle midzone (GO:0051233);	1/1038(0.0963391136801541%)	3/14174(0.021165514321998%)	4.5517	0.701302	Cs_ont_4g004940
Cellular Component: chiasma (GO:0005712);	1/1038(0.0963391136801541%)	3/14174(0.021165514321998%)	4.5517	0.701302	Cs_ont_2g014620
Cellular Component: actin filament bundle (GO:0032432);	1/1038(0.0963391136801541%)	3/14174(0.021165514321998%)	4.5517	0.701302	Cs_ont_2g015040
Cellular Component: nuclear origin of replication recognition complex (GO:0005664);	1/1038(0.0963391136801541%)	3/14174(0.021165514321998%)	4.5517	0.701302	Cs_ont_7g017410
Cellular Component: chloroplast ribosome (GO:0043253);	1/1038(0.0963391136801541%)	3/14174(0.021165514321998%)	4.5517	0.701302	QC_newGene_1800
Cellular Component: BRCA1-A complex (GO:0070531);	1/1038(0.0963391136801541%)	3/14174(0.021165514321998%)	4.5517	0.701302	Cs_ont_2g007510
Cellular Component: chromosome passenger complex (GO:0032133);	1/1038(0.0963391136801541%)	3/14174(0.021165514321998%)	4.5517	0.701302	Cs_ont_4g004940
Cellular Component: condensed nuclear chromosome, centromeric region (GO:0000780);	1/1038(0.0963391136801541%)	3/14174(0.021165514321998%)	4.5517	0.701302	Cs_ont_4g004940
Cellular Component: BRCA1-BARD1 complex (GO:0031436);	1/1038(0.0963391136801541%)	3/14174(0.021165514321998%)	4.5517	0.701302	Cs_ont_2g007510
Cellular Component: extracellular space (GO:0005615);	10/1038(0.963391136801541%)	101/14174(0.712572315507267%)	1.35199	0.701302	Cs_ont_8g015500;Cs_ont_4g021990;Cs_ont_2g028760;Cs_ont_8g029340;Cs_ont_9g024100;Cs_ont_6g016210;Cs_ont_2g001690;Cs_ont_2g034960;Cs_ont_7g026520;Cs_ont_2g009550
Cellular Component: extrinsic component of plasma membrane (GO:0019897);	2/1038(0.192678227360308%)	12/14174(0.0846620572879921%)	2.27585	0.701302	QC_newGene_2042;Cs_ont_5g038110
Cellular Component: endoplasmic reticulum lumen (GO:0005788);	7/1038(0.674373795761079%)	68/14174(0.479751657965289%)	1.40567	0.701302	Cs_ont_3g015170;Cs_ont_8g022860;Cs_ont_5g009600;Cs_ont_2g012680;Cs_ont_3g009160;Cs_ont_5g025020;Cs_ont_6g014440
Cellular Component: chromatin (GO:0000785);	5/1038(0.481695568400771%)	46/14174(0.324537886270636%)	1.48425	0.701302	Cs_ont_4g027470;Cs_ont_7g022200;Cs_ont_7g000550;Cs_ont_6g016730;Cs_ont_3g000910
Cellular Component: condensed nuclear chromosome (GO:0000794);	2/1038(0.192678227360308%)	13/14174(0.0917172287286581%)	2.10079	0.701302	Cs_ont_7g022200;Cs_ont_4g022690
Cellular Component: PcG protein complex (GO:0031519);	1/1038(0.0963391136801541%)	4/14174(0.028220685762664%)	3.41378	0.721379	Cs_ont_3g012060
Cellular Component: glycerol-3-phosphate dehydrogenase complex (GO:0009331);	1/1038(0.0963391136801541%)	4/14174(0.028220685762664%)	3.41378	0.721379	Cs_ont_2g027780
Cellular Component: proton-transporting V-type ATPase, V1 domain (GO:0033180);	1/1038(0.0963391136801541%)	4/14174(0.028220685762664%)	3.41378	0.721379	Cs_ont_5g011190
Cellular Component: vacuolar proton-transporting V-type ATPase, V0 domain (GO:0000220);	1/1038(0.0963391136801541%)	4/14174(0.028220685762664%)	3.41378	0.721379	Cs_ont_3g002890
Cellular Component: etioplast membrane (GO:0034426);	1/1038(0.0963391136801541%)	4/14174(0.028220685762664%)	3.41378	0.721379	Cs_ont_8g002660
Cellular Component: plastid membrane (GO:0042170);	1/1038(0.0963391136801541%)	4/14174(0.028220685762664%)	3.41378	0.721379	Cs_ont_3g000500
Cellular Component: nuclear chromosome, telomeric region (GO:0000784);	2/1038(0.192678227360308%)	14/14174(0.0987724001693241%)	1.95073	0.721379	Cs_ont_4g022990;Cs_ont_7g017410
Cellular Component: thylakoid membrane (GO:0042651);	2/1038(0.192678227360308%)	14/14174(0.0987724001693241%)	1.95073	0.721379	Cs_ont_3g009260;Cs_ont_4g019030
Cellular Component: chloroplast membrane (GO:0031969);	13/1038(1.252408477842%)	147/14174(1.0371102017779%)	1.20759	0.721379	Cs_ont_8g026750;Cs_ont_1g027230;Cs_ont_6g014680;Cs_ont_4g028090;Cs_ont_5g008470;Cs_ont_2g028740;Cs_ont_7g021480;Cs_ont_6g014000;Cs_ont_6g016290;Cs_ont_2g034830;Cs_ont_5g015340;Cs_ont_4g018330;Cs_ont_2g006950
Cellular Component: lysosome (GO:0005764);	4/1038(0.385356454720617%)	38/14174(0.268096514745308%)	1.43738	0.746941	Cs_ont_8g029340;Cs_ont_2g028760;Cs_ont_2g034960;Cs_ont_4g021990
Cellular Component: Rab-protein geranylgeranyltransferase complex (GO:0005968);	1/1038(0.0963391136801541%)	5/14174(0.03527585720333%)	2.73102	0.773317	Cs_ont_1g029330
Cellular Component: plastid thylakoid membrane (GO:0055035);	1/1038(0.0963391136801541%)	5/14174(0.03527585720333%)	2.73102	0.773317	Cs_ont_1g027580
Cellular Component: proton-transporting V-type ATPase, V0 domain (GO:0033179);	1/1038(0.0963391136801541%)	5/14174(0.03527585720333%)	2.73102	0.773317	Cs_ont_1g027650
Cellular Component: NuA4 histone acetyltransferase complex (GO:0035267);	1/1038(0.0963391136801541%)	5/14174(0.03527585720333%)	2.73102	0.773317	Cs_ont_1g027820
Cellular Component: nucleosome (GO:0000786);	5/1038(0.481695568400771%)	51/14174(0.359813743473966%)	1.33874	0.773317	Cs_ont_1g027710;Cs_ont_8g006310;Cs_ont_8g001530;Cs_ont_8g003170;Cs_ont_1g021750
Cellular Component: vacuole (GO:0005773);	34/1038(3.27552986512524%)	430/14174(3.03372371948638%)	1.07971	0.798623	Cs_ont_2g006620;Cs_ont_5g011910;Cs_ont_2g034290;Cs_ont_4g020230;Cs_ont_5g037720;Cs_ont_1g029150;Cs_ont_1g006680;Cs_ont_4g004130;Cs_ont_5g024960;Cs_ont_3g002890;Cs_ont_7g017050;Cs_ont_1g004790;Cs_ont_8g015500;Cs_ont_1g029180;Cs_ont_6g014920;Cs_ont_7g005520;Cs_ont_9g018520;Cs_ont_9g016540;Cs_ont_4g020240;Cs_ont_9g001090;Cs_ont_9g015270;Cs_ont_4g000990;Cs_ont_8g028720;Cs_ont_8g009610;Cs_ont_4g028090…
Cellular Component: nuclear heterochromatin (GO:0005720);	2/1038(0.192678227360308%)	17/14174(0.119937914491322%)	1.60648	0.81779	Cs_ont_4g001520;Cs_ont_4g012770
Cellular Component: cell plate (GO:0009504);	3/1038(0.289017341040462%)	29/14174(0.204599971779314%)	1.4126	0.81779	Cs_ont_4g014390;Cs_ont_4g004940;Cs_ont_5g043500
Cellular Component: Golgi stack (GO:0005795);	1/1038(0.0963391136801541%)	6/14174(0.0423310286439961%)	2.27585	0.82262	Cs_ont_5g008470
Cellular Component: cohesin complex (GO:0008278);	1/1038(0.0963391136801541%)	6/14174(0.0423310286439961%)	2.27585	0.82262	Cs_ont_7g001920
Cellular Component: vacuolar proton-transporting V-type ATPase complex (GO:0016471);	1/1038(0.0963391136801541%)	6/14174(0.0423310286439961%)	2.27585	0.82262	Cs_ont_3g002890
Cellular Component: vacuolar lumen (GO:0005775);	1/1038(0.0963391136801541%)	6/14174(0.0423310286439961%)	2.27585	0.82262	Cs_ont_5g041770
Cellular Component: nuclear chromosome (GO:0000228);	1/1038(0.0963391136801541%)	6/14174(0.0423310286439961%)	2.27585	0.82262	Cs_ont_5g048600
Cellular Component: U2AF (GO:0089701);	2/1038(0.192678227360308%)	18/14174(0.126993085931988%)	1.51723	0.82262	QC_newGene_1559;QC_newGene_526
Cellular Component: integral component of endoplasmic reticulum membrane (GO:0030176);	4/1038(0.385356454720617%)	44/14174(0.310427543389304%)	1.24137	0.855238	QC_newGene_948;Cs_ont_5g020510;Cs_ont_6g001160;QC_newGene_944
Cellular Component: anchored component of membrane (GO:0031225);	14/1038(1.34874759152216%)	175/14174(1.23465500211655%)	1.09241	0.855238	Cs_ont_5g002150;QC_newGene_703;Cs_ont_4g001470;Cs_ont_2g018370;Cs_ont_1g021870;Cs_ont_6g021660;Cs_ont_1g023760;Cs_ont_4g001190;Cs_ont_7g007150;Cs_ont_7g015720;Cs_ont_4g001200;Cs_ont_4g019550;Cs_ont_5g041760;Cs_ont_5g036880
Cellular Component: senescence-associated vacuole (GO:0010282);	2/1038(0.192678227360308%)	19/14174(0.134048257372654%)	1.43738	0.855238	Cs_ont_2g034960;Cs_ont_2g028760
Cellular Component: chromocenter (GO:0010369);	1/1038(0.0963391136801541%)	7/14174(0.0493862000846621%)	1.95073	0.855238	Cs_ont_4g012770
Cellular Component: ESCRT III complex (GO:0000815);	1/1038(0.0963391136801541%)	7/14174(0.0493862000846621%)	1.95073	0.855238	Cs_ont_2g008810
Cellular Component: cytoplasmic side of plasma membrane (GO:0009898);	1/1038(0.0963391136801541%)	7/14174(0.0493862000846621%)	1.95073	0.855238	Cs_ont_4g028090
Cellular Component: signal recognition particle, endoplasmic reticulum targeting (GO:0005786);	1/1038(0.0963391136801541%)	7/14174(0.0493862000846621%)	1.95073	0.855238	Cs_ont_8g028590
Cellular Component: Smc5-Smc6 complex (GO:0030915);	1/1038(0.0963391136801541%)	7/14174(0.0493862000846621%)	1.95073	0.855238	Cs_ont_2g033980
Cellular Component: CCAAT-binding factor complex (GO:0016602);	1/1038(0.0963391136801541%)	7/14174(0.0493862000846621%)	1.95073	0.855238	Cs_ont_9g020950
Cellular Component: chloroplast stromal thylakoid (GO:0009533);	1/1038(0.0963391136801541%)	7/14174(0.0493862000846621%)	1.95073	0.855238	Cs_ont_5g044540
Cellular Component: ER to Golgi transport vesicle membrane (GO:0012507);	1/1038(0.0963391136801541%)	7/14174(0.0493862000846621%)	1.95073	0.855238	Cs_ont_5g043500
Cellular Component: synaptonemal complex (GO:0000795);	2/1038(0.192678227360308%)	20/14174(0.14110342881332%)	1.36551	0.855238	Cs_ont_4g002260;Cs_ont_8g025950
Cellular Component: extracellular matrix (GO:0031012);	2/1038(0.192678227360308%)	20/14174(0.14110342881332%)	1.36551	0.855238	Cs_ont_3g005280;Cs_ont_1g023310
Cellular Component: actin filament (GO:0005884);	1/1038(0.0963391136801541%)	8/14174(0.0564413715253281%)	1.70689	0.857203	Cs_ont_2g015040
Cellular Component: Golgi-associated vesicle (GO:0005798);	1/1038(0.0963391136801541%)	8/14174(0.0564413715253281%)	1.70689	0.857203	Cs_ont_8g029510
Cellular Component: COPII vesicle coat (GO:0030127);	1/1038(0.0963391136801541%)	8/14174(0.0564413715253281%)	1.70689	0.857203	Cs_ont_3g027320
Cellular Component: RISC complex (GO:0016442);	1/1038(0.0963391136801541%)	8/14174(0.0564413715253281%)	1.70689	0.857203	Cs_ont_2g018700
Cellular Component: central vacuole (GO:0042807);	1/1038(0.0963391136801541%)	8/14174(0.0564413715253281%)	1.70689	0.857203	Cs_ont_7g004240
Cellular Component: condensed chromosome kinetochore (GO:0000777);	1/1038(0.0963391136801541%)	8/14174(0.0564413715253281%)	1.70689	0.857203	Cs_ont_2g006530
Cellular Component: COPI vesicle coat (GO:0030126);	1/1038(0.0963391136801541%)	8/14174(0.0564413715253281%)	1.70689	0.857203	Cs_ont_1g016000
Cellular Component: photosystem II (GO:0009523);	3/1038(0.289017341040462%)	35/14174(0.24693100042331%)	1.17044	0.857203	Cs_ont_9g006410;Cs_ont_9g006400;Cs_ont_5g044540
Cellular Component: plasmodesmatal endoplasmic reticulum (GO:0009511);	1/1038(0.0963391136801541%)	9/14174(0.0634965429659941%)	1.51723	0.872513	Cs_ont_2g033620
Cellular Component: preribosome, large subunit precursor (GO:0030687);	1/1038(0.0963391136801541%)	9/14174(0.0634965429659941%)	1.51723	0.872513	Cs_ont_1g029590
Cellular Component: CCR4-NOT complex (GO:0030014);	1/1038(0.0963391136801541%)	9/14174(0.0634965429659941%)	1.51723	0.872513	Cs_ont_8g008850
Cellular Component: filiform apparatus (GO:0043680);	1/1038(0.0963391136801541%)	9/14174(0.0634965429659941%)	1.51723	0.872513	Cs_ont_6g002970
Cellular Component: spindle pole (GO:0000922);	1/1038(0.0963391136801541%)	9/14174(0.0634965429659941%)	1.51723	0.872513	Cs_ont_4g004940
Cellular Component: peroxisomal membrane (GO:0005778);	3/1038(0.289017341040462%)	36/14174(0.253986171863976%)	1.13793	0.872513	Cs_ont_9g009140;Cs_ont_9g023600;Cs_ont_8g025980
Cellular Component: photosystem I (GO:0009522);	2/1038(0.192678227360308%)	23/14174(0.162268943135318%)	1.1874	0.872513	Cs_ont_9g006410;Cs_ont_9g006400
Cellular Component: extracellular matrix (GO:0005578);	3/1038(0.289017341040462%)	37/14174(0.261041343304642%)	1.10717	0.872513	Cs_ont_9g001770;Cs_ont_3g005280;Cs_ont_6g005560
Cellular Component: monolayer-surrounded lipid storage body (GO:0012511);	1/1038(0.0963391136801541%)	10/14174(0.0705517144066601%)	1.36551	0.881154	Cs_ont_2g029690
Cellular Component: cyclin-dependent protein kinase holoenzyme complex (GO:0000307);	1/1038(0.0963391136801541%)	10/14174(0.0705517144066601%)	1.36551	0.881154	Cs_ont_3g000450
Cellular Component: endoplasmic reticulum-Golgi intermediate compartment membrane (GO:0033116);	1/1038(0.0963391136801541%)	10/14174(0.0705517144066601%)	1.36551	0.881154	Cs_ont_3g027320
Cellular Component: cytoskeleton (GO:0005856);	6/1038(0.578034682080925%)	81/14174(0.571468886693947%)	1.01149	0.888905	Cs_ont_3g012240;Cs_ont_5g049810;Cs_ont_6g005880;QC_newGene_2181;Cs_ont_4g012060;Cs_ont_5g012500
Cellular Component: amyloplast (GO:0009501);	2/1038(0.192678227360308%)	25/14174(0.17637928601665%)	1.09241	0.892447	Cs_ont_8g021290;Cs_ont_7g007500
Cellular Component: chloroplast outer membrane (GO:0009707);	4/1038(0.385356454720617%)	54/14174(0.380979257795964%)	1.01149	0.900952	Cs_ont_8g002660;Cs_ont_7g019980;Cs_ont_2g018770;Cs_ont_2g003920
Cellular Component: myosin complex (GO:0016459);	1/1038(0.0963391136801541%)	11/14174(0.0776068858473261%)	1.24137	0.900952	Cs_ont_2g007120
Cellular Component: DNA-directed RNA polymerase I complex (GO:0005736);	1/1038(0.0963391136801541%)	11/14174(0.0776068858473261%)	1.24137	0.900952	Cs_ont_4g001520
Cellular Component: chromosome, telomeric region (GO:0000781);	1/1038(0.0963391136801541%)	11/14174(0.0776068858473261%)	1.24137	0.900952	Cs_ont_7g018190
Cellular Component: chromatin silencing complex (GO:0005677);	1/1038(0.0963391136801541%)	11/14174(0.0776068858473261%)	1.24137	0.900952	Cs_ont_3g012060
Cellular Component: chaperonin-containing T-complex (GO:0005832);	1/1038(0.0963391136801541%)	11/14174(0.0776068858473261%)	1.24137	0.900952	Cs_ont_5g001190
Cellular Component: nuclear chromatin (GO:0000790);	1/1038(0.0963391136801541%)	12/14174(0.0846620572879921%)	1.13793	0.914653	Cs_ont_7g002750
Cellular Component: integral component of peroxisomal membrane (GO:0005779);	1/1038(0.0963391136801541%)	12/14174(0.0846620572879921%)	1.13793	0.914653	Cs_ont_9g023600
Cellular Component: nuclear body (GO:0016604);	1/1038(0.0963391136801541%)	12/14174(0.0846620572879921%)	1.13793	0.914653	Cs_ont_7g027360
Cellular Component: endoplasmic reticulum (GO:0005783);	39/1038(3.75722543352601%)	552/14174(3.89445463524764%)	0.964763	0.925253	Cs_ont_4g028090;Cs_ont_7g003040;Cs_ont_1g027120;Cs_ont_8g000480;Cs_ont_5g025800;Cs_ont_7g022220;Cs_ont_7g022040;Cs_ont_4g018330;Cs_ont_2g015000;Cs_ont_1g021740;Cs_ont_3g000370;Cs_ont_9g015270;Cs_ont_8g007560;Cs_ont_1g021730;Cs_ont_6g005650;Cs_ont_2g027570;Cs_ont_1g019630;Cs_ont_4g022960;Cs_ont_1g006680;Cs_ont_5g037720;Cs_ont_2g033620;QC_newGene_1849;Cs_ont_5g009240;Cs_ont_8g022970;Cs_ont_4g007220…
Cellular Component: NAD(P)H dehydrogenase complex (plastoquinone) (GO:0010598);	1/1038(0.0963391136801541%)	13/14174(0.0917172287286581%)	1.05039	0.933657	Cs_ont_3g006570
Cellular Component: DNA replication factor C complex (GO:0005663);	1/1038(0.0963391136801541%)	13/14174(0.0917172287286581%)	1.05039	0.933657	Cs_ont_9g012760
Cellular Component: protein phosphatase type 2A complex (GO:0000159);	1/1038(0.0963391136801541%)	13/14174(0.0917172287286581%)	1.05039	0.933657	Cs_ont_8g028160
Cellular Component: chloroplast thylakoid (GO:0009534);	9/1038(0.867052023121387%)	132/14174(0.931282630167913%)	0.93103	0.933657	Cs_ont_2g033680;Cs_ont_1g027580;Cs_ont_2g033670;Cs_ont_5g037390;Cs_ont_1g008680;Cs_ont_1g019170;Cs_ont_2g001390;Cs_ont_2g033700;Cs_ont_9g009020
Cellular Component: late endosome (GO:0005770);	2/1038(0.192678227360308%)	29/14174(0.204599971779314%)	0.941731	0.933657	Cs_ont_3g012650;Cs_ont_4g001500
Cellular Component: cytoplasmic vesicle (GO:0031410);	3/1038(0.289017341040462%)	45/14174(0.31748271482997%)	0.91034	0.934621	Cs_ont_7g023360;Cs_ont_4g020830;Cs_ont_5g024960
Cellular Component: anchored component of plasma membrane (GO:0046658);	10/1038(0.963391136801541%)	148/14174(1.04416537321857%)	0.922642	0.934621	Cs_ont_7g007150;Cs_ont_5g041760;Cs_ont_9g018340;Cs_ont_1g023760;Cs_ont_4g019550;Cs_ont_9g018450;Cs_ont_2g018370;Cs_ont_6g009310;Cs_ont_4g001470;Cs_ont_5g002150
Cellular Component: DNA-directed RNA polymerase IV complex (GO:0000418);	1/1038(0.0963391136801541%)	14/14174(0.0987724001693241%)	0.975365	0.934621	Cs_ont_4g001520
Cellular Component: microtubule associated complex (GO:0005875);	2/1038(0.192678227360308%)	30/14174(0.21165514321998%)	0.91034	0.934621	Cs_ont_4g002260;Cs_ont_8g025950
Cellular Component: DNA-directed RNA polymerase V complex (GO:0000419);	2/1038(0.192678227360308%)	31/14174(0.218710314660646%)	0.880975	0.944226	Cs_ont_9g007010;Cs_ont_4g001520
Cellular Component: pore complex (GO:0046930);	1/1038(0.0963391136801541%)	15/14174(0.10582757160999%)	0.91034	0.9477	Cs_ont_8g002660
Cellular Component: heterotrimeric G-protein complex (GO:0005834);	1/1038(0.0963391136801541%)	16/14174(0.112882743050656%)	0.853444	0.974136	Cs_ont_3g019240
Cellular Component: nuclear pore central transport channel (GO:0044613);	1/1038(0.0963391136801541%)	16/14174(0.112882743050656%)	0.853444	0.974136	Cs_ont_8g004110
Cellular Component: apical plasma membrane (GO:0016324);	1/1038(0.0963391136801541%)	17/14174(0.119937914491322%)	0.803242	0.991686	Cs_ont_3g001510
Cellular Component: perinuclear region of cytoplasm (GO:0048471);	1/1038(0.0963391136801541%)	17/14174(0.119937914491322%)	0.803242	0.991686	Cs_ont_5g012500
Cellular Component: protein storage vacuole (GO:0000326);	1/1038(0.0963391136801541%)	17/14174(0.119937914491322%)	0.803242	0.991686	Cs_ont_8g022080
Cellular Component: late endosome membrane (GO:0031902);	3/1038(0.289017341040462%)	51/14174(0.359813743473966%)	0.803242	0.991686	Cs_ont_5g043500;Cs_ont_1g028310;Cs_ont_3g012650
Cellular Component: transcription factor complex (GO:0005667);	2/1038(0.192678227360308%)	35/14174(0.24693100042331%)	0.780292	0.991686	Cs_ont_5g046450;Cs_ont_5g007570
Cellular Component: polar nucleus (GO:0043078);	2/1038(0.192678227360308%)	35/14174(0.24693100042331%)	0.780292	0.991686	Cs_ont_9g021400;Cs_ont_6g009620
Cellular Component: plastoglobule (GO:0010287);	4/1038(0.385356454720617%)	68/14174(0.479751657965289%)	0.803242	0.991686	Cs_ont_8g020190;Cs_ont_9g009020;Cs_ont_8g009690;Cs_ont_2g024990
Cellular Component: mitochondrial inner membrane presequence translocase complex (GO:0005744);	1/1038(0.0963391136801541%)	18/14174(0.126993085931988%)	0.758617	0.991686	Cs_ont_2g003190
Cellular Component: cytoplasmic vesicle membrane (GO:0030659);	1/1038(0.0963391136801541%)	19/14174(0.134048257372654%)	0.71869	0.99518	Cs_ont_5g006070
Cellular Component: protein storage vacuole membrane (GO:0032586);	1/1038(0.0963391136801541%)	20/14174(0.14110342881332%)	0.682755	1	Cs_ont_1g028310
Cellular Component: chloroplast inner membrane (GO:0009706);	5/1038(0.481695568400771%)	89/14174(0.627910258219275%)	0.767141	1	Cs_ont_3g009260;Cs_ont_2g035200;Cs_ont_1g027010;Cs_ont_1g009330;Cs_ont_1g027580
Cellular Component: thylakoid lumen (GO:0031977);	2/1038(0.192678227360308%)	39/14174(0.275151686185974%)	0.700262	1	Cs_ont_9g009020;Cs_ont_2g007230
Cellular Component: nucleoplasm (GO:0005654);	6/1038(0.578034682080925%)	106/14174(0.747848172710597%)	0.772931	1	Cs_ont_6g000380;Cs_ont_8g023390;Cs_ont_7g027360;Cs_ont_7g022200;Cs_ont_4g022690;Cs_ont_9g024410
Cellular Component: plastid stroma (GO:0009532);	1/1038(0.0963391136801541%)	21/14174(0.148158600253986%)	0.650243	1	Cs_ont_6g000650
Cellular Component: pollen tube (GO:0090406);	2/1038(0.192678227360308%)	40/14174(0.28220685762664%)	0.682755	1	Cs_ont_2g031420;QC_newGene_1695
Cellular Component: endomembrane system (GO:0012505);	4/1038(0.385356454720617%)	75/14174(0.529137858049951%)	0.728272	1	QC_newGene_2042;Cs_ont_Un006110;Cs_ont_6g017840;Cs_ont_2g019000
Cellular Component: chromosome, centromeric region (GO:0000775);	1/1038(0.0963391136801541%)	22/14174(0.155213771694652%)	0.620687	1	Cs_ont_8g006000
Cellular Component: chloroplast thylakoid lumen (GO:0009543);	2/1038(0.192678227360308%)	41/14174(0.289262029067306%)	0.666103	1	Cs_ont_2g007230;Cs_ont_9g021460
Cellular Component: spliceosomal complex (GO:0005681);	7/1038(0.674373795761079%)	125/14174(0.881896430083251%)	0.764686	1	QC_newGene_1559;Cs_ont_9g008230;Cs_ont_6g010240;Cs_ont_3g015320;Cs_ont_5g045460;Cs_ont_1g027560;QC_newGene_526
Cellular Component: extrinsic component of membrane (GO:0019898);	1/1038(0.0963391136801541%)	23/14174(0.162268943135318%)	0.5937	1	Cs_ont_4g012060
Cellular Component: Set1C/COMPASS complex (GO:0048188);	1/1038(0.0963391136801541%)	24/14174(0.169324114575984%)	0.568963	1	Cs_ont_2g028450
Cellular Component: plant-type vacuole membrane (GO:0009705);	5/1038(0.481695568400771%)	97/14174(0.684351629744603%)	0.703871	1	Cs_ont_6g014920;Cs_ont_9g002700;Cs_ont_3g002890;Cs_ont_7g008840;Cs_ont_7g004240
Cellular Component: exocyst (GO:0000145);	1/1038(0.0963391136801541%)	25/14174(0.17637928601665%)	0.546204	1	Cs_ont_5g012500
Cellular Component: nuclear membrane (GO:0031965);	3/1038(0.289017341040462%)	66/14174(0.465641315083957%)	0.620687	1	Cs_ont_8g027780;QC_newGene_700;Cs_ont_4g004940
Cellular Component: SCF ubiquitin ligase complex (GO:0019005);	4/1038(0.385356454720617%)	84/14174(0.592634401015945%)	0.650243	1	Cs_ont_2g034980;Cs_ont_1g023740;Cs_ont_3g008270;Cs_ont_5g047460
Cellular Component: thylakoid (GO:0009579);	6/1038(0.578034682080925%)	125/14174(0.881896430083251%)	0.655445	1	Cs_ont_9g009020;Cs_ont_8g020190;Cs_ont_3g029690;Cs_ont_2g007230;Cs_ont_1g028970;Cs_ont_8g001020
Cellular Component: mediator complex (GO:0016592);	2/1038(0.192678227360308%)	56/14174(0.395089600677296%)	0.487682	1	Cs_ont_8g022860;Cs_ont_3g015170
Cellular Component: nuclear periphery (GO:0034399);	1/1038(0.0963391136801541%)	36/14174(0.253986171863976%)	0.379308	1	Cs_ont_8g004110
Cellular Component: chloroplast envelope (GO:0009941);	19/1038(1.83044315992293%)	355/14174(2.50458586143643%)	0.730837	1	Cs_ont_2g018770;Cs_ont_5g008520;Cs_ont_4g028090;Cs_ont_6g003480;Cs_ont_1g029010;Cs_ont_1g027580;Cs_ont_3g029690;Cs_ont_8g020190;Cs_ont_3g009360;Cs_ont_6g014000;Cs_ont_7g002750;Cs_ont_5g039000;Cs_ont_1g027230;Cs_ont_3g002890;Cs_ont_6g016290;Cs_ont_2g035200;Cs_ont_6g001100;Cs_ont_8g028590;Cs_ont_9g009020
Cellular Component: early endosome (GO:0005769);	1/1038(0.0963391136801541%)	42/14174(0.296317200507972%)	0.325122	1	Cs_ont_8g029510
Cellular Component: clathrin-coated vesicle (GO:0030136);	1/1038(0.0963391136801541%)	47/14174(0.331593057711302%)	0.290534	1	QC_newGene_1849
Cellular Component: SNARE complex (GO:0031201);	1/1038(0.0963391136801541%)	47/14174(0.331593057711302%)	0.290534	1	Cs_ont_5g043500
Cellular Component: chloroplast thylakoid membrane (GO:0009535);	16/1038(1.54142581888247%)	329/14174(2.32115140397912%)	0.664078	1	Cs_ont_3g009260;Cs_ont_9g009020;Cs_ont_9g006410;Cs_ont_4g005510;Cs_ont_8g028590;Cs_ont_2g002030;Cs_ont_3g006570;Cs_ont_1g027580;Cs_ont_5g044540;Cs_ont_8g001020;Cs_ont_6g001100;Cs_ont_4g019030;Cs_ont_1g028980;Cs_ont_5g033020;Cs_ont_9g006400;Cs_ont_Un000150
Cellular Component: endosome membrane (GO:0010008);	3/1038(0.289017341040462%)	96/14174(0.677296458303937%)	0.426722	1	Cs_ont_1g029430;Cs_ont_2g001140;Cs_ont_5g018280
Cellular Component: vacuolar membrane (GO:0005774);	21/1038(2.02312138728324%)	418/14174(2.94906166219839%)	0.686022	1	Cs_ont_4g028090;Cs_ont_1g029070;Cs_ont_5g011190;Cs_ont_2g006950;Cs_ont_1g027650;Cs_ont_7g013230;Cs_ont_2g000850;Cs_ont_3g002890;Cs_ont_5g041760;Cs_ont_1g006680;Cs_ont_8g002930;Cs_ont_5g037720;Cs_ont_4g020230;Cs_ont_5g000170;Cs_ont_4g020240;Cs_ont_7g028860;Cs_ont_3g007480;Cs_ont_1g023740;Cs_ont_4g005510;Cs_ont_6g014920;Cs_ont_9g005510
Cellular Component: respiratory chain (GO:0070469);	1/1038(0.0963391136801541%)	50/14174(0.3527585720333%)	0.273102	1	Cs_ont_1g020480
Cellular Component: cytosolic small ribosomal subunit (GO:0022627);	1/1038(0.0963391136801541%)	51/14174(0.359813743473966%)	0.267747	1	Cs_ont_9g005510
Cellular Component: chloroplast stroma (GO:0009570);	27/1038(2.60115606936416%)	525/14174(3.70396500634965%)	0.702263	1	Cs_ont_5g042140;Cs_ont_5g043520;Cs_ont_7g009270;Cs_ont_1g004800;Cs_ont_8g027590;Cs_ont_3g002180;Cs_ont_3g029690;Cs_ont_8g020190;Cs_ont_1g027580;Cs_ont_8g001020;Cs_ont_6g003480;Cs_ont_5g009120;Cs_ont_6g016910;Cs_ont_6g000650;Cs_ont_2g033670;Cs_ont_2g033680;Cs_ont_5g039000;Cs_ont_3g002360;Cs_ont_5g049750;Cs_ont_1g019170;Cs_ont_2g033700;Cs_ont_1g018570;Cs_ont_5g035980;Cs_ont_8g026880;Cs_ont_8g028590…
Cellular Component: mitochondrial matrix (GO:0005759);	2/1038(0.192678227360308%)	83/14174(0.585579229575279%)	0.329039	1	Cs_ont_2g003950;Cs_ont_2g005780
Cellular Component: P-body (GO:0000932);	1/1038(0.0963391136801541%)	59/14174(0.416255114999294%)	0.231442	1	Cs_ont_6g002500
Cellular Component: nuclear speck (GO:0016607);	2/1038(0.192678227360308%)	86/14174(0.606744743897277%)	0.317561	1	Cs_ont_3g015320;Cs_ont_6g010240
Cellular Component: plastid (GO:0009536);	8/1038(0.770712909441233%)	213/14174(1.50275151686186%)	0.512868	1	Cs_ont_1g027580;Cs_ont_3g009360;Cs_ont_1g018570;Cs_ont_3g002180;Cs_ont_1g028980;Cs_ont_8g027590;Cs_ont_6g016290;Cs_ont_2g035200
Cellular Component: peroxisome (GO:0005777);	4/1038(0.385356454720617%)	134/14174(0.945392973049245%)	0.407615	1	Cs_ont_4g011590;Cs_ont_2g005780;Cs_ont_9g023600;Cs_ont_6g007000
Cellular Component: cytosol (GO:0005829);	80/1038(7.70712909441233%)	1375/14174(9.70086073091576%)	0.794479	1	QC_newGene_902;Cs_ont_2g008280;Cs_ont_7g015650;Cs_ont_2g030120;Cs_ont_9g013540;Cs_ont_1g029330;Cs_ont_9g016940;Cs_ont_8g020650;Cs_ont_2g027550;Cs_ont_7g017510;Cs_ont_1g016130;Cs_ont_6g010900;Cs_ont_6g012150;Cs_ont_9g025540;Cs_ont_1g016630;Cs_ont_6g019300;QC_newGene_1901;Cs_ont_8g002930;Cs_ont_8g014130;Cs_ont_3g006570;Cs_ont_8g001600;Cs_ont_2g034980;Cs_ont_5g005530;Cs_ont_8g001810;QC_newGene_1898;…
Cellular Component: nuclear envelope (GO:0005635);	1/1038(0.0963391136801541%)	63/14174(0.444475800761959%)	0.216748	1	Cs_ont_8g004110
Cellular Component: ribosome (GO:0005840);	6/1038(0.578034682080925%)	180/14174(1.26993085931988%)	0.45517	1	Cs_ont_Un005360;Cs_ont_Un005370;Cs_ont_1g029480;Cs_ont_1g027220;Cs_ont_Un005550;Cs_ont_Un000350
Cellular Component: cytosolic ribosome (GO:0022626);	3/1038(0.289017341040462%)	118/14174(0.832510229998589%)	0.347164	1	Cs_ont_8g001020;Cs_ont_4g012710;Cs_ont_9g005510
Cellular Component: Golgi membrane (GO:0000139);	15/1038(1.44508670520231%)	369/14174(2.60335826160576%)	0.555086	1	Cs_ont_4g004150;Cs_ont_9g005410;Cs_ont_5g007630;Cs_ont_1g016000;Cs_ont_5g015490;Cs_ont_8g006900;Cs_ont_3g012650;Cs_ont_8g025050;Cs_ont_5g008470;Cs_ont_3g002050;Cs_ont_7g027420;Cs_ont_1g028310;Cs_ont_4g000930;Cs_ont_3g027320;Cs_ont_6g007080
Cellular Component: Cul4-RING E3 ubiquitin ligase complex (GO:0080008);	1/1038(0.0963391136801541%)	78/14174(0.550303372371949%)	0.175065	1	Cs_ont_9g025540
Cellular Component: mitochondrial inner membrane (GO:0005743);	4/1038(0.385356454720617%)	159/14174(1.1217722590659%)	0.343525	1	Cs_ont_5g049170;Cs_ont_1g029580;Cs_ont_6g014000;Cs_ont_7g013230
Cellular Component: mitochondrion (GO:0005739);	46/1038(4.43159922928709%)	934/14174(6.58953012558205%)	0.672521	1	Cs_ont_1g027270;QC_newGene_1625;Cs_ont_7g013230;Cs_ont_7g028980;Cs_ont_7g015650;Cs_ont_1g027580;Cs_ont_1g014080;Cs_ont_8g020590;Cs_ont_8g013890;Cs_ont_2g023830;Cs_ont_1g029210;Cs_ont_8g020950;QC_newGene_630;QC_newGene_1031;Cs_ont_7g018840;Cs_ont_1g027100;Cs_ont_8g020980;Cs_ont_5g042400;Cs_ont_8g002930;Cs_ont_Un001000;Cs_ont_5g039490;Cs_ont_Un002100;Cs_ont_7g021670;Cs_ont_2g028140;Cs_ont_6g019670;…
Cellular Component: nucleolus (GO:0005730);	10/1038(0.963391136801541%)	316/14174(2.22943417525046%)	0.432124	1	Cs_ont_5g016760;Cs_ont_9g005510;Cs_ont_6g003740;Cs_ont_1g024370;Cs_ont_5g008250;Cs_ont_4g004940;Cs_ont_1g029590;Cs_ont_2g027550;Cs_ont_6g002030;Cs_ont_7g029010
Cellular Component: Golgi apparatus (GO:0005794);	25/1038(2.40847784200385%)	626/14174(4.41653732185692%)	0.545332	1	Cs_ont_2g014830;QC_newGene_705;Cs_ont_3g002050;Cs_ont_5g008470;Cs_ont_8g025050;Cs_ont_5g025490;Cs_ont_1g023310;Cs_ont_5g043500;Cs_ont_5g011910;Cs_ont_3g012650;Cs_ont_3g002890;Cs_ont_5g024960;QC_newGene_1849;Cs_ont_8g006900;Cs_ont_1g006680;Cs_ont_8g002930;Cs_ont_5g037720;Cs_ont_4g026460;Cs_ont_5g007630;Cs_ont_4g004150;Cs_ont_4g026380;Cs_ont_4g028090;Cs_ont_5g011190;Cs_ont_8g001810;Cs_ont_8g000480
Cellular Component: endosome (GO:0005768);	5/1038(0.481695568400771%)	228/14174(1.60857908847185%)	0.299454	1	Cs_ont_8g029510;Cs_ont_3g032080;Cs_ont_5g018280;Cs_ont_1g027360;Cs_ont_2g028140
Cellular Component: chloroplast (GO:0009507);	90/1038(8.67052023121387%)	1808/14174(12.7557499647241%)	0.679734	1	Cs_ont_1g021460;Cs_ont_Un005360;Cs_ont_7g019980;Cs_ont_4g002260;Cs_ont_1g008680;Cs_ont_6g000650;Cs_ont_7g019420;Cs_ont_1g029480;Cs_ont_1g027220;Cs_ont_3g006570;Cs_ont_5g037390;Cs_ont_2g006920;Cs_ont_1g027010;Cs_ont_1g028900;Cs_ont_5g010790;Cs_ont_3g002890;Cs_ont_2g006430;Cs_ont_4g022920;Cs_ont_4g025920;Cs_ont_1g004800;Cs_ont_4g018330;Cs_ont_6g013570;Cs_ont_2g001240;Cs_ont_6g005180;Cs_ont_1g028980…
Cellular Component: plasma membrane (GO:0005886);	159/1038(15.3179190751445%)	2909/14174(20.5234937208974%)	0.74636	1	QC_newGene_1700;Cs_ont_5g035260;Cs_ont_2g005680;Cs_ont_7g009780;Cs_ont_5g050220;Cs_ont_1g016540;Cs_ont_6g018100;Cs_ont_4g020660;Cs_ont_8g029510;Cs_ont_1g024830;Cs_ont_8g002930;Cs_ont_7g010100;Cs_ont_5g041760;Cs_ont_5g036880;Cs_ont_7g005540;QC_newGene_1811;Cs_ont_6g008470;Cs_ont_9g016940;QC_newGene_1695;QC_newGene_119;Cs_ont_2g030120;Cs_ont_4g009650;Cs_ont_6g018570;QC_newGene_111;Cs_ont_5g049730;C…
Cellular Component: trans-Golgi network (GO:0005802);	1/1038(0.0963391136801541%)	206/14174(1.4533653167772%)	0.0662869	1	Cs_ont_6g005920
Cellular Component: intracellular membrane-bounded organelle (GO:0043231);	8/1038(0.770712909441233%)	516/14174(3.64046846338366%)	0.211707	1	Cs_ont_8g015970;Cs_ont_6g026740;Cs_ont_1g029430;Cs_ont_8g002180;Cs_ont_2g001140;Cs_ont_6g019670;Cs_ont_5g047050;Cs_ont_6g007740
Cellular Component: nucleus (GO:0005634);	137/1038(13.1984585741811%)	3943/14174(27.8185409905461%)	0.474448	1	Cs_ont_2g006530;Cs_ont_8g027590;Cs_ont_4g002870;QC_newGene_1525;Cs_ont_5g043060;Cs_ont_1g009170;Cs_ont_6g002030;Cs_ont_8g001530;QC_newGene_1742;Cs_ont_7g015430;Cs_ont_6g021790;Cs_ont_3g016920;Cs_ont_3g029690;Cs_ont_9g012760;Cs_ont_6g010090;Cs_ont_4g009100;Cs_ont_4g001520;Cs_ont_1g005570;Cs_ont_7g022710;Cs_ont_3g031390;Cs_ont_5g007120;Cs_ont_2g032300;Cs_ont_9g000800;Cs_ont_5g024960;Cs_ont_5g005610…
Cellular Component: integral component of membrane (GO:0016021);	165/1038(15.8959537572254%)	3933/14174(27.7479892761394%)	0.572869	1	Cs_ont_4g020240;QC_newGene_843;Cs_ont_2g019000;Cs_ont_6g011610;QC_newGene_1550;Cs_ont_5g016160;Cs_ont_4g005510;Cs_ont_7g018670;Cs_ont_8g021010;Cs_ont_1g011160;Cs_ont_5g036470;Cs_ont_7g013670;Cs_ont_7g010090;QC_newGene_332;Cs_ont_5g036360;Cs_ont_2g029320;Cs_ont_8g020990;Cs_ont_8g021090;Cs_ont_1g002430;Cs_ont_4g002650;Cs_ont_9g002650;Cs_ont_5g035280;Cs_ont_1g020280;Cs_ont_9g022730;Cs_ont_7g015570;C…
Molecular Function: DNA helicase activity (GO:0003678);	6/1152(0.520833333333333%)	7/15378(0.0455195734165691%)	11.442	0.000691086	Cs_ont_2g002390;Cs_ont_4g028380;Cs_ont_8g014130;Cs_ont_5g007120;Cs_ont_2g010590;Cs_ont_8g020650
Molecular Function: RNA-directed 5'-3' RNA polymerase activity (GO:0003968);	10/1152(0.868055555555556%)	27/15378(0.175575497463909%)	4.94406	0.00418802	Cs_ont_4g009000;QC_newGene_1625;QC_newGene_1333;QC_newGene_252;QC_newGene_630;Cs_ont_5g034850;QC_newGene_1078;QC_newGene_845;QC_newGene_1031;Cs_ont_5g033730
Molecular Function: heme binding (GO:0020037);	55/1152(4.77430555555556%)	417/15378(2.71166601638705%)	1.76065	0.00550729	Cs_ont_2g018770;Cs_ont_1g009250;Cs_ont_8g023230;Cs_ont_3g001800;Cs_ont_1g024230;Cs_ont_5g033560;Cs_ont_5g044830;Cs_ont_2g034300;Cs_ont_2g034240;Cs_ont_7g023490;Cs_ont_5g048150;Cs_ont_6g007740;Cs_ont_7g022220;Cs_ont_1g020280;QC_newGene_1707;Cs_ont_6g012500;Cs_ont_1g009730;Cs_ont_5g033530;Cs_ont_1g010930;Cs_ont_1g016650;Cs_ont_7g003550;Cs_ont_8g002260;Cs_ont_1g021960;Cs_ont_8g023080;Cs_ont_5g042870…
Molecular Function: aminoacetone:oxygen oxidoreductase(deaminating) activity (GO:0052594);	6/1152(0.520833333333333%)	10/15378(0.0650279620236702%)	8.00938	0.00550729	QC_newGene_926;QC_newGene_924;QC_newGene_930;QC_newGene_923;QC_newGene_925;Cs_ont_5g041500
Molecular Function: tryptamine:oxygen oxidoreductase (deaminating) activity (GO:0052593);	6/1152(0.520833333333333%)	10/15378(0.0650279620236702%)	8.00938	0.00550729	QC_newGene_926;QC_newGene_924;QC_newGene_930;QC_newGene_923;QC_newGene_925;Cs_ont_5g041500
Molecular Function: phenethylamine:oxygen oxidoreductase (deaminating) activity (GO:0052596);	6/1152(0.520833333333333%)	10/15378(0.0650279620236702%)	8.00938	0.00550729	Cs_ont_5g041500;QC_newGene_925;QC_newGene_923;QC_newGene_930;QC_newGene_924;QC_newGene_926
Molecular Function: aliphatic-amine oxidase activity (GO:0052595);	6/1152(0.520833333333333%)	10/15378(0.0650279620236702%)	8.00938	0.00550729	QC_newGene_930;QC_newGene_924;QC_newGene_926;Cs_ont_5g041500;QC_newGene_925;QC_newGene_923
Molecular Function: ATPase activity (GO:0016887);	25/1152(2.17013888888889%)	147/15378(0.955911041747952%)	2.27023	0.0067623	Cs_ont_3g012220;Cs_ont_8g020950;Cs_ont_8g020590;Cs_ont_7g022630;Cs_ont_8g020990;Cs_ont_1g027120;Cs_ont_8g021090;Cs_ont_1g008710;Cs_ont_9g019240;Cs_ont_1g027110;Cs_ont_8g021040;Cs_ont_5g037440;Cs_ont_8g021010;Cs_ont_8g009740;Cs_ont_7g027360;Cs_ont_1g027360;Cs_ont_8g020980;Cs_ont_9g000550;Cs_ont_1g027100;Cs_ont_5g032690;Cs_ont_8g020170;Cs_ont_8g023680;Cs_ont_2g035730;Cs_ont_3g016170;Cs_ont_1g002250
Molecular Function: ATP-dependent microtubule motor activity, plus-end-directed (GO:0008574);	5/1152(0.434027777777778%)	8/15378(0.0520223696189361%)	8.3431	0.00725733	Cs_ont_4g019980;Cs_ont_7g006850;Cs_ont_9g009010;Cs_ont_3g011980;Cs_ont_6g018160
Molecular Function: microtubule motor activity (GO:0003777);	13/1152(1.12847222222222%)	54/15378(0.351150994927819%)	3.21364	0.00807757	Cs_ont_6g008670;Cs_ont_5g032690;Cs_ont_9g000550;Cs_ont_3g016170;Cs_ont_8g020170;Cs_ont_8g023680;Cs_ont_2g035730;Cs_ont_9g019240;Cs_ont_5g037440;Cs_ont_3g012220;Cs_ont_8g009740;Cs_ont_8g020590;Cs_ont_5g036230
Molecular Function: primary amine oxidase activity (GO:0008131);	6/1152(0.520833333333333%)	14/15378(0.0910391468331383%)	5.72098	0.0170221	Cs_ont_5g041500;QC_newGene_925;QC_newGene_930;QC_newGene_926;QC_newGene_923;QC_newGene_924
Molecular Function: RNA-directed DNA polymerase activity (GO:0003964);	7/1152(0.607638888888889%)	20/15378(0.13005592404734%)	4.67214	0.0212747	QC_newGene_630;QC_newGene_252;QC_newGene_1333;QC_newGene_1031;QC_newGene_1078;QC_newGene_845;QC_newGene_1625
Molecular Function: thiol-dependent ubiquitinyl hydrolase activity (GO:0036459);	9/1152(0.78125%)	33/15378(0.214592274678112%)	3.64062	0.0248801	QC_newGene_1904;QC_newGene_902;Cs_ont_3g028100;QC_newGene_1897;QC_newGene_1901;QC_newGene_1898;QC_newGene_1902;QC_newGene_1900;Cs_ont_3g028050
Molecular Function: quinone binding (GO:0048038);	10/1152(0.868055555555556%)	43/15378(0.279620236701782%)	3.10441	0.0452034	QC_newGene_925;Cs_ont_1g020480;Cs_ont_3g006570;QC_newGene_930;Cs_ont_Un000150;QC_newGene_923;Cs_ont_5g041500;QC_newGene_926;QC_newGene_924;Cs_ont_1g028980
Molecular Function: L-gulonolactone oxidase activity (GO:0050105);	3/1152(0.260416666666667%)	4/15378(0.0260111848094681%)	10.0117	0.0637626	Cs_ont_5g005250;Cs_ont_7g000970;Cs_ont_4g004130
Molecular Function: iron ion binding (GO:0005506);	42/1152(3.64583333333333%)	353/15378(2.29548705943556%)	1.58826	0.0723484	Cs_ont_1g009640;Cs_ont_5g024860;Cs_ont_7g003070;Cs_ont_7g002930;Cs_ont_1g001840;Cs_ont_2g007000;Cs_ont_5g033590;Cs_ont_5g036470;Cs_ont_5g014000;QC_newGene_837;Cs_ont_7g018670;Cs_ont_5g033670;QC_newGene_843;Cs_ont_7g008330;Cs_ont_6g014020;Cs_ont_1g019220;Cs_ont_7g022220;Cs_ont_5g048150;Cs_ont_6g007740;Cs_ont_7g023490;Cs_ont_5g033560;Cs_ont_1g024230;Cs_ont_5g044830;Cs_ont_8g023230;Cs_ont_2g018770;C…
Molecular Function: DNA (cytosine-5-)-methyltransferase activity (GO:0003886);	6/1152(0.520833333333333%)	19/15378(0.123553127844973%)	4.21546	0.0723484	Cs_ont_3g031500;Cs_ont_3g031310;Cs_ont_3g032860;Cs_ont_3g031390;Cs_ont_1g021320;Cs_ont_2g034410
Molecular Function: transmembrane transporter activity (GO:0022891);	8/1152(0.694444444444444%)	34/15378(0.221095070880479%)	3.14093	0.101775	Cs_ont_9g006410;Cs_ont_5g011910;Cs_ont_2g006050;Cs_ont_4g024540;Cs_ont_9g022970;Cs_ont_9g006400;Cs_ont_6g004510;Cs_ont_3g000630
Molecular Function: pectate lyase activity (GO:0030570);	6/1152(0.520833333333333%)	21/15378(0.136558720249707%)	3.81399	0.113032	Cs_ont_5g044630;Cs_ont_2g022890;Cs_ont_9g011940;Cs_ont_7g023220;Cs_ont_7g007150;Cs_ont_6g021660
Molecular Function: inositol 3-alpha-galactosyltransferase activity (GO:0047216);	3/1152(0.260416666666667%)	5/15378(0.0325139810118351%)	8.00938	0.113032	Cs_ont_3g013880;Cs_ont_5g006520;Cs_ont_9g000760
Molecular Function: D-arabinono-1,4-lactone oxidase activity (GO:0003885);	3/1152(0.260416666666667%)	5/15378(0.0325139810118351%)	8.00938	0.113032	Cs_ont_7g000970;Cs_ont_5g005250;Cs_ont_4g004130
Molecular Function: L-iditol 2-dehydrogenase activity (GO:0003939);	3/1152(0.260416666666667%)	5/15378(0.0325139810118351%)	8.00938	0.113032	Cs_ont_9g016930;Cs_ont_9g025010;Cs_ont_9g016940
Molecular Function: sugar transmembrane transporter activity (GO:0051119);	5/1152(0.434027777777778%)	16/15378(0.104044739237872%)	4.17155	0.133423	Cs_ont_7g012880;Cs_ont_9g002700;Cs_ont_2g029320;Cs_ont_7g027420;Cs_ont_3g008000
Molecular Function: terpene synthase activity (GO:0010333);	8/1152(0.694444444444444%)	37/15378(0.24060345948758%)	2.88626	0.133423	Cs_ont_2g006430;Cs_ont_9g013540;Cs_ont_9g013390;QC_newGene_1600;Cs_ont_4g017110;Cs_ont_9g013410;Cs_ont_4g016900;Cs_ont_9g013500
Molecular Function: aspartyl esterase activity (GO:0045330);	10/1152(0.868055555555556%)	53/15378(0.344648198725452%)	2.51867	0.133423	Cs_ont_4g022710;Cs_ont_4g022760;Cs_ont_4g022740;Cs_ont_4g009340;Cs_ont_4g022720;Cs_ont_5g006540;Cs_ont_3g022830;Cs_ont_6g011630;Cs_ont_9g023830;Cs_ont_5g007860
Molecular Function: single-stranded DNA 3'-5' exodeoxyribonuclease activity (GO:0008310);	2/1152(0.173611111111111%)	2/15378(0.013005592404734%)	13.349	0.133423	QC_newGene_727;Cs_ont_8g007390
Molecular Function: fatty acid in-chain hydroxylase activity (GO:0052722);	2/1152(0.173611111111111%)	2/15378(0.013005592404734%)	13.349	0.133423	Cs_ont_2g007000;Cs_ont_7g008330
Molecular Function: transition metal ion binding (GO:0046914);	11/1152(0.954861111111111%)	62/15378(0.403173364546755%)	2.36836	0.133423	Cs_ont_7g019520;Cs_ont_2g032860;Cs_ont_2g016200;QC_newGene_2301;Cs_ont_3g000590;Cs_ont_4g007220;Cs_ont_2g000480;Cs_ont_2g012550;Cs_ont_5g036900;Cs_ont_3g010420;Cs_ont_2g012560
Molecular Function: pectinesterase activity (GO:0030599);	10/1152(0.868055555555556%)	54/15378(0.351150994927819%)	2.47203	0.133423	Cs_ont_4g022740;Cs_ont_4g009340;Cs_ont_4g022710;Cs_ont_4g022760;Cs_ont_5g006540;Cs_ont_4g022720;Cs_ont_3g022830;Cs_ont_9g023830;Cs_ont_6g011630;Cs_ont_5g007860
Molecular Function: cellulase activity (GO:0008810);	7/1152(0.607638888888889%)	31/15378(0.201586682273378%)	3.01428	0.139781	Cs_ont_9g018340;Cs_ont_5g050400;Cs_ont_2g018500;Cs_ont_5g007840;Cs_ont_5g049420;Cs_ont_5g025490;Cs_ont_9g018450
Molecular Function: ubiquitin-protein transferase activator activity (GO:0097027);	3/1152(0.260416666666667%)	6/15378(0.0390167772142021%)	6.67448	0.139781	Cs_ont_6g009920;Cs_ont_7g000190;Cs_ont_6g022520
Molecular Function: ribonucleoside-diphosphate reductase activity, thioredoxin disulfide as acceptor (GO:0004748);	3/1152(0.260416666666667%)	6/15378(0.0390167772142021%)	6.67448	0.139781	Cs_ont_7g001690;Cs_ont_1g003730;Cs_ont_7g017080
Molecular Function: symporter activity (GO:0015293);	13/1152(1.12847222222222%)	82/15378(0.533229288594095%)	2.1163	0.140434	Cs_ont_4g002650;Cs_ont_9g022970;Cs_ont_7g022780;Cs_ont_8g027780;Cs_ont_5g011910;Cs_ont_2g006050;Cs_ont_6g004510;Cs_ont_3g000630;Cs_ont_1g016050;Cs_ont_8g028150;Cs_ont_4g021590;Cs_ont_2g012870;Cs_ont_9g006300
Molecular Function: chromatin binding (GO:0003682);	17/1152(1.47569444444444%)	120/15378(0.780335544284042%)	1.8911	0.142563	Cs_ont_2g034410;Cs_ont_4g012770;Cs_ont_3g032860;Cs_ont_2g018750;Cs_ont_3g000910;Cs_ont_7g000550;Cs_ont_7g002750;Cs_ont_6g016730;Cs_ont_7g001920;Cs_ont_3g031310;Cs_ont_1g021320;Cs_ont_2g032300;Cs_ont_3g031390;Cs_ont_5g007570;Cs_ont_4g028380;Cs_ont_7g029010;Cs_ont_3g031500
Molecular Function: calcium-dependent phospholipid binding (GO:0005544);	4/1152(0.347222222222222%)	12/15378(0.0780335544284042%)	4.44965	0.16434	Cs_ont_7g027730;Cs_ont_5g014610;Cs_ont_7g027740;Cs_ont_7g027720
Molecular Function: oxidoreductase activity, acting on paired donors, with incorporation or reduction of molecular oxygen (GO:0016705);	19/1152(1.64930555555556%)	144/15378(0.936402653140851%)	1.76132	0.186959	Cs_ont_2g018770;Cs_ont_1g001840;Cs_ont_5g033590;Cs_ont_1g019220;Cs_ont_7g003070;Cs_ont_6g012500;Cs_ont_1g024230;Cs_ont_5g033560;Cs_ont_5g033530;Cs_ont_1g009730;Cs_ont_5g033670;Cs_ont_7g003550;Cs_ont_1g010930;Cs_ont_7g018670;Cs_ont_2g012120;Cs_ont_5g033600;Cs_ont_3g009260;Cs_ont_1g009640;Cs_ont_5g036470
Molecular Function: glutathione gamma-glutamylcysteinyltransferase activity (GO:0016756);	3/1152(0.260416666666667%)	7/15378(0.0455195734165691%)	5.72098	0.190512	Cs_ont_5g012360;Cs_ont_1g001580;Cs_ont_5g012400
Molecular Function: shikimate O-hydroxycinnamoyltransferase activity (GO:0047172);	4/1152(0.347222222222222%)	13/15378(0.0845363506307712%)	4.10737	0.205863	Cs_ont_8g005790;QC_newGene_10;Cs_ont_5g024640;QC_newGene_1837
Molecular Function: linoleate 13S-lipoxygenase activity (GO:0016165);	4/1152(0.347222222222222%)	13/15378(0.0845363506307712%)	4.10737	0.205863	Cs_ont_2g033700;Cs_ont_1g019170;Cs_ont_2g033670;Cs_ont_2g033680
Molecular Function: oxidoreductase activity, acting on paired donors, with oxidation of a pair of donors resulting in the reduction of molecular oxygen to two molecules of water (GO:0016717);	2/1152(0.173611111111111%)	3/15378(0.0195083886071011%)	8.89931	0.241347	Cs_ont_8g000570;Cs_ont_6g014680
Molecular Function: motor activity (GO:0003774);	5/1152(0.434027777777778%)	21/15378(0.136558720249707%)	3.17832	0.25514	Cs_ont_4g008270;Cs_ont_1g016770;Cs_ont_5g046770;Cs_ont_4g015630;Cs_ont_2g007120
Molecular Function: long-chain fatty acid-CoA ligase activity (GO:0004467);	3/1152(0.260416666666667%)	8/15378(0.0520223696189361%)	5.00586	0.25514	Cs_ont_3g009360;Cs_ont_8g022970;Cs_ont_7g022040
Molecular Function: identical protein binding (GO:0042802);	17/1152(1.47569444444444%)	132/15378(0.858369098712446%)	1.71918	0.275882	Cs_ont_9g004790;Cs_ont_2g013370;Cs_ont_8g021040;Cs_ont_8g021010;Cs_ont_8g020980;Cs_ont_8g028590;Cs_ont_3g012060;Cs_ont_8g025020;Cs_ont_1g027100;Cs_ont_9g004630;Cs_ont_6g010240;Cs_ont_8g020950;Cs_ont_5g007890;Cs_ont_8g020990;Cs_ont_8g021090;Cs_ont_3g003800;Cs_ont_9g023600
Molecular Function: oxidoreductase activity, acting on paired donors, with incorporation or reduction of molecular oxygen, NAD(P)H as one donor, and incorporation of one atom of oxygen (GO:0016709);	14/1152(1.21527777777778%)	102/15378(0.663285212641436%)	1.83221	0.275882	Cs_ont_2g007000;Cs_ont_1g020280;Cs_ont_7g008330;Cs_ont_7g002930;QC_newGene_843;Cs_ont_8g023230;Cs_ont_5g044830;Cs_ont_7g023490;Cs_ont_5g048150;QC_newGene_837;Cs_ont_3g028310;Cs_ont_7g017150;Cs_ont_7g014240;Cs_ont_7g022220
Molecular Function: microtubule binding (GO:0008017);	10/1152(0.868055555555556%)	65/15378(0.422681753153856%)	2.05369	0.295943	Cs_ont_4g014390;Cs_ont_9g003690;Cs_ont_5g005260;Cs_ont_1g014800;Cs_ont_7g003120;Cs_ont_1g024370;Cs_ont_4g023140;Cs_ont_4g024690;Cs_ont_9g009010;Cs_ont_4g005680
Molecular Function: oxidoreductase activity, acting on CH-OH group of donors (GO:0016614);	10/1152(0.868055555555556%)	66/15378(0.429184549356223%)	2.02257	0.319112	Cs_ont_2g008370;Cs_ont_3g029550;Cs_ont_2g008490;Cs_ont_9g018520;Cs_ont_3g029510;Cs_ont_1g019890;Cs_ont_2g008450;Cs_ont_2g008280;Cs_ont_2g008480;Cs_ont_2g008510
Molecular Function: beta-amylase activity (GO:0016161);	3/1152(0.260416666666667%)	9/15378(0.0585251658213032%)	4.44965	0.321413	Cs_ont_9g003620;Cs_ont_9g010650;Cs_ont_5g043520
Molecular Function: iron ion transmembrane transporter activity (GO:0005381);	3/1152(0.260416666666667%)	9/15378(0.0585251658213032%)	4.44965	0.321413	Cs_ont_4g005510;Cs_ont_1g011160;Cs_ont_3g007480
Molecular Function: sucrose alpha-glucosidase activity (GO:0004575);	4/1152(0.347222222222222%)	16/15378(0.104044739237872%)	3.33724	0.339594	Cs_ont_5g041770;Cs_ont_1g020150;Cs_ont_6g008700;Cs_ont_1g020030
Molecular Function: hydrolase activity, acting on ester bonds (GO:0016788);	11/1152(0.954861111111111%)	78/15378(0.507218103784627%)	1.88255	0.366019	Cs_ont_4g007160;Cs_ont_1g008680;Cs_ont_5g037720;Cs_ont_2g004210;Cs_ont_1g029180;Cs_ont_3g009330;Cs_ont_5g026640;Cs_ont_5g012440;Cs_ont_9g015270;Cs_ont_5g016040;Cs_ont_6g007760
Molecular Function: 9-cis-epoxycarotenoid dioxygenase activity (GO:0045549);	2/1152(0.173611111111111%)	4/15378(0.0260111848094681%)	6.67448	0.366019	Cs_ont_5g033020;Cs_ont_2g002030
Molecular Function: pheophytinase b activity (GO:0102293);	2/1152(0.173611111111111%)	4/15378(0.0260111848094681%)	6.67448	0.366019	Cs_ont_5g028150;Cs_ont_5g010790
Molecular Function: galactinol-sucrose galactosyltransferase activity (GO:0047274);	2/1152(0.173611111111111%)	4/15378(0.0260111848094681%)	6.67448	0.366019	Cs_ont_2g028550;Cs_ont_4g021530
Molecular Function: chlorophyllase activity (GO:0047746);	2/1152(0.173611111111111%)	4/15378(0.0260111848094681%)	6.67448	0.366019	Cs_ont_5g010790;Cs_ont_5g028150
Molecular Function: DNA replication origin binding (GO:0003688);	2/1152(0.173611111111111%)	4/15378(0.0260111848094681%)	6.67448	0.366019	Cs_ont_4g028380;Cs_ont_7g017410
Molecular Function: 1-deoxy-D-xylulose-5-phosphate synthase activity (GO:0008661);	2/1152(0.173611111111111%)	4/15378(0.0260111848094681%)	6.67448	0.366019	Cs_ont_4g026670;Cs_ont_1g022340
Molecular Function: glycerol transmembrane transporter activity (GO:0015168);	2/1152(0.173611111111111%)	4/15378(0.0260111848094681%)	6.67448	0.366019	Cs_ont_1g011580;Cs_ont_8g022340
Molecular Function: 12-oxophytodienoate reductase activity (GO:0016629);	2/1152(0.173611111111111%)	4/15378(0.0260111848094681%)	6.67448	0.366019	Cs_ont_3g030250;Cs_ont_4g011590
Molecular Function: enzyme inhibitor activity (GO:0004857);	8/1152(0.694444444444444%)	50/15378(0.325139810118351%)	2.13583	0.366019	Cs_ont_9g023950;Cs_ont_1g004790;Cs_ont_9g023920;Cs_ont_9g001090;Cs_ont_9g023930;Cs_ont_9g023910;Cs_ont_4g022410;Cs_ont_4g022760
Molecular Function: N-acetyltransferase activity (GO:0008080);	3/1152(0.260416666666667%)	10/15378(0.0650279620236702%)	4.00469	0.366019	Cs_ont_1g011080;Cs_ont_5g020440;Cs_ont_8g000340
Molecular Function: secondary active sulfate transmembrane transporter activity (GO:0008271);	3/1152(0.260416666666667%)	10/15378(0.0650279620236702%)	4.00469	0.366019	Cs_ont_2g012870;Cs_ont_1g016050;Cs_ont_9g006300
Molecular Function: O-malonyltransferase activity (GO:0050736);	4/1152(0.347222222222222%)	18/15378(0.117050331642606%)	2.96644	0.400725	Cs_ont_4g009800;Cs_ont_5g021600;Cs_ont_5g021670;Cs_ont_6g000140
Molecular Function: sulfate transmembrane transporter activity (GO:0015116);	3/1152(0.260416666666667%)	11/15378(0.0715307582260372%)	3.64062	0.420999	Cs_ont_2g012870;Cs_ont_1g016050;Cs_ont_9g006300
Molecular Function: flavonoid 3'-monooxygenase activity (GO:0016711);	3/1152(0.260416666666667%)	11/15378(0.0715307582260372%)	3.64062	0.420999	QC_newGene_1707;Cs_ont_1g009250;Cs_ont_5g042870
Molecular Function: gibberellin 2-beta-dioxygenase activity (GO:0045543);	2/1152(0.173611111111111%)	5/15378(0.0325139810118351%)	5.33958	0.447391	Cs_ont_9g000810;Cs_ont_5g033110
Molecular Function: tryptophan synthase activity (GO:0004834);	2/1152(0.173611111111111%)	5/15378(0.0325139810118351%)	5.33958	0.447391	Cs_ont_6g003480;Cs_ont_2g006920
Molecular Function: beta-fructofuranosidase activity (GO:0004564);	2/1152(0.173611111111111%)	5/15378(0.0325139810118351%)	5.33958	0.447391	Cs_ont_1g020150;Cs_ont_1g020030
Molecular Function: signaling receptor activity (GO:0004872);	4/1152(0.347222222222222%)	19/15378(0.123553127844973%)	2.81031	0.447391	Cs_ont_6g013980;Cs_ont_1g023590;Cs_ont_7g010910;Cs_ont_5g009600
Molecular Function: diacylglycerol O-acyltransferase activity (GO:0004144);	4/1152(0.347222222222222%)	19/15378(0.123553127844973%)	2.81031	0.447391	Cs_ont_9g012570;Cs_ont_2g024990;Cs_ont_5g025810;Cs_ont_5g025800
Molecular Function: pectinesterase inhibitor activity (GO:0046910);	6/1152(0.520833333333333%)	36/15378(0.234100663285213%)	2.22483	0.447391	Cs_ont_5g007860;Cs_ont_9g023830;Cs_ont_4g022720;Cs_ont_4g022710;Cs_ont_3g022830;Cs_ont_4g022740
Molecular Function: fatty-acyl-CoA reductase (alcohol-forming) activity (GO:0080019);	3/1152(0.260416666666667%)	12/15378(0.0780335544284042%)	3.33724	0.471079	Cs_ont_6g010980;Cs_ont_8g007560;Cs_ont_6g010940
Molecular Function: geraniol 10-hydroxylase activity (GO:0102811);	3/1152(0.260416666666667%)	12/15378(0.0780335544284042%)	3.33724	0.471079	Cs_ont_3g028310;QC_newGene_843;QC_newGene_837
Molecular Function: peroxidase activity (GO:0004601);	12/1152(1.04166666666667%)	99/15378(0.643776824034335%)	1.61806	0.546215	Cs_ont_2g034240;Cs_ont_1g016650;Cs_ont_3g001800;Cs_ont_2g034300;Cs_ont_2g029690;Cs_ont_5g009240;Cs_ont_3g026440;Cs_ont_3g003130;Cs_ont_2g034230;Cs_ont_7g019110;Cs_ont_1g021960;Cs_ont_2g034290
Molecular Function: xenobiotic transmembrane transporting ATPase activity (GO:0008559);	4/1152(0.347222222222222%)	21/15378(0.136558720249707%)	2.54266	0.550344	Cs_ont_5g000170;Cs_ont_4g020230;Cs_ont_4g020240;Cs_ont_1g020390
Molecular Function: phosphorelay response regulator activity (GO:0000156);	3/1152(0.260416666666667%)	13/15378(0.0845363506307712%)	3.08053	0.550344	Cs_ont_7g025310;Cs_ont_9g015160;Cs_ont_5g046500
Molecular Function: monooxygenase activity (GO:0004497);	19/1152(1.64930555555556%)	176/15378(1.1444921316166%)	1.44108	0.550344	Cs_ont_1g024230;Cs_ont_5g033560;Cs_ont_7g003070;Cs_ont_8g023230;Cs_ont_5g033590;Cs_ont_1g001840;Cs_ont_2g018770;Cs_ont_1g009640;Cs_ont_7g003550;Cs_ont_5g033670;Cs_ont_1g010930;Cs_ont_1g009730;Cs_ont_5g033530;Cs_ont_4g025920;Cs_ont_6g012500;Cs_ont_1g019220;Cs_ont_5g036470;Cs_ont_5g033600;Cs_ont_7g018670
Molecular Function: fatty acid transmembrane transporter activity (GO:0015245);	2/1152(0.173611111111111%)	6/15378(0.0390167772142021%)	4.44965	0.550344	Cs_ont_8g015870;Cs_ont_1g021480
Molecular Function: methyl salicylate esterase activity (GO:0080031);	2/1152(0.173611111111111%)	6/15378(0.0390167772142021%)	4.44965	0.550344	Cs_ont_1g025560;Cs_ont_1g025610
Molecular Function: 3'-5' DNA helicase activity (GO:0043138);	2/1152(0.173611111111111%)	6/15378(0.0390167772142021%)	4.44965	0.550344	Cs_ont_7g014260;Cs_ont_3g027820
Molecular Function: urea transmembrane transporter activity (GO:0015204);	2/1152(0.173611111111111%)	6/15378(0.0390167772142021%)	4.44965	0.550344	Cs_ont_1g011580;Cs_ont_7g004240
Molecular Function: chlorophyllide a oxygenase [overall] activity (GO:0010277);	2/1152(0.173611111111111%)	6/15378(0.0390167772142021%)	4.44965	0.550344	Cs_ont_3g009260;Cs_ont_2g035200
Molecular Function: flavin adenine dinucleotide binding (GO:0050660);	16/1152(1.38888888888889%)	144/15378(0.936402653140851%)	1.48322	0.550344	Cs_ont_1g026400;Cs_ont_2g008280;Cs_ont_2g008450;Cs_ont_1g019890;Cs_ont_6g002460;Cs_ont_9g022460;Cs_ont_3g029550;Cs_ont_2g008490;Cs_ont_2g008480;Cs_ont_7g000970;Cs_ont_5g005250;Cs_ont_4g004130;Cs_ont_2g008510;Cs_ont_2g008370;Cs_ont_3g029510;Cs_ont_9g018520
Molecular Function: ferredoxin-nitrite reductase activity (GO:0048307);	1/1152(0.0868055555555556%)	1/15378(0.00650279620236702%)	13.349	0.550344	Cs_ont_8g024650
Molecular Function: allantoinase activity (GO:0004038);	1/1152(0.0868055555555556%)	1/15378(0.00650279620236702%)	13.349	0.550344	Cs_ont_2g005280
Molecular Function: hydrolase activity, acting on carbon-nitrogen (but not peptide) bonds, in linear amidines (GO:0016813);	1/1152(0.0868055555555556%)	1/15378(0.00650279620236702%)	13.349	0.550344	Cs_ont_2g010070
Molecular Function: histone methyltransferase activity (H3-K27 specific) (GO:0046976);	1/1152(0.0868055555555556%)	1/15378(0.00650279620236702%)	13.349	0.550344	Cs_ont_5g030990
Molecular Function: dihydroneopterin triphosphate pyrophosphohydrolase activity (GO:0019177);	1/1152(0.0868055555555556%)	1/15378(0.00650279620236702%)	13.349	0.550344	Cs_ont_7g020060
Molecular Function: borate efflux transmembrane transporter activity (GO:0080139);	1/1152(0.0868055555555556%)	1/15378(0.00650279620236702%)	13.349	0.550344	Cs_ont_1g014810
Molecular Function: nitrate reductase (NADPH) activity (GO:0050464);	1/1152(0.0868055555555556%)	1/15378(0.00650279620236702%)	13.349	0.550344	Cs_ont_3g009960
Molecular Function: medium-chain fatty acid-CoA ligase activity (GO:0031956);	1/1152(0.0868055555555556%)	1/15378(0.00650279620236702%)	13.349	0.550344	Cs_ont_7g022040
Molecular Function: thiamine diphosphokinase activity (GO:0004788);	1/1152(0.0868055555555556%)	1/15378(0.00650279620236702%)	13.349	0.550344	Cs_ont_5g008410
Molecular Function: 4,8,12-trimethyltrideca-1,3,7,11-tetraene synthase activity (GO:0097007);	1/1152(0.0868055555555556%)	1/15378(0.00650279620236702%)	13.349	0.550344	Cs_ont_5g014000
Molecular Function: DNA topoisomerase activity (GO:0003916);	1/1152(0.0868055555555556%)	1/15378(0.00650279620236702%)	13.349	0.550344	Cs_ont_7g028900
Molecular Function: N-(long-chain-acyl)ethanolamine deacylase activity (GO:0047412);	1/1152(0.0868055555555556%)	1/15378(0.00650279620236702%)	13.349	0.550344	Cs_ont_1g006680
Molecular Function: quinate O-hydroxycinnamoyltransferase activity (GO:0047205);	1/1152(0.0868055555555556%)	1/15378(0.00650279620236702%)	13.349	0.550344	QC_newGene_10
Molecular Function: (22S)-22-hydroxy-5alpha-campestan-3-one C-23 hydroxylase activity (GO:0102097);	1/1152(0.0868055555555556%)	1/15378(0.00650279620236702%)	13.349	0.550344	Cs_ont_1g020280
Molecular Function: kinesin binding (GO:0019894);	1/1152(0.0868055555555556%)	1/15378(0.00650279620236702%)	13.349	0.550344	Cs_ont_3g012240
Molecular Function: jasmonyl-Ile conjugate hydrolase activity (GO:1990206);	1/1152(0.0868055555555556%)	1/15378(0.00650279620236702%)	13.349	0.550344	Cs_ont_3g009190
Molecular Function: diamine oxidase activity (GO:0052597);	1/1152(0.0868055555555556%)	1/15378(0.00650279620236702%)	13.349	0.550344	QC_newGene_930
Molecular Function: delta 3-trans-hexadecenoic acid phosphatidylglycerol desaturase activity (GO:0052637);	1/1152(0.0868055555555556%)	1/15378(0.00650279620236702%)	13.349	0.550344	Cs_ont_4g018330
Molecular Function: oleamide hydrolase activity (GO:0102077);	1/1152(0.0868055555555556%)	1/15378(0.00650279620236702%)	13.349	0.550344	Cs_ont_1g006680
Molecular Function: lysophosphatidic acid phosphatase activity (GO:0052642);	1/1152(0.0868055555555556%)	1/15378(0.00650279620236702%)	13.349	0.550344	Cs_ont_7g017050
Molecular Function: cyclin binding (GO:0030332);	1/1152(0.0868055555555556%)	1/15378(0.00650279620236702%)	13.349	0.550344	Cs_ont_3g000450
Molecular Function: molybdopterin cofactor binding (GO:0043546);	1/1152(0.0868055555555556%)	1/15378(0.00650279620236702%)	13.349	0.550344	Cs_ont_3g009960
Molecular Function: 8-oxo-7,8-dihydrodeoxyguanosine triphosphate pyrophosphatase activity (GO:0035539);	1/1152(0.0868055555555556%)	1/15378(0.00650279620236702%)	13.349	0.550344	Cs_ont_7g020060
Molecular Function: thiamine binding (GO:0030975);	1/1152(0.0868055555555556%)	1/15378(0.00650279620236702%)	13.349	0.550344	Cs_ont_5g008410
Molecular Function: xyloglucan 1,6-alpha-xylosidase activity (GO:0080176);	1/1152(0.0868055555555556%)	1/15378(0.00650279620236702%)	13.349	0.550344	Cs_ont_7g019420
Molecular Function: GDP-mannose hydrolase activity (GO:0052751);	1/1152(0.0868055555555556%)	1/15378(0.00650279620236702%)	13.349	0.550344	Cs_ont_8g003540
Molecular Function: nitrate reductase [NAD(P)H] activity (GO:0050463);	1/1152(0.0868055555555556%)	1/15378(0.00650279620236702%)	13.349	0.550344	Cs_ont_3g009960
Molecular Function: anandamide amidohydrolase activity (GO:0103073);	1/1152(0.0868055555555556%)	1/15378(0.00650279620236702%)	13.349	0.550344	Cs_ont_1g006680
Molecular Function: 8-oxo-7,8-dihydroguanosine triphosphate pyrophosphatase activity (GO:0008413);	1/1152(0.0868055555555556%)	1/15378(0.00650279620236702%)	13.349	0.550344	Cs_ont_7g020060
Molecular Function: (R)-2-hydroxyglutarate dehydrogenase activity (GO:0051990);	1/1152(0.0868055555555556%)	1/15378(0.00650279620236702%)	13.349	0.550344	Cs_ont_1g027270
Molecular Function: (3E)-4,8-dimethyl-1,3,7-nonatriene synthase activity (GO:0097008);	1/1152(0.0868055555555556%)	1/15378(0.00650279620236702%)	13.349	0.550344	Cs_ont_5g014000
Molecular Function: cysteine-type peptidase activity (GO:0008234);	4/1152(0.347222222222222%)	23/15378(0.149564312654441%)	2.32156	0.550344	Cs_ont_4g005140;Cs_ont_7g023360;Cs_ont_1g008140;Cs_ont_6g006640
Molecular Function: 3-oxo-pimeloyl-[acp] methyl ester reductase activity (GO:0102132);	2/1152(0.173611111111111%)	7/15378(0.0455195734165691%)	3.81399	0.550344	Cs_ont_6g005780;Cs_ont_8g024460
Molecular Function: chlorophyll catabolite transmembrane transporter activity (GO:0010290);	2/1152(0.173611111111111%)	7/15378(0.0455195734165691%)	3.81399	0.550344	Cs_ont_4g020240;Cs_ont_4g020230
Molecular Function: hydroxycinnamoyltransferase activity (GO:0050734);	2/1152(0.173611111111111%)	7/15378(0.0455195734165691%)	3.81399	0.550344	Cs_ont_6g025170;Cs_ont_7g012800
Molecular Function: glutathione S-conjugate-exporting ATPase activity (GO:0015431);	2/1152(0.173611111111111%)	7/15378(0.0455195734165691%)	3.81399	0.550344	Cs_ont_4g020240;Cs_ont_4g020230
Molecular Function: omega-hydroxypalmitate O-sinapoyl transferase activity (GO:0102406);	2/1152(0.173611111111111%)	7/15378(0.0455195734165691%)	3.81399	0.550344	Cs_ont_6g025170;Cs_ont_7g012800
Molecular Function: 3-oxoacyl-[acyl-carrier-protein] reductase (NADPH) activity (GO:0004316);	2/1152(0.173611111111111%)	7/15378(0.0455195734165691%)	3.81399	0.550344	Cs_ont_8g024460;Cs_ont_6g005780
Molecular Function: decanoate-CoA ligase activity (GO:0102391);	2/1152(0.173611111111111%)	7/15378(0.0455195734165691%)	3.81399	0.550344	Cs_ont_3g009360;Cs_ont_8g022970
Molecular Function: phosphate ion transmembrane transporter activity (GO:0015114);	2/1152(0.173611111111111%)	7/15378(0.0455195734165691%)	3.81399	0.550344	Cs_ont_1g029580;Cs_ont_7g013230
Molecular Function: protein tyrosine/serine/threonine phosphatase activity (GO:0008138);	3/1152(0.260416666666667%)	15/15378(0.0975419430355053%)	2.66979	0.550344	Cs_ont_1g024450;Cs_ont_5g042680;Cs_ont_7g007500
Molecular Function: kinase binding (GO:0019900);	3/1152(0.260416666666667%)	15/15378(0.0975419430355053%)	2.66979	0.550344	Cs_ont_6g022520;Cs_ont_6g009920;Cs_ont_3g032080
Molecular Function: transmembrane transporter activity (GO:0022857);	8/1152(0.694444444444444%)	64/15378(0.416178956951489%)	1.66862	0.550344	Cs_ont_3g012650;Cs_ont_2g029660;Cs_ont_9g003930;Cs_ont_3g024120;Cs_ont_5g046200;Cs_ont_2g029630;Cs_ont_6g011330;Cs_ont_9g007910
Molecular Function: drug transmembrane transporter activity (GO:0015238);	9/1152(0.78125%)	76/15378(0.494212511379893%)	1.5808	0.550344	Cs_ont_9g021180;Cs_ont_7g016390;Cs_ont_3g012650;Cs_ont_9g002650;Cs_ont_4g014300;Cs_ont_6g004490;Cs_ont_7g016340;Cs_ont_7g016230;Cs_ont_1g021820
Molecular Function: caffeoyl-CoA O-methyltransferase activity (GO:0042409);	2/1152(0.173611111111111%)	8/15378(0.0520223696189361%)	3.33724	0.552235	Cs_ont_1g014200;Cs_ont_1g014190
Molecular Function: oxidoreductase activity, acting on the CH-CH group of donors, NAD or NADP as acceptor (GO:0016628);	2/1152(0.173611111111111%)	8/15378(0.0520223696189361%)	3.33724	0.552235	Cs_ont_6g010980;Cs_ont_6g010940
Molecular Function: O-acyltransferase activity (GO:0008374);	2/1152(0.173611111111111%)	8/15378(0.0520223696189361%)	3.33724	0.552235	Cs_ont_8g006710;Cs_ont_3g015380
Molecular Function: sucrose transmembrane transporter activity (GO:0008515);	2/1152(0.173611111111111%)	8/15378(0.0520223696189361%)	3.33724	0.552235	Cs_ont_7g027420;Cs_ont_7g012880
Molecular Function: 1-phosphatidylinositol 4-kinase activity (GO:0004430);	2/1152(0.173611111111111%)	8/15378(0.0520223696189361%)	3.33724	0.552235	Cs_ont_6g002720;Cs_ont_7g020720
Molecular Function: protein phosphatase inhibitor activity (GO:0004864);	2/1152(0.173611111111111%)	8/15378(0.0520223696189361%)	3.33724	0.552235	Cs_ont_7g010910;Cs_ont_6g013980
Molecular Function: NAD(P)H dehydrogenase (quinone) activity (GO:0003955);	2/1152(0.173611111111111%)	8/15378(0.0520223696189361%)	3.33724	0.552235	Cs_ont_8g022400;Cs_ont_1g028980
Molecular Function: ATPase activity, coupled to transmembrane movement of substances (GO:0042626);	12/1152(1.04166666666667%)	110/15378(0.715307582260372%)	1.45625	0.552235	Cs_ont_1g021480;Cs_ont_1g020390;Cs_ont_4g020240;Cs_ont_9g026860;Cs_ont_6g003100;Cs_ont_8g015870;Cs_ont_6g018540;Cs_ont_9g019340;Cs_ont_5g000170;Cs_ont_6g018570;Cs_ont_4g020230;Cs_ont_2g031800
Molecular Function: actin binding (GO:0003779);	3/1152(0.260416666666667%)	17/15378(0.110547535440239%)	2.3557	0.581776	Cs_ont_7g003120;Cs_ont_1g014800;Cs_ont_4g023140
Molecular Function: protein tyrosine kinase activity (GO:0004713);	3/1152(0.260416666666667%)	17/15378(0.110547535440239%)	2.3557	0.581776	Cs_ont_5g019950;Cs_ont_7g026120;Cs_ont_8g004870
Molecular Function: methyltransferase activity (GO:0008168);	9/1152(0.78125%)	79/15378(0.513720899986994%)	1.52077	0.597825	Cs_ont_1g021320;Cs_ont_4g012320;Cs_ont_4g027470;Cs_ont_6g004600;Cs_ont_3g031390;Cs_ont_1g002760;Cs_ont_2g028450;QC_newGene_2046;Cs_ont_9g006090
Molecular Function: mannan synthase activity (GO:0051753);	2/1152(0.173611111111111%)	9/15378(0.0585251658213032%)	2.96644	0.622145	Cs_ont_8g006900;Cs_ont_5g007630
Molecular Function: aromatic-L-amino-acid decarboxylase activity (GO:0004058);	2/1152(0.173611111111111%)	9/15378(0.0585251658213032%)	2.96644	0.622145	Cs_ont_7g015990;Cs_ont_3g005820
Molecular Function: DNA topoisomerase type II (ATP-hydrolyzing) activity (GO:0003918);	2/1152(0.173611111111111%)	9/15378(0.0585251658213032%)	2.96644	0.622145	Cs_ont_5g048600;Cs_ont_7g028900
Molecular Function: abscisic acid binding (GO:0010427);	2/1152(0.173611111111111%)	9/15378(0.0585251658213032%)	2.96644	0.622145	Cs_ont_6g013980;Cs_ont_7g010910
Molecular Function: fatty acid binding (GO:0005504);	2/1152(0.173611111111111%)	9/15378(0.0585251658213032%)	2.96644	0.622145	Cs_ont_2g015000;Cs_ont_5g016850
Molecular Function: oxygen carrier activity (GO:0005344);	1/1152(0.0868055555555556%)	2/15378(0.013005592404734%)	6.67448	0.622145	Cs_ont_8g023080
Molecular Function: 4-amino-4-deoxychorismate lyase activity (GO:0008696);	1/1152(0.0868055555555556%)	2/15378(0.013005592404734%)	6.67448	0.622145	Cs_ont_4g013960
Molecular Function: phosphoethanolamine N-methyltransferase activity (GO:0000234);	1/1152(0.0868055555555556%)	2/15378(0.013005592404734%)	6.67448	0.622145	Cs_ont_4g012320
Molecular Function: paraxanthine:S-adenosyl-L-methionine 3-N-methyltransferase activity (GO:0102741);	1/1152(0.0868055555555556%)	2/15378(0.013005592404734%)	6.67448	0.622145	Cs_ont_7g001110
Molecular Function: ATPase coupled ion transmembrane transporter activity (GO:0042625);	1/1152(0.0868055555555556%)	2/15378(0.013005592404734%)	6.67448	0.622145	Cs_ont_5g011190
Molecular Function: N8-acetylspermidine:oxygen oxidoreductase (propane-1,3-diamine-forming) activity (GO:0052897);	1/1152(0.0868055555555556%)	2/15378(0.013005592404734%)	6.67448	0.622145	Cs_ont_7g009950
Molecular Function: D-lactate dehydrogenase (cytochrome) activity (GO:0004458);	1/1152(0.0868055555555556%)	2/15378(0.013005592404734%)	6.67448	0.622145	Cs_ont_1g027270
Molecular Function: spermidine oxidase (propane-1,3-diamine-forming) activity (GO:0052896);	1/1152(0.0868055555555556%)	2/15378(0.013005592404734%)	6.67448	0.622145	Cs_ont_7g009950
Molecular Function: 2-hydroxyglutarate dehydrogenase activity (GO:0047545);	1/1152(0.0868055555555556%)	2/15378(0.013005592404734%)	6.67448	0.622145	Cs_ont_1g027270
Molecular Function: N1-acetylspermine:oxygen oxidoreductase (propane-1,3-diamine-forming) activity (GO:0052893);	1/1152(0.0868055555555556%)	2/15378(0.013005592404734%)	6.67448	0.622145	Cs_ont_7g009950
Molecular Function: sarcosine oxidase activity (GO:0008115);	1/1152(0.0868055555555556%)	2/15378(0.013005592404734%)	6.67448	0.622145	Cs_ont_4g000850
Molecular Function: DNA topoisomerase (ATP-hydrolyzing) activator activity (GO:0072587);	1/1152(0.0868055555555556%)	2/15378(0.013005592404734%)	6.67448	0.622145	Cs_ont_2g018750
Molecular Function: tRNA dimethylallyltransferase activity (GO:0052381);	1/1152(0.0868055555555556%)	2/15378(0.013005592404734%)	6.67448	0.622145	Cs_ont_8g007190
Molecular Function: D-alanine:2-oxoglutarate aminotransferase activity (GO:0047810);	1/1152(0.0868055555555556%)	2/15378(0.013005592404734%)	6.67448	0.622145	Cs_ont_4g013960
Molecular Function: dUTP diphosphatase activity (GO:0004170);	1/1152(0.0868055555555556%)	2/15378(0.013005592404734%)	6.67448	0.622145	Cs_ont_3g003800
Molecular Function: thymidine kinase activity (GO:0004797);	1/1152(0.0868055555555556%)	2/15378(0.013005592404734%)	6.67448	0.622145	Cs_ont_2g017530
Molecular Function: NADPH dehydrogenase activity (GO:0003959);	1/1152(0.0868055555555556%)	2/15378(0.013005592404734%)	6.67448	0.622145	Cs_ont_2g005780
Molecular Function: asparagine synthase (glutamine-hydrolyzing) activity (GO:0004066);	1/1152(0.0868055555555556%)	2/15378(0.013005592404734%)	6.67448	0.622145	Cs_ont_8g000470
Molecular Function: galactinol-raffinose galactosyltransferase activity (GO:0047268);	1/1152(0.0868055555555556%)	2/15378(0.013005592404734%)	6.67448	0.622145	Cs_ont_5g006730
Molecular Function: alpha-D-xyloside xylohydrolase (GO:0061634);	1/1152(0.0868055555555556%)	2/15378(0.013005592404734%)	6.67448	0.622145	Cs_ont_7g019420
Molecular Function: cholestenone 5-alpha-reductase activity (GO:0047751);	1/1152(0.0868055555555556%)	2/15378(0.013005592404734%)	6.67448	0.622145	QC_newGene_617
Molecular Function: 3-oxo-5-alpha-steroid 4-dehydrogenase activity (GO:0003865);	1/1152(0.0868055555555556%)	2/15378(0.013005592404734%)	6.67448	0.622145	QC_newGene_617
Molecular Function: desulfoglucosinolate sulfotransferase activity (GO:0047364);	1/1152(0.0868055555555556%)	2/15378(0.013005592404734%)	6.67448	0.622145	Cs_ont_5g038190
Molecular Function: hydroxymethylglutaryl-CoA reductase (NADPH) activity (GO:0004420);	1/1152(0.0868055555555556%)	2/15378(0.013005592404734%)	6.67448	0.622145	Cs_ont_3g000500
Molecular Function: theobromine:S-adenosyl-L-methionine 1-N-methyltransferase activity (GO:0102740);	1/1152(0.0868055555555556%)	2/15378(0.013005592404734%)	6.67448	0.622145	Cs_ont_7g001110
Molecular Function: GDP-dissociation inhibitor activity (GO:0005092);	1/1152(0.0868055555555556%)	2/15378(0.013005592404734%)	6.67448	0.622145	Cs_ont_1g029330
Molecular Function: telomerase RNA reverse transcriptase activity (GO:0003721);	1/1152(0.0868055555555556%)	2/15378(0.013005592404734%)	6.67448	0.622145	Cs_ont_7g018190
Molecular Function: acireductone dioxygenase [iron(II)-requiring] activity (GO:0010309);	1/1152(0.0868055555555556%)	2/15378(0.013005592404734%)	6.67448	0.622145	Cs_ont_9g006350
Molecular Function: phospholipid:diacylglycerol acyltransferase activity (GO:0046027);	1/1152(0.0868055555555556%)	2/15378(0.013005592404734%)	6.67448	0.622145	Cs_ont_8g006710
Molecular Function: cadmium ion transmembrane transporter activity (GO:0015086);	1/1152(0.0868055555555556%)	2/15378(0.013005592404734%)	6.67448	0.622145	Cs_ont_1g011160
Molecular Function: spermine oxidase (propane-1,3-diamine-forming) activity (GO:0052900);	1/1152(0.0868055555555556%)	2/15378(0.013005592404734%)	6.67448	0.622145	Cs_ont_7g009950
Molecular Function: aspartic-type peptidase activity (GO:0070001);	1/1152(0.0868055555555556%)	2/15378(0.013005592404734%)	6.67448	0.622145	Cs_ont_7g019690
Molecular Function: supercoiled DNA binding (GO:0097100);	1/1152(0.0868055555555556%)	2/15378(0.013005592404734%)	6.67448	0.622145	Cs_ont_4g010130
Molecular Function: N-1-naphthylphthalamic acid binding (GO:0010013);	1/1152(0.0868055555555556%)	2/15378(0.013005592404734%)	6.67448	0.622145	Cs_ont_1g019630
Molecular Function: telomerase activity (GO:0003720);	1/1152(0.0868055555555556%)	2/15378(0.013005592404734%)	6.67448	0.622145	Cs_ont_7g018190
Molecular Function: DNA topoisomerase binding (GO:0044547);	1/1152(0.0868055555555556%)	2/15378(0.013005592404734%)	6.67448	0.622145	Cs_ont_2g018750
Molecular Function: phosphoenolpyruvate:phosphate antiporter activity (GO:0015121);	1/1152(0.0868055555555556%)	2/15378(0.013005592404734%)	6.67448	0.622145	Cs_ont_2g028740
Molecular Function: very long-chain fatty acid-CoA ligase activity (GO:0031957);	1/1152(0.0868055555555556%)	2/15378(0.013005592404734%)	6.67448	0.622145	Cs_ont_8g022970
Molecular Function: methionine gamma-lyase activity (GO:0018826);	1/1152(0.0868055555555556%)	2/15378(0.013005592404734%)	6.67448	0.622145	Cs_ont_5g050270
Molecular Function: N1-acetylspermidine:oxygen oxidoreductase (propane-1,3-diamine-forming) activity (GO:0052898);	1/1152(0.0868055555555556%)	2/15378(0.013005592404734%)	6.67448	0.622145	Cs_ont_7g009950
Molecular Function: progesterone 5-alpha-reductase activity (GO:0050213);	1/1152(0.0868055555555556%)	2/15378(0.013005592404734%)	6.67448	0.622145	QC_newGene_617
Molecular Function: cofactor binding (GO:0048037);	1/1152(0.0868055555555556%)	2/15378(0.013005592404734%)	6.67448	0.622145	Cs_ont_7g018840
Molecular Function: histone methyltransferase activity (H3-K36 specific) (GO:0046975);	1/1152(0.0868055555555556%)	2/15378(0.013005592404734%)	6.67448	0.622145	Cs_ont_2g033350
Molecular Function: scopolin beta-glucosidase activity (GO:0102483);	3/1152(0.260416666666667%)	18/15378(0.117050331642606%)	2.22483	0.622145	Cs_ont_4g012710;Cs_ont_5g008290;Cs_ont_4g016470
Molecular Function: calmodulin binding (GO:0005516);	16/1152(1.38888888888889%)	162/15378(1.05345298478346%)	1.31842	0.622145	Cs_ont_1g016550;Cs_ont_1g023740;Cs_ont_5g005610;Cs_ont_3g001740;Cs_ont_5g005640;Cs_ont_5g003990;QC_newGene_2269;Cs_ont_1g016540;Cs_ont_9g008150;Cs_ont_4g016170;Cs_ont_5g003980;Cs_ont_2g006310;Cs_ont_3g013270;Cs_ont_5g016160;Cs_ont_5g005630;Cs_ont_7g028860
Molecular Function: beta-glucosidase activity (GO:0008422);	3/1152(0.260416666666667%)	19/15378(0.123553127844973%)	2.10773	0.622145	Cs_ont_4g016470;Cs_ont_5g008290;Cs_ont_4g012710
Molecular Function: alcohol dehydrogenase (NAD) activity (GO:0004022);	3/1152(0.260416666666667%)	19/15378(0.123553127844973%)	2.10773	0.622145	Cs_ont_7g017510;Cs_ont_3g007920;Cs_ont_3g001400
Molecular Function: cGMP binding (GO:0030553);	4/1152(0.347222222222222%)	29/15378(0.188581089868644%)	1.84124	0.622145	Cs_ont_9g027450;Cs_ont_9g027400;Cs_ont_4g000910;Cs_ont_4g000920
Molecular Function: cAMP binding (GO:0030552);	4/1152(0.347222222222222%)	29/15378(0.188581089868644%)	1.84124	0.622145	Cs_ont_9g027450;Cs_ont_9g027400;Cs_ont_4g000910;Cs_ont_4g000920
Molecular Function: manganese ion transmembrane transporter activity (GO:0005384);	2/1152(0.173611111111111%)	10/15378(0.0650279620236702%)	2.66979	0.622145	Cs_ont_1g011160;Cs_ont_3g007480
Molecular Function: long-chain-alcohol O-fatty-acyltransferase activity (GO:0047196);	2/1152(0.173611111111111%)	10/15378(0.0650279620236702%)	2.66979	0.622145	Cs_ont_5g025800;Cs_ont_5g025810
Molecular Function: RNA helicase activity (GO:0003724);	2/1152(0.173611111111111%)	10/15378(0.0650279620236702%)	2.66979	0.622145	Cs_ont_7g019050;Cs_ont_3g018220
Molecular Function: pectin acetylesterase activity (GO:0052793);	2/1152(0.173611111111111%)	10/15378(0.0650279620236702%)	2.66979	0.622145	Cs_ont_3g019850;Cs_ont_6g026400
Molecular Function: IgE binding (GO:0019863);	2/1152(0.173611111111111%)	10/15378(0.0650279620236702%)	2.66979	0.622145	Cs_ont_3g009330;Cs_ont_8g029220
Molecular Function: dipeptide transmembrane transporter activity (GO:0042936);	2/1152(0.173611111111111%)	10/15378(0.0650279620236702%)	2.66979	0.622145	Cs_ont_9g009210;Cs_ont_9g009230
Molecular Function: glyoxalase III activity (GO:0019172);	2/1152(0.173611111111111%)	10/15378(0.0650279620236702%)	2.66979	0.622145	Cs_ont_6g007020;Cs_ont_5g035980
Molecular Function: adenylate kinase activity (GO:0004017);	2/1152(0.173611111111111%)	10/15378(0.0650279620236702%)	2.66979	0.622145	Cs_ont_2g023830;Cs_ont_5g044040
Molecular Function: tripeptide transmembrane transporter activity (GO:0042937);	2/1152(0.173611111111111%)	10/15378(0.0650279620236702%)	2.66979	0.622145	Cs_ont_9g009230;Cs_ont_9g009210
Molecular Function: wax ester synthase activity (GO:0103095);	2/1152(0.173611111111111%)	10/15378(0.0650279620236702%)	2.66979	0.622145	Cs_ont_5g025810;Cs_ont_5g025800
Molecular Function: protein serine/threonine phosphatase activity (GO:0004722);	8/1152(0.694444444444444%)	72/15378(0.468201326570425%)	1.48322	0.622145	Cs_ont_9g027570;Cs_ont_4g011390;Cs_ont_9g024590;Cs_ont_8g001810;Cs_ont_4g009100;Cs_ont_7g023690;Cs_ont_7g000600;Cs_ont_1g028760
Molecular Function: phosphoprotein phosphatase activity (GO:0004721);	8/1152(0.694444444444444%)	73/15378(0.474704122772792%)	1.4629	0.622145	Cs_ont_4g023140;Cs_ont_1g014800;Cs_ont_7g003120;Cs_ont_4g020620;Cs_ont_5g036840;Cs_ont_8g009400;Cs_ont_4g009100;Cs_ont_7g000600
Molecular Function: glucan endo-1,3-beta-D-glucosidase activity (GO:0042973);	7/1152(0.607638888888889%)	62/15378(0.403173364546755%)	1.50714	0.622145	Cs_ont_3g000790;Cs_ont_2g018370;Cs_ont_9g018340;Cs_ont_9g018450;Cs_ont_4g019550;Cs_ont_1g023760;Cs_ont_5g033830
Molecular Function: actin filament binding (GO:0051015);	4/1152(0.347222222222222%)	30/15378(0.195083886071011%)	1.77986	0.622145	Cs_ont_2g015040;Cs_ont_4g023140;Cs_ont_1g014800;Cs_ont_7g003120
Molecular Function: vinorine synthase activity (GO:0050636);	3/1152(0.260416666666667%)	20/15378(0.13005592404734%)	2.00234	0.622145	Cs_ont_1g002300;Cs_ont_5g017050;Cs_ont_8g011010
Molecular Function: ATP-dependent 3'-5' DNA helicase activity (GO:0043140);	3/1152(0.260416666666667%)	20/15378(0.13005592404734%)	2.00234	0.622145	Cs_ont_7g022710;Cs_ont_3g014530;Cs_ont_3g027820
Molecular Function: transferase activity, transferring hexosyl groups (GO:0016758);	3/1152(0.260416666666667%)	20/15378(0.13005592404734%)	2.00234	0.622145	Cs_ont_5g003540;Cs_ont_7g008410;Cs_ont_9g026900
Molecular Function: four-way junction helicase activity (GO:0009378);	3/1152(0.260416666666667%)	20/15378(0.13005592404734%)	2.00234	0.622145	Cs_ont_3g014530;Cs_ont_7g022710;Cs_ont_3g027820
Molecular Function: acid phosphatase activity (GO:0003993);	5/1152(0.434027777777778%)	41/15378(0.266614644297048%)	1.62792	0.622145	Cs_ont_6g012710;Cs_ont_6g007870;Cs_ont_1g017740;Cs_ont_7g017050;Cs_ont_1g017710
Molecular Function: lyase activity (GO:0016829);	2/1152(0.173611111111111%)	11/15378(0.0715307582260372%)	2.42708	0.622145	Cs_ont_2g018770;Cs_ont_5g037720
Molecular Function: proton-transporting ATPase activity, rotational mechanism (GO:0046961);	2/1152(0.173611111111111%)	11/15378(0.0715307582260372%)	2.42708	0.622145	Cs_ont_5g011190;Cs_ont_3g002890
Molecular Function: copper ion transmembrane transporter activity (GO:0005375);	2/1152(0.173611111111111%)	11/15378(0.0715307582260372%)	2.42708	0.622145	Cs_ont_8g001490;Cs_ont_8g001480
Molecular Function: cinnamoyl-CoA reductase activity (GO:0016621);	2/1152(0.173611111111111%)	11/15378(0.0715307582260372%)	2.42708	0.622145	Cs_ont_1g011170;Cs_ont_3g016890
Molecular Function: protein kinase activity (GO:0004672);	16/1152(1.38888888888889%)	169/15378(1.09897255820003%)	1.26381	0.622145	Cs_ont_1g026500;Cs_ont_7g002250;Cs_ont_3g005450;Cs_ont_3g000380;Cs_ont_1g020350;Cs_ont_1g007560;Cs_ont_7g010190;Cs_ont_6g002970;Cs_ont_3g004380;Cs_ont_6g002030;Cs_ont_2g023810;Cs_ont_2g022450;Cs_ont_6g013900;Cs_ont_7g001870;Cs_ont_9g027050;Cs_ont_2g030120
Molecular Function: transferase activity, transferring acyl groups other than amino-acyl groups (GO:0016747);	7/1152(0.607638888888889%)	64/15378(0.416178956951489%)	1.46004	0.622145	Cs_ont_7g022960;Cs_ont_9g026140;Cs_ont_2g031120;Cs_ont_8g000340;Cs_ont_1g011080;Cs_ont_8g026540;Cs_ont_9g026170
Molecular Function: protein homodimerization activity (GO:0042803);	16/1152(1.38888888888889%)	170/15378(1.10547535440239%)	1.25637	0.622145	Cs_ont_8g000470;Cs_ont_7g027580;Cs_ont_1g021480;Cs_ont_7g001500;Cs_ont_7g015430;Cs_ont_7g000550;Cs_ont_6g016730;Cs_ont_6g002500;Cs_ont_5g033830;Cs_ont_5g047210;Cs_ont_7g010910;Cs_ont_8g002660;Cs_ont_8g015870;Cs_ont_6g013980;Cs_ont_3g000790;Cs_ont_6g003740
Molecular Function: chitinase activity (GO:0004568);	3/1152(0.260416666666667%)	21/15378(0.136558720249707%)	1.90699	0.622145	Cs_ont_8g028720;Cs_ont_3g022320;Cs_ont_1g029150
Molecular Function: double-stranded methylated DNA binding (GO:0010385);	3/1152(0.260416666666667%)	21/15378(0.136558720249707%)	1.90699	0.622145	Cs_ont_2g032300;Cs_ont_4g012770;Cs_ont_6g017720
Molecular Function: arogenate dehydrogenase (NADP+) activity (GO:0033730);	1/1152(0.0868055555555556%)	3/15378(0.0195083886071011%)	4.44965	0.622145	Cs_ont_4g024260
Molecular Function: glutathione hydrolase activity (GO:0036374);	1/1152(0.0868055555555556%)	3/15378(0.0195083886071011%)	4.44965	0.622145	Cs_ont_1g001580
Molecular Function: cysteine desulfurase activity (GO:0031071);	1/1152(0.0868055555555556%)	3/15378(0.0195083886071011%)	4.44965	0.622145	Cs_ont_1g004800
Molecular Function: DNA clamp loader activity (GO:0003689);	1/1152(0.0868055555555556%)	3/15378(0.0195083886071011%)	4.44965	0.622145	Cs_ont_9g012760
Molecular Function: isocitrate dehydrogenase (NAD+) activity (GO:0004449);	1/1152(0.0868055555555556%)	3/15378(0.0195083886071011%)	4.44965	0.622145	Cs_ont_1g029210
Molecular Function: 3-dehydroquinate dehydratase activity (GO:0003855);	1/1152(0.0868055555555556%)	3/15378(0.0195083886071011%)	4.44965	0.622145	Cs_ont_5g009120
Molecular Function: succinate-CoA ligase (ADP-forming) activity (GO:0004775);	1/1152(0.0868055555555556%)	3/15378(0.0195083886071011%)	4.44965	0.622145	Cs_ont_7g018840
Molecular Function: shikimate 3-dehydrogenase (NADP+) activity (GO:0004764);	1/1152(0.0868055555555556%)	3/15378(0.0195083886071011%)	4.44965	0.622145	Cs_ont_5g009120
Molecular Function: mannitol transmembrane transporter activity (GO:0015575);	1/1152(0.0868055555555556%)	3/15378(0.0195083886071011%)	4.44965	0.622145	Cs_ont_8g022340
Molecular Function: histone kinase activity (H3-S10 specific) (GO:0035175);	1/1152(0.0868055555555556%)	3/15378(0.0195083886071011%)	4.44965	0.622145	Cs_ont_4g004940
Molecular Function: zinc-exporting ATPase activity (GO:0016463);	1/1152(0.0868055555555556%)	3/15378(0.0195083886071011%)	4.44965	0.622145	Cs_ont_4g025610
Molecular Function: fructose transmembrane transporter activity (GO:0005353);	1/1152(0.0868055555555556%)	3/15378(0.0195083886071011%)	4.44965	0.622145	Cs_ont_9g002700
Molecular Function: alpha-L-fucosidase activity (GO:0004560);	1/1152(0.0868055555555556%)	3/15378(0.0195083886071011%)	4.44965	0.622145	Cs_ont_9g024500
Molecular Function: obsolete gamma-glutamyltransferase activity (GO:0003840);	1/1152(0.0868055555555556%)	3/15378(0.0195083886071011%)	4.44965	0.622145	Cs_ont_1g001580
Molecular Function: ferroxidase activity (GO:0004322);	1/1152(0.0868055555555556%)	3/15378(0.0195083886071011%)	4.44965	0.622145	Cs_ont_6g014020
Molecular Function: myo-inositol transmembrane transporter activity (GO:0005365);	1/1152(0.0868055555555556%)	3/15378(0.0195083886071011%)	4.44965	0.622145	Cs_ont_8g022340
Molecular Function: prephenate dehydrogenase (NAD+) activity (GO:0008977);	1/1152(0.0868055555555556%)	3/15378(0.0195083886071011%)	4.44965	0.622145	Cs_ont_4g024260
Molecular Function: D-ribose transmembrane transporter activity (GO:0015591);	1/1152(0.0868055555555556%)	3/15378(0.0195083886071011%)	4.44965	0.622145	Cs_ont_8g022340
Molecular Function: 3-deoxy-7-phosphoheptulonate synthase activity (GO:0003849);	1/1152(0.0868055555555556%)	3/15378(0.0195083886071011%)	4.44965	0.622145	Cs_ont_1g021460
Molecular Function: ATP-dependent microtubule motor activity, minus-end-directed (GO:0008569);	1/1152(0.0868055555555556%)	3/15378(0.0195083886071011%)	4.44965	0.622145	Cs_ont_2g006530
Molecular Function: cadmium-exporting ATPase activity (GO:0008551);	1/1152(0.0868055555555556%)	3/15378(0.0195083886071011%)	4.44965	0.622145	Cs_ont_4g025610
Molecular Function: DNA polymerase binding (GO:0070182);	1/1152(0.0868055555555556%)	3/15378(0.0195083886071011%)	4.44965	0.622145	Cs_ont_5g028040
Molecular Function: phosphatidylinositol-3,4,5-trisphosphate 3-phosphatase activity (GO:0016314);	1/1152(0.0868055555555556%)	3/15378(0.0195083886071011%)	4.44965	0.622145	Cs_ont_1g024450
Molecular Function: active borate transmembrane transporter activity (GO:0046715);	1/1152(0.0868055555555556%)	3/15378(0.0195083886071011%)	4.44965	0.622145	Cs_ont_1g011580
Molecular Function: glucomannan 4-beta-mannosyltransferase activity (GO:0047259);	1/1152(0.0868055555555556%)	3/15378(0.0195083886071011%)	4.44965	0.622145	Cs_ont_8g006900
Molecular Function: prephenate dehydrogenase (NADP+) activity (GO:0004665);	1/1152(0.0868055555555556%)	3/15378(0.0195083886071011%)	4.44965	0.622145	Cs_ont_4g024260
Molecular Function: sorbitol transmembrane transporter activity (GO:0015576);	1/1152(0.0868055555555556%)	3/15378(0.0195083886071011%)	4.44965	0.622145	Cs_ont_8g022340
Molecular Function: D-xylose transmembrane transporter activity (GO:0015148);	1/1152(0.0868055555555556%)	3/15378(0.0195083886071011%)	4.44965	0.622145	Cs_ont_8g022340
Molecular Function: nicotinamidase activity (GO:0008936);	1/1152(0.0868055555555556%)	3/15378(0.0195083886071011%)	4.44965	0.622145	Cs_ont_7g018800
Molecular Function: glycerol-3-phosphate dehydrogenase [NAD+] activity (GO:0004367);	1/1152(0.0868055555555556%)	3/15378(0.0195083886071011%)	4.44965	0.622145	Cs_ont_2g027780
Molecular Function: hydroxyjasmonate sulfotransferase activity (GO:0080131);	1/1152(0.0868055555555556%)	3/15378(0.0195083886071011%)	4.44965	0.622145	Cs_ont_3g024500
Molecular Function: citrate transmembrane transporter activity (GO:0015137);	1/1152(0.0868055555555556%)	3/15378(0.0195083886071011%)	4.44965	0.622145	Cs_ont_9g021180
Molecular Function: polysaccharide binding (GO:0030247);	11/1152(0.954861111111111%)	111/15378(0.721810378462739%)	1.32287	0.622145	Cs_ont_9g018450;Cs_ont_8g009870;Cs_ont_2g018370;Cs_ont_2g011650;Cs_ont_9g021110;Cs_ont_9g018340;Cs_ont_8g009910;Cs_ont_4g019550;QC_newGene_1097;QC_newGene_70;Cs_ont_1g023760
Molecular Function: ionotropic glutamate receptor activity (GO:0004970);	4/1152(0.347222222222222%)	32/15378(0.208089478475745%)	1.66862	0.622145	Cs_ont_4g000990;Cs_ont_3g000800;Cs_ont_1g029520;Cs_ont_4g026800
Molecular Function: glutamate receptor activity (GO:0008066);	4/1152(0.347222222222222%)	32/15378(0.208089478475745%)	1.66862	0.622145	Cs_ont_1g029520;Cs_ont_4g026800;Cs_ont_4g000990;Cs_ont_3g000800
Molecular Function: protein-cysteine S-palmitoyltransferase activity (GO:0019706);	3/1152(0.260416666666667%)	22/15378(0.143061516452074%)	1.82031	0.622145	Cs_ont_5g006070;Cs_ont_1g029070;Cs_ont_3g000750
Molecular Function: tyrosine decarboxylase activity (GO:0004837);	2/1152(0.173611111111111%)	12/15378(0.0780335544284042%)	2.22483	0.622145	Cs_ont_3g005820;Cs_ont_7g015990
Molecular Function: phosphoglycerate transmembrane transporter activity (GO:0015120);	2/1152(0.173611111111111%)	12/15378(0.0780335544284042%)	2.22483	0.622145	Cs_ont_2g028740;Cs_ont_2g006950
Molecular Function: nutrient reservoir activity (GO:0045735);	12/1152(1.04166666666667%)	127/15378(0.825855117700611%)	1.26132	0.622145	Cs_ont_4g028090;Cs_ont_3g027810;Cs_ont_7g025340;Cs_ont_4g020670;Cs_ont_3g002890;Cs_ont_7g013850;Cs_ont_5g016430;QC_newGene_1591;Cs_ont_9g004630;Cs_ont_1g014950;Cs_ont_1g029510;Cs_ont_9g004790
Molecular Function: photoreceptor activity (GO:0009881);	3/1152(0.260416666666667%)	23/15378(0.149564312654441%)	1.74117	0.622145	Cs_ont_7g025890;Cs_ont_7g000550;Cs_ont_6g016730
Molecular Function: catalytic activity (GO:0003824);	3/1152(0.260416666666667%)	23/15378(0.149564312654441%)	1.74117	0.622145	Cs_ont_5g016430;Cs_ont_2g006490;Cs_ont_1g016630
Molecular Function: copper ion binding (GO:0005507);	14/1152(1.21527777777778%)	152/15378(0.988425022759787%)	1.22951	0.622145	QC_newGene_923;QC_newGene_925;Cs_ont_2g018990;Cs_ont_3g001440;QC_newGene_926;Cs_ont_2g001690;Cs_ont_5g041760;Cs_ont_1g025500;QC_newGene_930;Cs_ont_8g002200;QC_newGene_924;Cs_ont_5g041500;Cs_ont_1g026870;Cs_ont_7g018840
Molecular Function: protein disulfide oxidoreductase activity (GO:0015035);	6/1152(0.520833333333333%)	57/15378(0.37065938353492%)	1.40515	0.622145	Cs_ont_7g009780;Cs_ont_4g016850;Cs_ont_5g049730;Cs_ont_6g008470;Cs_ont_1g027310;Cs_ont_3g003020
Molecular Function: transcription coregulator activity (GO:0003712);	2/1152(0.173611111111111%)	13/15378(0.0845363506307712%)	2.05369	0.622145	Cs_ont_1g023740;Cs_ont_7g015430
Molecular Function: transcription factor activity, RNA polymerase II proximal promoter sequence-specific DNA binding (GO:0000982);	2/1152(0.173611111111111%)	13/15378(0.0845363506307712%)	2.05369	0.622145	Cs_ont_9g021400;Cs_ont_6g009620
Molecular Function: RNA polymerase II transcription factor activity, sequence-specific DNA binding (GO:0000981);	8/1152(0.694444444444444%)	81/15378(0.526726492391728%)	1.31842	0.622145	Cs_ont_4g027480;Cs_ont_9g000800;Cs_ont_6g021790;Cs_ont_1g021600;Cs_ont_2g028330;Cs_ont_5g004800;Cs_ont_6g003740;Cs_ont_8g003370
Molecular Function: FMN binding (GO:0010181);	4/1152(0.347222222222222%)	35/15378(0.227597867082846%)	1.5256	0.622145	Cs_ont_4g011590;Cs_ont_3g030260;Cs_ont_8g022400;Cs_ont_3g030250
Molecular Function: protein binding involved in protein folding (GO:0044183);	4/1152(0.347222222222222%)	35/15378(0.227597867082846%)	1.5256	0.622145	Cs_ont_5g001190;Cs_ont_1g027580;Cs_ont_2g035540;Cs_ont_2g001390
Molecular Function: xyloglucan:xyloglucosyl transferase activity (GO:0016762);	4/1152(0.347222222222222%)	35/15378(0.227597867082846%)	1.5256	0.622145	Cs_ont_2g020070;Cs_ont_4g026460;Cs_ont_7g012410;Cs_ont_4g026380
Molecular Function: 3-oxo-cerotoyl-CoA synthase activity (GO:0102337);	3/1152(0.260416666666667%)	24/15378(0.156067108856808%)	1.66862	0.622145	Cs_ont_8g003530;Cs_ont_4g022960;Cs_ont_4g006740
Molecular Function: 3-oxo-arachidoyl-CoA synthase activity (GO:0102336);	3/1152(0.260416666666667%)	24/15378(0.156067108856808%)	1.66862	0.622145	Cs_ont_8g003530;Cs_ont_4g006740;Cs_ont_4g022960
Molecular Function: 3-oxo-lignoceronyl-CoA synthase activity (GO:0102338);	3/1152(0.260416666666667%)	24/15378(0.156067108856808%)	1.66862	0.622145	Cs_ont_4g022960;Cs_ont_4g006740;Cs_ont_8g003530
Molecular Function: geranylgeranyl-diphosphate geranylgeranyltransferase activity (GO:0016767);	1/1152(0.0868055555555556%)	4/15378(0.0260111848094681%)	3.33724	0.622145	Cs_ont_2g034830
Molecular Function: jasmonate O-methyltransferase activity (GO:0030795);	1/1152(0.0868055555555556%)	4/15378(0.0260111848094681%)	3.33724	0.622145	QC_newGene_1742
Molecular Function: gibberellin 3-beta-dioxygenase activity (GO:0016707);	1/1152(0.0868055555555556%)	4/15378(0.0260111848094681%)	3.33724	0.622145	Cs_ont_1g015170
Molecular Function: amygdalin beta-glucosidase activity (GO:0047668);	1/1152(0.0868055555555556%)	4/15378(0.0260111848094681%)	3.33724	0.622145	Cs_ont_4g012710
Molecular Function: cellobiose glucosidase activity (GO:0080079);	1/1152(0.0868055555555556%)	4/15378(0.0260111848094681%)	3.33724	0.622145	Cs_ont_4g012710
Molecular Function: glyceraldehyde-3-phosphate dehydrogenase (NADP+) (non-phosphorylating) activity (GO:0008886);	1/1152(0.0868055555555556%)	4/15378(0.0260111848094681%)	3.33724	0.622145	Cs_ont_4g028220
Molecular Function: inorganic anion exchanger activity (GO:0005452);	1/1152(0.0868055555555556%)	4/15378(0.0260111848094681%)	3.33724	0.622145	Cs_ont_1g014810
Molecular Function: metalloaminopeptidase activity (GO:0070006);	1/1152(0.0868055555555556%)	4/15378(0.0260111848094681%)	3.33724	0.622145	Cs_ont_1g019630
Molecular Function: licodione synthase activity (GO:0033771);	1/1152(0.0868055555555556%)	4/15378(0.0260111848094681%)	3.33724	0.622145	Cs_ont_5g024860
Molecular Function: oxygen binding (GO:0019825);	1/1152(0.0868055555555556%)	4/15378(0.0260111848094681%)	3.33724	0.622145	Cs_ont_8g023080
Molecular Function: alpha,alpha-trehalose-phosphate synthase (UDP-forming) activity (GO:0003825);	1/1152(0.0868055555555556%)	4/15378(0.0260111848094681%)	3.33724	0.622145	Cs_ont_2g013830
Molecular Function: beta-gentiobiose beta-glucosidase activity (GO:0080083);	1/1152(0.0868055555555556%)	4/15378(0.0260111848094681%)	3.33724	0.622145	Cs_ont_4g012710
Molecular Function: Rab GTPase binding (GO:0017137);	1/1152(0.0868055555555556%)	4/15378(0.0260111848094681%)	3.33724	0.622145	Cs_ont_1g029330
Molecular Function: anion:anion antiporter activity (GO:0015301);	1/1152(0.0868055555555556%)	4/15378(0.0260111848094681%)	3.33724	0.622145	Cs_ont_1g014810
Molecular Function: prenyltransferase activity (GO:0004659);	1/1152(0.0868055555555556%)	4/15378(0.0260111848094681%)	3.33724	0.622145	Cs_ont_4g019030
Molecular Function: phenylalanine ammonia-lyase activity (GO:0045548);	1/1152(0.0868055555555556%)	4/15378(0.0260111848094681%)	3.33724	0.622145	Cs_ont_6g020620
Molecular Function: galactose transmembrane transporter activity (GO:0005354);	1/1152(0.0868055555555556%)	4/15378(0.0260111848094681%)	3.33724	0.622145	Cs_ont_8g022340
Molecular Function: methyl jasmonate methylesterase activity (GO:0102078);	1/1152(0.0868055555555556%)	4/15378(0.0260111848094681%)	3.33724	0.622145	QC_newGene_1742
Molecular Function: 3,4-dihydroxy-2-butanone-4-phosphate synthase activity (GO:0008686);	1/1152(0.0868055555555556%)	4/15378(0.0260111848094681%)	3.33724	0.622145	Cs_ont_8g003430
Molecular Function: fructose-bisphosphate aldolase activity (GO:0004332);	1/1152(0.0868055555555556%)	4/15378(0.0260111848094681%)	3.33724	0.622145	Cs_ont_8g020190
Molecular Function: galactosylgalactosylxylosylprotein 3-beta-glucuronosyltransferase activity (GO:0015018);	1/1152(0.0868055555555556%)	4/15378(0.0260111848094681%)	3.33724	0.622145	Cs_ont_4g004150
Molecular Function: cystathionine gamma-lyase activity (GO:0004123);	1/1152(0.0868055555555556%)	4/15378(0.0260111848094681%)	3.33724	0.622145	Cs_ont_5g050270
Molecular Function: structural constituent of chromatin (GO:0030527);	1/1152(0.0868055555555556%)	4/15378(0.0260111848094681%)	3.33724	0.622145	Cs_ont_3g000910
Molecular Function: 4-methylumbelliferyl-beta-D-glucopyranoside beta-glucosidase activity (GO:0080081);	1/1152(0.0868055555555556%)	4/15378(0.0260111848094681%)	3.33724	0.622145	Cs_ont_4g012710
Molecular Function: lactoylglutathione lyase activity (GO:0004462);	1/1152(0.0868055555555556%)	4/15378(0.0260111848094681%)	3.33724	0.622145	Cs_ont_6g007020
Molecular Function: cannabidiolate synthase activity (GO:0102779);	1/1152(0.0868055555555556%)	4/15378(0.0260111848094681%)	3.33724	0.622145	Cs_ont_2g008490
Molecular Function: endodeoxyribonuclease activity, producing 3'-phosphomonoesters (GO:0016889);	1/1152(0.0868055555555556%)	4/15378(0.0260111848094681%)	3.33724	0.622145	Cs_ont_5g048600
Molecular Function: N-acyltransferase activity (GO:0016410);	1/1152(0.0868055555555556%)	4/15378(0.0260111848094681%)	3.33724	0.622145	Cs_ont_5g006170
Molecular Function: beta-mannosidase activity (GO:0004567);	1/1152(0.0868055555555556%)	4/15378(0.0260111848094681%)	3.33724	0.622145	Cs_ont_4g012710
Molecular Function: glucosyltransferase activity (GO:0046527);	1/1152(0.0868055555555556%)	4/15378(0.0260111848094681%)	3.33724	0.622145	Cs_ont_5g007630
Molecular Function: hexokinase activity (GO:0004396);	1/1152(0.0868055555555556%)	4/15378(0.0260111848094681%)	3.33724	0.622145	Cs_ont_3g002360
Molecular Function: FAD transmembrane transporter activity (GO:0015230);	1/1152(0.0868055555555556%)	4/15378(0.0260111848094681%)	3.33724	0.622145	Cs_ont_1g027230
Molecular Function: NAD+ diphosphatase activity (GO:0000210);	1/1152(0.0868055555555556%)	4/15378(0.0260111848094681%)	3.33724	0.622145	Cs_ont_7g020060
Molecular Function: esculin beta-glucosidase activity (GO:0080082);	1/1152(0.0868055555555556%)	4/15378(0.0260111848094681%)	3.33724	0.622145	Cs_ont_4g012710
Molecular Function: cystathionine gamma-synthase activity (GO:0003962);	1/1152(0.0868055555555556%)	4/15378(0.0260111848094681%)	3.33724	0.622145	Cs_ont_5g050270
Molecular Function: indole-3-acetic acid amido synthetase activity (GO:0010279);	1/1152(0.0868055555555556%)	4/15378(0.0260111848094681%)	3.33724	0.622145	Cs_ont_6g002810
Molecular Function: microtubule-severing ATPase activity (GO:0008568);	1/1152(0.0868055555555556%)	4/15378(0.0260111848094681%)	3.33724	0.622145	Cs_ont_5g048750
Molecular Function: lipid binding (GO:0008289);	10/1152(0.868055555555556%)	106/15378(0.689296397450904%)	1.25934	0.622145	Cs_ont_3g002050;Cs_ont_7g029400;Cs_ont_2g011710;Cs_ont_6g013070;Cs_ont_5g036880;Cs_ont_2g008600;QC_newGene_703;Cs_ont_2g014600;Cs_ont_7g013670;Cs_ont_1g021010
Molecular Function: transporter activity (GO:0005215);	11/1152(0.954861111111111%)	119/15378(0.773832748081675%)	1.23394	0.622145	Cs_ont_7g021480;Cs_ont_2g008600;Cs_ont_2g003580;Cs_ont_4g028090;Cs_ont_9g005410;Cs_ont_7g002520;Cs_ont_9g023680;Cs_ont_1g002250;Cs_ont_7g019470;Cs_ont_9g023530;Cs_ont_3g032380
Molecular Function: antiporter activity (GO:0015297);	10/1152(0.868055555555556%)	107/15378(0.695799193653271%)	1.24757	0.622145	Cs_ont_7g016340;Cs_ont_7g016230;Cs_ont_9g021180;Cs_ont_1g021820;Cs_ont_8g028150;Cs_ont_7g016390;Cs_ont_3g012650;Cs_ont_4g014300;Cs_ont_9g002650;Cs_ont_6g004490
Molecular Function: aspartic-type endopeptidase activity (GO:0004190);	9/1152(0.78125%)	95/15378(0.617765639224867%)	1.26464	0.622145	Cs_ont_4g007700;Cs_ont_3g024800;Cs_ont_9g004630;Cs_ont_4g001200;Cs_ont_7g019690;Cs_ont_9g004790;Cs_ont_5g004580;Cs_ont_4g001190;Cs_ont_6g005650
Molecular Function: geranyltranstransferase activity (GO:0004337);	2/1152(0.173611111111111%)	14/15378(0.0910391468331383%)	1.90699	0.622145	Cs_ont_6g005240;Cs_ont_6g005180
Molecular Function: thiol-dependent ubiquitin-specific protease activity (GO:0004843);	2/1152(0.173611111111111%)	14/15378(0.0910391468331383%)	1.90699	0.622145	Cs_ont_8g000990;Cs_ont_6g015350
Molecular Function: farnesyltranstransferase activity (GO:0004311);	2/1152(0.173611111111111%)	14/15378(0.0910391468331383%)	1.90699	0.622145	Cs_ont_6g005180;Cs_ont_6g005240
Molecular Function: FK506 binding (GO:0005528);	2/1152(0.173611111111111%)	14/15378(0.0910391468331383%)	1.90699	0.622145	Cs_ont_9g016540;Cs_ont_7g015940
Molecular Function: raffinose alpha-galactosidase activity (GO:0052692);	2/1152(0.173611111111111%)	14/15378(0.0910391468331383%)	1.90699	0.622145	Cs_ont_9g020870;Cs_ont_9g013330
Molecular Function: hormone activity (GO:0005179);	2/1152(0.173611111111111%)	14/15378(0.0910391468331383%)	1.90699	0.622145	Cs_ont_1g024890;Cs_ont_9g014910
Molecular Function: dimethylallyltranstransferase activity (GO:0004161);	2/1152(0.173611111111111%)	14/15378(0.0910391468331383%)	1.90699	0.622145	Cs_ont_6g005240;Cs_ont_6g005180
Molecular Function: transcription factor activity, RNA polymerase II transcription factor recruiting (GO:0001135);	7/1152(0.607638888888889%)	73/15378(0.474704122772792%)	1.28004	0.622145	Cs_ont_6g021790;Cs_ont_2g028330;Cs_ont_5g004800;Cs_ont_1g021600;Cs_ont_9g000800;Cs_ont_6g003740;Cs_ont_8g003370
Molecular Function: UDP-glucosyltransferase activity (GO:0035251);	6/1152(0.520833333333333%)	61/15378(0.396670568344388%)	1.31301	0.622145	Cs_ont_8g015970;Cs_ont_3g011130;Cs_ont_3g011120;Cs_ont_5g021010;Cs_ont_7g000310;Cs_ont_2g022650
Molecular Function: 3-oxoacyl-[acyl-carrier-protein] synthase activity (GO:0004315);	2/1152(0.173611111111111%)	15/15378(0.0975419430355053%)	1.77986	0.622145	Cs_ont_5g049750;Cs_ont_1g018570
Molecular Function: germacrene-D synthase activity (GO:0052577);	2/1152(0.173611111111111%)	15/15378(0.0975419430355053%)	1.77986	0.622145	Cs_ont_4g017460;Cs_ont_4g016940
Molecular Function: superoxide dismutase activity (GO:0004784);	2/1152(0.173611111111111%)	15/15378(0.0975419430355053%)	1.77986	0.622145	Cs_ont_3g017660;Cs_ont_3g017760
Molecular Function: germacradienol synthase activity (GO:0034004);	2/1152(0.173611111111111%)	15/15378(0.0975419430355053%)	1.77986	0.622145	Cs_ont_4g017460;Cs_ont_4g016940
Molecular Function: oxidoreductase activity, acting on single donors with incorporation of molecular oxygen, incorporation of two atoms of oxygen (GO:0016702);	2/1152(0.173611111111111%)	15/15378(0.0975419430355053%)	1.77986	0.622145	Cs_ont_8g009690;Cs_ont_2g029690
Molecular Function: glucose binding (GO:0005536);	1/1152(0.0868055555555556%)	5/15378(0.0325139810118351%)	2.66979	0.622145	Cs_ont_3g002360
Molecular Function: scopoletin glucosyltransferase activity (GO:0050275);	1/1152(0.0868055555555556%)	5/15378(0.0325139810118351%)	2.66979	0.622145	Cs_ont_8g025020
Molecular Function: ferric iron binding (GO:0008199);	1/1152(0.0868055555555556%)	5/15378(0.0325139810118351%)	2.66979	0.622145	Cs_ont_6g014020
Molecular Function: hydrolase activity, acting on acid anhydrides, in phosphorus-containing anhydrides (GO:0016818);	1/1152(0.0868055555555556%)	5/15378(0.0325139810118351%)	2.66979	0.622145	Cs_ont_8g013890
Molecular Function: ferric-chelate reductase activity (GO:0000293);	1/1152(0.0868055555555556%)	5/15378(0.0325139810118351%)	2.66979	0.622145	Cs_ont_5g003510
Molecular Function: telomerase RNA binding (GO:0070034);	1/1152(0.0868055555555556%)	5/15378(0.0325139810118351%)	2.66979	0.622145	Cs_ont_7g018190
Molecular Function: 3,9-dihydroxypterocarpan 6a-monooxygenase activity (GO:0047082);	1/1152(0.0868055555555556%)	5/15378(0.0325139810118351%)	2.66979	0.622145	Cs_ont_7g014240
Molecular Function: nucleoside transmembrane transporter activity (GO:0005337);	1/1152(0.0868055555555556%)	5/15378(0.0325139810118351%)	2.66979	0.622145	Cs_ont_4g005990
Molecular Function: AMP dimethylallyltransferase activity (GO:0009824);	1/1152(0.0868055555555556%)	5/15378(0.0325139810118351%)	2.66979	0.622145	Cs_ont_8g007190
Molecular Function: farnesyl-diphosphate farnesyltransferase activity (GO:0004310);	1/1152(0.0868055555555556%)	5/15378(0.0325139810118351%)	2.66979	0.622145	Cs_ont_2g034830
Molecular Function: chalcone isomerase activity (GO:0045430);	1/1152(0.0868055555555556%)	5/15378(0.0325139810118351%)	2.66979	0.622145	Cs_ont_7g003040
Molecular Function: beta-N-acetylhexosaminidase activity (GO:0004563);	1/1152(0.0868055555555556%)	5/15378(0.0325139810118351%)	2.66979	0.622145	Cs_ont_5g021010
Molecular Function: squalene synthase activity (GO:0051996);	1/1152(0.0868055555555556%)	5/15378(0.0325139810118351%)	2.66979	0.622145	Cs_ont_2g034830
Molecular Function: glucose-1-phosphate adenylyltransferase activity (GO:0008878);	1/1152(0.0868055555555556%)	5/15378(0.0325139810118351%)	2.66979	0.622145	Cs_ont_8g021290
Molecular Function: GTP cyclohydrolase II activity (GO:0003935);	1/1152(0.0868055555555556%)	5/15378(0.0325139810118351%)	2.66979	0.622145	Cs_ont_8g003430
Molecular Function: nicotianamine synthase activity (GO:0030410);	1/1152(0.0868055555555556%)	5/15378(0.0325139810118351%)	2.66979	0.622145	Cs_ont_3g014270
Molecular Function: thebane O-demethylase activity (GO:0102803);	1/1152(0.0868055555555556%)	5/15378(0.0325139810118351%)	2.66979	0.622145	Cs_ont_1g002760
Molecular Function: gamma-glutamyl-peptidase activity (GO:0034722);	1/1152(0.0868055555555556%)	5/15378(0.0325139810118351%)	2.66979	0.622145	Cs_ont_8g015500
Molecular Function: phosphatidylinositol phosphate phosphatase activity (GO:0052866);	1/1152(0.0868055555555556%)	5/15378(0.0325139810118351%)	2.66979	0.622145	Cs_ont_1g024450
Molecular Function: 8-oxo-dGTP phosphohydrolase activity (GO:0102490);	1/1152(0.0868055555555556%)	5/15378(0.0325139810118351%)	2.66979	0.622145	Cs_ont_5g015490
Molecular Function: omega peptidase activity (GO:0008242);	1/1152(0.0868055555555556%)	5/15378(0.0325139810118351%)	2.66979	0.622145	Cs_ont_8g015500
Molecular Function: ribosomal large subunit binding (GO:0043023);	1/1152(0.0868055555555556%)	5/15378(0.0325139810118351%)	2.66979	0.622145	Cs_ont_1g029590
Molecular Function: codeine O-demethylase activity (GO:0102805);	1/1152(0.0868055555555556%)	5/15378(0.0325139810118351%)	2.66979	0.622145	Cs_ont_1g002760
Molecular Function: inositol oxygenase activity (GO:0050113);	1/1152(0.0868055555555556%)	5/15378(0.0325139810118351%)	2.66979	0.622145	Cs_ont_8g012170
Molecular Function: N-methylnicotinate transmembrane transporter activity (GO:0090417);	1/1152(0.0868055555555556%)	5/15378(0.0325139810118351%)	2.66979	0.622145	Cs_ont_4g024540
Molecular Function: double-stranded DNA 3'-5' exodeoxyribonuclease activity (GO:0008311);	1/1152(0.0868055555555556%)	5/15378(0.0325139810118351%)	2.66979	0.622145	Cs_ont_1g028120
Molecular Function: carboxy-lyase activity (GO:0016831);	1/1152(0.0868055555555556%)	5/15378(0.0325139810118351%)	2.66979	0.622145	Cs_ont_3g007510
Molecular Function: NADH dehydrogenase activity (GO:0003954);	1/1152(0.0868055555555556%)	5/15378(0.0325139810118351%)	2.66979	0.622145	Cs_ont_2g005780
Molecular Function: nicotinate transmembrane transporter activity (GO:0090416);	1/1152(0.0868055555555556%)	5/15378(0.0325139810118351%)	2.66979	0.622145	Cs_ont_4g024540
Molecular Function: 5'-3' exodeoxyribonuclease activity (GO:0035312);	1/1152(0.0868055555555556%)	5/15378(0.0325139810118351%)	2.66979	0.622145	Cs_ont_4g022990
Molecular Function: methyl indole-3-acetate esterase activity (GO:0080030);	1/1152(0.0868055555555556%)	5/15378(0.0325139810118351%)	2.66979	0.622145	Cs_ont_5g012440
Molecular Function: hexosaminidase activity (GO:0015929);	1/1152(0.0868055555555556%)	5/15378(0.0325139810118351%)	2.66979	0.622145	Cs_ont_5g021010
Molecular Function: calcium:proton antiporter activity (GO:0015369);	1/1152(0.0868055555555556%)	5/15378(0.0325139810118351%)	2.66979	0.622145	Cs_ont_6g014920
Molecular Function: caffeate O-methyltransferase activity (GO:0047763);	3/1152(0.260416666666667%)	27/15378(0.175575497463909%)	1.48322	0.622145	Cs_ont_1g002520;Cs_ont_6g022790;Cs_ont_1g002540
Molecular Function: protein serine/threonine kinase activity (GO:0004674);	66/1152(5.72916666666667%)	833/15378(5.41682923657173%)	1.05766	0.622145	Cs_ont_9g021110;QC_newGene_117;Cs_ont_2g028660;Cs_ont_5g019950;Cs_ont_5g012580;Cs_ont_1g024360;Cs_ont_5g039490;QC_newGene_89;Cs_ont_7g007780;Cs_ont_5g043060;QC_newGene_115;QC_newGene_1947;Cs_ont_9g024420;Cs_ont_6g002030;Cs_ont_3g032080;Cs_ont_4g016170;Cs_ont_5g034790;QC_newGene_2287;Cs_ont_1g025400;Cs_ont_1g016550;Cs_ont_4g004940;Cs_ont_5g016160;QC_newGene_1550;QC_newGene_332;Cs_ont_8g011360;QC_n…
Molecular Function: lipase activity (GO:0016298);	4/1152(0.347222222222222%)	39/15378(0.253609051892314%)	1.36912	0.622145	Cs_ont_1g025560;Cs_ont_1g025610;Cs_ont_5g037110;Cs_ont_1g018350
Molecular Function: endopeptidase inhibitor activity (GO:0004866);	2/1152(0.173611111111111%)	16/15378(0.104044739237872%)	1.66862	0.622145	Cs_ont_5g028080;Cs_ont_5g034570
Molecular Function: transcription corepressor activity (GO:0003714);	2/1152(0.173611111111111%)	16/15378(0.104044739237872%)	1.66862	0.622145	Cs_ont_7g027580;Cs_ont_2g013370
Molecular Function: chitin binding (GO:0008061);	3/1152(0.260416666666667%)	28/15378(0.182078293666277%)	1.43025	0.622145	Cs_ont_3g022320;Cs_ont_8g028720;Cs_ont_1g029150
Molecular Function: alanine-glyoxylate transaminase activity (GO:0008453);	1/1152(0.0868055555555556%)	6/15378(0.0390167772142021%)	2.22483	0.622145	Cs_ont_5g007890
Molecular Function: preprotein binding (GO:0070678);	1/1152(0.0868055555555556%)	6/15378(0.0390167772142021%)	2.22483	0.622145	Cs_ont_5g041680
Molecular Function: peptide-N4-(N-acetyl-beta-glucosaminyl)asparagine amidase activity (GO:0000224);	1/1152(0.0868055555555556%)	6/15378(0.0390167772142021%)	2.22483	0.622145	Cs_ont_5g035650
Molecular Function: L-ascorbate peroxidase activity (GO:0016688);	1/1152(0.0868055555555556%)	6/15378(0.0390167772142021%)	2.22483	0.622145	Cs_ont_6g019300
Molecular Function: glycerol-3-phosphate O-acyltransferase activity (GO:0004366);	1/1152(0.0868055555555556%)	6/15378(0.0390167772142021%)	2.22483	0.622145	Cs_ont_3g010280
Molecular Function: cytochrome-c peroxidase activity (GO:0004130);	1/1152(0.0868055555555556%)	6/15378(0.0390167772142021%)	2.22483	0.622145	Cs_ont_6g019300
Molecular Function: asparagine-tRNA ligase activity (GO:0004816);	1/1152(0.0868055555555556%)	6/15378(0.0390167772142021%)	2.22483	0.622145	Cs_ont_7g015650
Molecular Function: carbohydrate phosphatase activity (GO:0019203);	1/1152(0.0868055555555556%)	6/15378(0.0390167772142021%)	2.22483	0.622145	Cs_ont_7g007500
Molecular Function: 3-beta-hydroxy-delta5-steroid dehydrogenase activity (GO:0003854);	1/1152(0.0868055555555556%)	6/15378(0.0390167772142021%)	2.22483	0.622145	Cs_ont_2g029030
Molecular Function: phosphopantetheine binding (GO:0031177);	1/1152(0.0868055555555556%)	6/15378(0.0390167772142021%)	2.22483	0.622145	Cs_ont_4g022920
Molecular Function: phospholipase A2 activity (GO:0004623);	1/1152(0.0868055555555556%)	6/15378(0.0390167772142021%)	2.22483	0.622145	Cs_ont_5g024960
Molecular Function: ER retention sequence binding (GO:0046923);	1/1152(0.0868055555555556%)	6/15378(0.0390167772142021%)	2.22483	0.622145	Cs_ont_5g013980
Molecular Function: 4 iron, 4 sulfur cluster binding (GO:0051539);	6/1152(0.520833333333333%)	66/15378(0.429184549356223%)	1.21354	0.622145	QC_newGene_727;Cs_ont_8g024650;Cs_ont_1g027280;Cs_ont_Un000150;Cs_ont_1g020480;Cs_ont_8g007390
Molecular Function: obsolete signal transducer activity (GO:0004871);	6/1152(0.520833333333333%)	67/15378(0.43568734555859%)	1.19543	0.622145	Cs_ont_9g014910;Cs_ont_3g019240;Cs_ont_4g001500;Cs_ont_1g028950;Cs_ont_1g024890;Cs_ont_6g009310
Molecular Function: O-methyltransferase activity (GO:0008171);	3/1152(0.260416666666667%)	30/15378(0.195083886071011%)	1.3349	0.623873	QC_newGene_1664;Cs_ont_9g010190;Cs_ont_9g016320
Molecular Function: protein kinase binding (GO:0019901);	3/1152(0.260416666666667%)	30/15378(0.195083886071011%)	1.3349	0.623873	Cs_ont_5g028040;Cs_ont_4g009100;Cs_ont_7g000600
Molecular Function: pre-mRNA 3'-splice site binding (GO:0030628);	2/1152(0.173611111111111%)	18/15378(0.117050331642606%)	1.48322	0.624535	QC_newGene_526;QC_newGene_1559
Molecular Function: proximal promoter sequence-specific DNA binding (GO:0000987);	2/1152(0.173611111111111%)	18/15378(0.117050331642606%)	1.48322	0.624535	Cs_ont_6g009620;Cs_ont_9g021400
Molecular Function: dioxygenase activity (GO:0051213);	6/1152(0.520833333333333%)	68/15378(0.442190141760957%)	1.17785	0.630911	Cs_ont_9g023770;Cs_ont_1g013750;Cs_ont_2g012120;Cs_ont_9g023780;Cs_ont_7g001550;Cs_ont_2g033350
Molecular Function: transcription regulatory region DNA binding (GO:0044212);	15/1152(1.30208333333333%)	184/15378(1.19651450123553%)	1.08823	0.636176	Cs_ont_5g005630;Cs_ont_2g005600;Cs_ont_1g001530;Cs_ont_5g004800;Cs_ont_2g028330;Cs_ont_5g005610;Cs_ont_6g003740;Cs_ont_9g022270;Cs_ont_6g021790;Cs_ont_9g000800;Cs_ont_3g004410;Cs_ont_1g021600;Cs_ont_5g005640;Cs_ont_8g003370;Cs_ont_8g025710
Molecular Function: oxidoreductase activity, oxidizing metal ions (GO:0016722);	3/1152(0.260416666666667%)	31/15378(0.201586682273378%)	1.29183	0.646548	Cs_ont_8g002200;Cs_ont_5g041760;Cs_ont_1g026870
Molecular Function: oxidoreductase activity, acting on diphenols and related substances as donors, oxygen as acceptor (GO:0016682);	3/1152(0.260416666666667%)	31/15378(0.201586682273378%)	1.29183	0.646548	Cs_ont_9g009570;Cs_ont_6g017010;Cs_ont_4g024280
Molecular Function: poly(U) RNA binding (GO:0008266);	1/1152(0.0868055555555556%)	7/15378(0.0455195734165691%)	1.90699	0.654221	Cs_ont_8g001020
Molecular Function: AMP binding (GO:0016208);	1/1152(0.0868055555555556%)	7/15378(0.0455195734165691%)	1.90699	0.654221	Cs_ont_2g029010
Molecular Function: phosphatidate phosphatase activity (GO:0008195);	1/1152(0.0868055555555556%)	7/15378(0.0455195734165691%)	1.90699	0.654221	Cs_ont_1g027010
Molecular Function: selenocysteine lyase activity (GO:0009000);	1/1152(0.0868055555555556%)	7/15378(0.0455195734165691%)	1.90699	0.654221	Cs_ont_1g004800
Molecular Function: cytokinin dehydrogenase activity (GO:0019139);	1/1152(0.0868055555555556%)	7/15378(0.0455195734165691%)	1.90699	0.654221	Cs_ont_9g018520
Molecular Function: Hsp90 protein binding (GO:0051879);	1/1152(0.0868055555555556%)	7/15378(0.0455195734165691%)	1.90699	0.654221	Cs_ont_5g041680
Molecular Function: mannose binding (GO:0005537);	1/1152(0.0868055555555556%)	7/15378(0.0455195734165691%)	1.90699	0.654221	Cs_ont_4g005490
Molecular Function: long-chain-alcohol oxidase activity (GO:0046577);	1/1152(0.0868055555555556%)	7/15378(0.0455195734165691%)	1.90699	0.654221	Cs_ont_6g002460
Molecular Function: L-amino acid transmembrane transporter activity (GO:0015179);	1/1152(0.0868055555555556%)	7/15378(0.0455195734165691%)	1.90699	0.654221	Cs_ont_8g028150
Molecular Function: calcium channel activity (GO:0005262);	4/1152(0.347222222222222%)	44/15378(0.286123032904149%)	1.21354	0.654221	Cs_ont_4g026800;Cs_ont_4g000990;Cs_ont_3g000800;Cs_ont_1g029520
Molecular Function: alpha-L-arabinofuranosidase activity (GO:0046556);	2/1152(0.173611111111111%)	19/15378(0.123553127844973%)	1.40515	0.654221	Cs_ont_9g001770;Cs_ont_7g019420
Molecular Function: zinc ion transmembrane transporter activity (GO:0005385);	2/1152(0.173611111111111%)	19/15378(0.123553127844973%)	1.40515	0.654221	Cs_ont_6g011610;Cs_ont_4g005510
Molecular Function: voltage-gated potassium channel activity (GO:0005249);	2/1152(0.173611111111111%)	19/15378(0.123553127844973%)	1.40515	0.654221	Cs_ont_4g000920;Cs_ont_4g000910
Molecular Function: metallopeptidase activity (GO:0008237);	3/1152(0.260416666666667%)	32/15378(0.208089478475745%)	1.25146	0.654221	Cs_ont_6g001100;Cs_ont_8g026750;Cs_ont_2g010070
Molecular Function: xylan 1,4-beta-xylosidase activity (GO:0009044);	2/1152(0.173611111111111%)	20/15378(0.13005592404734%)	1.3349	0.673355	Cs_ont_7g019420;Cs_ont_7g019110
Molecular Function: peptidase activity (GO:0008233);	3/1152(0.260416666666667%)	33/15378(0.214592274678112%)	1.21354	0.680198	Cs_ont_1g011650;Cs_ont_6g005650;Cs_ont_4g027450
Molecular Function: trehalose-phosphatase activity (GO:0004805);	1/1152(0.0868055555555556%)	8/15378(0.0520223696189361%)	1.66862	0.69327	Cs_ont_2g013830
Molecular Function: monosaccharide transmembrane transporter activity (GO:0015145);	1/1152(0.0868055555555556%)	8/15378(0.0520223696189361%)	1.66862	0.69327	Cs_ont_8g022340
Molecular Function: anthocyanidin 3-O-glucosyltransferase activity (GO:0047213);	1/1152(0.0868055555555556%)	8/15378(0.0520223696189361%)	1.66862	0.69327	Cs_ont_4g026590
Molecular Function: coniferyl-alcohol dehydrogenase activity (GO:0050268);	1/1152(0.0868055555555556%)	8/15378(0.0520223696189361%)	1.66862	0.69327	Cs_ont_9g022460
Molecular Function: 3-hydroxyisobutyryl-CoA hydrolase activity (GO:0003860);	1/1152(0.0868055555555556%)	8/15378(0.0520223696189361%)	1.66862	0.69327	Cs_ont_5g042400
Molecular Function: protein binding, bridging (GO:0030674);	1/1152(0.0868055555555556%)	8/15378(0.0520223696189361%)	1.66862	0.69327	Cs_ont_2g019720
Molecular Function: alkane 1-monooxygenase activity (GO:0018685);	1/1152(0.0868055555555556%)	8/15378(0.0520223696189361%)	1.66862	0.69327	Cs_ont_6g007740
Molecular Function: phosphatidylinositol-4,5-bisphosphate 5-phosphatase activity (GO:0004439);	1/1152(0.0868055555555556%)	8/15378(0.0520223696189361%)	1.66862	0.69327	Cs_ont_5g042680
Molecular Function: glycerol-3-phosphate 2-O-acyltransferase activity (GO:0090447);	1/1152(0.0868055555555556%)	8/15378(0.0520223696189361%)	1.66862	0.69327	Cs_ont_3g010280
Molecular Function: molybdenum ion binding (GO:0030151);	1/1152(0.0868055555555556%)	8/15378(0.0520223696189361%)	1.66862	0.69327	Cs_ont_3g009960
Molecular Function: (+)-abscisic acid 8'-hydroxylase activity (GO:0010295);	1/1152(0.0868055555555556%)	8/15378(0.0520223696189361%)	1.66862	0.69327	Cs_ont_8g002260
Molecular Function: hydrogen-translocating pyrophosphatase activity (GO:0009678);	1/1152(0.0868055555555556%)	8/15378(0.0520223696189361%)	1.66862	0.69327	Cs_ont_3g002890
Molecular Function: ribonuclease III activity (GO:0004525);	1/1152(0.0868055555555556%)	8/15378(0.0520223696189361%)	1.66862	0.69327	Cs_ont_2g018700
Molecular Function: L-malate dehydrogenase activity (GO:0030060);	1/1152(0.0868055555555556%)	8/15378(0.0520223696189361%)	1.66862	0.69327	Cs_ont_2g003950
Molecular Function: sequence-specific DNA binding (GO:0043565);	40/1152(3.47222222222222%)	522/15378(3.39445961763558%)	1.02291	0.69327	Cs_ont_5g004120;Cs_ont_4g004380;Cs_ont_6g007400;Cs_ont_8g003370;Cs_ont_5g004670;Cs_ont_9g021400;Cs_ont_5g040500;Cs_ont_6g014590;Cs_ont_5g007750;Cs_ont_1g001530;Cs_ont_3g013430;Cs_ont_1g025000;Cs_ont_6g006700;Cs_ont_2g028330;Cs_ont_5g004800;Cs_ont_3g012850;Cs_ont_4g005660;Cs_ont_2g021580;Cs_ont_5g010840;Cs_ont_5g050300;Cs_ont_9g022270;Cs_ont_9g025390;QC_newGene_466;Cs_ont_6g021790;Cs_ont_7g003240;…
Molecular Function: peptidyl-prolyl cis-trans isomerase activity (GO:0003755);	5/1152(0.434027777777778%)	60/15378(0.390167772142021%)	1.11241	0.69327	Cs_ont_7g028860;Cs_ont_8g023830;Cs_ont_5g037390;Cs_ont_7g015940;Cs_ont_9g016540
Molecular Function: serine-type carboxypeptidase activity (GO:0004185);	3/1152(0.260416666666667%)	34/15378(0.221095070880479%)	1.17785	0.69327	Cs_ont_7g018780;Cs_ont_8g006330;Cs_ont_7g005520
Molecular Function: oxidoreductase activity, acting on a sulfur group of donors, disulfide as acceptor (GO:0016671);	2/1152(0.173611111111111%)	21/15378(0.136558720249707%)	1.27133	0.69327	Cs_ont_4g016850;Cs_ont_5g015340
Molecular Function: magnesium ion binding (GO:0000287);	12/1152(1.04166666666667%)	153/15378(0.994927818962154%)	1.04698	0.69327	Cs_ont_9g013390;Cs_ont_4g016900;QC_newGene_1600;Cs_ont_2g006430;Cs_ont_4g017460;Cs_ont_9g013500;Cs_ont_5g005530;Cs_ont_4g016940;Cs_ont_4g017110;Cs_ont_3g003800;Cs_ont_9g013410;Cs_ont_9g013540
Molecular Function: cysteine-type endopeptidase activity (GO:0004197);	4/1152(0.347222222222222%)	48/15378(0.312134217713617%)	1.11241	0.698232	Cs_ont_2g034960;Cs_ont_4g021990;Cs_ont_2g028760;Cs_ont_8g029340
Molecular Function: hydrolase activity, hydrolyzing O-glycosyl compounds (GO:0004553);	7/1152(0.607638888888889%)	88/15378(0.572246065808298%)	1.06185	0.700572	Cs_ont_4g026460;Cs_ont_4g019550;Cs_ont_1g023760;Cs_ont_4g026380;Cs_ont_2g018370;Cs_ont_2g020070;Cs_ont_7g012410
Molecular Function: structural constituent of cytoskeleton (GO:0005200);	3/1152(0.260416666666667%)	35/15378(0.227597867082846%)	1.1442	0.70102	Cs_ont_8g026810;Cs_ont_6g001360;Cs_ont_3g002230
Molecular Function: amino acid transmembrane transporter activity (GO:0015171);	3/1152(0.260416666666667%)	35/15378(0.227597867082846%)	1.1442	0.70102	Cs_ont_7g019740;Cs_ont_8g027780;Cs_ont_6g018100
Molecular Function: hydroquinone:oxygen oxidoreductase activity (GO:0052716);	2/1152(0.173611111111111%)	22/15378(0.143061516452074%)	1.21354	0.70527	Cs_ont_8g002200;Cs_ont_1g026870
Molecular Function: guanyl-nucleotide exchange factor activity (GO:0005085);	2/1152(0.173611111111111%)	22/15378(0.143061516452074%)	1.21354	0.70527	Cs_ont_7g000550;Cs_ont_6g016730
Molecular Function: ion channel activity (GO:0005216);	2/1152(0.173611111111111%)	22/15378(0.143061516452074%)	1.21354	0.70527	Cs_ont_9g027450;Cs_ont_9g027400
Molecular Function: MAP kinase kinase kinase activity (GO:0004709);	2/1152(0.173611111111111%)	22/15378(0.143061516452074%)	1.21354	0.70527	Cs_ont_1g025400;Cs_ont_3g032080
Molecular Function: naringenin-chalcone synthase activity (GO:0016210);	1/1152(0.0868055555555556%)	9/15378(0.0585251658213032%)	1.48322	0.70617	Cs_ont_3g009610
Molecular Function: methyl-CpNpG binding (GO:0010428);	1/1152(0.0868055555555556%)	9/15378(0.0585251658213032%)	1.48322	0.70617	Cs_ont_4g012770
Molecular Function: carboxypeptidase activity (GO:0004180);	1/1152(0.0868055555555556%)	9/15378(0.0585251658213032%)	1.48322	0.70617	Cs_ont_8g026540
Molecular Function: glucose-6-phosphate transmembrane transporter activity (GO:0015152);	1/1152(0.0868055555555556%)	9/15378(0.0585251658213032%)	1.48322	0.70617	Cs_ont_2g006950
Molecular Function: methyl-CpNpN binding (GO:0010429);	1/1152(0.0868055555555556%)	9/15378(0.0585251658213032%)	1.48322	0.70617	Cs_ont_4g012770
Molecular Function: recombinase activity (GO:0000150);	1/1152(0.0868055555555556%)	9/15378(0.0585251658213032%)	1.48322	0.70617	Cs_ont_4g022690
Molecular Function: indole-3-pyruvate monooxygenase activity (GO:0103075);	1/1152(0.0868055555555556%)	9/15378(0.0585251658213032%)	1.48322	0.70617	Cs_ont_1g026400
Molecular Function: amidase activity (GO:0004040);	1/1152(0.0868055555555556%)	9/15378(0.0585251658213032%)	1.48322	0.70617	Cs_ont_1g006680
Molecular Function: ribonuclease T2 activity (GO:0033897);	1/1152(0.0868055555555556%)	9/15378(0.0585251658213032%)	1.48322	0.70617	Cs_ont_7g026520
Molecular Function: peptide binding (GO:0042277);	1/1152(0.0868055555555556%)	9/15378(0.0585251658213032%)	1.48322	0.70617	Cs_ont_1g019630
Molecular Function: proton transmembrane transporter activity (GO:0015078);	1/1152(0.0868055555555556%)	9/15378(0.0585251658213032%)	1.48322	0.70617	Cs_ont_1g027650
Molecular Function: anthranilate N-methyltransferase activity (GO:0030774);	1/1152(0.0868055555555556%)	9/15378(0.0585251658213032%)	1.48322	0.70617	Cs_ont_9g016320
Molecular Function: oxidoreductase activity (GO:0016491);	19/1152(1.64930555555556%)	251/15378(1.63220184679412%)	1.01048	0.70617	Cs_ont_6g009050;Cs_ont_9g025020;Cs_ont_1g025500;Cs_ont_5g006400;Cs_ont_8g002200;Cs_ont_5g027620;Cs_ont_2g001690;Cs_ont_1g029330;Cs_ont_3g006570;Cs_ont_8g001870;Cs_ont_3g001440;Cs_ont_2g018990;Cs_ont_5g027630;Cs_ont_6g009060;Cs_ont_1g009330;Cs_ont_5g022090;Cs_ont_6g014440;Cs_ont_5g009130;Cs_ont_3g030260
Molecular Function: DNA binding (GO:0003677);	92/1152(7.98611111111111%)	1229/15378(7.99193653270907%)	0.999271	0.707647	Cs_ont_9g022190;Cs_ont_7g002470;Cs_ont_2g010590;Cs_ont_5g046450;Cs_ont_2g034410;Cs_ont_3g032080;Cs_ont_8g001530;Cs_ont_8g003170;Cs_ont_6g019400;Cs_ont_8g014130;Cs_ont_4g025270;Cs_ont_8g027350;Cs_ont_3g033040;Cs_ont_5g041750;Cs_ont_6g013930;QC_newGene_615;Cs_ont_7g014260;Cs_ont_5g049210;Cs_ont_5g007750;Cs_ont_7g022710;Cs_ont_2g002390;QC_newGene_526;Cs_ont_4g001520;Cs_ont_1g005570;Cs_ont_3g032860;C…
Molecular Function: glutathione transferase activity (GO:0004364);	6/1152(0.520833333333333%)	77/15378(0.50071530758226%)	1.04018	0.708107	Cs_ont_3g022020;Cs_ont_9g010840;Cs_ont_3g011560;Cs_ont_8g001600;Cs_ont_8g001570;Cs_ont_9g010770
Molecular Function: DNA-directed DNA polymerase activity (GO:0003887);	2/1152(0.173611111111111%)	23/15378(0.149564312654441%)	1.16078	0.708107	Cs_ont_8g007390;QC_newGene_727
Molecular Function: metal ion binding (GO:0046872);	133/1152(11.5451388888889%)	1781/15378(11.5814800364157%)	0.996862	0.717388	Cs_ont_2g027560;Cs_ont_3g002050;Cs_ont_4g012850;Cs_ont_2g017530;Cs_ont_3g013880;Cs_ont_7g001570;Cs_ont_8g008850;Cs_ont_9g024590;Cs_ont_2g033680;Cs_ont_5g009240;Cs_ont_7g001550;QC_newGene_526;Cs_ont_1g019170;Cs_ont_4g012710;Cs_ont_1g020480;Cs_ont_7g001690;Cs_ont_9g008230;Cs_ont_4g025810;Cs_ont_9g027570;Cs_ont_4g005490;Cs_ont_5g041750;Cs_ont_8g023080;Cs_ont_1g014720;Cs_ont_3g017660;Cs_ont_8g014130;…
Molecular Function: triose-phosphate transmembrane transporter activity (GO:0071917);	1/1152(0.0868055555555556%)	10/15378(0.0650279620236702%)	1.3349	0.729507	Cs_ont_2g006950
Molecular Function: polyamine transmembrane transporter activity (GO:0015203);	1/1152(0.0868055555555556%)	10/15378(0.0650279620236702%)	1.3349	0.729507	Cs_ont_8g028150
Molecular Function: DNA-(apurinic or apyrimidinic site) endonuclease activity (GO:0003906);	1/1152(0.0868055555555556%)	10/15378(0.0650279620236702%)	1.3349	0.729507	Cs_ont_1g028120
Molecular Function: N-acylphosphatidylethanolamine-specific phospholipase D activity (GO:0070290);	1/1152(0.0868055555555556%)	10/15378(0.0650279620236702%)	1.3349	0.729507	Cs_ont_1g020320
Molecular Function: protein deglycase activity (GO:0036524);	1/1152(0.0868055555555556%)	10/15378(0.0650279620236702%)	1.3349	0.729507	Cs_ont_5g035980
Molecular Function: S-adenosyl-L-methionine transmembrane transporter activity (GO:0000095);	1/1152(0.0868055555555556%)	10/15378(0.0650279620236702%)	1.3349	0.729507	Cs_ont_6g014000
Molecular Function: four-way junction DNA binding (GO:0000400);	1/1152(0.0868055555555556%)	10/15378(0.0650279620236702%)	1.3349	0.729507	Cs_ont_4g022690
Molecular Function: quercetin 4'-O-glucosyltransferase activity (GO:0080046);	1/1152(0.0868055555555556%)	10/15378(0.0650279620236702%)	1.3349	0.729507	Cs_ont_8g015970
Molecular Function: xylosyltransferase activity (GO:0042285);	1/1152(0.0868055555555556%)	10/15378(0.0650279620236702%)	1.3349	0.729507	Cs_ont_4g004150
Molecular Function: DNA-dependent ATPase activity (GO:0008094);	1/1152(0.0868055555555556%)	10/15378(0.0650279620236702%)	1.3349	0.729507	Cs_ont_4g022690
Molecular Function: GTPase binding (GO:0051020);	1/1152(0.0868055555555556%)	10/15378(0.0650279620236702%)	1.3349	0.729507	Cs_ont_3g016920
Molecular Function: ribonucleoside binding (GO:0032549);	1/1152(0.0868055555555556%)	10/15378(0.0650279620236702%)	1.3349	0.729507	Cs_ont_4g001520
Molecular Function: phospholipase D activity (GO:0004630);	1/1152(0.0868055555555556%)	10/15378(0.0650279620236702%)	1.3349	0.729507	Cs_ont_1g020320
Molecular Function: core promoter sequence-specific DNA binding (GO:0001046);	2/1152(0.173611111111111%)	24/15378(0.156067108856808%)	1.11241	0.729507	Cs_ont_5g009940;Cs_ont_3g019490
Molecular Function: protein tyrosine phosphatase activity (GO:0004725);	2/1152(0.173611111111111%)	24/15378(0.156067108856808%)	1.11241	0.729507	Cs_ont_5g042680;Cs_ont_1g024450
Molecular Function: unfolded protein binding (GO:0051082);	3/1152(0.260416666666667%)	39/15378(0.253609051892314%)	1.02684	0.740368	Cs_ont_5g001190;Cs_ont_4g023520;Cs_ont_2g035540
Molecular Function: protein-disulfide reductase activity (GO:0047134);	2/1152(0.173611111111111%)	25/15378(0.162569905059175%)	1.06792	0.740368	Cs_ont_4g016850;Cs_ont_4g000200
Molecular Function: inorganic phosphate transmembrane transporter activity (GO:0005315);	2/1152(0.173611111111111%)	25/15378(0.162569905059175%)	1.06792	0.740368	Cs_ont_5g011910;Cs_ont_2g006950
Molecular Function: ubiquitin protein ligase binding (GO:0031625);	9/1152(0.78125%)	122/15378(0.793341136688776%)	0.984759	0.740368	Cs_ont_5g047460;Cs_ont_8g029510;QC_newGene_2269;Cs_ont_2g031580;Cs_ont_1g023740;Cs_ont_2g034980;Cs_ont_4g018330;Cs_ont_8g002930;Cs_ont_4g016170
Molecular Function: DNA-binding transcription factor activity (GO:0003700);	90/1152(7.8125%)	1217/15378(7.91390297828066%)	0.987187	0.740368	Cs_ont_4g004380;Cs_ont_6g007400;Cs_ont_5g009940;Cs_ont_9g021400;Cs_ont_3g033030;Cs_ont_8g003320;Cs_ont_3g022640;Cs_ont_3g005380;Cs_ont_8g021730;Cs_ont_9g022180;Cs_ont_5g004120;Cs_ont_6g004050;Cs_ont_2g021580;Cs_ont_4g005660;Cs_ont_5g010840;Cs_ont_3g007680;Cs_ont_1g006540;Cs_ont_2g022570;Cs_ont_4g009650;Cs_ont_3g012490;Cs_ont_2g028330;Cs_ont_4g001780;Cs_ont_5g004800;Cs_ont_3g013430;Cs_ont_6g006700…
Molecular Function: Rho guanyl-nucleotide exchange factor activity (GO:0005089);	1/1152(0.0868055555555556%)	11/15378(0.0715307582260372%)	1.21354	0.742728	Cs_ont_3g001510
Molecular Function: protein phosphatase regulator activity (GO:0019888);	1/1152(0.0868055555555556%)	11/15378(0.0715307582260372%)	1.21354	0.742728	Cs_ont_8g028160
Molecular Function: ammonium transmembrane transporter activity (GO:0008519);	1/1152(0.0868055555555556%)	11/15378(0.0715307582260372%)	1.21354	0.742728	Cs_ont_5g016180
Molecular Function: 7-deoxyloganetic acid glucosyltransferase activity (GO:0102970);	1/1152(0.0868055555555556%)	11/15378(0.0715307582260372%)	1.21354	0.742728	Cs_ont_7g000310
Molecular Function: potassium ion antiporter activity (GO:0022821);	1/1152(0.0868055555555556%)	11/15378(0.0715307582260372%)	1.21354	0.742728	Cs_ont_7g008840
Molecular Function: mandelonitrile lyase activity (GO:0046593);	1/1152(0.0868055555555556%)	11/15378(0.0715307582260372%)	1.21354	0.742728	Cs_ont_1g019890
Molecular Function: polygalacturonase activity (GO:0004650);	4/1152(0.347222222222222%)	54/15378(0.351150994927819%)	0.988812	0.743596	Cs_ont_5g003550;Cs_ont_8g029220;Cs_ont_7g024360;Cs_ont_9g020860
Molecular Function: thioredoxin-disulfide reductase activity (GO:0004791);	2/1152(0.173611111111111%)	26/15378(0.169072701261542%)	1.02684	0.750388	Cs_ont_4g000200;Cs_ont_4g016850
Molecular Function: low-affinity nitrate transmembrane transporter activity (GO:0080054);	1/1152(0.0868055555555556%)	12/15378(0.0780335544284042%)	1.11241	0.770627	Cs_ont_4g004170
Molecular Function: auxin binding (GO:0010011);	1/1152(0.0868055555555556%)	12/15378(0.0780335544284042%)	1.11241	0.770627	Cs_ont_5g009600
Molecular Function: ribulose-bisphosphate carboxylase activity (GO:0016984);	1/1152(0.0868055555555556%)	12/15378(0.0780335544284042%)	1.11241	0.770627	Cs_ont_4g025920
Molecular Function: 3'-5' exonuclease activity (GO:0008408);	2/1152(0.173611111111111%)	27/15378(0.175575497463909%)	0.988812	0.770627	Cs_ont_8g008850;Cs_ont_6g006210
Molecular Function: 2 iron, 2 sulfur cluster binding (GO:0051537);	4/1152(0.347222222222222%)	56/15378(0.364156587332553%)	0.953497	0.771024	Cs_ont_3g009260;Cs_ont_7g009270;Cs_ont_3g027860;Cs_ont_2g035200
Molecular Function: serine-type peptidase activity (GO:0008236);	3/1152(0.260416666666667%)	42/15378(0.273117440499415%)	0.953497	0.776813	Cs_ont_9g021460;Cs_ont_8g006560;Cs_ont_8g006370
Molecular Function: cyclin-dependent protein serine/threonine kinase activity (GO:0004693);	3/1152(0.260416666666667%)	42/15378(0.273117440499415%)	0.953497	0.776813	Cs_ont_5g028040;Cs_ont_5g043060;Cs_ont_3g000450
Molecular Function: carbohydrate binding (GO:0030246);	16/1152(1.38888888888889%)	226/15378(1.46963194173495%)	0.945059	0.788347	QC_newGene_2269;Cs_ont_4g020660;Cs_ont_2g005020;Cs_ont_1g016550;Cs_ont_2g006310;Cs_ont_4g016170;Cs_ont_1g020650;QC_newGene_996;Cs_ont_5g049420;Cs_ont_3g014790;Cs_ont_7g019420;Cs_ont_3g027990;Cs_ont_5g016160;Cs_ont_3g014780;Cs_ont_3g014810;Cs_ont_1g016540
Molecular Function: RNA polymerase II carboxy-terminal domain kinase activity (GO:0008353);	2/1152(0.173611111111111%)	28/15378(0.182078293666277%)	0.953497	0.788347	Cs_ont_3g000450;Cs_ont_5g043060
Molecular Function: 1-acylglycerol-3-phosphate O-acyltransferase activity (GO:0003841);	1/1152(0.0868055555555556%)	13/15378(0.0845363506307712%)	1.02684	0.79299	Cs_ont_4g018550
Molecular Function: aminopeptidase activity (GO:0004177);	1/1152(0.0868055555555556%)	13/15378(0.0845363506307712%)	1.02684	0.79299	Cs_ont_1g019630
Molecular Function: cysteine-type endopeptidase inhibitor activity (GO:0004869);	1/1152(0.0868055555555556%)	13/15378(0.0845363506307712%)	1.02684	0.79299	Cs_ont_2g000830
Molecular Function: nitrate transmembrane transporter activity (GO:0015112);	1/1152(0.0868055555555556%)	13/15378(0.0845363506307712%)	1.02684	0.79299	Cs_ont_7g024130
Molecular Function: inorganic diphosphatase activity (GO:0004427);	1/1152(0.0868055555555556%)	13/15378(0.0845363506307712%)	1.02684	0.79299	Cs_ont_5g005530
Molecular Function: protein kinase inhibitor activity (GO:0004860);	1/1152(0.0868055555555556%)	13/15378(0.0845363506307712%)	1.02684	0.79299	Cs_ont_4g025110
Molecular Function: ADP binding (GO:0043531);	22/1152(1.90972222222222%)	313/15378(2.03537521134088%)	0.938265	0.805246	QC_newGene_216;Cs_ont_5g025460;Cs_ont_8g019010;QC_newGene_101;Cs_ont_7g017920;QC_newGene_201;QC_newGene_1811;Cs_ont_1g018900;QC_newGene_203;Cs_ont_8g019690;Cs_ont_1g027130;QC_newGene_207;Cs_ont_8g018980;QC_newGene_215;QC_newGene_2062;Cs_ont_4g014580;QC_newGene_2132;QC_newGene_137;QC_newGene_2042;QC_newGene_197;QC_newGene_2271;Cs_ont_9g020250
Molecular Function: purine nucleobase transmembrane transporter activity (GO:0005345);	1/1152(0.0868055555555556%)	14/15378(0.0910391468331383%)	0.953497	0.815141	Cs_ont_2g002680
Molecular Function: ATPase binding (GO:0051117);	1/1152(0.0868055555555556%)	14/15378(0.0910391468331383%)	0.953497	0.815141	Cs_ont_3g002890
Molecular Function: phosphatidylinositol binding (GO:0035091);	1/1152(0.0868055555555556%)	14/15378(0.0910391468331383%)	0.953497	0.815141	Cs_ont_1g010120
Molecular Function: methylated histone binding (GO:0035064);	1/1152(0.0868055555555556%)	14/15378(0.0910391468331383%)	0.953497	0.815141	Cs_ont_3g012060
Molecular Function: galacturan 1,4-alpha-galacturonidase activity (GO:0047911);	1/1152(0.0868055555555556%)	14/15378(0.0910391468331383%)	0.953497	0.815141	Cs_ont_8g029220
Molecular Function: triglyceride lipase activity (GO:0004806);	1/1152(0.0868055555555556%)	14/15378(0.0910391468331383%)	0.953497	0.815141	Cs_ont_5g037110
Molecular Function: protein disulfide isomerase activity (GO:0003756);	2/1152(0.173611111111111%)	30/15378(0.195083886071011%)	0.889931	0.815141	Cs_ont_4g016850;Cs_ont_3g009160
Molecular Function: histone acetyltransferase activity (GO:0004402);	2/1152(0.173611111111111%)	30/15378(0.195083886071011%)	0.889931	0.815141	Cs_ont_1g023740;Cs_ont_6g017720
Molecular Function: calcium ion binding (GO:0005509);	16/1152(1.38888888888889%)	233/15378(1.51515151515152%)	0.916667	0.819524	Cs_ont_3g001740;Cs_ont_7g027720;Cs_ont_8g022930;Cs_ont_7g027740;Cs_ont_1g020320;Cs_ont_6g000990;Cs_ont_9g021110;Cs_ont_8g009910;Cs_ont_5g014610;Cs_ont_2g001140;Cs_ont_3g008630;Cs_ont_8g009870;Cs_ont_3g008620;Cs_ont_7g027730;Cs_ont_1g029430;Cs_ont_5g024960
Molecular Function: sinapyl alcohol dehydrogenase activity (GO:0052747);	1/1152(0.0868055555555556%)	15/15378(0.0975419430355053%)	0.889931	0.830872	Cs_ont_9g022460
Molecular Function: mechanosensitive ion channel activity (GO:0008381);	1/1152(0.0868055555555556%)	15/15378(0.0975419430355053%)	0.889931	0.830872	Cs_ont_1g002430
Molecular Function: histidine phosphotransfer kinase activity (GO:0009927);	1/1152(0.0868055555555556%)	15/15378(0.0975419430355053%)	0.889931	0.830872	Cs_ont_3g016900
Molecular Function: cinnamyl-alcohol dehydrogenase activity (GO:0045551);	1/1152(0.0868055555555556%)	15/15378(0.0975419430355053%)	0.889931	0.830872	Cs_ont_9g022460
Molecular Function: telomeric DNA binding (GO:0042162);	1/1152(0.0868055555555556%)	15/15378(0.0975419430355053%)	0.889931	0.830872	Cs_ont_7g018190
Molecular Function: oligopeptide transmembrane transporter activity (GO:0035673);	1/1152(0.0868055555555556%)	15/15378(0.0975419430355053%)	0.889931	0.830872	Cs_ont_5g050120
Molecular Function: SNAP receptor activity (GO:0005484);	2/1152(0.173611111111111%)	32/15378(0.208089478475745%)	0.83431	0.837581	Cs_ont_5g043500;Cs_ont_7g027280
Molecular Function: aldehyde oxidase activity (GO:0004031);	1/1152(0.0868055555555556%)	16/15378(0.104044739237872%)	0.83431	0.847134	Cs_ont_6g016210
Molecular Function: N,N-dimethylaniline monooxygenase activity (GO:0004499);	1/1152(0.0868055555555556%)	16/15378(0.104044739237872%)	0.83431	0.847134	Cs_ont_1g026400
Molecular Function: porin activity (GO:0015288);	1/1152(0.0868055555555556%)	16/15378(0.104044739237872%)	0.83431	0.847134	Cs_ont_8g002660
Molecular Function: ATP-dependent peptidase activity (GO:0004176);	1/1152(0.0868055555555556%)	16/15378(0.104044739237872%)	0.83431	0.847134	Cs_ont_6g001100
Molecular Function: proton-exporting ATPase activity, phosphorylative mechanism (GO:0008553);	1/1152(0.0868055555555556%)	16/15378(0.104044739237872%)	0.83431	0.847134	Cs_ont_4g025810
Molecular Function: poly(A)-specific ribonuclease activity (GO:0004535);	1/1152(0.0868055555555556%)	16/15378(0.104044739237872%)	0.83431	0.847134	Cs_ont_8g008850
Molecular Function: transmembrane receptor protein tyrosine kinase activity (GO:0004714);	1/1152(0.0868055555555556%)	16/15378(0.104044739237872%)	0.83431	0.847134	Cs_ont_5g019950
Molecular Function: transcriptional activator activity, RNA polymerase II transcription regulatory region sequence-specific DNA binding (GO:0001228);	3/1152(0.260416666666667%)	49/15378(0.318637013915984%)	0.817283	0.847134	Cs_ont_3g019490;Cs_ont_5g007570;Cs_ont_5g009940
Molecular Function: manganese ion binding (GO:0030145);	4/1152(0.347222222222222%)	65/15378(0.422681753153856%)	0.821474	0.851521	Cs_ont_5g044540;Cs_ont_1g029510;Cs_ont_7g013850;Cs_ont_7g025340
Molecular Function: solute:proton antiporter activity (GO:0015299);	3/1152(0.260416666666667%)	50/15378(0.325139810118351%)	0.800937	0.857386	Cs_ont_Un006110;Cs_ont_6g017840;Cs_ont_2g019000
Molecular Function: transcription regulatory region sequence-specific DNA binding (GO:0000976);	1/1152(0.0868055555555556%)	17/15378(0.110547535440239%)	0.785233	0.857386	Cs_ont_9g022270
Molecular Function: transferase activity, transferring acyl groups (GO:0016746);	1/1152(0.0868055555555556%)	17/15378(0.110547535440239%)	0.785233	0.857386	Cs_ont_3g015380
Molecular Function: FAD binding (GO:0071949);	1/1152(0.0868055555555556%)	17/15378(0.110547535440239%)	0.785233	0.857386	Cs_ont_1g027270
Molecular Function: ATP-dependent DNA helicase activity (GO:0004003);	1/1152(0.0868055555555556%)	17/15378(0.110547535440239%)	0.785233	0.857386	Cs_ont_7g014260
Molecular Function: glucose transmembrane transporter activity (GO:0005355);	2/1152(0.173611111111111%)	34/15378(0.221095070880479%)	0.785233	0.857386	Cs_ont_4g008780;Cs_ont_8g022340
Molecular Function: NADP binding (GO:0050661);	3/1152(0.260416666666667%)	51/15378(0.331642606320718%)	0.785233	0.861726	Cs_ont_3g000500;Cs_ont_5g009120;Cs_ont_1g026400
Molecular Function: ribosome binding (GO:0043022);	1/1152(0.0868055555555556%)	18/15378(0.117050331642606%)	0.741609	0.869109	Cs_ont_1g029590
Molecular Function: malate transmembrane transporter activity (GO:0015140);	1/1152(0.0868055555555556%)	18/15378(0.117050331642606%)	0.741609	0.869109	Cs_ont_2g000850
Molecular Function: auxin efflux transmembrane transporter activity (GO:0010329);	1/1152(0.0868055555555556%)	18/15378(0.117050331642606%)	0.741609	0.869109	Cs_ont_6g004690
Molecular Function: coenzyme binding (GO:0050662);	2/1152(0.173611111111111%)	36/15378(0.234100663285213%)	0.741609	0.874514	Cs_ont_3g016890;Cs_ont_1g011170
Molecular Function: single-stranded DNA binding (GO:0003697);	3/1152(0.260416666666667%)	53/15378(0.344648198725452%)	0.755601	0.88009	Cs_ont_9g007010;Cs_ont_4g022690;Cs_ont_6g010090
Molecular Function: histone binding (GO:0042393);	4/1152(0.347222222222222%)	69/15378(0.448692937963324%)	0.773853	0.88009	Cs_ont_4g012770;Cs_ont_1g027540;Cs_ont_6g017720;Cs_ont_2g028450
Molecular Function: transcription factor activity, transcription factor binding (GO:0000989);	1/1152(0.0868055555555556%)	19/15378(0.123553127844973%)	0.702577	0.880297	Cs_ont_9g028270
Molecular Function: 3'-5'-exoribonuclease activity (GO:0000175);	1/1152(0.0868055555555556%)	19/15378(0.123553127844973%)	0.702577	0.880297	Cs_ont_8g008850
Molecular Function: ubiquitin protein ligase activity (GO:1904264);	1/1152(0.0868055555555556%)	19/15378(0.123553127844973%)	0.702577	0.880297	Cs_ont_6g001160
Molecular Function: electron transfer activity (GO:0009055);	7/1152(0.607638888888889%)	116/15378(0.754324359474574%)	0.805541	0.880297	Cs_ont_6g008470;Cs_ont_7g009270;Cs_ont_7g009780;Cs_ont_4g001470;Cs_ont_3g027860;Cs_ont_5g049730;Cs_ont_5g002150
Molecular Function: pyridoxal phosphate binding (GO:0030170);	6/1152(0.520833333333333%)	102/15378(0.663285212641436%)	0.785233	0.888141	Cs_ont_5g050270;Cs_ont_3g005820;Cs_ont_7g015990;Cs_ont_1g004800;Cs_ont_5g007890;Cs_ont_3g007510
Molecular Function: carbohydrate:proton symporter activity (GO:0005351);	2/1152(0.173611111111111%)	38/15378(0.247106255689947%)	0.702577	0.890609	Cs_ont_4g008780;Cs_ont_8g022340
Molecular Function: ligase activity (GO:0016874);	3/1152(0.260416666666667%)	55/15378(0.357653791130186%)	0.728125	0.891101	Cs_ont_8g025760;Cs_ont_5g008520;Cs_ont_6g007000
Molecular Function: protein self-association (GO:0043621);	4/1152(0.347222222222222%)	72/15378(0.468201326570425%)	0.741609	0.897125	Cs_ont_5g016850;Cs_ont_7g027360;Cs_ont_1g028310;Cs_ont_2g015000
Molecular Function: endopeptidase activity (GO:0004175);	2/1152(0.173611111111111%)	39/15378(0.253609051892314%)	0.684562	0.899074	Cs_ont_9g021460;QC_newGene_700
Molecular Function: O-acetyltransferase activity (GO:0016413);	2/1152(0.173611111111111%)	39/15378(0.253609051892314%)	0.684562	0.899074	Cs_ont_8g000480;Cs_ont_2g014830
Molecular Function: structural constituent of cell wall (GO:0005199);	8/1152(0.694444444444444%)	135/15378(0.877877487319547%)	0.791049	0.899074	Cs_ont_8g016350;Cs_ont_5g009920;Cs_ont_3g007550;Cs_ont_4g020580;Cs_ont_4g019170;Cs_ont_1g004760;Cs_ont_3g007540;Cs_ont_8g018760
Molecular Function: transmembrane receptor protein serine/threonine kinase activity (GO:0004675);	12/1152(1.04166666666667%)	196/15378(1.27454805566394%)	0.817283	0.899074	Cs_ont_6g019020;Cs_ont_1g026500;Cs_ont_2g026340;Cs_ont_3g000980;Cs_ont_3g000990;Cs_ont_7g026120;Cs_ont_5g047440;Cs_ont_5g018280;Cs_ont_1g024830;Cs_ont_2g001370;Cs_ont_3g016920;Cs_ont_8g004870
Molecular Function: delta4-3-oxosteroid 5beta-reductase activity (GO:0047787);	1/1152(0.0868055555555556%)	22/15378(0.143061516452074%)	0.606771	0.913697	Cs_ont_3g022950
Molecular Function: phosphorelay sensor kinase activity (GO:0000155);	1/1152(0.0868055555555556%)	22/15378(0.143061516452074%)	0.606771	0.913697	Cs_ont_7g025890
Molecular Function: transferase activity, transferring glycosyl groups (GO:0016757);	6/1152(0.520833333333333%)	107/15378(0.695799193653271%)	0.74854	0.913697	Cs_ont_9g020870;Cs_ont_5g014190;Cs_ont_2g033620;Cs_ont_4g000930;Cs_ont_6g007080;Cs_ont_9g013330
Molecular Function: ubiquitin-protein transferase activity (GO:0004842);	18/1152(1.5625%)	291/15378(1.8923136948888%)	0.825709	0.923079	Cs_ont_7g017730;Cs_ont_2g007510;Cs_ont_4g012770;Cs_ont_2g014030;Cs_ont_4g022900;Cs_ont_3g008270;Cs_ont_1g028650;Cs_ont_7g020610;Cs_ont_1g004560;Cs_ont_5g021070;Cs_ont_4g008460;Cs_ont_8g027920;Cs_ont_7g024750;Cs_ont_8g002180;Cs_ont_6g001160;Cs_ont_2g031580;Cs_ont_2g018310;Cs_ont_5g018200
Molecular Function: receptor serine/threonine kinase binding (GO:0033612);	1/1152(0.0868055555555556%)	23/15378(0.149564312654441%)	0.580389	0.923079	QC_newGene_117
Molecular Function: amino acid binding (GO:0016597);	2/1152(0.173611111111111%)	43/15378(0.279620236701782%)	0.620882	0.930695	Cs_ont_7g012750;Cs_ont_1g028950		;	;
Molecular Function: protein serine/threonine/tyrosine kinase activity (GO:0004712);	1/1152(0.0868055555555556%)	24/15378(0.156067108856808%)	0.556207	0.932359	Cs_ont_1g028950
Molecular Function: transferase activity (GO:0016740);	3/1152(0.260416666666667%)	62/15378(0.403173364546755%)	0.645917	0.938549	Cs_ont_1g027280;Cs_ont_2g014620;Cs_ont_9g003690
Molecular Function: DNA-directed 5'-3' RNA polymerase activity (GO:0003899);	3/1152(0.260416666666667%)	64/15378(0.416178956951489%)	0.625732	0.952809	Cs_ont_Un005540;Cs_ont_4g001520;Cs_ont_9g007010
Molecular Function: RNA polymerase II transcription factor binding (GO:0001085);	1/1152(0.0868055555555556%)	26/15378(0.169072701261542%)	0.513421	0.952809	Cs_ont_5g007570
Molecular Function: enone reductase activity (GO:0035671);	1/1152(0.0868055555555556%)	26/15378(0.169072701261542%)	0.513421	0.952809	Cs_ont_3g022950
Molecular Function: structural molecule activity (GO:0005198);	1/1152(0.0868055555555556%)	26/15378(0.169072701261542%)	0.513421	0.952809	Cs_ont_1g016000
Molecular Function: nucleotide binding (GO:0000166);	21/1152(1.82291666666667%)	347/15378(2.25647028222136%)	0.807862	0.952809	Cs_ont_8g000990;Cs_ont_5g016760;Cs_ont_6g010240;Cs_ont_3g024800;Cs_ont_4g002870;QC_newGene_727;Cs_ont_7g028420;QC_newGene_2042;Cs_ont_5g034850;QC_newGene_1559;Cs_ont_8g007390;Cs_ont_9g005510;Cs_ont_1g014620;Cs_ont_6g015350;Cs_ont_2g031710;Cs_ont_7g018840;Cs_ont_3g015320;Cs_ont_5g045460;Cs_ont_5g033730;QC_newGene_526;Cs_ont_4g006440
Molecular Function: structural constituent of nuclear pore (GO:0017056);	1/1152(0.0868055555555556%)	27/15378(0.175575497463909%)	0.494406	0.955586	Cs_ont_8g004110
Molecular Function: SUMO-specific protease activity (GO:0016929);	1/1152(0.0868055555555556%)	27/15378(0.175575497463909%)	0.494406	0.955586	QC_newGene_700
Molecular Function: protein histidine kinase binding (GO:0043424);	1/1152(0.0868055555555556%)	27/15378(0.175575497463909%)	0.494406	0.955586	Cs_ont_3g016900
Molecular Function: cobalt ion binding (GO:0050897);	1/1152(0.0868055555555556%)	27/15378(0.175575497463909%)	0.494406	0.955586	Cs_ont_2g005280
Molecular Function: serine-type endopeptidase activity (GO:0004252);	7/1152(0.607638888888889%)	134/15378(0.87137469111718%)	0.697334	0.955586	Cs_ont_5g023320;Cs_ont_3g005280;Cs_ont_2g035580;Cs_ont_5g012760;Cs_ont_4g025460;Cs_ont_9g024580;Cs_ont_2g007230
Molecular Function: calcium-dependent protein serine/threonine kinase activity (GO:0009931);	2/1152(0.173611111111111%)	48/15378(0.312134217713617%)	0.556207	0.955586	Cs_ont_9g008150;Cs_ont_3g001740
Molecular Function: calmodulin-dependent protein kinase activity (GO:0004683);	2/1152(0.173611111111111%)	48/15378(0.312134217713617%)	0.556207	0.955586	Cs_ont_9g008150;Cs_ont_3g001740
Molecular Function: methyl-CpG binding (GO:0008327);	1/1152(0.0868055555555556%)	28/15378(0.182078293666277%)	0.476749	0.955586	Cs_ont_4g012770
Molecular Function: phosphatidylcholine 1-acylhydrolase activity (GO:0008970);	1/1152(0.0868055555555556%)	28/15378(0.182078293666277%)	0.476749	0.955586	Cs_ont_1g024910
Molecular Function: calcium-transporting ATPase activity (GO:0005388);	1/1152(0.0868055555555556%)	28/15378(0.182078293666277%)	0.476749	0.955586	Cs_ont_1g021730
Molecular Function: NADH dehydrogenase (ubiquinone) activity (GO:0008137);	2/1152(0.173611111111111%)	49/15378(0.318637013915984%)	0.544855	0.955586	Cs_ont_Un000150;Cs_ont_1g020480
Molecular Function: NAD binding (GO:0051287);	3/1152(0.260416666666667%)	68/15378(0.442190141760957%)	0.588925	0.955586	Cs_ont_2g027780;Cs_ont_8g024460;Cs_ont_6g005780
Molecular Function: protein heterodimerization activity (GO:0046982);	1/1152(0.0868055555555556%)	29/15378(0.188581089868644%)	0.460309	0.955586	Cs_ont_1g016630
Molecular Function: structural constituent of nuclear pore (GO:0005487);	1/1152(0.0868055555555556%)	29/15378(0.188581089868644%)	0.460309	0.955586	Cs_ont_8g004110
Molecular Function: water channel activity (GO:0015250);	1/1152(0.0868055555555556%)	29/15378(0.188581089868644%)	0.460309	0.955586	Cs_ont_7g004240
Molecular Function: phospholipid binding (GO:0005543);	1/1152(0.0868055555555556%)	30/15378(0.195083886071011%)	0.444965	0.957401	Cs_ont_8g004110
Molecular Function: rRNA binding (GO:0019843);	6/1152(0.520833333333333%)	124/15378(0.80634672909351%)	0.645917	0.962952	Cs_ont_Un005550;Cs_ont_Un005360;Cs_ont_1g029480;Cs_ont_Un000350;Cs_ont_Un005370;Cs_ont_8g001020
Molecular Function: L-ascorbic acid binding (GO:0031418);	1/1152(0.0868055555555556%)	31/15378(0.201586682273378%)	0.430612	0.962952	Cs_ont_2g012120
Molecular Function: obsolete signal transducer, downstream of receptor, with serine/threonine kinase activity (GO:0004702);	1/1152(0.0868055555555556%)	32/15378(0.208089478475745%)	0.417155	0.967085	Cs_ont_1g025400
Molecular Function: damaged DNA binding (GO:0003684);	1/1152(0.0868055555555556%)	32/15378(0.208089478475745%)	0.417155	0.967085	Cs_ont_4g022990
Molecular Function: kinase activity (GO:0016301);	4/1152(0.347222222222222%)	94/15378(0.6112628430225%)	0.568041	0.975587	Cs_ont_5g008410;Cs_ont_6g002030;Cs_ont_7g027360;Cs_ont_1g027360
Molecular Function: cellulose synthase (UDP-forming) activity (GO:0016760);	1/1152(0.0868055555555556%)	34/15378(0.221095070880479%)	0.392616	0.975587	Cs_ont_5g007630
Molecular Function: phosphatase activity (GO:0016791);	1/1152(0.0868055555555556%)	34/15378(0.221095070880479%)	0.392616	0.975587	Cs_ont_3g010280
Molecular Function: ubiquitin protein ligase activity (GO:0061630);	11/1152(0.954861111111111%)	217/15378(1.41110677591364%)	0.676675	0.981777	Cs_ont_1g028650;Cs_ont_1g004240;Cs_ont_8g002180;Cs_ont_2g031580;Cs_ont_8g029510;Cs_ont_4g018330;QC_newGene_429;Cs_ont_2g016450;Cs_ont_7g023730;Cs_ont_9g006270;Cs_ont_4g012770
Molecular Function: RNA-DNA hybrid ribonuclease activity (GO:0004523);	1/1152(0.0868055555555556%)	36/15378(0.234100663285213%)	0.370804	0.981777	Cs_ont_4g012850
Molecular Function: translation initiation factor activity (GO:0003743);	2/1152(0.173611111111111%)	59/15378(0.383664975939654%)	0.452507	0.981777	Cs_ont_4g018950;Cs_ont_1g029590
Molecular Function: SNARE binding (GO:0000149);	1/1152(0.0868055555555556%)	40/15378(0.260111848094681%)	0.333724	0.993626	Cs_ont_5g043500
Molecular Function: GTPase activity (GO:0003924);	4/1152(0.347222222222222%)	104/15378(0.67629080504617%)	0.513421	0.993734	Cs_ont_8g026810;Cs_ont_4g014390;Cs_ont_6g001360;Cs_ont_3g002230
Molecular Function: histone-lysine N-methyltransferase activity (GO:0018024);	1/1152(0.0868055555555556%)	41/15378(0.266614644297048%)	0.325584	0.993734	Cs_ont_7g026740
Molecular Function: double-stranded DNA binding (GO:0003690);	2/1152(0.173611111111111%)	66/15378(0.429184549356223%)	0.404514	0.996065	Cs_ont_6g010090;Cs_ont_4g022690
Molecular Function: S-adenosylmethionine-dependent methyltransferase activity (GO:0008757);	1/1152(0.0868055555555556%)	45/15378(0.292625829106516%)	0.296644	1	Cs_ont_1g027410
Molecular Function: carboxylic ester hydrolase activity (GO:0052689);	2/1152(0.173611111111111%)	71/15378(0.461698530368058%)	0.376027	1	Cs_ont_8g009750;Cs_ont_6g009950
Molecular Function: GTPase activator activity (GO:0005096);	1/1152(0.0868055555555556%)	48/15378(0.312134217713617%)	0.278103	1	Cs_ont_1g029330
Molecular Function: zinc ion binding (GO:0008270);	64/1152(5.55555555555556%)	1065/15378(6.92547795552087%)	0.802191	1	Cs_ont_9g016940;Cs_ont_1g027840;Cs_ont_3g001400;QC_newGene_569;QC_newGene_727;Cs_ont_6g017720;Cs_ont_7g017510;Cs_ont_8g020590;Cs_ont_1g028240;Cs_ont_8g003320;Cs_ont_2g015000;Cs_ont_6g003310;Cs_ont_2g014620;Cs_ont_9g006270;Cs_ont_1g029210;Cs_ont_2g007510;Cs_ont_3g027320;Cs_ont_9g025020;Cs_ont_5g016850;Cs_ont_2g018110;Cs_ont_5g009600;Cs_ont_4g012770;Cs_ont_1g014620;Cs_ont_5g030990;Cs_ont_1g023740;C…
Molecular Function: single-stranded RNA binding (GO:0003727);	1/1152(0.0868055555555556%)	49/15378(0.318637013915984%)	0.272428	1	Cs_ont_9g007010
Molecular Function: protein transporter activity (GO:0008565);	1/1152(0.0868055555555556%)	52/15378(0.338145402523085%)	0.256711	1	Cs_ont_2g033620
Molecular Function: GTP binding (GO:0005525);	11/1152(0.954861111111111%)	252/15378(1.63870464299649%)	0.582693	1	Cs_ont_3g002230;Cs_ont_2g001140;Cs_ont_1g028530;Cs_ont_4g008410;Cs_ont_6g001360;Cs_ont_2g004260;Cs_ont_1g029430;Cs_ont_8g003430;QC_newGene_2271;Cs_ont_8g026810;Cs_ont_4g014390
Molecular Function: metalloendopeptidase activity (GO:0004222);	1/1152(0.0868055555555556%)	54/15378(0.351150994927819%)	0.247203	1	Cs_ont_6g001100
Molecular Function: helicase activity (GO:0004386);	2/1152(0.173611111111111%)	83/15378(0.539732084796463%)	0.321662	1	Cs_ont_5g038620;Cs_ont_6g019400
Molecular Function: quercetin 3-O-glucosyltransferase activity (GO:0080043);	2/1152(0.173611111111111%)	86/15378(0.559240473403564%)	0.310441	1	Cs_ont_8g015970;Cs_ont_6g026740
Molecular Function: quercetin 7-O-glucosyltransferase activity (GO:0080044);	2/1152(0.173611111111111%)	86/15378(0.559240473403564%)	0.310441	1	Cs_ont_6g026740;Cs_ont_8g015970
Molecular Function: hydrolase activity (GO:0016787);	7/1152(0.607638888888889%)	192/15378(1.24853687085447%)	0.486681	1	Cs_ont_5g042720;Cs_ont_8g009750;Cs_ont_1g029430;Cs_ont_6g009950;Cs_ont_2g001140;Cs_ont_9g004490;Cs_ont_7g001430
Molecular Function: ATP-dependent RNA helicase activity (GO:0004004);	3/1152(0.260416666666667%)	114/15378(0.74131876706984%)	0.351288	1	Cs_ont_5g008250;Cs_ont_1g028710;Cs_ont_1g027560
Molecular Function: mRNA binding (GO:0003729);	9/1152(0.78125%)	253/15378(1.64520743919886%)	0.474864	1	Cs_ont_5g008250;Cs_ont_6g010090;Cs_ont_9g007440;Cs_ont_9g005510;Cs_ont_1g027560;Cs_ont_7g027730;Cs_ont_3g015320;Cs_ont_3g000370;Cs_ont_1g028240
Molecular Function: RNA polymerase II regulatory region sequence-specific DNA binding (GO:0000977);	3/1152(0.260416666666667%)	145/15378(0.942905449343218%)	0.276185	1	Cs_ont_5g007570;Cs_ont_7g021000;Cs_ont_4g013690
Molecular Function: ATP binding (GO:0005524);	170/1152(14.7569444444444%)	2836/15378(18.4419300299129%)	0.800184	1	Cs_ont_3g018220;Cs_ont_5g044040;Cs_ont_5g039490;Cs_ont_9g026860;Cs_ont_9g024420;QC_newGene_215;Cs_ont_8g021290;Cs_ont_2g031800;Cs_ont_9g003690;Cs_ont_2g010590;Cs_ont_4g020240;QC_newGene_201;Cs_ont_7g017920;Cs_ont_5g016160;QC_newGene_1550;Cs_ont_5g036230;Cs_ont_8g021010;Cs_ont_1g027560;Cs_ont_1g002250;QC_newGene_332;Cs_ont_4g028380;Cs_ont_5g036360;Cs_ont_8g021090;Cs_ont_8g020990;Cs_ont_2g027580;Cs…
Molecular Function: structural constituent of ribosome (GO:0003735);	9/1152(0.78125%)	333/15378(2.16543113538822%)	0.360783	1	Cs_ont_8g001020;Cs_ont_Un000350;Cs_ont_1g027220;Cs_ont_1g029480;Cs_ont_Un005550;Cs_ont_9g005510;Cs_ont_Un005370;QC_newGene_1800;Cs_ont_Un005360
Molecular Function: nucleic acid binding (GO:0003676);	2/1152(0.173611111111111%)	169/15378(1.09897255820003%)	0.157976	1	Cs_ont_5g007700;Cs_ont_4g012850
Molecular Function: endonuclease activity (GO:0004519);	4/1152(0.347222222222222%)	561/15378(3.6480686695279%)	0.0951797	1	Cs_ont_7g027360;Cs_ont_1g027360;Cs_ont_5g047050;Cs_ont_6g019670
Molecular Function: RNA binding (GO:0003723);	22/1152(1.90972222222222%)	1072/15378(6.97099752893744%)	0.273953	1	Cs_ont_3g010850;Cs_ont_7g026520;Cs_ont_6g010090;Cs_ont_6g010240;Cs_ont_6g019670;Cs_ont_5g047050;Cs_ont_4g002870;Cs_ont_5g034850;Cs_ont_8g008850;Cs_ont_2g018700;Cs_ont_1g012070;Cs_ont_4g006440;Cs_ont_4g009000;Cs_ont_5g016760;Cs_ont_1g028710;Cs_ont_1g014620;Cs_ont_1g027360;Cs_ont_2g031710;Cs_ont_5g045460;Cs_ont_2g024760;Cs_ont_5g033730;Cs_ont_7g027360
