# Supplementary material for: Identification of Key Pathways and Candidate Genes Controlling Organ Size Through Transcriptome and Weighted Gene Co-Expression Network Analyses in Navel Orange Plants (Citrus sinensis)
Source: Genes (Basel). 2025 Feb 23;16(3):259. doi: 10.3390/genes16030259 (PMC11942113; doi:10.3390/genes16030259)
Supplement: Supplementary file 1 [file genes-16-00259-s001.zip › Supplemental Table S9.TSV]

## Sheet: Sheet1
Table S9 GO enrichment analysis of DEGs in young fruits of M25 navel orange
#Gene_Ontology_term	GeneRatio	BgRatio	enrichment_factor	qvalue	geneID
Biological Process: microtubule-based movement (GO:0007018);	33/992(3.32661290322581%)	65/14718(0.441636091860307%)	7.53248	5.23127e-19	Cs_ont_5g002000;Cs_ont_6g018160;Cs_ont_9g019240;Cs_ont_5g041170;Cs_ont_5g032690;Cs_ont_5g048010;Cs_ont_7g006850;Cs_ont_3g009080;Cs_ont_3g002080;Cs_ont_1g022370;Cs_ont_9g016500;Cs_ont_1g027620;Cs_ont_8g020590;Cs_ont_4g016830;Cs_ont_3g018160;Cs_ont_3g011980;Cs_ont_3g005430;Cs_ont_4g021210;Cs_ont_4g019980;Cs_ont_2g006530;Cs_ont_5g036760;Cs_ont_6g010480;Cs_ont_5g007690;Cs_ont_1g029700;Cs_ont_5g024520…
Biological Process: rRNA processing (GO:0006364);	20/992(2.01612903225806%)	68/14718(0.462019296100014%)	4.36373	5.00408e-06	Cs_ont_3g021660;Cs_ont_5g009660;Cs_ont_3g009470;Cs_ont_7g004220;Cs_ont_2g033960;Cs_ont_6g010230;Cs_ont_3g002270;Cs_ont_8g025630;Cs_ont_7g004770;Cs_ont_9g024370;Cs_ont_9g027160;Cs_ont_8g021340;Cs_ont_4g005130;Cs_ont_3g008650;Cs_ont_8g020000;Cs_ont_6g019740;Cs_ont_1g020550;Cs_ont_4g001630;Cs_ont_4g007090;Cs_ont_6g006680
Biological Process: regulation of transcription, DNA-templated (GO:0006355);	126/992(12.7016129032258%)	1149/14718(7.80676722380758%)	1.627	5.86362e-06	Cs_ont_8g027800;Cs_ont_4g003730;Cs_ont_5g003410;Cs_ont_5g046940;Cs_ont_5g044490;Cs_ont_6g003370;Cs_ont_5g011580;Cs_ont_5g003390;Cs_ont_7g006450;Cs_ont_5g040250;Cs_ont_9g000540;Cs_ont_1g029270;Cs_ont_3g032860;Cs_ont_1g028560;Cs_ont_6g019050;Cs_ont_6g020070;Cs_ont_7g017290;Cs_ont_9g026150;Cs_ont_2g005300;Cs_ont_2g023560;Cs_ont_3g008590;Cs_ont_8g026740;Cs_ont_2g026820;Cs_ont_5g048290;Cs_ont_6g007460…
Biological Process: transcription, DNA-templated (GO:0006351);	179/992(18.0443548387097%)	1831/14718(12.4405489876342%)	1.45045	1.91049e-05	Cs_ont_3g031080;Cs_ont_9g009540;Cs_ont_2g004470;Cs_ont_1g004770;Cs_ont_1g024220;Cs_ont_8g021960;Cs_ont_8g013300;Cs_ont_1g023190;Cs_ont_8g020760;Cs_ont_3g016000;Cs_ont_7g013200;Cs_ont_8g007070;Cs_ont_8g006270;Cs_ont_5g040160;Cs_ont_3g020330;Cs_ont_1g006860;Cs_ont_2g027390;Cs_ont_4g023300;Cs_ont_8g000490;Cs_ont_5g005430;Cs_ont_6g002910;Cs_ont_9g005520;Cs_ont_7g018740;Cs_ont_4g005920;Cs_ont_2g033610…
Biological Process: covalent chromatin modification (GO:0016569);	23/992(2.31854838709677%)	98/14718(0.665851338497078%)	3.48208	1.91049e-05	Cs_ont_4g003810;Cs_ont_5g003390;Cs_ont_9g003360;Cs_ont_7g017460;Cs_ont_2g009870;Cs_ont_9g018690;Cs_ont_1g004530;Cs_ont_4g001700;Cs_ont_2g022340;Cs_ont_3g013830;Cs_ont_9g008170;Cs_ont_1g004770;Cs_ont_2g018970;Cs_ont_6g011020;Cs_ont_7g012820;Cs_ont_4g019820;Cs_ont_8g021960;Cs_ont_9g005030;Cs_ont_7g016660;Cs_ont_3g002690;Cs_ont_3g029380;Cs_ont_7g017810;Cs_ont_3g032860
Biological Process: mRNA splicing, via spliceosome (GO:0000398);	26/992(2.62096774193548%)	129/14718(0.876477782307379%)	2.99034	5.66412e-05	Cs_ont_5g049120;Cs_ont_9g027630;Cs_ont_6g003370;Cs_ont_7g028700;Cs_ont_3g032190;Cs_ont_6g021450;Cs_ont_1g028710;Cs_ont_7g026730;Cs_ont_2g005860;Cs_ont_7g017280;Cs_ont_5g004470;Cs_ont_5g039210;Cs_ont_9g028280;Cs_ont_7g012790;Cs_ont_1g028560;Cs_ont_2g015080;Cs_ont_8g021810;Cs_ont_7g004710;Cs_ont_1g027560;Cs_ont_2g021530;Cs_ont_2g008730;Cs_ont_4g025160;Cs_ont_7g005300;Cs_ont_8g026740;Cs_ont_7g022420…
Biological Process: RNA secondary structure unwinding (GO:0010501);	20/992(2.01612903225806%)	83/14718(0.563935317298546%)	3.57511	5.66412e-05	Cs_ont_8g004700;Cs_ont_7g025370;Cs_ont_9g028280;Cs_ont_6g019740;Cs_ont_7g012790;Cs_ont_7g028700;Cs_ont_3g027480;Cs_ont_4g018520;Cs_ont_8g021810;Cs_ont_1g028710;Cs_ont_8g013940;Cs_ont_9g010550;Cs_ont_4g025160;Cs_ont_2g008730;Cs_ont_7g026730;Cs_ont_2g033970;Cs_ont_3g021660;Cs_ont_8g009780;Cs_ont_3g002110;Cs_ont_3g008260
Biological Process: RNA modification (GO:0009451);	59/992(5.94758064516129%)	454/14718(3.08465824160891%)	1.92812	8.94352e-05	Cs_ont_8g011450;Cs_ont_1g014940;Cs_ont_8g024690;Cs_ont_8g011780;Cs_ont_8g019250;Cs_ont_9g011320;Cs_ont_4g003680;Cs_ont_6g009010;Cs_ont_4g002940;Cs_ont_8g003150;Cs_ont_7g013320;Cs_ont_8g023020;Cs_ont_6g020850;Cs_ont_8g003460;Cs_ont_1g002200;Cs_ont_1g028620;Cs_ont_5g010910;Cs_ont_9g006790;Cs_ont_2g007650;Cs_ont_2g016600;Cs_ont_5g016520;Cs_ont_6g003360;Cs_ont_6g022660;Cs_ont_7g010450;Cs_ont_2g022960…
Biological Process: reciprocal meiotic recombination (GO:0007131);	12/992(1.20967741935484%)	37/14718(0.251392852289713%)	4.8119	0.000307343	Cs_ont_8g026360;Cs_ont_6g018830;Cs_ont_7g014790;Cs_ont_8g007250;Cs_ont_7g017610;Cs_ont_8g025950;Cs_ont_1g001060;Cs_ont_4g002260;Cs_ont_6g023980;Cs_ont_7g016520;Cs_ont_7g004830;Cs_ont_1g029220
Biological Process: signal transduction (GO:0007165);	35/992(3.52822580645161%)	259/14718(1.75974996602799%)	2.00496	0.00553159	Cs_ont_4g018470;Cs_ont_3g021990;QC_newGene_1607;Cs_ont_1g002400;Cs_ont_8g019180;Cs_ont_5g019660;Cs_ont_2g015740;Cs_ont_5g037580;QC_newGene_1657;Cs_ont_1g002420;Cs_ont_2g023350;Cs_ont_1g011430;Cs_ont_3g004670;Cs_ont_4g014580;Cs_ont_4g017140;QC_newGene_1611;Cs_ont_1g005090;Cs_ont_4g019820;QC_newGene_1610;Cs_ont_5g019630;Cs_ont_1g011240;Cs_ont_5g019640;Cs_ont_1g011360;Cs_ont_8g019960;Cs_ont_3g016780…
Biological Process: chloroplast relocation (GO:0009902);	6/992(0.604838709677419%)	13/14718(0.0883272183720614%)	6.8477	0.0083809	Cs_ont_8g029470;Cs_ont_1g017790;Cs_ont_7g019980;Cs_ont_2g008720;Cs_ont_4g023650;Cs_ont_9g000130
Biological Process: regulation of nucleus size (GO:0097298);	5/992(0.504032258064516%)	9/14718(0.0611496127191194%)	8.24261	0.0100979	Cs_ont_2g004460;Cs_ont_1g023000;Cs_ont_7g005450;Cs_ont_4g012570;Cs_ont_Un000040
Biological Process: nucleus organization (GO:0006997);	6/992(0.604838709677419%)	14/14718(0.0951216197852969%)	6.35858	0.0117035	Cs_ont_7g005450;Cs_ont_7g020960;Cs_ont_2g004460;Cs_ont_1g023000;Cs_ont_4g012570;Cs_ont_Un000040
Biological Process: chromatin silencing (GO:0006342);	8/992(0.806451612903226%)	26/14718(0.176654436744123%)	4.56514	0.0135832	Cs_ont_7g000130;Cs_ont_8g002500;Cs_ont_8g007070;Cs_ont_8g005320;Cs_ont_7g007120;Cs_ont_7g027960;Cs_ont_6g006240;Cs_ont_7g016660
Biological Process: transcription elongation from RNA polymerase II promoter (GO:0006368);	7/992(0.705645161290323%)	20/14718(0.13588802826471%)	5.19284	0.0135832	Cs_ont_6g025480;Cs_ont_1g003990;Cs_ont_6g005850;Cs_ont_8g025610;Cs_ont_6g006240;Cs_ont_5g016270;Cs_ont_5g039040
Biological Process: DNA replication (GO:0006260);	14/992(1.41129032258065%)	71/14718(0.48240250033972%)	2.92555	0.0135832	Cs_ont_2g032300;Cs_ont_3g009430;Cs_ont_6g025480;Cs_ont_3g013830;Cs_ont_2g022340;Cs_ont_5g038620;Cs_ont_4g025290;Cs_ont_7g025120;Cs_ont_3g020330;Cs_ont_4g019790;Cs_ont_8g009580;Cs_ont_9g017270;Cs_ont_3g027820;Cs_ont_9g012760
Biological Process: cellular response to DNA damage stimulus (GO:0006974);	10/992(1.00806451612903%)	40/14718(0.27177605652942%)	3.70917	0.0135832	Cs_ont_7g005120;Cs_ont_5g045870;Cs_ont_6g019410;Cs_ont_8g009580;Cs_ont_7g028430;Cs_ont_9g017270;Cs_ont_3g027820;Cs_ont_2g029000;Cs_ont_4g025290;Cs_ont_9g012760
Biological Process: positive regulation of transcription, DNA-templated (GO:0045893);	31/992(3.125%)	237/14718(1.61027313493681%)	1.94066	0.0142388	Cs_ont_2g033050;Cs_ont_9g004210;Cs_ont_4g025390;Cs_ont_2g010610;Cs_ont_2g007610;Cs_ont_6g011660;Cs_ont_2g004470;Cs_ont_1g008000;Cs_ont_1g013640;Cs_ont_8g002350;QC_newGene_1545;Cs_ont_6g012840;Cs_ont_8g025740;Cs_ont_5g007750;Cs_ont_8g015150;Cs_ont_7g000170;Cs_ont_5g038210;Cs_ont_8g009230;Cs_ont_3g018990;Cs_ont_6g011670;Cs_ont_8g005540;Cs_ont_3g028650;Cs_ont_4g011650;QC_newGene_284;Cs_ont_9g027200;…
Biological Process: RNA-directed DNA methylation (GO:0080188);	11/992(1.10887096774194%)	49/14718(0.332925669248539%)	3.33069	0.0154715	Cs_ont_2g021530;Cs_ont_8g000490;Cs_ont_9g005520;Cs_ont_7g007120;Cs_ont_8g006270;Cs_ont_5g049120;Cs_ont_5g035930;Cs_ont_2g018970;Cs_ont_2g005860;Cs_ont_1g011560;Cs_ont_7g027960
Biological Process: double-strand break repair (GO:0006302);	6/992(0.604838709677419%)	16/14718(0.108710422611768%)	5.56376	0.018046	Cs_ont_9g023340;Cs_ont_4g025290;Cs_ont_5g001870;Cs_ont_2g023740;Cs_ont_2g010720;Cs_ont_7g025120
Biological Process: pollen-pistil interaction (GO:0009875);	5/992(0.504032258064516%)	11/14718(0.0747384155455904%)	6.74395	0.0188748	Cs_ont_8g012400;Cs_ont_8g012260;Cs_ont_8g012440;Cs_ont_8g012380;Cs_ont_1g008410
Biological Process: meiotic cell cycle (GO:0051321);	8/992(0.806451612903226%)	29/14718(0.197037640983829%)	4.09288	0.0198162	Cs_ont_9g023530;Cs_ont_6g019410;Cs_ont_2g029000;Cs_ont_7g005120;Cs_ont_8g009810;Cs_ont_7g005340;Cs_ont_5g045870;Cs_ont_5g012030
Biological Process: sister chromatid cohesion (GO:0007062);	5/992(0.504032258064516%)	12/14718(0.0815328169588259%)	6.18196	0.0279083	Cs_ont_8g009810;Cs_ont_2g010720;Cs_ont_7g028240;Cs_ont_2g023740;Cs_ont_9g023340
Biological Process: trichome branching (GO:0010091);	7/992(0.705645161290323%)	24/14718(0.163065633917652%)	4.32737	0.0283409	Cs_ont_1g029700;Cs_ont_5g048050;Cs_ont_4g011540;Cs_ont_1g019610;Cs_ont_3g032980;Cs_ont_9g026800;Cs_ont_5g050430
Biological Process: negative regulation of flower development (GO:0009910);	10/992(1.00806451612903%)	46/14718(0.312542465008833%)	3.22537	0.02848	Cs_ont_5g039040;Cs_ont_5g043670;Cs_ont_3g008710;Cs_ont_8g025610;Cs_ont_4g004120;Cs_ont_7g016660;Cs_ont_4g011650;Cs_ont_8g005760;Cs_ont_2g008830;Cs_ont_7g018740
Biological Process: DNA repair (GO:0006281);	21/992(2.11693548387097%)	147/14718(0.998777007745618%)	2.11953	0.0288505	Cs_ont_3g015530;Cs_ont_9g012760;Cs_ont_3g027820;Cs_ont_8g009580;Cs_ont_8g009810;Cs_ont_7g012820;Cs_ont_4g017780;Cs_ont_3g009430;Cs_ont_5g011680;Cs_ont_7g017810;Cs_ont_8g011720;Cs_ont_7g000200;Cs_ont_7g028430;Cs_ont_9g018690;Cs_ont_2g007510;Cs_ont_3g020330;Cs_ont_8g007070;Cs_ont_5g001870;Cs_ont_5g038620;Cs_ont_5g012030;Cs_ont_6g025480
Biological Process: peptidyl-serine phosphorylation (GO:0018105);	14/992(1.41129032258065%)	81/14718(0.550346514472075%)	2.56437	0.0309334	Cs_ont_2g003610;Cs_ont_9g008410;Cs_ont_4g018840;Cs_ont_1g028110;Cs_ont_2g034400;Cs_ont_4g011320;Cs_ont_4g018940;Cs_ont_1g021090;Cs_ont_4g018740;Cs_ont_5g012200;Cs_ont_9g020890;Cs_ont_2g032100;Cs_ont_4g018700;Cs_ont_3g003870
Biological Process: microtubule polymerization (GO:0046785);	3/992(0.30241935483871%)	4/14718(0.027177605652942%)	11.1275	0.0363661	Cs_ont_2g008960;Cs_ont_8g017150;Cs_ont_3g002520
Biological Process: trichome differentiation (GO:0010026);	6/992(0.604838709677419%)	19/14718(0.129093626851474%)	4.68527	0.0363661	Cs_ont_2g033650;Cs_ont_3g032980;Cs_ont_5g048050;Cs_ont_2g022340;Cs_ont_3g013830;Cs_ont_1g004770
Biological Process: DNA recombination (GO:0006310);	11/992(1.10887096774194%)	58/14718(0.394075281967659%)	2.81386	0.0439222	Cs_ont_1g006070;Cs_ont_3g027820;Cs_ont_2g007510;Cs_ont_3g020330;QC_newGene_307;Cs_ont_5g001870;Cs_ont_4g025290;Cs_ont_1g004770;Cs_ont_5g038620;Cs_ont_2g022340;Cs_ont_3g013830
Biological Process: regulation of DNA methylation (GO:0044030);	6/992(0.604838709677419%)	20/14718(0.13588802826471%)	4.45101	0.0446381	Cs_ont_7g012820;Cs_ont_5g035930;Cs_ont_8g006270;Cs_ont_4g019820;Cs_ont_9g005520;Cs_ont_8g000490
Biological Process: regulation of circadian rhythm (GO:0042752);	7/992(0.705645161290323%)	27/14718(0.183448838157358%)	3.84655	0.0456595	Cs_ont_5g008770;Cs_ont_7g017280;Cs_ont_6g012840;Cs_ont_9g008170;Cs_ont_8g018930;Cs_ont_7g005300;Cs_ont_2g015080
Biological Process: root development (GO:0048364);	20/992(2.01612903225806%)	146/14718(0.991982606332382%)	2.03242	0.0501673	Cs_ont_8g001520;Cs_ont_1g020320;Cs_ont_6g020070;Cs_ont_3g011080;Cs_ont_3g012400;Cs_ont_7g006850;Cs_ont_8g009230;Cs_ont_2g026820;Cs_ont_9g005090;Cs_ont_7g022420;Cs_ont_2g033960;Cs_ont_5g041170;Cs_ont_4g001700;Cs_ont_5g031860;Cs_ont_6g007580;Cs_ont_4g005130;Cs_ont_5g002000;Cs_ont_5g011730;Cs_ont_2g026950;Cs_ont_6g016050
Biological Process: leaf pavement cell development (GO:0090436);	3/992(0.30241935483871%)	5/14718(0.0339720070661775%)	8.90202	0.0711104	Cs_ont_4g011540;Cs_ont_4g019820;Cs_ont_1g019610
Biological Process: ATP-dependent chromatin remodeling (GO:0043044);	3/992(0.30241935483871%)	5/14718(0.0339720070661775%)	8.90202	0.0711104	Cs_ont_9g003700;Cs_ont_9g003360;Cs_ont_5g003390
Biological Process: regulation of microtubule-based process (GO:0032886);	3/992(0.30241935483871%)	5/14718(0.0339720070661775%)	8.90202	0.0711104	Cs_ont_5g041170;Cs_ont_7g006850;Cs_ont_5g002000
Biological Process: gene silencing by RNA (GO:0031047);	12/992(1.20967741935484%)	72/14718(0.489196901752956%)	2.47278	0.0711104	Cs_ont_3g031040;Cs_ont_7g002080;Cs_ont_7g000130;Cs_ont_8g002500;Cs_ont_8g020250;Cs_ont_7g012820;Cs_ont_3g031080;Cs_ont_8g005320;Cs_ont_7g025370;Cs_ont_3g024600;Cs_ont_1g021150;Cs_ont_8g007260
Biological Process: intracellular signal transduction (GO:0035556);	22/992(2.21774193548387%)	173/14718(1.17543144448974%)	1.88675	0.0711104	Cs_ont_1g011190;Cs_ont_2g032100;Cs_ont_4g018700;Cs_ont_5g012200;Cs_ont_1g021000;Cs_ont_2g029990;Cs_ont_3g010020;Cs_ont_1g028110;Cs_ont_4g018840;Cs_ont_2g007440;Cs_ont_9g008410;Cs_ont_5g011730;Cs_ont_9g000230;Cs_ont_3g003870;Cs_ont_9g020890;Cs_ont_3g012400;Cs_ont_8g029470;Cs_ont_4g018740;Cs_ont_1g021090;Cs_ont_4g011320;Cs_ont_4g018940;Cs_ont_2g003610
Biological Process: histone deacetylation (GO:0016575);	4/992(0.403225806451613%)	10/14718(0.0679440141323549%)	5.93468	0.0711104	Cs_ont_5g003410;Cs_ont_6g002210;Cs_ont_7g025380;Cs_ont_1g024220
Biological Process: chloroplast avoidance movement (GO:0009903);	6/992(0.604838709677419%)	23/14718(0.156271232504416%)	3.87044	0.075719	Cs_ont_4g023650;Cs_ont_9g010670;Cs_ont_4g020930;Cs_ont_3g005040;Cs_ont_3g003950;Cs_ont_7g002630
Biological Process: metal ion transport (GO:0030001);	12/992(1.20967741935484%)	74/14718(0.502785704579427%)	2.40595	0.0796441	Cs_ont_3g016580;Cs_ont_8g005760;Cs_ont_2g000480;Cs_ont_9g004680;Cs_ont_8g003500;Cs_ont_6g021360;Cs_ont_9g026520;Cs_ont_7g012650;Cs_ont_4g025610;Cs_ont_2g016200;Cs_ont_5g030100;Cs_ont_3g015470
Biological Process: anastral spindle assembly involved in male meiosis (GO:0009971);	2/992(0.201612903225806%)	2/14718(0.013588802826471%)	14.8367	0.0948773	Cs_ont_5g024520;Cs_ont_2g006530
Biological Process: mRNA pseudouridine synthesis (GO:1990481);	2/992(0.201612903225806%)	2/14718(0.013588802826471%)	14.8367	0.0948773	Cs_ont_9g017360;Cs_ont_2g028050
Biological Process: regulation of histone H3-K9 methylation (GO:0051570);	2/992(0.201612903225806%)	2/14718(0.013588802826471%)	14.8367	0.0948773	Cs_ont_8g009580;Cs_ont_9g012760
Biological Process: gamete generation (GO:0007276);	2/992(0.201612903225806%)	2/14718(0.013588802826471%)	14.8367	0.0948773	Cs_ont_7g028430;Cs_ont_3g028750
Biological Process: histone H3-K27 methylation (GO:0070734);	2/992(0.201612903225806%)	2/14718(0.013588802826471%)	14.8367	0.0948773	Cs_ont_4g004120;Cs_ont_5g030990
Biological Process: box H/ACA snoRNA 3'-end processing (GO:0000495);	2/992(0.201612903225806%)	2/14718(0.013588802826471%)	14.8367	0.0948773	Cs_ont_9g017360;Cs_ont_2g028050
Biological Process: far-red light signaling pathway (GO:0010018);	8/992(0.806451612903226%)	40/14718(0.27177605652942%)	2.96734	0.0948773	QC_newGene_1545;Cs_ont_9g004210;Cs_ont_6g011660;QC_newGene_284;Cs_ont_6g011670;Cs_ont_2g033050;Cs_ont_8g003320;Cs_ont_1g013640
Biological Process: histone H3-K23 acetylation (GO:0043972);	4/992(0.403225806451613%)	11/14718(0.0747384155455904%)	5.39516	0.0948773	Cs_ont_5g035930;Cs_ont_8g006270;Cs_ont_9g005520;Cs_ont_8g000490
Biological Process: histone H3-K18 acetylation (GO:0043971);	4/992(0.403225806451613%)	11/14718(0.0747384155455904%)	5.39516	0.0948773	Cs_ont_8g000490;Cs_ont_9g005520;Cs_ont_8g006270;Cs_ont_5g035930
Biological Process: histone H3-K14 acetylation (GO:0044154);	4/992(0.403225806451613%)	11/14718(0.0747384155455904%)	5.39516	0.0948773	Cs_ont_5g035930;Cs_ont_8g006270;Cs_ont_8g000490;Cs_ont_9g005520
Biological Process: cellular response to blue light (GO:0071483);	3/992(0.30241935483871%)	6/14718(0.040766408479413%)	7.41835	0.0948773	Cs_ont_9g027200;Cs_ont_1g027600;Cs_ont_3g003950
Biological Process: response to vitamin B1 (GO:0010266);	3/992(0.30241935483871%)	6/14718(0.040766408479413%)	7.41835	0.0948773	Cs_ont_2g004880;Cs_ont_8g027010;Cs_ont_8g027200
Biological Process: pollen tube guidance (GO:0010183);	6/992(0.604838709677419%)	26/14718(0.176654436744123%)	3.42385	0.107591	Cs_ont_1g008410;Cs_ont_8g012380;Cs_ont_8g012440;Cs_ont_8g023550;Cs_ont_8g012260;Cs_ont_8g012400
Biological Process: trichome morphogenesis (GO:0010090);	7/992(0.705645161290323%)	34/14718(0.231009648050007%)	3.05461	0.107591	Cs_ont_3g002520;Cs_ont_9g005090;Cs_ont_1g019610;Cs_ont_2g000420;Cs_ont_5g050800;Cs_ont_4g011540;Cs_ont_5g050430
Biological Process: cotyledon vascular tissue pattern formation (GO:0010588);	5/992(0.504032258064516%)	19/14718(0.129093626851474%)	3.90439	0.113315	Cs_ont_1g021480;Cs_ont_2g033960;Cs_ont_2g003510;Cs_ont_1g000300;Cs_ont_4g005130
Biological Process: rhythmic process (GO:0048511);	6/992(0.604838709677419%)	27/14718(0.183448838157358%)	3.29704	0.123727	Cs_ont_8g013300;Cs_ont_9g009540;Cs_ont_6g012840;Cs_ont_8g018930;Cs_ont_8g014310;Cs_ont_5g010310
Biological Process: cellular transition metal ion homeostasis (GO:0046916);	10/992(1.00806451612903%)	62/14718(0.421252887620601%)	2.39302	0.123727	Cs_ont_2g016200;Cs_ont_9g026520;Cs_ont_7g012650;Cs_ont_5g030100;Cs_ont_3g015470;Cs_ont_3g016580;Cs_ont_2g000480;Cs_ont_8g003500;Cs_ont_6g021360;Cs_ont_9g004680
Biological Process: positive regulation of circadian rhythm (GO:0042753);	8/992(0.806451612903226%)	44/14718(0.298953662182362%)	2.69758	0.124439	Cs_ont_6g011670;QC_newGene_284;Cs_ont_1g013640;Cs_ont_2g033050;Cs_ont_8g003320;Cs_ont_6g011660;Cs_ont_9g004210;QC_newGene_1545
Biological Process: mitotic cell cycle (GO:0007067);	14/992(1.41129032258065%)	102/14718(0.69302894415002%)	2.03641	0.124439	Cs_ont_7g026750;Cs_ont_2g022480;Cs_ont_8g017150;Cs_ont_9g023530;Cs_ont_2g010730;Cs_ont_5g001360;Cs_ont_5g021680;Cs_ont_5g041080;Cs_ont_9g015020;Cs_ont_2g010720;Cs_ont_2g023740;Cs_ont_2g006530;Cs_ont_5g024520;Cs_ont_2g014280
Biological Process: red, far-red light phototransduction (GO:0009585);	13/992(1.31048387096774%)	92/14718(0.625084930017665%)	2.09649	0.124439	QC_newGene_284;Cs_ont_5g049090;Cs_ont_8g003320;Cs_ont_1g013640;QC_newGene_1545;Cs_ont_2g029980;Cs_ont_2g033050;Cs_ont_4g014450;Cs_ont_9g004210;Cs_ont_5g043650;Cs_ont_6g011670;Cs_ont_2g007610;Cs_ont_6g011660
Biological Process: regulation of chromatin silencing by small RNA (GO:0010964);	3/992(0.30241935483871%)	7/14718(0.0475608098926485%)	6.35858	0.124439	Cs_ont_3g031080;Cs_ont_3g031040;Cs_ont_8g020250
Biological Process: regulation of chromatin silencing (GO:0031935);	3/992(0.30241935483871%)	7/14718(0.0475608098926485%)	6.35858	0.124439	Cs_ont_8g009580;Cs_ont_7g012820;Cs_ont_9g012760
Biological Process: dimethylallyl diphosphate biosynthetic process (GO:0050992);	3/992(0.30241935483871%)	7/14718(0.0475608098926485%)	6.35858	0.124439	Cs_ont_8g022530;Cs_ont_8g022690;Cs_ont_8g022620
Biological Process: resolution of meiotic recombination intermediates (GO:0000712);	4/992(0.403225806451613%)	13/14718(0.0883272183720614%)	4.56514	0.124439	Cs_ont_7g028900;Cs_ont_9g025640;Cs_ont_8g009580;Cs_ont_9g012760
Biological Process: chloroplast accumulation movement (GO:0009904);	5/992(0.504032258064516%)	20/14718(0.13588802826471%)	3.70917	0.124439	Cs_ont_3g005040;Cs_ont_4g020930;Cs_ont_7g002630;Cs_ont_9g010670;Cs_ont_3g003950
Biological Process: double-strand break repair via homologous recombination (GO:0000724);	9/992(0.907258064516129%)	54/14718(0.366897676314717%)	2.47278	0.124439	Cs_ont_9g023340;Cs_ont_1g004770;Cs_ont_3g013830;Cs_ont_2g022340;Cs_ont_3g015530;Cs_ont_7g028240;Cs_ont_3g027820;Cs_ont_2g007510;Cs_ont_3g020330
Biological Process: negative regulation of transcription, DNA-templated (GO:0045892);	17/992(1.71370967741935%)	137/14718(0.930832993613263%)	1.84105	0.137769	Cs_ont_2g000420;Cs_ont_2g029980;Cs_ont_1g020940;Cs_ont_5g044250;Cs_ont_5g050800;Cs_ont_2g008830;Cs_ont_3g013430;Cs_ont_4g001700;Cs_ont_8g005540;Cs_ont_4g004120;Cs_ont_3g028650;Cs_ont_2g004540;Cs_ont_7g019820;Cs_ont_9g024650;Cs_ont_2g011380;Cs_ont_6g019050;Cs_ont_4g012730
Biological Process: retrograde transport, vesicle recycling within Golgi (GO:0000301);	2/992(0.201612903225806%)	3/14718(0.0203832042397065%)	9.89113	0.165484	Cs_ont_4g012460;Cs_ont_4g008980
Biological Process: cytoskeleton organization (GO:0007010);	2/992(0.201612903225806%)	3/14718(0.0203832042397065%)	9.89113	0.165484	Cs_ont_3g005890;Cs_ont_2g013670
Biological Process: petal vascular tissue pattern formation (GO:0080056);	2/992(0.201612903225806%)	3/14718(0.0203832042397065%)	9.89113	0.165484	Cs_ont_2g033960;Cs_ont_4g005130
Biological Process: peroxisome localization (GO:0060151);	2/992(0.201612903225806%)	3/14718(0.0203832042397065%)	9.89113	0.165484	Cs_ont_4g011540;Cs_ont_1g019610
Biological Process: endonucleolytic cleavage involved in rRNA processing (GO:0000478);	2/992(0.201612903225806%)	3/14718(0.0203832042397065%)	9.89113	0.165484	Cs_ont_2g033960;Cs_ont_4g005130
Biological Process: actin filament network formation (GO:0051639);	2/992(0.201612903225806%)	3/14718(0.0203832042397065%)	9.89113	0.165484	Cs_ont_2g015040;Cs_ont_4g019830
Biological Process: actin crosslink formation (GO:0051764);	2/992(0.201612903225806%)	3/14718(0.0203832042397065%)	9.89113	0.165484	Cs_ont_4g019830;Cs_ont_2g015040
Biological Process: sepal vascular tissue pattern formation (GO:0080057);	2/992(0.201612903225806%)	3/14718(0.0203832042397065%)	9.89113	0.165484	Cs_ont_4g005130;Cs_ont_2g033960
Biological Process: cadmium ion transport (GO:0015691);	2/992(0.201612903225806%)	3/14718(0.0203832042397065%)	9.89113	0.165484	Cs_ont_4g025610;Cs_ont_1g017480
Biological Process: positive regulation of cellular response to heat (GO:1900036);	2/992(0.201612903225806%)	3/14718(0.0203832042397065%)	9.89113	0.165484	Cs_ont_9g003360;Cs_ont_5g003390
Biological Process: cilium-dependent cell motility (GO:0060285);	2/992(0.201612903225806%)	3/14718(0.0203832042397065%)	9.89113	0.165484	Cs_ont_8g008580;Cs_ont_5g002020
Biological Process: Golgi localization (GO:0051645);	2/992(0.201612903225806%)	3/14718(0.0203832042397065%)	9.89113	0.165484	Cs_ont_1g019610;Cs_ont_4g011540
Biological Process: histone modification (GO:0016570);	2/992(0.201612903225806%)	3/14718(0.0203832042397065%)	9.89113	0.165484	Cs_ont_8g025610;Cs_ont_5g039040
Biological Process: chloroplast rRNA processing (GO:1901259);	3/992(0.30241935483871%)	8/14718(0.054355211305884%)	5.56376	0.165484	Cs_ont_2g034380;Cs_ont_5g022660;Cs_ont_7g017240
Biological Process: regulation of gene expression, epigenetic (GO:0040029);	3/992(0.30241935483871%)	8/14718(0.054355211305884%)	5.56376	0.165484	Cs_ont_9g003700;Cs_ont_5g003390;Cs_ont_3g008710
Biological Process: spliceosomal complex disassembly (GO:0000390);	3/992(0.30241935483871%)	8/14718(0.054355211305884%)	5.56376	0.165484	Cs_ont_2g015080;Cs_ont_7g005300;Cs_ont_7g017280
Biological Process: heterochromatin assembly (GO:0031507);	3/992(0.30241935483871%)	8/14718(0.054355211305884%)	5.56376	0.165484	Cs_ont_3g013830;Cs_ont_2g022340;Cs_ont_1g004770
Biological Process: negative regulation of chromatin silencing (GO:0031936);	3/992(0.30241935483871%)	8/14718(0.054355211305884%)	5.56376	0.165484	Cs_ont_4g003810;Cs_ont_4g013900;Cs_ont_8g007070
Biological Process: leaf vascular tissue pattern formation (GO:0010305);	6/992(0.604838709677419%)	31/14718(0.2106264438103%)	2.87162	0.165484	Cs_ont_1g000300;Cs_ont_2g033960;Cs_ont_9g006030;Cs_ont_4g005130;Cs_ont_2g003510;Cs_ont_4g020000
Biological Process: response to blue light (GO:0009637);	7/992(0.705645161290323%)	41/14718(0.278570457942655%)	2.53309	0.185083	Cs_ont_4g023650;Cs_ont_8g011740;Cs_ont_3g012990;Cs_ont_8g018930;Cs_ont_8g029470;Cs_ont_2g007610;Cs_ont_9g008170
Biological Process: intralumenal vesicle formation (GO:0070676);	3/992(0.30241935483871%)	9/14718(0.0611496127191194%)	4.94556	0.186034	Cs_ont_8g005950;Cs_ont_4g014720;Cs_ont_4g011730
Biological Process: positive regulation of transcription elongation from RNA polymerase II promoter (GO:0032968);	3/992(0.30241935483871%)	9/14718(0.0611496127191194%)	4.94556	0.186034	Cs_ont_6g025480;Cs_ont_6g006240;Cs_ont_5g039040
Biological Process: telomeric loop formation (GO:0031627);	3/992(0.30241935483871%)	9/14718(0.0611496127191194%)	4.94556	0.186034	Cs_ont_8g026370;Cs_ont_8g002390;Cs_ont_7g000160
Biological Process: negative regulation of long-day photoperiodism, flowering (GO:0048579);	3/992(0.30241935483871%)	9/14718(0.0611496127191194%)	4.94556	0.186034	Cs_ont_8g023780;Cs_ont_7g006450;Cs_ont_2g008830
Biological Process: chromatin organization (GO:0006325);	4/992(0.403225806451613%)	16/14718(0.108710422611768%)	3.70917	0.186034	Cs_ont_7g016660;Cs_ont_2g022340;Cs_ont_3g013830;Cs_ont_9g008170
Biological Process: stomatal movement (GO:0010118);	5/992(0.504032258064516%)	24/14718(0.163065633917652%)	3.09098	0.186656	Cs_ont_9g008170;Cs_ont_4g002780;Cs_ont_2g002240;Cs_ont_2g007440;Cs_ont_8g029470
Biological Process: mRNA processing (GO:0006397);	24/992(2.41935483870968%)	229/14718(1.55591792363093%)	1.55494	0.192949	Cs_ont_9g007100;Cs_ont_7g025370;Cs_ont_5g037480;Cs_ont_5g038950;Cs_ont_5g016270;Cs_ont_6g011970;Cs_ont_5g011960;Cs_ont_2g003510;Cs_ont_8g011720;Cs_ont_3g024600;Cs_ont_9g001450;Cs_ont_7g018740;Cs_ont_5g010910;Cs_ont_2g015310;Cs_ont_4g028180;Cs_ont_6g010230;Cs_ont_3g032450;Cs_ont_8g013940;Cs_ont_9g009180;Cs_ont_3g014700;Cs_ont_5g045460;Cs_ont_7g010450;Cs_ont_5g015150;Cs_ont_5g045100
Biological Process: protein desumoylation (GO:0016926);	5/992(0.504032258064516%)	25/14718(0.169860035330887%)	2.96734	0.216131	Cs_ont_3g020960;Cs_ont_8g016940;Cs_ont_7g024680;Cs_ont_9g026160;Cs_ont_9g002880
Biological Process: ribosome biogenesis (GO:0042254);	5/992(0.504032258064516%)	25/14718(0.169860035330887%)	2.96734	0.216131	Cs_ont_2g033960;Cs_ont_9g021420;Cs_ont_9g014400;Cs_ont_4g005130;Cs_ont_2g033650
Biological Process: post-embryonic development (GO:0009791);	8/992(0.806451612903226%)	53/14718(0.360103274901481%)	2.2395	0.220313	QC_newGene_176;Cs_ont_1g020320;Cs_ont_5g031860;QC_newGene_76;QC_newGene_77;Cs_ont_4g019350;QC_newGene_409;Cs_ont_4g004120
Biological Process: regulation of embryo sac egg cell differentiation (GO:0045694);	2/992(0.201612903225806%)	4/14718(0.027177605652942%)	7.41835	0.220389	Cs_ont_5g004470;Cs_ont_9g027630
Biological Process: mitochondrion localization (GO:0051646);	2/992(0.201612903225806%)	4/14718(0.027177605652942%)	7.41835	0.220389	Cs_ont_4g011540;Cs_ont_1g019610
Biological Process: regulation of defense response to virus (GO:0050688);	2/992(0.201612903225806%)	4/14718(0.027177605652942%)	7.41835	0.220389	Cs_ont_8g007260;Cs_ont_1g021150
Biological Process: nucleotide-excision repair, DNA gap filling (GO:0006297);	2/992(0.201612903225806%)	4/14718(0.027177605652942%)	7.41835	0.220389	Cs_ont_8g007390;Cs_ont_4g025290
Biological Process: regulation of proton transport (GO:0010155);	2/992(0.201612903225806%)	4/14718(0.027177605652942%)	7.41835	0.220389	Cs_ont_3g000370;Cs_ont_4g014430
Biological Process: nuclear-transcribed mRNA catabolic process, 3'-5' exonucleolytic nonsense-mediated decay (GO:0070478);	2/992(0.201612903225806%)	4/14718(0.027177605652942%)	7.41835	0.220389	Cs_ont_5g015150;Cs_ont_8g001180
Biological Process: Golgi vesicle transport (GO:0048193);	2/992(0.201612903225806%)	4/14718(0.027177605652942%)	7.41835	0.220389	Cs_ont_5g037010;Cs_ont_1g029220
Biological Process: pathogen-associated molecular pattern dependent induction by symbiont of host innate immune response (GO:0052033);	2/992(0.201612903225806%)	4/14718(0.027177605652942%)	7.41835	0.220389	Cs_ont_9g000880;Cs_ont_5g007330
Biological Process: programmed cell death in response to reactive oxygen species (GO:0097468);	3/992(0.30241935483871%)	10/14718(0.0679440141323549%)	4.45101	0.220389	Cs_ont_4g023390;Cs_ont_1g002430;Cs_ont_3g022580
Biological Process: actin filament-based movement (GO:0030048);	3/992(0.30241935483871%)	10/14718(0.0679440141323549%)	4.45101	0.220389	Cs_ont_4g011540;Cs_ont_4g023650;Cs_ont_1g019610
Biological Process: negative regulation of abscisic acid-activated signaling pathway (GO:0009788);	7/992(0.705645161290323%)	44/14718(0.298953662182362%)	2.36038	0.220389	Cs_ont_7g027680;Cs_ont_4g001700;Cs_ont_5g031860;Cs_ont_2g023400;Cs_ont_3g024770;Cs_ont_5g014480;Cs_ont_1g008000
Biological Process: cell proliferation (GO:0008283);	5/992(0.504032258064516%)	26/14718(0.176654436744123%)	2.85321	0.220958	Cs_ont_6g007420;Cs_ont_4g001700;Cs_ont_1g004770;Cs_ont_2g022340;Cs_ont_3g013830
Biological Process: chromatin remodeling (GO:0006338);	4/992(0.403225806451613%)	18/14718(0.122299225438239%)	3.29704	0.232179	Cs_ont_4g019790;Cs_ont_4g001700;Cs_ont_9g008170;Cs_ont_9g018690
Biological Process: regulation of transcription by RNA polymerase II (GO:0006357);	14/992(1.41129032258065%)	120/14718(0.815328169588259%)	1.73095	0.243633	Cs_ont_8g011720;QC_newGene_176;QC_newGene_77;Cs_ont_9g001840;QC_newGene_409;Cs_ont_6g021790;Cs_ont_1g024220;Cs_ont_6g012840;QC_newGene_76;Cs_ont_6g002910;Cs_ont_8g026370;Cs_ont_2g011380;Cs_ont_3g007950;Cs_ont_8g005540
Biological Process: cellular response to phosphate starvation (GO:0016036);	8/992(0.806451612903226%)	56/14718(0.380486479141188%)	2.11953	0.256887	Cs_ont_6g018440;Cs_ont_3g028610;Cs_ont_3g028640;Cs_ont_1g020320;Cs_ont_3g028600;Cs_ont_2g011380;Cs_ont_3g012180;Cs_ont_2g005080
Biological Process: isopentenyl diphosphate biosynthetic process, methylerythritol 4-phosphate pathway (GO:0019288);	3/992(0.30241935483871%)	11/14718(0.0747384155455904%)	4.04637	0.257891	Cs_ont_8g022620;Cs_ont_8g022690;Cs_ont_8g022530
Biological Process: ribosomal large subunit biogenesis (GO:0042273);	3/992(0.30241935483871%)	11/14718(0.0747384155455904%)	4.04637	0.257891	Cs_ont_7g005350;Cs_ont_9g024370;Cs_ont_2g034060
Biological Process: detection of mechanical stimulus (GO:0050982);	3/992(0.30241935483871%)	11/14718(0.0747384155455904%)	4.04637	0.257891	Cs_ont_3g022580;Cs_ont_1g002430;Cs_ont_4g023390
Biological Process: DNA topological change (GO:0006265);	3/992(0.30241935483871%)	11/14718(0.0747384155455904%)	4.04637	0.257891	Cs_ont_2g033650;Cs_ont_7g028900;Cs_ont_4g019790
Biological Process: rRNA pseudouridine synthesis (GO:0031118);	2/992(0.201612903225806%)	5/14718(0.0339720070661775%)	5.93468	0.294512	Cs_ont_9g017360;Cs_ont_2g028050
Biological Process: positive regulation of development, heterochronic (GO:0045962);	2/992(0.201612903225806%)	5/14718(0.0339720070661775%)	5.93468	0.294512	Cs_ont_4g013610;Cs_ont_5g038530
Biological Process: activation of protein kinase activity (GO:0032147);	2/992(0.201612903225806%)	5/14718(0.0339720070661775%)	5.93468	0.294512	Cs_ont_5g041080;Cs_ont_2g022480
Biological Process: regulation of RNA biosynthetic process (GO:2001141);	2/992(0.201612903225806%)	5/14718(0.0339720070661775%)	5.93468	0.294512	Cs_ont_7g017290;Cs_ont_9g027200
Biological Process: positive regulation of mitotic cell cycle (GO:0045931);	2/992(0.201612903225806%)	5/14718(0.0339720070661775%)	5.93468	0.294512	Cs_ont_2g026820;Cs_ont_2g026950
Biological Process: nucleosome organization (GO:0034728);	2/992(0.201612903225806%)	5/14718(0.0339720070661775%)	5.93468	0.294512	Cs_ont_6g006240;Cs_ont_9g003360
Biological Process: organ boundary specification between lateral organs and the meristem (GO:0010199);	2/992(0.201612903225806%)	5/14718(0.0339720070661775%)	5.93468	0.294512	Cs_ont_5g003390;Cs_ont_9g003700
Biological Process: reproduction (GO:0000003);	2/992(0.201612903225806%)	5/14718(0.0339720070661775%)	5.93468	0.294512	Cs_ont_9g012760;Cs_ont_8g009580
Biological Process: snRNA pseudouridine synthesis (GO:0031120);	2/992(0.201612903225806%)	5/14718(0.0339720070661775%)	5.93468	0.294512	Cs_ont_9g017360;Cs_ont_2g028050
Biological Process: regulation of stomatal complex patterning (GO:2000037);	2/992(0.201612903225806%)	5/14718(0.0339720070661775%)	5.93468	0.294512	Cs_ont_5g050800;Cs_ont_2g000420
Biological Process: phosphatidylcholine biosynthetic process (GO:0006656);	2/992(0.201612903225806%)	5/14718(0.0339720070661775%)	5.93468	0.294512	Cs_ont_2g010020;Cs_ont_6g011620
Biological Process: histone H3-K9 demethylation (GO:0033169);	2/992(0.201612903225806%)	5/14718(0.0339720070661775%)	5.93468	0.294512	Cs_ont_5g044490;Cs_ont_7g006450
Biological Process: mitotic sister chromatid cohesion (GO:0007064);	2/992(0.201612903225806%)	5/14718(0.0339720070661775%)	5.93468	0.294512	Cs_ont_5g012030;Cs_ont_8g009810
Biological Process: response to X-ray (GO:0010165);	2/992(0.201612903225806%)	5/14718(0.0339720070661775%)	5.93468	0.294512	Cs_ont_4g025290;Cs_ont_9g023340
Biological Process: positive regulation of cell cycle (GO:0045787);	2/992(0.201612903225806%)	5/14718(0.0339720070661775%)	5.93468	0.294512	Cs_ont_2g022340;Cs_ont_3g013830
Biological Process: regulation of growth rate (GO:0040009);	2/992(0.201612903225806%)	5/14718(0.0339720070661775%)	5.93468	0.294512	Cs_ont_7g022220;Cs_ont_5g038430
Biological Process: (S)-reticuline metabolic process (GO:1901010);	2/992(0.201612903225806%)	5/14718(0.0339720070661775%)	5.93468	0.294512	Cs_ont_5g016260;Cs_ont_5g016290
Biological Process: RNA export from nucleus (GO:0006405);	4/992(0.403225806451613%)	20/14718(0.13588802826471%)	2.96734	0.294512	Cs_ont_3g003850;Cs_ont_2g035690;Cs_ont_8g004110;Cs_ont_4g013820
Biological Process: negative regulation of cell proliferation (GO:0008285);	4/992(0.403225806451613%)	20/14718(0.13588802826471%)	2.96734	0.294512	Cs_ont_3g006150;Cs_ont_4g012730;Cs_ont_8g005540;Cs_ont_6g007580
Biological Process: nucleotide-excision repair (GO:0006289);	5/992(0.504032258064516%)	29/14718(0.197037640983829%)	2.55805	0.294512	Cs_ont_2g005300;Cs_ont_2g029560;Cs_ont_5g048290;Cs_ont_7g025120;Cs_ont_4g007800
Biological Process: nucleosome assembly (GO:0006334);	5/992(0.504032258064516%)	29/14718(0.197037640983829%)	2.55805	0.294512	Cs_ont_3g013830;Cs_ont_2g022340;Cs_ont_8g026370;Cs_ont_9g024250;Cs_ont_1g004770
Biological Process: negative regulation of cell growth (GO:0030308);	3/992(0.30241935483871%)	12/14718(0.0815328169588259%)	3.70917	0.294512	Cs_ont_5g050800;Cs_ont_2g000420;Cs_ont_5g031860
Biological Process: ribonucleoprotein complex export from nucleus (GO:0071426);	3/992(0.30241935483871%)	12/14718(0.0815328169588259%)	3.70917	0.294512	Cs_ont_3g003850;Cs_ont_4g013820;Cs_ont_8g004110
Biological Process: root hair cell tip growth (GO:0048768);	3/992(0.30241935483871%)	13/14718(0.0883272183720614%)	3.42385	0.326967	Cs_ont_1g004930;Cs_ont_1g019610;Cs_ont_4g011540
Biological Process: Group II intron splicing (GO:0000373);	3/992(0.30241935483871%)	13/14718(0.0883272183720614%)	3.42385	0.326967	Cs_ont_8g023750;Cs_ont_7g025370;Cs_ont_9g007100
Biological Process: positive regulation of primary miRNA processing (GO:2000636);	3/992(0.30241935483871%)	13/14718(0.0883272183720614%)	3.42385	0.326967	Cs_ont_2g021530;Cs_ont_5g049120;Cs_ont_2g005860
Biological Process: positive regulation of miRNA metabolic process (GO:2000630);	3/992(0.30241935483871%)	13/14718(0.0883272183720614%)	3.42385	0.326967	Cs_ont_2g005860;Cs_ont_5g049120;Cs_ont_2g021530
Biological Process: negative regulation of auxin mediated signaling pathway (GO:0010930);	3/992(0.30241935483871%)	13/14718(0.0883272183720614%)	3.42385	0.326967	Cs_ont_4g013820;Cs_ont_8g004110;Cs_ont_3g003850
Biological Process: DNA demethylation (GO:0080111);	2/992(0.201612903225806%)	6/14718(0.040766408479413%)	4.94556	0.341314	Cs_ont_4g013900;Cs_ont_8g007070
Biological Process: regulation of stomatal complex development (GO:2000038);	2/992(0.201612903225806%)	6/14718(0.040766408479413%)	4.94556	0.341314	Cs_ont_5g050800;Cs_ont_2g000420
Biological Process: regulation of mitotic spindle organization (GO:0060236);	2/992(0.201612903225806%)	6/14718(0.040766408479413%)	4.94556	0.341314	Cs_ont_2g022480;Cs_ont_5g041080
Biological Process: epidermal cell differentiation (GO:0009913);	2/992(0.201612903225806%)	6/14718(0.040766408479413%)	4.94556	0.341314	Cs_ont_9g005090;Cs_ont_8g008990
Biological Process: adenylate cyclase-modulating G-protein coupled receptor signaling pathway (GO:0007188);	2/992(0.201612903225806%)	6/14718(0.040766408479413%)	4.94556	0.341314	Cs_ont_8g022880;Cs_ont_8g022900
Biological Process: Golgi vesicle budding (GO:0048194);	2/992(0.201612903225806%)	6/14718(0.040766408479413%)	4.94556	0.341314	Cs_ont_5g037490;Cs_ont_2g029080
Biological Process: RNA splicing, via transesterification reactions (GO:0000375);	2/992(0.201612903225806%)	6/14718(0.040766408479413%)	4.94556	0.341314	Cs_ont_8g013940;Cs_ont_5g011960
Biological Process: posttranscriptional gene silencing (GO:0016441);	2/992(0.201612903225806%)	6/14718(0.040766408479413%)	4.94556	0.341314	Cs_ont_7g025370;Cs_ont_8g001180
Biological Process: regulation of monopolar cell growth (GO:0051513);	2/992(0.201612903225806%)	6/14718(0.040766408479413%)	4.94556	0.341314	Cs_ont_6g018210;Cs_ont_5g038520
Biological Process: cell fate specification (GO:0001708);	2/992(0.201612903225806%)	6/14718(0.040766408479413%)	4.94556	0.341314	Cs_ont_7g028880;Cs_ont_5g048050
Biological Process: DNA methylation (GO:0006306);	5/992(0.504032258064516%)	32/14718(0.217420845223536%)	2.31823	0.343077	Cs_ont_7g000130;Cs_ont_8g002500;Cs_ont_8g007070;Cs_ont_7g027960;Cs_ont_7g007120
Biological Process: very long-chain fatty acid biosynthetic process (GO:0042761);	3/992(0.30241935483871%)	14/14718(0.0951216197852969%)	3.17929	0.355583	Cs_ont_9g014560;Cs_ont_3g026620;Cs_ont_6g016050
Biological Process: anion transport (GO:0006820);	3/992(0.30241935483871%)	14/14718(0.0951216197852969%)	3.17929	0.355583	Cs_ont_3g022580;Cs_ont_1g002430;Cs_ont_4g023390
Biological Process: double-strand break repair via nonhomologous end joining (GO:0006303);	3/992(0.30241935483871%)	14/14718(0.0951216197852969%)	3.17929	0.355583	Cs_ont_7g025120;Cs_ont_4g025290;Cs_ont_5g001870
Biological Process: response to metal ion (GO:0010038);	3/992(0.30241935483871%)	14/14718(0.0951216197852969%)	3.17929	0.355583	Cs_ont_4g025610;Cs_ont_9g008300;Cs_ont_5g012400
Biological Process: regulation of membrane potential (GO:0042391);	6/992(0.604838709677419%)	43/14718(0.292159260769126%)	2.07024	0.364338	Cs_ont_9g015400;Cs_ont_1g003930;Cs_ont_2g002240;Cs_ont_9g027360;Cs_ont_3g027770;Cs_ont_9g027350
Biological Process: establishment or maintenance of microtubule cytoskeleton polarity (GO:0030951);	1/992(0.100806451612903%)	1/14718(0.00679440141323549%)	14.8367	0.365294	Cs_ont_2g008960
Biological Process: positive regulation of nitrogen utilization (GO:0045848);	1/992(0.100806451612903%)	1/14718(0.00679440141323549%)	14.8367	0.365294	Cs_ont_1g020320
Biological Process: positive regulation of red or far-red light signaling pathway (GO:0090228);	1/992(0.100806451612903%)	1/14718(0.00679440141323549%)	14.8367	0.365294	Cs_ont_2g007610
Biological Process: centromeric sister chromatid cohesion (GO:0070601);	1/992(0.100806451612903%)	1/14718(0.00679440141323549%)	14.8367	0.365294	Cs_ont_2g010720
Biological Process: cellular response to redox state (GO:0071461);	1/992(0.100806451612903%)	1/14718(0.00679440141323549%)	14.8367	0.365294	Cs_ont_7g017290
Biological Process: tRNA wobble adenosine to inosine editing (GO:0002100);	1/992(0.100806451612903%)	1/14718(0.00679440141323549%)	14.8367	0.365294	Cs_ont_7g020160
Biological Process: response to potassium ion (GO:0035864);	1/992(0.100806451612903%)	1/14718(0.00679440141323549%)	14.8367	0.365294	Cs_ont_8g001180
Biological Process: histone H4-R3 methylation (GO:0043985);	1/992(0.100806451612903%)	1/14718(0.00679440141323549%)	14.8367	0.365294	Cs_ont_6g009900
Biological Process: G2/M transition of mitotic cell cycle (GO:0000086);	1/992(0.100806451612903%)	1/14718(0.00679440141323549%)	14.8367	0.365294	Cs_ont_1g004530
Biological Process: positive regulation of histone methylation (GO:0031062);	1/992(0.100806451612903%)	1/14718(0.00679440141323549%)	14.8367	0.365294	Cs_ont_3g008710
Biological Process: plastid DNA replication (GO:0033259);	1/992(0.100806451612903%)	1/14718(0.00679440141323549%)	14.8367	0.365294	Cs_ont_4g017780
Biological Process: peptidyl-lysine methylation (GO:0018022);	1/992(0.100806451612903%)	1/14718(0.00679440141323549%)	14.8367	0.365294	Cs_ont_2g025500
Biological Process: cytosol to ER transport (GO:0046967);	1/992(0.100806451612903%)	1/14718(0.00679440141323549%)	14.8367	0.365294	Cs_ont_9g015680
Biological Process: gene expression (GO:0010467);	1/992(0.100806451612903%)	1/14718(0.00679440141323549%)	14.8367	0.365294	Cs_ont_7g022420
Biological Process: response to chlorate (GO:0010157);	1/992(0.100806451612903%)	1/14718(0.00679440141323549%)	14.8367	0.365294	Cs_ont_7g020630
Biological Process: positive regulation of mitotic recombination (GO:0045951);	1/992(0.100806451612903%)	1/14718(0.00679440141323549%)	14.8367	0.365294	Cs_ont_1g006070
Biological Process: response to nutrient (GO:0007584);	1/992(0.100806451612903%)	1/14718(0.00679440141323549%)	14.8367	0.365294	Cs_ont_2g007440
Biological Process: carotenoid metabolic process (GO:0016116);	1/992(0.100806451612903%)	1/14718(0.00679440141323549%)	14.8367	0.365294	Cs_ont_3g008710
Biological Process: protein localization (GO:0008104);	1/992(0.100806451612903%)	1/14718(0.00679440141323549%)	14.8367	0.365294	Cs_ont_7g006850
Biological Process: negative regulation of ethylene biosynthetic process (GO:0010366);	1/992(0.100806451612903%)	1/14718(0.00679440141323549%)	14.8367	0.365294	Cs_ont_2g032680
Biological Process: negative regulation of reciprocal meiotic recombination (GO:0045128);	1/992(0.100806451612903%)	1/14718(0.00679440141323549%)	14.8367	0.365294	Cs_ont_5g037240
Biological Process: lactate oxidation (GO:0019516);	1/992(0.100806451612903%)	1/14718(0.00679440141323549%)	14.8367	0.365294	Cs_ont_1g027270
Biological Process: indole glucosinolate catabolic process (GO:0042344);	1/992(0.100806451612903%)	1/14718(0.00679440141323549%)	14.8367	0.365294	Cs_ont_1g017480
Biological Process: regulation of histone H3-K4 methylation (GO:0051569);	1/992(0.100806451612903%)	1/14718(0.00679440141323549%)	14.8367	0.365294	Cs_ont_4g011650
Biological Process: regulation of lateral root development (GO:2000023);	1/992(0.100806451612903%)	1/14718(0.00679440141323549%)	14.8367	0.365294	Cs_ont_4g001700
Biological Process: mitochondrial DNA replication (GO:0006264);	1/992(0.100806451612903%)	1/14718(0.00679440141323549%)	14.8367	0.365294	Cs_ont_4g017780
Biological Process: system development (GO:0048731);	1/992(0.100806451612903%)	1/14718(0.00679440141323549%)	14.8367	0.365294	Cs_ont_2g012940
Biological Process: response to very low light intensity stimulus (GO:0055122);	1/992(0.100806451612903%)	1/14718(0.00679440141323549%)	14.8367	0.365294	Cs_ont_5g042200
Biological Process: carbohydrate derivative biosynthetic process (GO:1901137);	1/992(0.100806451612903%)	1/14718(0.00679440141323549%)	14.8367	0.365294	Cs_ont_6g023960
Biological Process: arginyl-tRNA aminoacylation (GO:0006420);	1/992(0.100806451612903%)	1/14718(0.00679440141323549%)	14.8367	0.365294	Cs_ont_4g009380
Biological Process: ribosomal small subunit biogenesis (GO:0042274);	1/992(0.100806451612903%)	1/14718(0.00679440141323549%)	14.8367	0.365294	Cs_ont_6g006680
Biological Process: mitotic DNA integrity checkpoint (GO:0044774);	1/992(0.100806451612903%)	1/14718(0.00679440141323549%)	14.8367	0.365294	Cs_ont_7g028900
Biological Process: apical protein localization (GO:0045176);	1/992(0.100806451612903%)	1/14718(0.00679440141323549%)	14.8367	0.365294	Cs_ont_4g001500
Biological Process: nucleobase-containing compound metabolic process (GO:0006139);	1/992(0.100806451612903%)	1/14718(0.00679440141323549%)	14.8367	0.365294	Cs_ont_9g026120
Biological Process: sister chromatid segregation (GO:0000819);	1/992(0.100806451612903%)	1/14718(0.00679440141323549%)	14.8367	0.365294	Cs_ont_7g028900
Biological Process: inner dynein arm assembly (GO:0036159);	1/992(0.100806451612903%)	1/14718(0.00679440141323549%)	14.8367	0.365294	Cs_ont_5g002020
Biological Process: protein localization to Golgi apparatus (GO:0000042);	1/992(0.100806451612903%)	1/14718(0.00679440141323549%)	14.8367	0.365294	Cs_ont_1g029220
Biological Process: regulation of sulfur metabolic process (GO:0042762);	1/992(0.100806451612903%)	1/14718(0.00679440141323549%)	14.8367	0.365294	Cs_ont_2g033610
Biological Process: plasma membrane organization (GO:0007009);	1/992(0.100806451612903%)	1/14718(0.00679440141323549%)	14.8367	0.365294	Cs_ont_8g017610
Biological Process: cilium movement (GO:0003341);	1/992(0.100806451612903%)	1/14718(0.00679440141323549%)	14.8367	0.365294	Cs_ont_5g002020
Biological Process: cytoskeleton-dependent intracellular transport (GO:0030705);	1/992(0.100806451612903%)	1/14718(0.00679440141323549%)	14.8367	0.365294	Cs_ont_7g006850
Biological Process: positive regulation of transport (GO:0051050);	1/992(0.100806451612903%)	1/14718(0.00679440141323549%)	14.8367	0.365294	Cs_ont_5g014960
Biological Process: positive regulation of RNA splicing (GO:0033120);	1/992(0.100806451612903%)	1/14718(0.00679440141323549%)	14.8367	0.365294	Cs_ont_7g022420
Biological Process: cellular response to aluminum ion (GO:0071275);	1/992(0.100806451612903%)	1/14718(0.00679440141323549%)	14.8367	0.365294	Cs_ont_8g015150
Biological Process: regulation of production of miRNAs involved in gene silencing by miRNA (GO:1903798);	1/992(0.100806451612903%)	1/14718(0.00679440141323549%)	14.8367	0.365294	Cs_ont_5g003390
Biological Process: trichome patterning (GO:0048629);	1/992(0.100806451612903%)	1/14718(0.00679440141323549%)	14.8367	0.365294	Cs_ont_1g029700
Biological Process: mitochondrial transcription (GO:0006390);	1/992(0.100806451612903%)	1/14718(0.00679440141323549%)	14.8367	0.365294	Cs_ont_4g027610
Biological Process: negative regulation of antisense RNA transcription (GO:0060195);	1/992(0.100806451612903%)	1/14718(0.00679440141323549%)	14.8367	0.365294	Cs_ont_5g009270
Biological Process: maintenance of DNA methylation (GO:0010216);	4/992(0.403225806451613%)	24/14718(0.163065633917652%)	2.47278	0.365294	Cs_ont_2g008830;Cs_ont_3g031310;Cs_ont_2g029360;Cs_ont_2g025500
Biological Process: cortical microtubule organization (GO:0043622);	4/992(0.403225806451613%)	24/14718(0.163065633917652%)	2.47278	0.365294	Cs_ont_1g029700;Cs_ont_8g008990;Cs_ont_9g026800;Cs_ont_2g032680
Biological Process: protein folding (GO:0006457);	13/992(1.31048387096774%)	124/14718(0.842505775241201%)	1.55546	0.365294	Cs_ont_9g000880;Cs_ont_8g011460;Cs_ont_5g007330;Cs_ont_7g009330;Cs_ont_3g012920;Cs_ont_4g019660;Cs_ont_8g002060;Cs_ont_1g016750;Cs_ont_6g024400;Cs_ont_7g020630;Cs_ont_1g023420;Cs_ont_5g014960;Cs_ont_9g027850
Biological Process: transcription by RNA polymerase II (GO:0006366);	7/992(0.705645161290323%)	55/14718(0.373692077727952%)	1.88831	0.365294	Cs_ont_8g018960;Cs_ont_2g033070;Cs_ont_2g027120;Cs_ont_4g016360;Cs_ont_3g019490;Cs_ont_4g020970;Cs_ont_1g028840
Biological Process: DNA endoreduplication (GO:0042023);	3/992(0.30241935483871%)	15/14718(0.101916021198532%)	2.96734	0.365294	Cs_ont_2g033650;Cs_ont_5g028330;Cs_ont_9g005090
Biological Process: protein import into chloroplast stroma (GO:0045037);	3/992(0.30241935483871%)	15/14718(0.101916021198532%)	2.96734	0.365294	Cs_ont_8g007060;Cs_ont_7g020630;Cs_ont_2g020960
Biological Process: intracellular transport (GO:0046907);	2/992(0.201612903225806%)	7/14718(0.0475608098926485%)	4.23906	0.365294	Cs_ont_9g003660;Cs_ont_6g007560
Biological Process: photoperiodism (GO:0009648);	2/992(0.201612903225806%)	7/14718(0.0475608098926485%)	4.23906	0.365294	Cs_ont_7g016660;Cs_ont_6g016290
Biological Process: response to xenobiotic stimulus (GO:0009410);	2/992(0.201612903225806%)	7/14718(0.0475608098926485%)	4.23906	0.365294	Cs_ont_8g002350;Cs_ont_7g000170
Biological Process: histone H3-K36 methylation (GO:0010452);	2/992(0.201612903225806%)	7/14718(0.0475608098926485%)	4.23906	0.365294	Cs_ont_3g008710;Cs_ont_8g023780
Biological Process: secretion by cell (GO:0032940);	2/992(0.201612903225806%)	7/14718(0.0475608098926485%)	4.23906	0.365294	Cs_ont_3g024770;Cs_ont_5g014480
Biological Process: cellular response to potassium ion starvation (GO:0051365);	2/992(0.201612903225806%)	7/14718(0.0475608098926485%)	4.23906	0.365294	Cs_ont_5g044250;Cs_ont_1g020320
Biological Process: leaf morphogenesis (GO:0009965);	6/992(0.604838709677419%)	45/14718(0.305748063595597%)	1.97823	0.365294	Cs_ont_1g025960;Cs_ont_4g013610;Cs_ont_5g038530;Cs_ont_4g020000;Cs_ont_5g000990;Cs_ont_5g009790
Biological Process: embryo sac development (GO:0009553);	8/992(0.806451612903226%)	67/14718(0.455224894686778%)	1.77155	0.365294	Cs_ont_5g007130;Cs_ont_6g010230;Cs_ont_8g012380;Cs_ont_3g008710;Cs_ont_8g012260;Cs_ont_8g012400;Cs_ont_1g008410;Cs_ont_8g012440
Biological Process: cell cycle (GO:0007049);	15/992(1.51209677419355%)	152/14718(1.0327490148118%)	1.46415	0.365294	Cs_ont_1g013220;Cs_ont_1g013300;Cs_ont_8g011720;Cs_ont_3g016000;Cs_ont_1g013250;Cs_ont_5g008770;Cs_ont_4g027500;Cs_ont_4g025110;Cs_ont_9g003280;Cs_ont_9g009030;Cs_ont_2g006210;Cs_ont_1g013340;Cs_ont_2g002390;Cs_ont_2g008600;Cs_ont_1g013290
Biological Process: Golgi organization (GO:0007030);	3/992(0.30241935483871%)	16/14718(0.108710422611768%)	2.78188	0.365294	Cs_ont_4g012460;Cs_ont_5g003830;Cs_ont_4g008980
Biological Process: leaf development (GO:0048366);	11/992(1.10887096774194%)	104/14718(0.706617746976491%)	1.56927	0.365294	Cs_ont_2g003510;Cs_ont_4g005130;Cs_ont_5g044490;Cs_ont_1g004770;Cs_ont_6g016290;Cs_ont_5g038530;Cs_ont_5g008770;Cs_ont_2g022340;Cs_ont_3g013830;Cs_ont_4g013610;Cs_ont_2g033960
Biological Process: cell division (GO:0051301);	21/992(2.11693548387097%)	229/14718(1.55591792363093%)	1.36057	0.365294	Cs_ont_2g022480;Cs_ont_8g009810;Cs_ont_7g026750;Cs_ont_1g020320;Cs_ont_2g010730;Cs_ont_2g010720;Cs_ont_5g012030;Cs_ont_7g005340;Cs_ont_5g024520;Cs_ont_9g009030;Cs_ont_2g006210;Cs_ont_5g001360;Cs_ont_5g021680;Cs_ont_5g041080;Cs_ont_9g015020;Cs_ont_5g000990;Cs_ont_2g008600;Cs_ont_9g023530;Cs_ont_2g023740;Cs_ont_1g004530;Cs_ont_2g006530
Biological Process: seed maturation (GO:0010431);	4/992(0.403225806451613%)	26/14718(0.176654436744123%)	2.28257	0.365294	Cs_ont_1g016110;Cs_ont_4g007340;Cs_ont_6g001970;Cs_ont_1g028370
Biological Process: chaperone-mediated protein folding (GO:0061077);	6/992(0.604838709677419%)	47/14718(0.319336866422068%)	1.89405	0.365294	Cs_ont_5g014960;Cs_ont_4g012480;Cs_ont_1g019920;Cs_ont_1g020040;Cs_ont_2g010430;Cs_ont_6g016050
Biological Process: adaxial/abaxial pattern specification (GO:0009955);	2/992(0.201612903225806%)	8/14718(0.054355211305884%)	3.70917	0.369892	Cs_ont_7g017240;Cs_ont_7g015470
Biological Process: chromosome organization (GO:0051276);	2/992(0.201612903225806%)	8/14718(0.054355211305884%)	3.70917	0.369892	Cs_ont_9g005090;Cs_ont_3g027820
Biological Process: production of miRNAs involved in gene silencing by miRNA (GO:0035196);	2/992(0.201612903225806%)	8/14718(0.054355211305884%)	3.70917	0.369892	Cs_ont_8g018930;Cs_ont_5g037480
Biological Process: endosomal transport (GO:0016197);	2/992(0.201612903225806%)	8/14718(0.054355211305884%)	3.70917	0.369892	Cs_ont_5g014480;Cs_ont_3g024770
Biological Process: organ growth (GO:0035265);	2/992(0.201612903225806%)	8/14718(0.054355211305884%)	3.70917	0.369892	Cs_ont_7g022220;Cs_ont_5g038430
Biological Process: abscisic acid-activated signaling pathway (GO:0009738);	20/992(2.01612903225806%)	218/14718(1.48117950808534%)	1.36116	0.370125	Cs_ont_5g014480;Cs_ont_4g002780;Cs_ont_1g028110;Cs_ont_7g002130;Cs_ont_5g031860;Cs_ont_1g026780;Cs_ont_9g025120;Cs_ont_5g015760;Cs_ont_1g021090;Cs_ont_3g024770;Cs_ont_4g018940;Cs_ont_1g028370;Cs_ont_4g018840;Cs_ont_5g044250;Cs_ont_1g008000;Cs_ont_4g018700;Cs_ont_2g032100;Cs_ont_9g020920;Cs_ont_4g018740;Cs_ont_9g020890
Biological Process: flower development (GO:0009908);	21/992(2.11693548387097%)	231/14718(1.5695067264574%)	1.34879	0.370638	Cs_ont_5g039040;Cs_ont_9g003700;Cs_ont_2g034400;Cs_ont_7g021010;Cs_ont_6g022690;Cs_ont_4g011650;Cs_ont_3g008590;Cs_ont_6g011020;Cs_ont_5g009270;Cs_ont_8g025610;Cs_ont_2g004540;Cs_ont_6g005840;Cs_ont_1g023190;Cs_ont_7g016660;Cs_ont_6g003620;Cs_ont_9g003360;Cs_ont_1g011190;Cs_ont_2g004680;Cs_ont_8g023780;Cs_ont_4g001500;Cs_ont_1g020940
Biological Process: response to far red light (GO:0010218);	6/992(0.604838709677419%)	48/14718(0.326131267835304%)	1.85459	0.377386	Cs_ont_2g007610;QC_newGene_1545;Cs_ont_8g011740;Cs_ont_6g011670;Cs_ont_9g027200;QC_newGene_284
Biological Process: terpenoid biosynthetic process (GO:0016114);	6/992(0.604838709677419%)	48/14718(0.326131267835304%)	1.85459	0.377386	Cs_ont_5g019260;Cs_ont_2g006440;QC_newGene_1321;Cs_ont_4g017460;Cs_ont_2g023020;Cs_ont_4g016940
Biological Process: RNA processing (GO:0006396);	6/992(0.604838709677419%)	48/14718(0.326131267835304%)	1.85459	0.377386	Cs_ont_9g001450;Cs_ont_2g016460;Cs_ont_7g014350;Cs_ont_5g037480;Cs_ont_5g049940;Cs_ont_3g028780
Biological Process: meiotic cell cycle (GO:0007126);	3/992(0.30241935483871%)	17/14718(0.115504824025003%)	2.61824	0.377386	Cs_ont_5g006010;Cs_ont_9g012760;Cs_ont_8g009580
Biological Process: asymmetric cell division (GO:0008356);	3/992(0.30241935483871%)	17/14718(0.115504824025003%)	2.61824	0.377386	Cs_ont_2g027390;Cs_ont_5g038690;Cs_ont_6g020070
Biological Process: regulation of meristem structural organization (GO:0009934);	3/992(0.30241935483871%)	17/14718(0.115504824025003%)	2.61824	0.377386	Cs_ont_1g004530;Cs_ont_2g022340;Cs_ont_3g013830
Biological Process: meristem structural organization (GO:0009933);	3/992(0.30241935483871%)	17/14718(0.115504824025003%)	2.61824	0.377386	Cs_ont_1g004770;Cs_ont_4g020000;Cs_ont_1g004530
Biological Process: actin filament bundle assembly (GO:0051017);	3/992(0.30241935483871%)	17/14718(0.115504824025003%)	2.61824	0.377386	Cs_ont_2g015040;Cs_ont_4g002410;Cs_ont_4g019830
Biological Process: vernalization response (GO:0010048);	3/992(0.30241935483871%)	18/14718(0.122299225438239%)	2.47278	0.419469	Cs_ont_5g039040;Cs_ont_8g023430;Cs_ont_7g016660
Biological Process: histone methylation (GO:0016571);	3/992(0.30241935483871%)	18/14718(0.122299225438239%)	2.47278	0.419469	Cs_ont_4g011650;Cs_ont_2g025500;Cs_ont_4g004120
Biological Process: DNA-templated transcription, initiation (GO:0006352);	3/992(0.30241935483871%)	18/14718(0.122299225438239%)	2.47278	0.419469	Cs_ont_9g027200;Cs_ont_7g017290;Cs_ont_7g013610
Biological Process: DNA methylation on cytosine (GO:0032776);	3/992(0.30241935483871%)	18/14718(0.122299225438239%)	2.47278	0.419469	Cs_ont_8g020250;Cs_ont_3g031080;Cs_ont_3g031040
Biological Process: embryonic pattern specification (GO:0009880);	2/992(0.201612903225806%)	9/14718(0.0611496127191194%)	3.29704	0.420288	Cs_ont_6g016050;Cs_ont_7g028880
Biological Process: maintenance of shoot apical meristem identity (GO:0010492);	2/992(0.201612903225806%)	9/14718(0.0611496127191194%)	3.29704	0.420288	Cs_ont_1g023190;Cs_ont_9g005030
Biological Process: DNA ligation involved in DNA repair (GO:0051103);	2/992(0.201612903225806%)	9/14718(0.0611496127191194%)	3.29704	0.420288	Cs_ont_4g025290;Cs_ont_5g011680
Biological Process: positive regulation of organ growth (GO:0046622);	2/992(0.201612903225806%)	9/14718(0.0611496127191194%)	3.29704	0.420288	Cs_ont_5g038430;Cs_ont_7g022220
Biological Process: chloroplast-nucleus signaling pathway (GO:0010019);	2/992(0.201612903225806%)	9/14718(0.0611496127191194%)	3.29704	0.420288	Cs_ont_8g006810;Cs_ont_2g031530
Biological Process: protein import into nucleus (GO:0006606);	5/992(0.504032258064516%)	40/14718(0.27177605652942%)	1.85459	0.447007	Cs_ont_4g013820;Cs_ont_2g035690;Cs_ont_9g028570;Cs_ont_8g004110;Cs_ont_3g003850
Biological Process: positive regulation of reactive oxygen species metabolic process (GO:2000379);	1/992(0.100806451612903%)	2/14718(0.013588802826471%)	7.41835	0.448511	Cs_ont_9g008170
Biological Process: post-embryonic plant organ development (GO:0090696);	1/992(0.100806451612903%)	2/14718(0.013588802826471%)	7.41835	0.448511	Cs_ont_7g015470
Biological Process: positive regulation of chromatin silencing (GO:0031937);	1/992(0.100806451612903%)	2/14718(0.013588802826471%)	7.41835	0.448511	Cs_ont_4g019820
Biological Process: histone monoubiquitination (GO:0010390);	1/992(0.100806451612903%)	2/14718(0.013588802826471%)	7.41835	0.448511	Cs_ont_5g000990
Biological Process: DNA replication-independent nucleosome organization (GO:0034724);	1/992(0.100806451612903%)	2/14718(0.013588802826471%)	7.41835	0.448511	Cs_ont_6g025480
Biological Process: protein unfolding (GO:0043335);	1/992(0.100806451612903%)	2/14718(0.013588802826471%)	7.41835	0.448511	Cs_ont_5g039000
Biological Process: positive regulation of anthocyanin biosynthetic process (GO:0031542);	1/992(0.100806451612903%)	2/14718(0.013588802826471%)	7.41835	0.448511	Cs_ont_5g048050
Biological Process: vacuolar sequestering (GO:0043181);	1/992(0.100806451612903%)	2/14718(0.013588802826471%)	7.41835	0.448511	Cs_ont_3g002890
Biological Process: spindle organization (GO:0007051);	1/992(0.100806451612903%)	2/14718(0.013588802826471%)	7.41835	0.448511	Cs_ont_2g008960
Biological Process: embryonic meristem initiation (GO:0090421);	1/992(0.100806451612903%)	2/14718(0.013588802826471%)	7.41835	0.448511	Cs_ont_7g028880
Biological Process: histone H2B ubiquitination (GO:0033523);	1/992(0.100806451612903%)	2/14718(0.013588802826471%)	7.41835	0.448511	Cs_ont_5g000990
Biological Process: microtubule bundle formation (GO:0001578);	1/992(0.100806451612903%)	2/14718(0.013588802826471%)	7.41835	0.448511	Cs_ont_1g029700
Biological Process: chloroplast mRNA processing (GO:0010239);	1/992(0.100806451612903%)	2/14718(0.013588802826471%)	7.41835	0.448511	Cs_ont_5g009790
Biological Process: formation by symbiont of syncytium involving giant cell for nutrient acquisition from host (GO:0052096);	1/992(0.100806451612903%)	2/14718(0.013588802826471%)	7.41835	0.448511	Cs_ont_8g017150
Biological Process: histone exchange (GO:0043486);	1/992(0.100806451612903%)	2/14718(0.013588802826471%)	7.41835	0.448511	Cs_ont_6g022690
Biological Process: generation of catalytic spliceosome for second transesterification step (GO:0000350);	1/992(0.100806451612903%)	2/14718(0.013588802826471%)	7.41835	0.448511	Cs_ont_6g012840
Biological Process: establishment of cell polarity (GO:0030010);	1/992(0.100806451612903%)	2/14718(0.013588802826471%)	7.41835	0.448511	Cs_ont_6g016050
Biological Process: multicellular organism growth (GO:0035264);	1/992(0.100806451612903%)	2/14718(0.013588802826471%)	7.41835	0.448511	Cs_ont_3g013430
Biological Process: meristem determinacy (GO:0010022);	1/992(0.100806451612903%)	2/14718(0.013588802826471%)	7.41835	0.448511	Cs_ont_4g004120
Biological Process: response to ammonium ion (GO:0060359);	1/992(0.100806451612903%)	2/14718(0.013588802826471%)	7.41835	0.448511	Cs_ont_9g015110
Biological Process: histidyl-tRNA aminoacylation (GO:0006427);	1/992(0.100806451612903%)	2/14718(0.013588802826471%)	7.41835	0.448511	Cs_ont_5g025830
Biological Process: regulation of phosphate transmembrane transport (GO:2000185);	1/992(0.100806451612903%)	2/14718(0.013588802826471%)	7.41835	0.448511	Cs_ont_2g005080
Biological Process: drought recovery (GO:0009819);	1/992(0.100806451612903%)	2/14718(0.013588802826471%)	7.41835	0.448511	Cs_ont_2g013420
Biological Process: RNA stabilization (GO:0043489);	1/992(0.100806451612903%)	2/14718(0.013588802826471%)	7.41835	0.448511	Cs_ont_3g032450
Biological Process: cysteine metabolic process (GO:0006534);	1/992(0.100806451612903%)	2/14718(0.013588802826471%)	7.41835	0.448511	Cs_ont_1g004800
Biological Process: protein import (GO:0017038);	1/992(0.100806451612903%)	2/14718(0.013588802826471%)	7.41835	0.448511	Cs_ont_5g006100
Biological Process: regulation of potassium ion transport (GO:0043266);	1/992(0.100806451612903%)	2/14718(0.013588802826471%)	7.41835	0.448511	Cs_ont_4g005370
Biological Process: isoleucyl-tRNA aminoacylation (GO:0006428);	1/992(0.100806451612903%)	2/14718(0.013588802826471%)	7.41835	0.448511	Cs_ont_5g017390
Biological Process: positive regulation of endoplasmic reticulum unfolded protein response (GO:1900103);	1/992(0.100806451612903%)	2/14718(0.013588802826471%)	7.41835	0.448511	Cs_ont_7g011820
Biological Process: positive regulation of histone H3-K27 methylation (GO:0061087);	1/992(0.100806451612903%)	2/14718(0.013588802826471%)	7.41835	0.448511	Cs_ont_4g019820
Biological Process: polycistronic mRNA processing (GO:0031426);	1/992(0.100806451612903%)	2/14718(0.013588802826471%)	7.41835	0.448511	Cs_ont_1g016860
Biological Process: negative regulation of DNA methylation (GO:1905642);	1/992(0.100806451612903%)	2/14718(0.013588802826471%)	7.41835	0.448511	Cs_ont_4g003810
Biological Process: flavin adenine dinucleotide metabolic process (GO:0072387);	1/992(0.100806451612903%)	2/14718(0.013588802826471%)	7.41835	0.448511	Cs_ont_9g008170
Biological Process: mRNA stabilization (GO:0048255);	1/992(0.100806451612903%)	2/14718(0.013588802826471%)	7.41835	0.448511	Cs_ont_8g019250
Biological Process: histone H3-K4 demethylation (GO:0034720);	1/992(0.100806451612903%)	2/14718(0.013588802826471%)	7.41835	0.448511	Cs_ont_2g008830
Biological Process: response to cobalt ion (GO:0032025);	1/992(0.100806451612903%)	2/14718(0.013588802826471%)	7.41835	0.448511	Cs_ont_4g025610
Biological Process: regulation of methylation-dependent chromatin silencing (GO:0090308);	1/992(0.100806451612903%)	2/14718(0.013588802826471%)	7.41835	0.448511	Cs_ont_2g029360
Biological Process: stele development (GO:0010479);	1/992(0.100806451612903%)	2/14718(0.013588802826471%)	7.41835	0.448511	Cs_ont_8g009230
Biological Process: sequestering of zinc ion (GO:0032119);	1/992(0.100806451612903%)	2/14718(0.013588802826471%)	7.41835	0.448511	Cs_ont_3g002890
Biological Process: cellular response to indolebutyric acid stimulus (GO:0071366);	1/992(0.100806451612903%)	2/14718(0.013588802826471%)	7.41835	0.448511	Cs_ont_1g017480
Biological Process: establishment of petal orientation (GO:0048498);	1/992(0.100806451612903%)	2/14718(0.013588802826471%)	7.41835	0.448511	Cs_ont_6g007460
Biological Process: negative regulation of anion channel activity by blue light (GO:0010362);	1/992(0.100806451612903%)	2/14718(0.013588802826471%)	7.41835	0.448511	Cs_ont_8g029470
Biological Process: regulation of DNA-templated transcription, elongation (GO:0032784);	1/992(0.100806451612903%)	2/14718(0.013588802826471%)	7.41835	0.448511	Cs_ont_3g007950
Biological Process: geranyl diphosphate metabolic process (GO:0033383);	1/992(0.100806451612903%)	2/14718(0.013588802826471%)	7.41835	0.448511	QC_newGene_1321
Biological Process: response to selenium ion (GO:0010269);	1/992(0.100806451612903%)	2/14718(0.013588802826471%)	7.41835	0.448511	Cs_ont_1g004800
Biological Process: negative regulation of molecular function, epigenetic (GO:0045857);	1/992(0.100806451612903%)	2/14718(0.013588802826471%)	7.41835	0.448511	Cs_ont_7g016660
Biological Process: regulation of cytokinin-activated signaling pathway (GO:0080036);	1/992(0.100806451612903%)	2/14718(0.013588802826471%)	7.41835	0.448511	Cs_ont_7g000200
Biological Process: circadian regulation of calcium ion oscillation (GO:0010617);	1/992(0.100806451612903%)	2/14718(0.013588802826471%)	7.41835	0.448511	Cs_ont_9g008170
Biological Process: positive regulation of vernalization response (GO:0010220);	1/992(0.100806451612903%)	2/14718(0.013588802826471%)	7.41835	0.448511	Cs_ont_2g004680
Biological Process: cellular protein catabolic process (GO:0044257);	1/992(0.100806451612903%)	2/14718(0.013588802826471%)	7.41835	0.448511	Cs_ont_2g005080
Biological Process: perianth development (GO:0090428);	1/992(0.100806451612903%)	2/14718(0.013588802826471%)	7.41835	0.448511	Cs_ont_6g007460
Biological Process: maintenance of chromatin silencing (GO:0006344);	1/992(0.100806451612903%)	2/14718(0.013588802826471%)	7.41835	0.448511	Cs_ont_8g005320
Biological Process: defense response signaling pathway, resistance gene-independent (GO:0010204);	3/992(0.30241935483871%)	19/14718(0.129093626851474%)	2.34264	0.448511	Cs_ont_6g024400;Cs_ont_8g011720;Cs_ont_8g028880
Biological Process: phototropism (GO:0009638);	3/992(0.30241935483871%)	19/14718(0.129093626851474%)	2.34264	0.448511	Cs_ont_8g029470;Cs_ont_8g016240;Cs_ont_9g008170
Biological Process: heat acclimation (GO:0010286);	4/992(0.403225806451613%)	30/14718(0.203832042397065%)	1.97823	0.448511	Cs_ont_5g041680;Cs_ont_8g017610;Cs_ont_7g002130;Cs_ont_5g007750
Biological Process: protein import into mitochondrial intermembrane space (GO:0045041);	2/992(0.201612903225806%)	10/14718(0.0679440141323549%)	2.96734	0.448511	Cs_ont_1g020040;Cs_ont_1g019920
Biological Process: receptor-mediated endocytosis (GO:0006898);	2/992(0.201612903225806%)	10/14718(0.0679440141323549%)	2.96734	0.448511	Cs_ont_1g026950;Cs_ont_3g003950
Biological Process: late endosome to vacuole transport (GO:0045324);	2/992(0.201612903225806%)	10/14718(0.0679440141323549%)	2.96734	0.448511	Cs_ont_3g024770;Cs_ont_5g014480
Biological Process: negative regulation of histone acetylation (GO:0035067);	2/992(0.201612903225806%)	10/14718(0.0679440141323549%)	2.96734	0.448511	Cs_ont_2g007510;Cs_ont_5g044490
Biological Process: mitotic spindle assembly (GO:0090307);	2/992(0.201612903225806%)	10/14718(0.0679440141323549%)	2.96734	0.448511	Cs_ont_2g022480;Cs_ont_5g041080
Biological Process: poly(A)+ mRNA export from nucleus (GO:0016973);	2/992(0.201612903225806%)	10/14718(0.0679440141323549%)	2.96734	0.448511	Cs_ont_3g008680;Cs_ont_2g033970
Biological Process: N-glycan processing (GO:0006491);	2/992(0.201612903225806%)	10/14718(0.0679440141323549%)	2.96734	0.448511	Cs_ont_8g029130;Cs_ont_2g035640
Biological Process: regulation of meristem growth (GO:0010075);	2/992(0.201612903225806%)	10/14718(0.0679440141323549%)	2.96734	0.448511	Cs_ont_9g008170;Cs_ont_6g020070
Biological Process: positive regulation of transcription by RNA polymerase II (GO:0045944);	12/992(1.20967741935484%)	127/14718(0.862888979480908%)	1.40189	0.448511	Cs_ont_8g015150;Cs_ont_9g000540;Cs_ont_8g016290;Cs_ont_2g009790;Cs_ont_8g016270;Cs_ont_7g021010;Cs_ont_5g038270;Cs_ont_2g007510;Cs_ont_3g013500;Cs_ont_4g013900;QC_newGene_1389;Cs_ont_7g005340
Biological Process: chloroplast RNA processing (GO:0031425);	3/992(0.30241935483871%)	20/14718(0.13588802826471%)	2.2255	0.448511	Cs_ont_5g045100;Cs_ont_4g003680;Cs_ont_1g016860
Biological Process: protein autophosphorylation (GO:0046777);	15/992(1.51209677419355%)	167/14718(1.13466503601033%)	1.33264	0.448511	Cs_ont_1g028110;Cs_ont_4g018840;Cs_ont_1g024830;Cs_ont_4g018700;Cs_ont_2g032100;Cs_ont_3g032130;Cs_ont_5g031860;Cs_ont_7g019530;Cs_ont_1g021090;Cs_ont_4g018940;Cs_ont_9g020890;Cs_ont_8g029470;Cs_ont_3g012400;Cs_ont_4g016150;Cs_ont_4g018740
Biological Process: positive regulation of flower development (GO:0009911);	6/992(0.604838709677419%)	55/14718(0.373692077727952%)	1.61855	0.448511	Cs_ont_9g002880;Cs_ont_4g019820;Cs_ont_3g020960;Cs_ont_4g001500;Cs_ont_9g008170;Cs_ont_9g026160
Biological Process: positive regulation of seed germination (GO:0010030);	3/992(0.30241935483871%)	21/14718(0.142682429677945%)	2.11953	0.449754	Cs_ont_2g010610;Cs_ont_6g009900;Cs_ont_7g005420
Biological Process: red or far-red light signaling pathway (GO:0010017);	4/992(0.403225806451613%)	32/14718(0.217420845223536%)	1.85459	0.451638	QC_newGene_1545;Cs_ont_6g011670;QC_newGene_284;Cs_ont_6g019050
Biological Process: defense response signaling pathway, resistance gene-dependent (GO:0009870);	2/992(0.201612903225806%)	11/14718(0.0747384155455904%)	2.69758	0.4521	Cs_ont_8g011720;Cs_ont_8g028880
Biological Process: G-protein coupled receptor signaling pathway (GO:0007186);	2/992(0.201612903225806%)	11/14718(0.0747384155455904%)	2.69758	0.4521	Cs_ont_3g019240;Cs_ont_4g023100
Biological Process: DNA integration (GO:0015074);	2/992(0.201612903225806%)	11/14718(0.0747384155455904%)	2.69758	0.4521	QC_newGene_169;Cs_ont_5g001870
Biological Process: negative regulation of transcription by RNA polymerase II (GO:0000122);	2/992(0.201612903225806%)	11/14718(0.0747384155455904%)	2.69758	0.4521	Cs_ont_6g002210;Cs_ont_7g025380
Biological Process: negative regulation of DNA endoreduplication (GO:0032876);	2/992(0.201612903225806%)	11/14718(0.0747384155455904%)	2.69758	0.4521	Cs_ont_5g050800;Cs_ont_2g000420
Biological Process: defense response (GO:0006952);	58/992(5.84677419354839%)	757/14718(5.14336186981927%)	1.13676	0.4521	Cs_ont_6g009510;QC_newGene_1611;Cs_ont_2g015740;Cs_ont_4g018470;Cs_ont_3g021990;Cs_ont_5g005410;Cs_ont_1g020300;Cs_ont_1g011220;QC_newGene_1656;Cs_ont_7g024960;Cs_ont_8g019210;Cs_ont_3g016780;Cs_ont_9g005400;Cs_ont_5g019630;QC_newGene_1610;Cs_ont_4g017140;Cs_ont_2g004880;QC_newGene_1657;Cs_ont_2g005220;Cs_ont_1g002400;Cs_ont_5g043720;Cs_ont_3g029450;Cs_ont_1g011360;Cs_ont_8g019960;Cs_ont_5g016260…
Biological Process: response to red light (GO:0010114);	5/992(0.504032258064516%)	44/14718(0.298953662182362%)	1.68599	0.459096	Cs_ont_9g027200;Cs_ont_8g011740;Cs_ont_9g001450;Cs_ont_8g018930;Cs_ont_2g007610
Biological Process: shoot system development (GO:0048367);	6/992(0.604838709677419%)	56/14718(0.380486479141188%)	1.58965	0.461271	Cs_ont_1g000300;Cs_ont_3g011080;Cs_ont_4g005130;Cs_ont_2g033960;Cs_ont_4g004120;Cs_ont_9g005090
Biological Process: production of siRNA involved in RNA interference (GO:0030422);	4/992(0.403225806451613%)	33/14718(0.224215246636771%)	1.79839	0.475185	Cs_ont_4g023020;Cs_ont_7g007120;Cs_ont_7g027960;Cs_ont_5g037480
Biological Process: retrograde transport, endosome to Golgi (GO:0042147);	3/992(0.30241935483871%)	22/14718(0.149476831091181%)	2.02319	0.479933	Cs_ont_6g000800;Cs_ont_2g012630;Cs_ont_8g017610
Biological Process: response to ozone (GO:0010193);	3/992(0.30241935483871%)	22/14718(0.149476831091181%)	2.02319	0.479933	Cs_ont_5g019660;Cs_ont_9g015110;Cs_ont_Un005820
Biological Process: response to strigolactone (GO:1902347);	1/992(0.100806451612903%)	3/14718(0.0203832042397065%)	4.94556	0.495064	Cs_ont_9g008170
Biological Process: regulation of epidermal cell differentiation (GO:0045604);	1/992(0.100806451612903%)	3/14718(0.0203832042397065%)	4.94556	0.495064	Cs_ont_6g020070
Biological Process: phosphatidylinositol-3-phosphate biosynthetic process (GO:0036092);	1/992(0.100806451612903%)	3/14718(0.0203832042397065%)	4.94556	0.495064	Cs_ont_3g005890
Biological Process: autophagy of nucleus (GO:0044804);	1/992(0.100806451612903%)	3/14718(0.0203832042397065%)	4.94556	0.495064	Cs_ont_9g023150
Biological Process: chromosome condensation (GO:0030261);	1/992(0.100806451612903%)	3/14718(0.0203832042397065%)	4.94556	0.495064	Cs_ont_9g023530
Biological Process: regulation of ethylene-activated signaling pathway (GO:0010104);	1/992(0.100806451612903%)	3/14718(0.0203832042397065%)	4.94556	0.495064	Cs_ont_9g003700
Biological Process: photosystem stoichiometry adjustment (GO:0080005);	1/992(0.100806451612903%)	3/14718(0.0203832042397065%)	4.94556	0.495064	Cs_ont_7g017290
Biological Process: negative regulation of posttranscriptional gene silencing (GO:0060149);	1/992(0.100806451612903%)	3/14718(0.0203832042397065%)	4.94556	0.495064	Cs_ont_5g015150
Biological Process: malate transport (GO:0015743);	1/992(0.100806451612903%)	3/14718(0.0203832042397065%)	4.94556	0.495064	Cs_ont_5g036920
Biological Process: negative regulation of fatty acid biosynthetic process (GO:0045717);	1/992(0.100806451612903%)	3/14718(0.0203832042397065%)	4.94556	0.495064	Cs_ont_2g007510
Biological Process: iron incorporation into metallo-sulfur cluster (GO:0018283);	1/992(0.100806451612903%)	3/14718(0.0203832042397065%)	4.94556	0.495064	Cs_ont_1g004800
Biological Process: inositol phosphate dephosphorylation (GO:0046855);	1/992(0.100806451612903%)	3/14718(0.0203832042397065%)	4.94556	0.495064	Cs_ont_2g000810
Biological Process: positive regulation of flavonol biosynthetic process (GO:1900386);	1/992(0.100806451612903%)	3/14718(0.0203832042397065%)	4.94556	0.495064	Cs_ont_9g001840
Biological Process: positive regulation of transcription initiation from RNA polymerase II promoter (GO:0060261);	1/992(0.100806451612903%)	3/14718(0.0203832042397065%)	4.94556	0.495064	Cs_ont_5g049710
Biological Process: negative regulation of cellular response to caffeine (GO:1901181);	1/992(0.100806451612903%)	3/14718(0.0203832042397065%)	4.94556	0.495064	Cs_ont_8g005540
Biological Process: base-excision repair, gap-filling (GO:0006287);	1/992(0.100806451612903%)	3/14718(0.0203832042397065%)	4.94556	0.495064	Cs_ont_8g007390
Biological Process: regulation of nematode larval development (GO:0061062);	1/992(0.100806451612903%)	3/14718(0.0203832042397065%)	4.94556	0.495064	Cs_ont_6g007580
Biological Process: sepal development (GO:0048442);	1/992(0.100806451612903%)	3/14718(0.0203832042397065%)	4.94556	0.495064	Cs_ont_6g007460
Biological Process: leading strand elongation (GO:0006272);	1/992(0.100806451612903%)	3/14718(0.0203832042397065%)	4.94556	0.495064	Cs_ont_8g007390
Biological Process: cellular response to sucrose starvation (GO:0043617);	1/992(0.100806451612903%)	3/14718(0.0203832042397065%)	4.94556	0.495064	Cs_ont_3g008300
Biological Process: positive regulation of carotenoid biosynthetic process (GO:1904143);	1/992(0.100806451612903%)	3/14718(0.0203832042397065%)	4.94556	0.495064	Cs_ont_2g034380
Biological Process: phosphatidylinositol-mediated signaling (GO:0048015);	1/992(0.100806451612903%)	3/14718(0.0203832042397065%)	4.94556	0.495064	Cs_ont_1g004930
Biological Process: regulation of G2/M transition of mitotic cell cycle (GO:0010389);	1/992(0.100806451612903%)	3/14718(0.0203832042397065%)	4.94556	0.495064	Cs_ont_5g000990
Biological Process: tRNA 5'-leader removal (GO:0001682);	1/992(0.100806451612903%)	3/14718(0.0203832042397065%)	4.94556	0.495064	Cs_ont_4g008310
Biological Process: DNA replication proofreading (GO:0045004);	1/992(0.100806451612903%)	3/14718(0.0203832042397065%)	4.94556	0.495064	Cs_ont_8g007390
Biological Process: vacuolar proton-transporting V-type ATPase complex assembly (GO:0070072);	1/992(0.100806451612903%)	3/14718(0.0203832042397065%)	4.94556	0.495064	Cs_ont_3g002890
Biological Process: regulation of DNA replication (GO:0006275);	1/992(0.100806451612903%)	3/14718(0.0203832042397065%)	4.94556	0.495064	Cs_ont_5g030990
Biological Process: phragmoplast microtubule organization (GO:0080175);	1/992(0.100806451612903%)	3/14718(0.0203832042397065%)	4.94556	0.495064	Cs_ont_9g016500
Biological Process: heparan sulfate proteoglycan biosynthetic process (GO:0015012);	1/992(0.100806451612903%)	3/14718(0.0203832042397065%)	4.94556	0.495064	Cs_ont_7g007890
Biological Process: regulation of defense response to fungus, incompatible interaction (GO:2000072);	1/992(0.100806451612903%)	3/14718(0.0203832042397065%)	4.94556	0.495064	Cs_ont_6g005840
Biological Process: response to low fluence blue light stimulus by blue low-fluence system (GO:0010244);	1/992(0.100806451612903%)	3/14718(0.0203832042397065%)	4.94556	0.495064	Cs_ont_9g008170
Biological Process: negative regulation of exoribonuclease activity (GO:1901918);	1/992(0.100806451612903%)	3/14718(0.0203832042397065%)	4.94556	0.495064	Cs_ont_9g001450
Biological Process: regulation of plant-type hypersensitive response (GO:0010363);	1/992(0.100806451612903%)	3/14718(0.0203832042397065%)	4.94556	0.495064	Cs_ont_3g008710
Biological Process: glycosaminoglycan biosynthetic process (GO:0006024);	1/992(0.100806451612903%)	3/14718(0.0203832042397065%)	4.94556	0.495064	Cs_ont_7g007890
Biological Process: homogalacturonan biosynthetic process (GO:0010289);	1/992(0.100806451612903%)	3/14718(0.0203832042397065%)	4.94556	0.495064	Cs_ont_3g011080
Biological Process: cellular response to gamma radiation (GO:0071480);	1/992(0.100806451612903%)	3/14718(0.0203832042397065%)	4.94556	0.495064	Cs_ont_2g007510
Biological Process: nuclear division (GO:0000280);	1/992(0.100806451612903%)	3/14718(0.0203832042397065%)	4.94556	0.495064	Cs_ont_8g017150
Biological Process: developmental growth (GO:0048589);	2/992(0.201612903225806%)	12/14718(0.0815328169588259%)	2.47278	0.495064	Cs_ont_5g014480;Cs_ont_3g024770
Biological Process: plasmodesmata-mediated intercellular transport (GO:0010497);	2/992(0.201612903225806%)	12/14718(0.0815328169588259%)	2.47278	0.495064	Cs_ont_7g017850;Cs_ont_7g025370
Biological Process: cell differentiation (GO:0030154);	19/992(1.91532258064516%)	228/14718(1.54912352221769%)	1.23639	0.495064	Cs_ont_9g001840;Cs_ont_5g038530;Cs_ont_6g011020;Cs_ont_7g021010;Cs_ont_6g022690;Cs_ont_5g043090;Cs_ont_8g005540;Cs_ont_6g002910;Cs_ont_7g018740;Cs_ont_6g021790;Cs_ont_6g016050;Cs_ont_8g011720;Cs_ont_6g007420;Cs_ont_2g004680;Cs_ont_7g016660;Cs_ont_1g023190;Cs_ont_6g005840;Cs_ont_2g011380;Cs_ont_4g013610
Biological Process: microtubule cytoskeleton organization (GO:0000226);	3/992(0.30241935483871%)	23/14718(0.156271232504416%)	1.93522	0.495064	Cs_ont_8g017150;Cs_ont_2g014280;Cs_ont_9g026800
Biological Process: response to abscisic acid (GO:0009737);	27/992(2.72177419354839%)	340/14718(2.31009648050007%)	1.17821	0.497202	Cs_ont_1g021480;Cs_ont_9g012760;Cs_ont_9g008300;Cs_ont_8g009580;Cs_ont_3g027770;Cs_ont_9g020890;Cs_ont_3g019240;Cs_ont_5g011680;Cs_ont_3g013430;Cs_ont_5g044250;Cs_ont_1g008000;Cs_ont_2g013420;Cs_ont_1g017480;Cs_ont_6g021790;Cs_ont_6g012840;Cs_ont_8g026370;Cs_ont_1g006590;Cs_ont_9g000230;Cs_ont_3g013940;Cs_ont_2g033970;Cs_ont_6g001970;Cs_ont_3g024770;Cs_ont_5g041230;Cs_ont_1g026780;Cs_ont_5g014480…
Biological Process: (1->3)-beta-D-glucan biosynthetic process (GO:0006075);	2/992(0.201612903225806%)	13/14718(0.0883272183720614%)	2.28257	0.505416	Cs_ont_7g029230;Cs_ont_7g015150
Biological Process: regulation of shoot system development (GO:0048831);	2/992(0.201612903225806%)	13/14718(0.0883272183720614%)	2.28257	0.505416	Cs_ont_4g007340;Cs_ont_1g016110
Biological Process: gene silencing (GO:0016458);	2/992(0.201612903225806%)	13/14718(0.0883272183720614%)	2.28257	0.505416	Cs_ont_7g007120;Cs_ont_7g027960
Biological Process: pollen sperm cell differentiation (GO:0048235);	3/992(0.30241935483871%)	24/14718(0.163065633917652%)	1.85459	0.505416	Cs_ont_5g003410;Cs_ont_8g001520;Cs_ont_1g029270
Biological Process: response to brassinosteroid (GO:0009741);	5/992(0.504032258064516%)	48/14718(0.326131267835304%)	1.54549	0.508086	Cs_ont_5g044490;Cs_ont_5g031860;Cs_ont_2g034380;Cs_ont_7g006450;Cs_ont_2g033650
Biological Process: DNA mediated transformation (GO:0009294);	4/992(0.403225806451613%)	36/14718(0.244598450876478%)	1.64852	0.510853	Cs_ont_8g016270;Cs_ont_8g016290;Cs_ont_2g026820;Cs_ont_2g026950
Biological Process: regulation of flower development (GO:0009909);	9/992(0.907258064516129%)	99/14718(0.672645739910314%)	1.34879	0.510964	Cs_ont_1g009070;Cs_ont_6g007460;Cs_ont_9g002880;Cs_ont_8g023430;Cs_ont_9g008170;Cs_ont_3g010020;Cs_ont_9g026160;Cs_ont_5g032130;Cs_ont_3g020960
Biological Process: positive regulation of cell proliferation (GO:0008284);	3/992(0.30241935483871%)	25/14718(0.169860035330887%)	1.7804	0.53884	Cs_ont_7g022220;Cs_ont_5g011960;Cs_ont_5g038430
Biological Process: recognition of pollen (GO:0048544);	6/992(0.604838709677419%)	62/14718(0.421252887620601%)	1.43581	0.543404	Cs_ont_1g004360;Cs_ont_4g028290;Cs_ont_4g016150;Cs_ont_2g020440;QC_newGene_1856;Cs_ont_8g017540
Biological Process: positive regulation of cell growth (GO:0030307);	2/992(0.201612903225806%)	14/14718(0.0951216197852969%)	2.11953	0.551799	Cs_ont_9g005090;Cs_ont_3g012180
Biological Process: potassium ion homeostasis (GO:0055075);	2/992(0.201612903225806%)	14/14718(0.0951216197852969%)	2.11953	0.551799	Cs_ont_1g003930;Cs_ont_9g015400
Biological Process: regulation of signal transduction (GO:0009966);	1/992(0.100806451612903%)	4/14718(0.027177605652942%)	3.70917	0.551799	Cs_ont_7g011360
Biological Process: photosynthesis, light reaction (GO:0019684);	1/992(0.100806451612903%)	4/14718(0.027177605652942%)	3.70917	0.551799	Cs_ont_9g025240
Biological Process: monoacylglycerol catabolic process (GO:0052651);	1/992(0.100806451612903%)	4/14718(0.027177605652942%)	3.70917	0.551799	Cs_ont_2g003930
Biological Process: negative regulation of gibberellin biosynthetic process (GO:0010373);	1/992(0.100806451612903%)	4/14718(0.027177605652942%)	3.70917	0.551799	Cs_ont_2g011380
Biological Process: nuclear migration along microfilament (GO:0031022);	1/992(0.100806451612903%)	4/14718(0.027177605652942%)	3.70917	0.551799	Cs_ont_4g023650
Biological Process: fatty acid elongation (GO:0030497);	1/992(0.100806451612903%)	4/14718(0.027177605652942%)	3.70917	0.551799	Cs_ont_3g026620
Biological Process: intercellular transport (GO:0010496);	1/992(0.100806451612903%)	4/14718(0.027177605652942%)	3.70917	0.551799	Cs_ont_6g007560
Biological Process: mitochondrial pyruvate transmembrane transport (GO:1902361);	1/992(0.100806451612903%)	4/14718(0.027177605652942%)	3.70917	0.551799	Cs_ont_2g001060
Biological Process: chromatin maintenance (GO:0070827);	1/992(0.100806451612903%)	4/14718(0.027177605652942%)	3.70917	0.551799	Cs_ont_6g006240
Biological Process: negative regulation of gene expression, epigenetic (GO:0045814);	1/992(0.100806451612903%)	4/14718(0.027177605652942%)	3.70917	0.551799	Cs_ont_7g016660
Biological Process: negative regulation of short-day photoperiodism, flowering (GO:0048577);	1/992(0.100806451612903%)	4/14718(0.027177605652942%)	3.70917	0.551799	Cs_ont_7g006450
Biological Process: ion homeostasis (GO:2000021);	1/992(0.100806451612903%)	4/14718(0.027177605652942%)	3.70917	0.551799	Cs_ont_4g005370
Biological Process: valyl-tRNA aminoacylation (GO:0006438);	1/992(0.100806451612903%)	4/14718(0.027177605652942%)	3.70917	0.551799	Cs_ont_9g027810
Biological Process: shikimate metabolic process (GO:0019632);	1/992(0.100806451612903%)	4/14718(0.027177605652942%)	3.70917	0.551799	Cs_ont_5g009120
Biological Process: induced systemic resistance, ethylene mediated signaling pathway (GO:0009866);	1/992(0.100806451612903%)	4/14718(0.027177605652942%)	3.70917	0.551799	Cs_ont_2g028440
Biological Process: mRNA transcription by RNA polymerase II (GO:0042789);	1/992(0.100806451612903%)	4/14718(0.027177605652942%)	3.70917	0.551799	Cs_ont_6g006240
Biological Process: pyrimidine dimer repair (GO:0006290);	1/992(0.100806451612903%)	4/14718(0.027177605652942%)	3.70917	0.551799	Cs_ont_5g037240
Biological Process: galactolipid biosynthetic process (GO:0019375);	1/992(0.100806451612903%)	4/14718(0.027177605652942%)	3.70917	0.551799	Cs_ont_6g018440
Biological Process: vacuolar protein processing (GO:0006624);	1/992(0.100806451612903%)	4/14718(0.027177605652942%)	3.70917	0.551799	Cs_ont_1g007650
Biological Process: phytochelatin biosynthetic process (GO:0046938);	1/992(0.100806451612903%)	4/14718(0.027177605652942%)	3.70917	0.551799	Cs_ont_5g012400
Biological Process: S-adenosyl-L-methionine transport (GO:0015805);	1/992(0.100806451612903%)	4/14718(0.027177605652942%)	3.70917	0.551799	Cs_ont_5g047990
Biological Process: rRNA 3'-end processing (GO:0031125);	1/992(0.100806451612903%)	4/14718(0.027177605652942%)	3.70917	0.551799	Cs_ont_8g020000
Biological Process: diacylglycerol catabolic process (GO:0046340);	1/992(0.100806451612903%)	4/14718(0.027177605652942%)	3.70917	0.551799	Cs_ont_2g003930
Biological Process: positive regulation of chlorophyll biosynthetic process (GO:1902326);	1/992(0.100806451612903%)	4/14718(0.027177605652942%)	3.70917	0.551799	Cs_ont_2g034380
Biological Process: autophagy of mitochondrion (GO:0000422);	1/992(0.100806451612903%)	4/14718(0.027177605652942%)	3.70917	0.551799	Cs_ont_9g023150
Biological Process: positive regulation of cell cycle arrest (GO:0071158);	1/992(0.100806451612903%)	4/14718(0.027177605652942%)	3.70917	0.551799	Cs_ont_2g007510
Biological Process: adenine salvage (GO:0006168);	1/992(0.100806451612903%)	4/14718(0.027177605652942%)	3.70917	0.551799	Cs_ont_4g002250
Biological Process: transport of virus in multicellular host (GO:0046739);	1/992(0.100806451612903%)	4/14718(0.027177605652942%)	3.70917	0.551799	Cs_ont_7g017850
Biological Process: response to indolebutyric acid (GO:0080026);	1/992(0.100806451612903%)	4/14718(0.027177605652942%)	3.70917	0.551799	Cs_ont_2g001130
Biological Process: regulation of defense response by callose deposition (GO:2000071);	1/992(0.100806451612903%)	4/14718(0.027177605652942%)	3.70917	0.551799	Cs_ont_4g002780
Biological Process: response to heat (GO:0009408);	12/992(1.20967741935484%)	142/14718(0.96480500067944%)	1.25381	0.551799	Cs_ont_2g029560;Cs_ont_5g001870;Cs_ont_9g015110;Cs_ont_5g039000;Cs_ont_1g019860;Cs_ont_8g002060;Cs_ont_3g012920;Cs_ont_4g001670;Cs_ont_2g033970;Cs_ont_7g020630;Cs_ont_9g008300;Cs_ont_5g041680
Biological Process: photoperiodism, flowering (GO:0048573);	4/992(0.403225806451613%)	38/14718(0.258187253702949%)	1.56176	0.551799	Cs_ont_2g033070;Cs_ont_2g008830;Cs_ont_7g016660;Cs_ont_2g029360
Biological Process: root hair elongation (GO:0048767);	3/992(0.30241935483871%)	26/14718(0.176654436744123%)	1.71193	0.551799	Cs_ont_2g001130;Cs_ont_1g019610;Cs_ont_4g011540
Biological Process: glucosinolate metabolic process (GO:0019760);	3/992(0.30241935483871%)	26/14718(0.176654436744123%)	1.71193	0.551799	Cs_ont_9g025120;Cs_ont_1g023190;Cs_ont_9g013690
Biological Process: 'de novo' protein folding (GO:0006458);	3/992(0.30241935483871%)	26/14718(0.176654436744123%)	1.71193	0.551799	Cs_ont_1g020040;Cs_ont_5g014960;Cs_ont_1g019920
Biological Process: systemic acquired resistance (GO:0009627);	5/992(0.504032258064516%)	51/14718(0.34651447207501%)	1.45458	0.551799	Cs_ont_8g027200;Cs_ont_1g017480;Cs_ont_2g004880;Cs_ont_8g027010;Cs_ont_8g028880
Biological Process: response to high light intensity (GO:0009644);	4/992(0.403225806451613%)	39/14718(0.264981655116184%)	1.52171	0.55315	Cs_ont_5g039000;Cs_ont_5g041680;Cs_ont_2g002240;Cs_ont_3g013430
Biological Process: specification of floral organ identity (GO:0010093);	2/992(0.201612903225806%)	15/14718(0.101916021198532%)	1.97823	0.554226	Cs_ont_5g015150;Cs_ont_3g010020
Biological Process: plant-type cell wall modification (GO:0009827);	2/992(0.201612903225806%)	15/14718(0.101916021198532%)	1.97823	0.554226	Cs_ont_6g010630;Cs_ont_8g024790
Biological Process: phosphate ion homeostasis (GO:0055062);	2/992(0.201612903225806%)	15/14718(0.101916021198532%)	1.97823	0.554226	Cs_ont_2g005080;Cs_ont_2g011380
Biological Process: protein metabolic process (GO:0019538);	2/992(0.201612903225806%)	15/14718(0.101916021198532%)	1.97823	0.554226	Cs_ont_7g009520;Cs_ont_5g039000
Biological Process: vacuolar transport (GO:0007034);	2/992(0.201612903225806%)	15/14718(0.101916021198532%)	1.97823	0.554226	Cs_ont_4g011730;Cs_ont_8g005950
Biological Process: cellular response to light stimulus (GO:0071482);	2/992(0.201612903225806%)	15/14718(0.101916021198532%)	1.97823	0.554226	Cs_ont_5g009790;Cs_ont_7g017290
Biological Process: regulation of gene expression (GO:0010468);	8/992(0.806451612903226%)	91/14718(0.61829052860443%)	1.30432	0.554226	Cs_ont_7g012790;Cs_ont_8g021810;Cs_ont_9g028280;Cs_ont_4g025160;Cs_ont_2g008730;Cs_ont_7g028700;Cs_ont_7g026730;Cs_ont_1g028710
Biological Process: cellular response to abscisic acid stimulus (GO:0071215);	3/992(0.30241935483871%)	27/14718(0.183448838157358%)	1.64852	0.55442	Cs_ont_3g026620;Cs_ont_3g027820;Cs_ont_5g015760
Biological Process: RNA splicing (GO:0008380);	13/992(1.31048387096774%)	159/14718(1.08030982470444%)	1.21306	0.557734	Cs_ont_3g024600;Cs_ont_4g022620;Cs_ont_5g039210;Cs_ont_5g038950;Cs_ont_6g012840;Cs_ont_5g016270;Cs_ont_9g009180;Cs_ont_3g014700;Cs_ont_5g045460;Cs_ont_6g011970;Cs_ont_5g011960;Cs_ont_6g003340;Cs_ont_8g011720
Biological Process: protein deubiquitination (GO:0016579);	4/992(0.403225806451613%)	40/14718(0.27177605652942%)	1.48367	0.571382	Cs_ont_1g020540;Cs_ont_5g047040;Cs_ont_8g009770;Cs_ont_4g000950
Biological Process: multidimensional cell growth (GO:0009825);	3/992(0.30241935483871%)	28/14718(0.190243239570594%)	1.58965	0.58853	Cs_ont_4g020000;Cs_ont_7g016660;Cs_ont_9g026800
Biological Process: mitochondrial mRNA modification (GO:0080156);	3/992(0.30241935483871%)	28/14718(0.190243239570594%)	1.58965	0.58853	Cs_ont_6g011910;Cs_ont_1g005600;Cs_ont_3g013940
Biological Process: telomere maintenance (GO:0000723);	2/992(0.201612903225806%)	16/14718(0.108710422611768%)	1.85459	0.590575	Cs_ont_5g001870;Cs_ont_7g000160
Biological Process: regulation of cell division (GO:0051302);	2/992(0.201612903225806%)	16/14718(0.108710422611768%)	1.85459	0.590575	Cs_ont_3g028750;Cs_ont_6g020070
Biological Process: maintenance of root meristem identity (GO:0010078);	2/992(0.201612903225806%)	16/14718(0.108710422611768%)	1.85459	0.590575	Cs_ont_8g009230;Cs_ont_9g005030
Biological Process: growth (GO:0040007);	2/992(0.201612903225806%)	16/14718(0.108710422611768%)	1.85459	0.590575	Cs_ont_4g022850;Cs_ont_1g014940
Biological Process: negative regulation of leaf senescence (GO:1900056);	2/992(0.201612903225806%)	16/14718(0.108710422611768%)	1.85459	0.590575	Cs_ont_7g014770;Cs_ont_7g025550
Biological Process: salicylic acid catabolic process (GO:0046244);	2/992(0.201612903225806%)	16/14718(0.108710422611768%)	1.85459	0.590575	Cs_ont_8g016190;Cs_ont_5g025770
Biological Process: non-photoreactive DNA repair (GO:0010213);	1/992(0.100806451612903%)	5/14718(0.0339720070661775%)	2.96734	0.590575	Cs_ont_2g029560
Biological Process: negative regulation of circadian rhythm (GO:0042754);	1/992(0.100806451612903%)	5/14718(0.0339720070661775%)	2.96734	0.590575	Cs_ont_3g016860
Biological Process: respiratory electron transport chain (GO:0022904);	1/992(0.100806451612903%)	5/14718(0.0339720070661775%)	2.96734	0.590575	Cs_ont_1g027270
Biological Process: response to mannitol (GO:0010555);	1/992(0.100806451612903%)	5/14718(0.0339720070661775%)	2.96734	0.590575	Cs_ont_6g012840
Biological Process: cellular aldehyde metabolic process (GO:0006081);	1/992(0.100806451612903%)	5/14718(0.0339720070661775%)	2.96734	0.590575	Cs_ont_1g006590
Biological Process: protein acetylation (GO:0006473);	1/992(0.100806451612903%)	5/14718(0.0339720070661775%)	2.96734	0.590575	Cs_ont_6g003620
Biological Process: protein monoubiquitination (GO:0006513);	1/992(0.100806451612903%)	5/14718(0.0339720070661775%)	2.96734	0.590575	Cs_ont_5g000990
Biological Process: mRNA cis splicing, via spliceosome (GO:0045292);	1/992(0.100806451612903%)	5/14718(0.0339720070661775%)	2.96734	0.590575	Cs_ont_8g023750
Biological Process: photosystem I assembly (GO:0048564);	1/992(0.100806451612903%)	5/14718(0.0339720070661775%)	2.96734	0.590575	Cs_ont_8g023750
Biological Process: multivesicular body assembly (GO:0036258);	1/992(0.100806451612903%)	5/14718(0.0339720070661775%)	2.96734	0.590575	Cs_ont_4g014720
Biological Process: induced systemic resistance (GO:0009682);	1/992(0.100806451612903%)	5/14718(0.0339720070661775%)	2.96734	0.590575	Cs_ont_4g002780
Biological Process: positive regulation of flavonoid biosynthetic process (GO:0009963);	1/992(0.100806451612903%)	5/14718(0.0339720070661775%)	2.96734	0.590575	QC_newGene_1933
Biological Process: cutin transport (GO:0080051);	1/992(0.100806451612903%)	5/14718(0.0339720070661775%)	2.96734	0.590575	Cs_ont_1g021480
Biological Process: cytokinesis (GO:0000910);	1/992(0.100806451612903%)	5/14718(0.0339720070661775%)	2.96734	0.590575	Cs_ont_2g014280
Biological Process: cell plate formation involved in plant-type cell wall biogenesis (GO:0009920);	1/992(0.100806451612903%)	5/14718(0.0339720070661775%)	2.96734	0.590575	Cs_ont_2g008960
Biological Process: SRP-dependent cotranslational protein targeting to membrane (GO:0006614);	1/992(0.100806451612903%)	5/14718(0.0339720070661775%)	2.96734	0.590575	Cs_ont_6g008540
Biological Process: positive regulation of histone acetylation (GO:0035066);	1/992(0.100806451612903%)	5/14718(0.0339720070661775%)	2.96734	0.590575	Cs_ont_2g007510
Biological Process: regulation of mRNA processing (GO:0050684);	1/992(0.100806451612903%)	5/14718(0.0339720070661775%)	2.96734	0.590575	Cs_ont_6g006240
Biological Process: S-adenosylmethionine biosynthetic process (GO:0006556);	1/992(0.100806451612903%)	5/14718(0.0339720070661775%)	2.96734	0.590575	Cs_ont_5g006290
Biological Process: maintenance of floral organ identity (GO:0048497);	1/992(0.100806451612903%)	5/14718(0.0339720070661775%)	2.96734	0.590575	Cs_ont_7g018740
Biological Process: protein maturation (GO:0051604);	1/992(0.100806451612903%)	5/14718(0.0339720070661775%)	2.96734	0.590575	Cs_ont_1g007650
Biological Process: seed morphogenesis (GO:0048317);	1/992(0.100806451612903%)	5/14718(0.0339720070661775%)	2.96734	0.590575	Cs_ont_4g015100
Biological Process: protein targeting (GO:0006605);	1/992(0.100806451612903%)	5/14718(0.0339720070661775%)	2.96734	0.590575	Cs_ont_5g006100
Biological Process: negative regulation of organ growth (GO:0046621);	1/992(0.100806451612903%)	5/14718(0.0339720070661775%)	2.96734	0.590575	Cs_ont_6g007460
Biological Process: negative regulation of immune response (GO:0050777);	1/992(0.100806451612903%)	5/14718(0.0339720070661775%)	2.96734	0.590575	Cs_ont_9g024650
Biological Process: negative regulation of gene silencing (GO:0060969);	1/992(0.100806451612903%)	5/14718(0.0339720070661775%)	2.96734	0.590575	Cs_ont_7g018890
Biological Process: leucine catabolic process (GO:0006552);	1/992(0.100806451612903%)	5/14718(0.0339720070661775%)	2.96734	0.590575	Cs_ont_5g010670
Biological Process: regulation of defense response (GO:0031347);	4/992(0.403225806451613%)	41/14718(0.278570457942655%)	1.44748	0.590575	Cs_ont_8g020590;Cs_ont_4g002780;Cs_ont_3g019490;Cs_ont_5g043720
Biological Process: circadian rhythm (GO:0007623);	8/992(0.806451612903226%)	95/14718(0.645468134257372%)	1.24941	0.590575	Cs_ont_6g019050;Cs_ont_8g029470;Cs_ont_3g016860;Cs_ont_2g032010;Cs_ont_2g002240;QC_newGene_284;Cs_ont_4g019830;Cs_ont_9g008170
Biological Process: anthocyanin-containing compound biosynthetic process (GO:0009718);	4/992(0.403225806451613%)	42/14718(0.285364859355891%)	1.41302	0.590575	Cs_ont_3g028600;Cs_ont_7g014770;Cs_ont_3g028610;Cs_ont_3g028640
Biological Process: phloem or xylem histogenesis (GO:0010087);	4/992(0.403225806451613%)	42/14718(0.285364859355891%)	1.41302	0.590575	Cs_ont_2g003510;Cs_ont_5g037480;Cs_ont_5g008770;Cs_ont_1g000300
Biological Process: regulation of jasmonic acid mediated signaling pathway (GO:2000022);	2/992(0.201612903225806%)	17/14718(0.115504824025003%)	1.74549	0.591774	Cs_ont_9g003700;Cs_ont_4g002780
Biological Process: protein refolding (GO:0042026);	3/992(0.30241935483871%)	30/14718(0.203832042397065%)	1.48367	0.608818	Cs_ont_1g019920;Cs_ont_1g020040;Cs_ont_5g015170
Biological Process: chloroplast RNA modification (GO:1900865);	3/992(0.30241935483871%)	30/14718(0.203832042397065%)	1.48367	0.608818	Cs_ont_2g015310;Cs_ont_2g003510;Cs_ont_5g045100
Biological Process: maturation of LSU-rRNA from tricistronic rRNA transcript (SSU-rRNA, 5.8S rRNA, LSU-rRNA) (GO:0000463);	1/992(0.100806451612903%)	6/14718(0.040766408479413%)	2.47278	0.629751	Cs_ont_3g028750
Biological Process: mitotic cell cycle (GO:0000278);	1/992(0.100806451612903%)	6/14718(0.040766408479413%)	2.47278	0.629751	Cs_ont_8g007390
Biological Process: regulation of photomorphogenesis (GO:0010099);	1/992(0.100806451612903%)	6/14718(0.040766408479413%)	2.47278	0.629751	Cs_ont_8g018930
Biological Process: negative regulation of photomorphogenesis (GO:0010100);	1/992(0.100806451612903%)	6/14718(0.040766408479413%)	2.47278	0.629751	Cs_ont_1g027600
Biological Process: meristem development (GO:0048507);	1/992(0.100806451612903%)	6/14718(0.040766408479413%)	2.47278	0.629751	Cs_ont_6g005840
Biological Process: DNA unwinding involved in DNA replication (GO:0006268);	1/992(0.100806451612903%)	6/14718(0.040766408479413%)	2.47278	0.629751	Cs_ont_2g002390
Biological Process: chromatin assembly or disassembly (GO:0006333);	1/992(0.100806451612903%)	6/14718(0.040766408479413%)	2.47278	0.629751	Cs_ont_6g014970
Biological Process: stomatal complex patterning (GO:0010375);	1/992(0.100806451612903%)	6/14718(0.040766408479413%)	2.47278	0.629751	Cs_ont_1g028370
Biological Process: regulation of secondary cell wall biogenesis (GO:2000652);	1/992(0.100806451612903%)	6/14718(0.040766408479413%)	2.47278	0.629751	Cs_ont_2g004470
Biological Process: regulation of cytokinesis (GO:0032465);	1/992(0.100806451612903%)	6/14718(0.040766408479413%)	2.47278	0.629751	Cs_ont_8g005540
Biological Process: cell adhesion (GO:0007155);	1/992(0.100806451612903%)	6/14718(0.040766408479413%)	2.47278	0.629751	Cs_ont_3g011080
Biological Process: integument development (GO:0080060);	1/992(0.100806451612903%)	6/14718(0.040766408479413%)	2.47278	0.629751	Cs_ont_4g015100
Biological Process: male meiosis cytokinesis (GO:0007112);	1/992(0.100806451612903%)	6/14718(0.040766408479413%)	2.47278	0.629751	Cs_ont_9g016500
Biological Process: mitochondrial RNA modification (GO:1900864);	1/992(0.100806451612903%)	6/14718(0.040766408479413%)	2.47278	0.629751	Cs_ont_5g033380
Biological Process: photoprotection (GO:0010117);	1/992(0.100806451612903%)	6/14718(0.040766408479413%)	2.47278	0.629751	Cs_ont_3g013430
Biological Process: chaperone-mediated protein complex assembly (GO:0051131);	1/992(0.100806451612903%)	6/14718(0.040766408479413%)	2.47278	0.629751	Cs_ont_5g041680
Biological Process: histone H3-K9 methylation (GO:0051567);	1/992(0.100806451612903%)	6/14718(0.040766408479413%)	2.47278	0.629751	Cs_ont_2g025500
Biological Process: ergosterol biosynthetic process (GO:0006696);	1/992(0.100806451612903%)	6/14718(0.040766408479413%)	2.47278	0.629751	Cs_ont_2g034830
Biological Process: maintenance of seed dormancy (GO:0010231);	1/992(0.100806451612903%)	6/14718(0.040766408479413%)	2.47278	0.629751	Cs_ont_9g005030
Biological Process: maturation of 5.8S rRNA (GO:0000460);	1/992(0.100806451612903%)	6/14718(0.040766408479413%)	2.47278	0.629751	Cs_ont_8g020000
Biological Process: fatty acid transport (GO:0015908);	1/992(0.100806451612903%)	6/14718(0.040766408479413%)	2.47278	0.629751	Cs_ont_1g021480
Biological Process: defense response by callose deposition in cell wall (GO:0052544);	2/992(0.201612903225806%)	18/14718(0.122299225438239%)	1.64852	0.629751	Cs_ont_5g046300;Cs_ont_1g017480
Biological Process: vesicle docking involved in exocytosis (GO:0006904);	2/992(0.201612903225806%)	18/14718(0.122299225438239%)	1.64852	0.629751	Cs_ont_6g006010;Cs_ont_8g028910
Biological Process: trehalose biosynthetic process (GO:0005992);	2/992(0.201612903225806%)	18/14718(0.122299225438239%)	1.64852	0.629751	Cs_ont_1g000570;Cs_ont_7g014770
Biological Process: blue light signaling pathway (GO:0009785);	2/992(0.201612903225806%)	18/14718(0.122299225438239%)	1.64852	0.629751	Cs_ont_1g019860;Cs_ont_6g021790
Biological Process: regulation of cell shape (GO:0008360);	3/992(0.30241935483871%)	31/14718(0.2106264438103%)	1.43581	0.629751	Cs_ont_7g015150;Cs_ont_7g029230;Cs_ont_2g034400
Biological Process: response to absence of light (GO:0009646);	3/992(0.30241935483871%)	31/14718(0.2106264438103%)	1.43581	0.629751	Cs_ont_2g034380;Cs_ont_3g008300;Cs_ont_9g008170
Biological Process: proteolysis (GO:0006508);	7/992(0.705645161290323%)	85/14718(0.577524120125017%)	1.22185	0.629751	Cs_ont_7g017790;Cs_ont_9g004710;Cs_ont_9g025860;Cs_ont_4g001210;Cs_ont_4g001190;Cs_ont_3g005270;Cs_ont_1g017290
Biological Process: gibberellic acid mediated signaling pathway (GO:0009740);	6/992(0.604838709677419%)	73/14718(0.495991303166191%)	1.21945	0.642262	Cs_ont_2g011380;Cs_ont_8g023780;Cs_ont_9g013660;Cs_ont_9g001540;Cs_ont_1g008000;Cs_ont_2g034400
Biological Process: mRNA export from nucleus (GO:0006406);	2/992(0.201612903225806%)	19/14718(0.129093626851474%)	1.56176	0.642262	Cs_ont_5g016270;Cs_ont_3g024600
Biological Process: protein processing (GO:0016485);	2/992(0.201612903225806%)	19/14718(0.129093626851474%)	1.56176	0.642262	Cs_ont_4g001670;Cs_ont_5g023130
Biological Process: negative regulation of ethylene-activated signaling pathway (GO:0010105);	2/992(0.201612903225806%)	19/14718(0.129093626851474%)	1.56176	0.642262	Cs_ont_3g012180;Cs_ont_8g011410
Biological Process: regulation of programmed cell death (GO:0043067);	2/992(0.201612903225806%)	19/14718(0.129093626851474%)	1.56176	0.642262	Cs_ont_3g008710;Cs_ont_5g043720
Biological Process: unidimensional cell growth (GO:0009826);	7/992(0.705645161290323%)	87/14718(0.591112922951488%)	1.19376	0.642262	Cs_ont_7g006450;Cs_ont_8g011740;Cs_ont_4g011320;Cs_ont_3g005890;Cs_ont_5g044490;Cs_ont_9g020980;Cs_ont_6g016050
Biological Process: chromosome segregation (GO:0007059);	3/992(0.30241935483871%)	33/14718(0.224215246636771%)	1.34879	0.662969	Cs_ont_8g009810;Cs_ont_4g019790;Cs_ont_5g012030
Biological Process: camalexin biosynthetic process (GO:0010120);	1/992(0.100806451612903%)	7/14718(0.0475608098926485%)	2.11953	0.662969	Cs_ont_7g014770
Biological Process: DNA biosynthetic process (GO:0071897);	1/992(0.100806451612903%)	7/14718(0.0475608098926485%)	2.11953	0.662969	Cs_ont_4g025290
Biological Process: long-day photoperiodism, flowering (GO:0048574);	1/992(0.100806451612903%)	7/14718(0.0475608098926485%)	2.11953	0.662969	Cs_ont_9g008170
Biological Process: petal development (GO:0048441);	1/992(0.100806451612903%)	7/14718(0.0475608098926485%)	2.11953	0.662969	Cs_ont_6g007460
Biological Process: epidermal cell fate specification (GO:0009957);	1/992(0.100806451612903%)	7/14718(0.0475608098926485%)	2.11953	0.662969	Cs_ont_5g048050
Biological Process: glucosinolate biosynthetic process (GO:0019761);	1/992(0.100806451612903%)	7/14718(0.0475608098926485%)	2.11953	0.662969	Cs_ont_5g046300
Biological Process: positive regulation of translation (GO:0045727);	1/992(0.100806451612903%)	7/14718(0.0475608098926485%)	2.11953	0.662969	Cs_ont_5g039000
Biological Process: phyllome development (GO:0048827);	1/992(0.100806451612903%)	7/14718(0.0475608098926485%)	2.11953	0.662969	Cs_ont_4g001500
Biological Process: transcription initiation from RNA polymerase II promoter (GO:0006367);	1/992(0.100806451612903%)	7/14718(0.0475608098926485%)	2.11953	0.662969	Cs_ont_5g048290
Biological Process: glycogen biosynthetic process (GO:0005978);	1/992(0.100806451612903%)	7/14718(0.0475608098926485%)	2.11953	0.662969	Cs_ont_4g019350
Biological Process: cell morphogenesis (GO:0000902);	1/992(0.100806451612903%)	7/14718(0.0475608098926485%)	2.11953	0.662969	Cs_ont_2g033650
Biological Process: RNA metabolic process (GO:0016070);	1/992(0.100806451612903%)	7/14718(0.0475608098926485%)	2.11953	0.662969	Cs_ont_5g015150
Biological Process: RNA interference (GO:0016246);	1/992(0.100806451612903%)	7/14718(0.0475608098926485%)	2.11953	0.662969	Cs_ont_7g022420
Biological Process: regulation of seedling development (GO:1900140);	1/992(0.100806451612903%)	7/14718(0.0475608098926485%)	2.11953	0.662969	Cs_ont_5g005060
Biological Process: exocyst localization (GO:0051601);	1/992(0.100806451612903%)	7/14718(0.0475608098926485%)	2.11953	0.662969	Cs_ont_3g005960
Biological Process: RNA catabolic process (GO:0006401);	1/992(0.100806451612903%)	7/14718(0.0475608098926485%)	2.11953	0.662969	Cs_ont_8g020000
Biological Process: mitotic spindle assembly checkpoint (GO:0007094);	1/992(0.100806451612903%)	7/14718(0.0475608098926485%)	2.11953	0.662969	Cs_ont_9g028570
Biological Process: phospholipid catabolic process (GO:0009395);	1/992(0.100806451612903%)	7/14718(0.0475608098926485%)	2.11953	0.662969	Cs_ont_1g020320
Biological Process: protein targeting to mitochondrion (GO:0006626);	1/992(0.100806451612903%)	7/14718(0.0475608098926485%)	2.11953	0.662969	Cs_ont_8g015320
Biological Process: anthocyanin-containing compound metabolic process (GO:0046283);	1/992(0.100806451612903%)	7/14718(0.0475608098926485%)	2.11953	0.662969	Cs_ont_6g024400
Biological Process: AMP salvage (GO:0044209);	1/992(0.100806451612903%)	7/14718(0.0475608098926485%)	2.11953	0.662969	Cs_ont_4g002250
Biological Process: RNA polymerase II transcriptional preinitiation complex assembly (GO:0051123);	1/992(0.100806451612903%)	7/14718(0.0475608098926485%)	2.11953	0.662969	Cs_ont_3g013500
Biological Process: positive regulation of phosphorylation of RNA polymerase II C-terminal domain (GO:1901409);	1/992(0.100806451612903%)	7/14718(0.0475608098926485%)	2.11953	0.662969	Cs_ont_7g005340
Biological Process: proline biosynthetic process (GO:0006561);	1/992(0.100806451612903%)	7/14718(0.0475608098926485%)	2.11953	0.662969	Cs_ont_7g014770
Biological Process: vesicle fusion with Golgi apparatus (GO:0048280);	1/992(0.100806451612903%)	7/14718(0.0475608098926485%)	2.11953	0.662969	Cs_ont_6g000800
Biological Process: drug transmembrane transport (GO:0006855);	1/992(0.100806451612903%)	7/14718(0.0475608098926485%)	2.11953	0.662969	Cs_ont_1g017480
Biological Process: zinc ion homeostasis (GO:0055069);	1/992(0.100806451612903%)	7/14718(0.0475608098926485%)	2.11953	0.662969	Cs_ont_4g025610
Biological Process: cellular response to iron ion (GO:0071281);	4/992(0.403225806451613%)	47/14718(0.319336866422068%)	1.2627	0.662969	Cs_ont_3g021050;Cs_ont_2g033610;Cs_ont_5g030930;Cs_ont_3g021080
Biological Process: jasmonic acid mediated signaling pathway (GO:0009867);	5/992(0.504032258064516%)	61/14718(0.414458486207365%)	1.21612	0.662969	Cs_ont_4g023640;Cs_ont_5g037170;Cs_ont_4g002780;Cs_ont_5g008770;Cs_ont_5g048050
Biological Process: floral organ development (GO:0048437);	2/992(0.201612903225806%)	20/14718(0.13588802826471%)	1.48367	0.662969	Cs_ont_5g038430;Cs_ont_7g022220
Biological Process: plant-type cell wall biogenesis (GO:0009832);	2/992(0.201612903225806%)	20/14718(0.13588802826471%)	1.48367	0.662969	Cs_ont_3g005890;Cs_ont_9g026800
Biological Process: zinc ion transport (GO:0006829);	2/992(0.201612903225806%)	20/14718(0.13588802826471%)	1.48367	0.662969	Cs_ont_8g002190;Cs_ont_4g025610
Biological Process: cellular amino acid metabolic process (GO:0006520);	2/992(0.201612903225806%)	20/14718(0.13588802826471%)	1.48367	0.662969	Cs_ont_1g000140;Cs_ont_1g020560
Biological Process: regulation of timing of transition from vegetative to reproductive phase (GO:0048510);	3/992(0.30241935483871%)	34/14718(0.231009648050007%)	1.30912	0.662969	Cs_ont_9g003360;Cs_ont_7g018740;Cs_ont_2g004540
Biological Process: phosphorelay signal transduction system (GO:0000160);	3/992(0.30241935483871%)	34/14718(0.231009648050007%)	1.30912	0.662969	Cs_ont_1g013900;Cs_ont_6g019050;Cs_ont_9g009540
Biological Process: vegetative to reproductive phase transition of meristem (GO:0010228);	8/992(0.806451612903226%)	105/14718(0.713412148389727%)	1.13041	0.663103	Cs_ont_5g044490;Cs_ont_1g004570;Cs_ont_5g042200;Cs_ont_6g012840;Cs_ont_7g024680;Cs_ont_1g020940;Cs_ont_4g019820;Cs_ont_5g000990
Biological Process: regulation of cell size (GO:0008361);	2/992(0.201612903225806%)	21/14718(0.142682429677945%)	1.41302	0.670543	Cs_ont_2g000420;Cs_ont_5g050800
Biological Process: response to other organism (GO:0051707);	2/992(0.201612903225806%)	21/14718(0.142682429677945%)	1.41302	0.670543	Cs_ont_8g028880;Cs_ont_5g007750
Biological Process: gynoecium development (GO:0048467);	2/992(0.201612903225806%)	21/14718(0.142682429677945%)	1.41302	0.670543	Cs_ont_1g019610;Cs_ont_4g011540
Biological Process: auxin biosynthetic process (GO:0009851);	2/992(0.201612903225806%)	21/14718(0.142682429677945%)	1.41302	0.670543	Cs_ont_8g010190;Cs_ont_8g010180
Biological Process: production of ta-siRNAs involved in RNA interference (GO:0010267);	2/992(0.201612903225806%)	21/14718(0.142682429677945%)	1.41302	0.670543	Cs_ont_2g005220;Cs_ont_3g024600
Biological Process: primary root development (GO:0080022);	1/992(0.100806451612903%)	8/14718(0.054355211305884%)	1.85459	0.679316	Cs_ont_1g000300
Biological Process: histone H4 acetylation (GO:0043967);	1/992(0.100806451612903%)	8/14718(0.054355211305884%)	1.85459	0.679316	Cs_ont_2g029360
Biological Process: protein ADP-ribosylation (GO:0006471);	1/992(0.100806451612903%)	8/14718(0.054355211305884%)	1.85459	0.679316	Cs_ont_5g011680
Biological Process: positive regulation of gene expression (GO:0010628);	1/992(0.100806451612903%)	8/14718(0.054355211305884%)	1.85459	0.679316	Cs_ont_5g003410
Biological Process: positive regulation of cyclin-dependent protein serine/threonine kinase activity (GO:0045737);	1/992(0.100806451612903%)	8/14718(0.054355211305884%)	1.85459	0.679316	Cs_ont_7g005340
Biological Process: inositol biosynthetic process (GO:0006021);	1/992(0.100806451612903%)	8/14718(0.054355211305884%)	1.85459	0.679316	Cs_ont_2g000810
Biological Process: manganese ion transmembrane transport (GO:0071421);	1/992(0.100806451612903%)	8/14718(0.054355211305884%)	1.85459	0.679316	Cs_ont_5g030930
Biological Process: response to L-glutamate (GO:1902065);	1/992(0.100806451612903%)	8/14718(0.054355211305884%)	1.85459	0.679316	Cs_ont_3g032130
Biological Process: negative regulation of catalytic activity (GO:0043086);	1/992(0.100806451612903%)	8/14718(0.054355211305884%)	1.85459	0.679316	Cs_ont_3g007070
Biological Process: post-embryonic plant morphogenesis (GO:0090698);	1/992(0.100806451612903%)	8/14718(0.054355211305884%)	1.85459	0.679316	Cs_ont_8g011740
Biological Process: seed trichome elongation (GO:0090378);	1/992(0.100806451612903%)	8/14718(0.054355211305884%)	1.85459	0.679316	Cs_ont_2g027610
Biological Process: regulation of leaf morphogenesis (GO:1901371);	1/992(0.100806451612903%)	8/14718(0.054355211305884%)	1.85459	0.679316	Cs_ont_9g008170
Biological Process: regulation of ARF protein signal transduction (GO:0032012);	1/992(0.100806451612903%)	8/14718(0.054355211305884%)	1.85459	0.679316	Cs_ont_4g022850
Biological Process: root hair initiation (GO:0048766);	1/992(0.100806451612903%)	8/14718(0.054355211305884%)	1.85459	0.679316	Cs_ont_5g028330
Biological Process: phosphatidylcholine metabolic process (GO:0046470);	1/992(0.100806451612903%)	8/14718(0.054355211305884%)	1.85459	0.679316	Cs_ont_1g020320
Biological Process: vacuolar acidification (GO:0007035);	1/992(0.100806451612903%)	8/14718(0.054355211305884%)	1.85459	0.679316	Cs_ont_3g002890
Biological Process: actin filament organization (GO:0007015);	1/992(0.100806451612903%)	8/14718(0.054355211305884%)	1.85459	0.679316	Cs_ont_3g003950
Biological Process: autophagosome assembly (GO:0000045);	1/992(0.100806451612903%)	8/14718(0.054355211305884%)	1.85459	0.679316	Cs_ont_9g023150
Biological Process: potassium ion import (GO:0010107);	1/992(0.100806451612903%)	8/14718(0.054355211305884%)	1.85459	0.679316	Cs_ont_2g007440
Biological Process: anthocyanin accumulation in tissues in response to UV light (GO:0043481);	1/992(0.100806451612903%)	8/14718(0.054355211305884%)	1.85459	0.679316	Cs_ont_7g018740
Biological Process: response to UV (GO:0009411);	3/992(0.30241935483871%)	36/14718(0.244598450876478%)	1.23639	0.679316	Cs_ont_5g048290;Cs_ont_8g021010;Cs_ont_1g027100
Biological Process: seed dormancy process (GO:0010162);	2/992(0.201612903225806%)	22/14718(0.149476831091181%)	1.34879	0.679316	Cs_ont_5g043670;Cs_ont_5g000990
Biological Process: regulation of cell proliferation (GO:0042127);	2/992(0.201612903225806%)	22/14718(0.149476831091181%)	1.34879	0.679316	Cs_ont_1g023190;Cs_ont_2g007510
Biological Process: response to gibberellin (GO:0009739);	7/992(0.705645161290323%)	94/14718(0.638673732844136%)	1.10486	0.685056	Cs_ont_8g026370;Cs_ont_9g008300;Cs_ont_7g013200;Cs_ont_4g001700;Cs_ont_6g021790;Cs_ont_1g008000;Cs_ont_5g043670
Biological Process: cell growth (GO:0016049);	3/992(0.30241935483871%)	37/14718(0.251392852289713%)	1.20298	0.698672	Cs_ont_2g006900;Cs_ont_5g000990;Cs_ont_1g020320
Biological Process: mRNA transport (GO:0051028);	5/992(0.504032258064516%)	66/14718(0.448430493273543%)	1.12399	0.700601	Cs_ont_3g003850;Cs_ont_9g028570;Cs_ont_2g035690;Cs_ont_8g004110;Cs_ont_4g013820
Biological Process: response to molecule of fungal origin (GO:0002238);	2/992(0.201612903225806%)	23/14718(0.156271232504416%)	1.29015	0.705542	Cs_ont_5g016260;Cs_ont_5g016290
Biological Process: GDP-mannose biosynthetic process (GO:0009298);	1/992(0.100806451612903%)	9/14718(0.0611496127191194%)	1.64852	0.7061	Cs_ont_9g015110
Biological Process: microtubule severing (GO:0051013);	1/992(0.100806451612903%)	9/14718(0.0611496127191194%)	1.64852	0.7061	Cs_ont_9g026800
Biological Process: spindle assembly (GO:0051225);	1/992(0.100806451612903%)	9/14718(0.0611496127191194%)	1.64852	0.7061	Cs_ont_9g015020
Biological Process: DNA replication initiation (GO:0006270);	1/992(0.100806451612903%)	9/14718(0.0611496127191194%)	1.64852	0.7061	Cs_ont_2g002390
Biological Process: L-serine biosynthetic process (GO:0006564);	1/992(0.100806451612903%)	9/14718(0.0611496127191194%)	1.64852	0.7061	Cs_ont_1g029230
Biological Process: immune response (GO:0006955);	1/992(0.100806451612903%)	9/14718(0.0611496127191194%)	1.64852	0.7061	Cs_ont_4g022850
Biological Process: green leaf volatile biosynthetic process (GO:0010597);	1/992(0.100806451612903%)	9/14718(0.0611496127191194%)	1.64852	0.7061	Cs_ont_2g033660
Biological Process: lagging strand elongation (GO:0006273);	1/992(0.100806451612903%)	9/14718(0.0611496127191194%)	1.64852	0.7061	Cs_ont_5g011680
Biological Process: intracellular sequestering of iron ion (GO:0006880);	1/992(0.100806451612903%)	9/14718(0.0611496127191194%)	1.64852	0.7061	Cs_ont_5g030930
Biological Process: cellular response to nitrogen starvation (GO:0006995);	1/992(0.100806451612903%)	9/14718(0.0611496127191194%)	1.64852	0.7061	Cs_ont_1g020320
Biological Process: cell wall pectin biosynthetic process (GO:0052325);	1/992(0.100806451612903%)	9/14718(0.0611496127191194%)	1.64852	0.7061	Cs_ont_6g000670
Biological Process: pentacyclic triterpenoid biosynthetic process (GO:0019745);	1/992(0.100806451612903%)	9/14718(0.0611496127191194%)	1.64852	0.7061	Cs_ont_1g008510
Biological Process: regulation of stomatal opening (GO:1902456);	1/992(0.100806451612903%)	9/14718(0.0611496127191194%)	1.64852	0.7061	Cs_ont_2g029060
Biological Process: plastid organization (GO:0009657);	1/992(0.100806451612903%)	9/14718(0.0611496127191194%)	1.64852	0.7061	Cs_ont_9g001450
Biological Process: mRNA transcription (GO:0009299);	1/992(0.100806451612903%)	9/14718(0.0611496127191194%)	1.64852	0.7061	Cs_ont_8g011740
Biological Process: membrane fusion (GO:0061025);	1/992(0.100806451612903%)	9/14718(0.0611496127191194%)	1.64852	0.7061	Cs_ont_2g008850
Biological Process: regulation of RNA interference (GO:1900368);	1/992(0.100806451612903%)	9/14718(0.0611496127191194%)	1.64852	0.7061	Cs_ont_8g009790
Biological Process: aerobic respiration (GO:0009060);	1/992(0.100806451612903%)	9/14718(0.0611496127191194%)	1.64852	0.7061	Cs_ont_4g021210
Biological Process: anther dehiscence (GO:0009901);	1/992(0.100806451612903%)	9/14718(0.0611496127191194%)	1.64852	0.7061	Cs_ont_5g030990
Biological Process: secondary metabolite biosynthetic process (GO:0044550);	6/992(0.604838709677419%)	81/14718(0.550346514472075%)	1.09901	0.7061	Cs_ont_4g012840;Cs_ont_3g021050;Cs_ont_7g022220;Cs_ont_3g021000;Cs_ont_3g021080;Cs_ont_5g038430
Biological Process: cellular protein localization (GO:0034613);	2/992(0.201612903225806%)	24/14718(0.163065633917652%)	1.23639	0.713816	Cs_ont_1g005090;Cs_ont_4g016150
Biological Process: megagametogenesis (GO:0009561);	3/992(0.30241935483871%)	39/14718(0.264981655116184%)	1.14128	0.722254	Cs_ont_7g026750;Cs_ont_6g006680;Cs_ont_9g003360
Biological Process: response to stress (GO:0006950);	3/992(0.30241935483871%)	39/14718(0.264981655116184%)	1.14128	0.722254	Cs_ont_2g011350;Cs_ont_4g028060;Cs_ont_9g022930
Biological Process: hyperosmotic salinity response (GO:0042538);	3/992(0.30241935483871%)	39/14718(0.264981655116184%)	1.14128	0.722254	Cs_ont_4g005370;Cs_ont_7g014770;Cs_ont_4g004120
Biological Process: cold acclimation (GO:0009631);	4/992(0.403225806451613%)	54/14718(0.366897676314717%)	1.09901	0.724078	Cs_ont_3g032450;Cs_ont_8g009780;Cs_ont_3g032130;Cs_ont_5g038210
Biological Process: viral process (GO:0016032);	4/992(0.403225806451613%)	54/14718(0.366897676314717%)	1.09901	0.724078	Cs_ont_9g003660;Cs_ont_2g031170;Cs_ont_4g022850;Cs_ont_6g007560
Biological Process: heterochromatin maintenance (GO:0070829);	1/992(0.100806451612903%)	10/14718(0.0679440141323549%)	1.48367	0.72794	Cs_ont_4g019820
Biological Process: histone acetylation (GO:0016573);	1/992(0.100806451612903%)	10/14718(0.0679440141323549%)	1.48367	0.72794	Cs_ont_2g029360
Biological Process: shoot system morphogenesis (GO:0010016);	1/992(0.100806451612903%)	10/14718(0.0679440141323549%)	1.48367	0.72794	Cs_ont_7g016660
Biological Process: riboflavin biosynthetic process (GO:0009231);	1/992(0.100806451612903%)	10/14718(0.0679440141323549%)	1.48367	0.72794	Cs_ont_8g016100
Biological Process: cellular manganese ion homeostasis (GO:0030026);	1/992(0.100806451612903%)	10/14718(0.0679440141323549%)	1.48367	0.72794	Cs_ont_5g030930
Biological Process: regulation of DNA repair (GO:0006282);	1/992(0.100806451612903%)	10/14718(0.0679440141323549%)	1.48367	0.72794	Cs_ont_7g012820
Biological Process: radial pattern formation (GO:0009956);	1/992(0.100806451612903%)	10/14718(0.0679440141323549%)	1.48367	0.72794	Cs_ont_4g020000
Biological Process: maturation of LSU-rRNA (GO:0000470);	1/992(0.100806451612903%)	10/14718(0.0679440141323549%)	1.48367	0.72794	Cs_ont_7g015470
Biological Process: stem vascular tissue pattern formation (GO:0010222);	1/992(0.100806451612903%)	10/14718(0.0679440141323549%)	1.48367	0.72794	Cs_ont_1g021480
Biological Process: selenium compound metabolic process (GO:0001887);	1/992(0.100806451612903%)	10/14718(0.0679440141323549%)	1.48367	0.72794	Cs_ont_1g004800
Biological Process: glucose-6-phosphate transport (GO:0015760);	1/992(0.100806451612903%)	10/14718(0.0679440141323549%)	1.48367	0.72794	QC_newGene_1320
Biological Process: hyperosmotic response (GO:0006972);	1/992(0.100806451612903%)	10/14718(0.0679440141323549%)	1.48367	0.72794	Cs_ont_8g029130
Biological Process: succinyl-CoA metabolic process (GO:0006104);	1/992(0.100806451612903%)	10/14718(0.0679440141323549%)	1.48367	0.72794	Cs_ont_2g004060
Biological Process: indolebutyric acid metabolic process (GO:0080024);	1/992(0.100806451612903%)	10/14718(0.0679440141323549%)	1.48367	0.72794	Cs_ont_2g001130
Biological Process: phosphorylation (GO:0016310);	1/992(0.100806451612903%)	10/14718(0.0679440141323549%)	1.48367	0.72794	Cs_ont_1g013900
Biological Process: negative regulation of gibberellic acid mediated signaling pathway (GO:0009938);	1/992(0.100806451612903%)	10/14718(0.0679440141323549%)	1.48367	0.72794	Cs_ont_1g008000
Biological Process: auxin homeostasis (GO:0010252);	2/992(0.201612903225806%)	25/14718(0.169860035330887%)	1.18694	0.72794	QC_newGene_1933;Cs_ont_3g024460
Biological Process: multicellular organism development (GO:0007275);	20/992(2.01612903225806%)	296/14718(2.01114281831771%)	1.00248	0.745722	Cs_ont_1g013250;Cs_ont_1g013220;Cs_ont_4g027500;Cs_ont_1g022670;Cs_ont_5g048050;Cs_ont_3g029380;Cs_ont_3g019490;Cs_ont_6g007420;Cs_ont_5g003390;Cs_ont_1g013300;Cs_ont_9g008050;Cs_ont_2g029980;Cs_ont_6g021790;Cs_ont_1g013340;Cs_ont_8g021960;Cs_ont_3g012180;Cs_ont_5g043650;Cs_ont_8g011740;Cs_ont_5g005060;Cs_ont_1g013290
Biological Process: response to red or far red light (GO:0009639);	2/992(0.201612903225806%)	26/14718(0.176654436744123%)	1.14128	0.74718	Cs_ont_6g011670;QC_newGene_1545
Biological Process: secondary shoot formation (GO:0010223);	2/992(0.201612903225806%)	26/14718(0.176654436744123%)	1.14128	0.74718	Cs_ont_2g029360;Cs_ont_3g008710
Biological Process: double fertilization forming a zygote and endosperm (GO:0009567);	2/992(0.201612903225806%)	26/14718(0.176654436744123%)	1.14128	0.74718	Cs_ont_3g019490;Cs_ont_2g032300
Biological Process: chiasma assembly (GO:0051026);	1/992(0.100806451612903%)	11/14718(0.0747384155455904%)	1.34879	0.750553	Cs_ont_7g019560
Biological Process: ribosomal large subunit assembly (GO:0000027);	1/992(0.100806451612903%)	11/14718(0.0747384155455904%)	1.34879	0.750553	Cs_ont_5g007130
Biological Process: pattern specification process (GO:0007389);	1/992(0.100806451612903%)	11/14718(0.0747384155455904%)	1.34879	0.750553	Cs_ont_2g033650
Biological Process: pollen tube reception (GO:0010483);	1/992(0.100806451612903%)	11/14718(0.0747384155455904%)	1.34879	0.750553	Cs_ont_5g031860
Biological Process: response to gamma radiation (GO:0010332);	1/992(0.100806451612903%)	11/14718(0.0747384155455904%)	1.34879	0.750553	Cs_ont_2g007510
Biological Process: regulation of mRNA polyadenylation (GO:1900363);	1/992(0.100806451612903%)	11/14718(0.0747384155455904%)	1.34879	0.750553	Cs_ont_4g019820
Biological Process: response to ionizing radiation (GO:0010212);	1/992(0.100806451612903%)	11/14718(0.0747384155455904%)	1.34879	0.750553	Cs_ont_7g028430
Biological Process: transcription by RNA polymerase I (GO:0006360);	1/992(0.100806451612903%)	11/14718(0.0747384155455904%)	1.34879	0.750553	Cs_ont_9g021420
Biological Process: regulation of root meristem growth (GO:0010082);	1/992(0.100806451612903%)	11/14718(0.0747384155455904%)	1.34879	0.750553	Cs_ont_7g000200
Biological Process: triose phosphate transmembrane transport (GO:0035436);	1/992(0.100806451612903%)	11/14718(0.0747384155455904%)	1.34879	0.750553	QC_newGene_1320
Biological Process: chorismate biosynthetic process (GO:0009423);	1/992(0.100806451612903%)	11/14718(0.0747384155455904%)	1.34879	0.750553	Cs_ont_5g009120
Biological Process: histone H3-K4 methylation (GO:0051568);	1/992(0.100806451612903%)	11/14718(0.0747384155455904%)	1.34879	0.750553	Cs_ont_3g010020
Biological Process: COP9 signalosome assembly (GO:0010387);	1/992(0.100806451612903%)	11/14718(0.0747384155455904%)	1.34879	0.750553	Cs_ont_5g043650
Biological Process: root system development (GO:0022622);	1/992(0.100806451612903%)	11/14718(0.0747384155455904%)	1.34879	0.750553	Cs_ont_3g032130
Biological Process: cellular heat acclimation (GO:0070370);	1/992(0.100806451612903%)	11/14718(0.0747384155455904%)	1.34879	0.750553	Cs_ont_1g027600
Biological Process: flavonol biosynthetic process (GO:0051555);	1/992(0.100806451612903%)	11/14718(0.0747384155455904%)	1.34879	0.750553	Cs_ont_9g001840
Biological Process: histone H3 acetylation (GO:0043966);	1/992(0.100806451612903%)	11/14718(0.0747384155455904%)	1.34879	0.750553	Cs_ont_2g029360
Biological Process: regulation of cyclin-dependent protein serine/threonine kinase activity (GO:0000079);	1/992(0.100806451612903%)	11/14718(0.0747384155455904%)	1.34879	0.750553	Cs_ont_6g011190
Biological Process: photosystem II assembly (GO:0010207);	1/992(0.100806451612903%)	11/14718(0.0747384155455904%)	1.34879	0.750553	Cs_ont_9g027200
Biological Process: monoterpenoid biosynthetic process (GO:0016099);	1/992(0.100806451612903%)	11/14718(0.0747384155455904%)	1.34879	0.750553	QC_newGene_218
Biological Process: response to cadmium ion (GO:0046686);	15/992(1.51209677419355%)	224/14718(1.52194591656475%)	0.993529	0.750553	Cs_ont_7g004590;Cs_ont_2g031170;Cs_ont_8g011460;Cs_ont_6g011020;Cs_ont_7g017240;Cs_ont_7g000130;Cs_ont_8g026370;Cs_ont_1g020040;Cs_ont_5g017390;Cs_ont_8g002500;Cs_ont_1g006070;Cs_ont_1g019920;Cs_ont_1g000570;Cs_ont_1g029230;Cs_ont_4g025610
Biological Process: regulation of cell cycle (GO:0051726);	2/992(0.201612903225806%)	27/14718(0.183448838157358%)	1.09901	0.750553	Cs_ont_5g030990;Cs_ont_2g006210
Biological Process: base-excision repair (GO:0006284);	2/992(0.201612903225806%)	27/14718(0.183448838157358%)	1.09901	0.750553	Cs_ont_8g007070;Cs_ont_2g015880
Biological Process: salicylic acid mediated signaling pathway (GO:0009863);	3/992(0.30241935483871%)	43/14718(0.292159260769126%)	1.03512	0.758032	Cs_ont_8g021010;Cs_ont_5g037170;Cs_ont_1g027100
Biological Process: lipid storage (GO:0019915);	1/992(0.100806451612903%)	12/14718(0.0815328169588259%)	1.23639	0.765095	Cs_ont_2g003930
Biological Process: mitochondrial mRNA 5'-end processing (GO:0090617);	1/992(0.100806451612903%)	12/14718(0.0815328169588259%)	1.23639	0.765095	Cs_ont_2g017230
Biological Process: plastid translation (GO:0032544);	1/992(0.100806451612903%)	12/14718(0.0815328169588259%)	1.23639	0.765095	Cs_ont_7g017240
Biological Process: sulfur compound metabolic process (GO:0006790);	1/992(0.100806451612903%)	12/14718(0.0815328169588259%)	1.23639	0.765095	Cs_ont_1g004800
Biological Process: phosphoenolpyruvate transport (GO:0015714);	1/992(0.100806451612903%)	12/14718(0.0815328169588259%)	1.23639	0.765095	QC_newGene_1320
Biological Process: phosphatidylinositol phosphorylation (GO:0046854);	1/992(0.100806451612903%)	12/14718(0.0815328169588259%)	1.23639	0.765095	Cs_ont_2g000810
Biological Process: mismatch repair (GO:0006298);	1/992(0.100806451612903%)	12/14718(0.0815328169588259%)	1.23639	0.765095	Cs_ont_5g037240
Biological Process: negative regulation of nucleic acid-templated transcription (GO:1903507);	1/992(0.100806451612903%)	12/14718(0.0815328169588259%)	1.23639	0.765095	Cs_ont_8g023780
Biological Process: stomatal closure (GO:0090332);	1/992(0.100806451612903%)	12/14718(0.0815328169588259%)	1.23639	0.765095	Cs_ont_2g012630
Biological Process: cell-cell signaling involved in cell fate commitment (GO:0045168);	1/992(0.100806451612903%)	12/14718(0.0815328169588259%)	1.23639	0.765095	Cs_ont_2g012940
Biological Process: photosynthetic electron transport chain (GO:0009767);	1/992(0.100806451612903%)	12/14718(0.0815328169588259%)	1.23639	0.765095	Cs_ont_7g026700
Biological Process: positive regulation of GTPase activity (GO:0043547);	1/992(0.100806451612903%)	12/14718(0.0815328169588259%)	1.23639	0.765095	Cs_ont_3g004670
Biological Process: nucleoside phosphate metabolic process (GO:0006753);	1/992(0.100806451612903%)	12/14718(0.0815328169588259%)	1.23639	0.765095	Cs_ont_2g004060
Biological Process: plastid transcription (GO:0042793);	1/992(0.100806451612903%)	12/14718(0.0815328169588259%)	1.23639	0.765095	Cs_ont_2g007610
Biological Process: malonyl-CoA biosynthetic process (GO:2001295);	1/992(0.100806451612903%)	12/14718(0.0815328169588259%)	1.23639	0.765095	Cs_ont_6g015680
Biological Process: cellular response to molecule of bacterial origin (GO:0071219);	1/992(0.100806451612903%)	12/14718(0.0815328169588259%)	1.23639	0.765095	Cs_ont_9g024650
Biological Process: abscisic acid biosynthetic process (GO:0009688);	2/992(0.201612903225806%)	28/14718(0.190243239570594%)	1.05976	0.765095	Cs_ont_8g010180;Cs_ont_8g010190
Biological Process: response to glucose (GO:0009749);	3/992(0.30241935483871%)	44/14718(0.298953662182362%)	1.01159	0.765095	Cs_ont_3g013940;QC_newGene_1320;Cs_ont_3g012400
Biological Process: innate immune response (GO:0045087);	6/992(0.604838709677419%)	91/14718(0.61829052860443%)	0.978244	0.765095	Cs_ont_4g022850;Cs_ont_7g022420;Cs_ont_5g000990;Cs_ont_3g032130;Cs_ont_8g011720;Cs_ont_7g010450
Biological Process: basipetal auxin transport (GO:0010540);	2/992(0.201612903225806%)	29/14718(0.197037640983829%)	1.02322	0.774531	Cs_ont_4g001500;Cs_ont_4g020000
Biological Process: nodulation (GO:0009877);	2/992(0.201612903225806%)	29/14718(0.197037640983829%)	1.02322	0.774531	Cs_ont_9g002780;Cs_ont_2g009250
Biological Process: cell death (GO:0008219);	4/992(0.403225806451613%)	61/14718(0.414458486207365%)	0.972898	0.778439	Cs_ont_8g021010;Cs_ont_8g019160;Cs_ont_5g007750;Cs_ont_1g027100
Biological Process: response to nitrate (GO:0010167);	1/992(0.100806451612903%)	13/14718(0.0883272183720614%)	1.14128	0.778439	Cs_ont_3g012400
Biological Process: phosphoglycerate transmembrane transport (GO:0015713);	1/992(0.100806451612903%)	13/14718(0.0883272183720614%)	1.14128	0.778439	QC_newGene_1320
Biological Process: nitrogen compound metabolic process (GO:0006807);	1/992(0.100806451612903%)	13/14718(0.0883272183720614%)	1.14128	0.778439	Cs_ont_1g027270
Biological Process: lysine biosynthetic process via diaminopimelate (GO:0009089);	1/992(0.100806451612903%)	13/14718(0.0883272183720614%)	1.14128	0.778439	Cs_ont_9g025240
Biological Process: regulation of photosynthesis (GO:0010109);	1/992(0.100806451612903%)	13/14718(0.0883272183720614%)	1.14128	0.778439	QC_newGene_1320
Biological Process: aromatic amino acid family biosynthetic process (GO:0009073);	1/992(0.100806451612903%)	13/14718(0.0883272183720614%)	1.14128	0.778439	Cs_ont_5g009120
Biological Process: DNA-dependent DNA replication (GO:0006261);	1/992(0.100806451612903%)	13/14718(0.0883272183720614%)	1.14128	0.778439	Cs_ont_3g032980
Biological Process: regulation of abscisic acid-activated signaling pathway (GO:0009787);	1/992(0.100806451612903%)	13/14718(0.0883272183720614%)	1.14128	0.778439	Cs_ont_4g002780
Biological Process: positive regulation of histone H3-K9 dimethylation (GO:1900111);	1/992(0.100806451612903%)	13/14718(0.0883272183720614%)	1.14128	0.778439	Cs_ont_4g019820
Biological Process: protein transport (GO:0015031);	19/992(1.91532258064516%)	293/14718(1.990759614078%)	0.962106	0.778439	Cs_ont_4g024970;Cs_ont_4g007860;Cs_ont_3g014190;Cs_ont_8g028910;Cs_ont_9g009710;Cs_ont_8g017610;Cs_ont_4g019660;Cs_ont_1g007650;Cs_ont_4g011730;Cs_ont_1g013690;Cs_ont_9g023150;Cs_ont_4g022850;Cs_ont_4g021690;Cs_ont_9g026010;Cs_ont_8g005950;Cs_ont_4g014720;Cs_ont_9g015680;Cs_ont_8g018560;Cs_ont_4g002240
Biological Process: wax biosynthetic process (GO:0010025);	3/992(0.30241935483871%)	46/14718(0.312542465008833%)	0.96761	0.781091	Cs_ont_8g007560;Cs_ont_9g014560;Cs_ont_1g002560
Biological Process: cytokinin-activated signaling pathway (GO:0009736);	4/992(0.403225806451613%)	62/14718(0.421252887620601%)	0.957206	0.781472	Cs_ont_6g016050;Cs_ont_5g046500;Cs_ont_1g013900;Cs_ont_4g001700
Biological Process: response to cold (GO:0009409);	16/992(1.61290322580645%)	248/14718(1.6850115504824%)	0.957206	0.781472	Cs_ont_2g005860;Cs_ont_5g044250;Cs_ont_1g024220;Cs_ont_3g013430;Cs_ont_5g049120;Cs_ont_3g032130;Cs_ont_9g000540;Cs_ont_8g009780;Cs_ont_2g032010;Cs_ont_2g021530;Cs_ont_3g016860;Cs_ont_2g033970;Cs_ont_6g001970;Cs_ont_8g015150;Cs_ont_7g017240;Cs_ont_5g038210
Biological Process: cellular response to cold (GO:0070417);	2/992(0.201612903225806%)	30/14718(0.203832042397065%)	0.989113	0.781472	Cs_ont_7g011820;Cs_ont_3g027820
Biological Process: seed germination (GO:0009845);	5/992(0.504032258064516%)	79/14718(0.536757711645604%)	0.939031	0.795758	Cs_ont_2g021530;Cs_ont_5g049120;Cs_ont_4g021210;Cs_ont_2g005860;Cs_ont_5g043670
Biological Process: root morphogenesis (GO:0010015);	1/992(0.100806451612903%)	14/14718(0.0951216197852969%)	1.05976	0.795938	Cs_ont_2g011380
Biological Process: induced systemic resistance, jasmonic acid mediated signaling pathway (GO:0009864);	1/992(0.100806451612903%)	14/14718(0.0951216197852969%)	1.05976	0.795938	Cs_ont_2g028440
Biological Process: cellular water homeostasis (GO:0009992);	1/992(0.100806451612903%)	14/14718(0.0951216197852969%)	1.05976	0.795938	Cs_ont_9g020980
Biological Process: peptidyl-threonine phosphorylation (GO:0018107);	1/992(0.100806451612903%)	14/14718(0.0951216197852969%)	1.05976	0.795938	Cs_ont_2g003610
Biological Process: glycerol metabolic process (GO:0006071);	1/992(0.100806451612903%)	14/14718(0.0951216197852969%)	1.05976	0.795938	Cs_ont_9g000120
Biological Process: de-etiolation (GO:0009704);	1/992(0.100806451612903%)	14/14718(0.0951216197852969%)	1.05976	0.795938	Cs_ont_7g020630
Biological Process: methylation (GO:0032259);	2/992(0.201612903225806%)	31/14718(0.2106264438103%)	0.957206	0.795938	Cs_ont_3g003690;Cs_ont_2g023030
Biological Process: starch biosynthetic process (GO:0019252);	2/992(0.201612903225806%)	31/14718(0.2106264438103%)	0.957206	0.795938	Cs_ont_2g001840;Cs_ont_4g019350
Biological Process: pectin biosynthetic process (GO:0045489);	2/992(0.201612903225806%)	31/14718(0.2106264438103%)	0.957206	0.795938	Cs_ont_6g010630;Cs_ont_2g000180
Biological Process: chloroplast organization (GO:0009658);	8/992(0.806451612903226%)	127/14718(0.862888979480908%)	0.934595	0.795938	Cs_ont_1g014940;Cs_ont_2g034380;Cs_ont_1g008110;Cs_ont_5g047990;Cs_ont_8g012420;Cs_ont_5g009790;Cs_ont_8g007060;Cs_ont_9g027200
Biological Process: transport (GO:0006810);	11/992(1.10887096774194%)	174/14718(1.18222584590298%)	0.937952	0.795938	Cs_ont_3g017500;Cs_ont_5g006600;Cs_ont_5g002910;Cs_ont_9g000400;Cs_ont_3g010200;Cs_ont_3g008670;Cs_ont_7g013330;Cs_ont_4g020210;Cs_ont_1g023950;Cs_ont_6g006780;Cs_ont_7g026700
Biological Process: regulation of translation (GO:0006417);	4/992(0.403225806451613%)	65/14718(0.441636091860307%)	0.913027	0.811716	Cs_ont_2g031170;Cs_ont_9g001450;Cs_ont_8g020740;Cs_ont_9g026380
Biological Process: copper ion transport (GO:0006825);	1/992(0.100806451612903%)	15/14718(0.101916021198532%)	0.989113	0.814136	Cs_ont_8g001520
Biological Process: phosphatidylinositol dephosphorylation (GO:0046856);	1/992(0.100806451612903%)	15/14718(0.101916021198532%)	0.989113	0.814136	Cs_ont_9g006030
Biological Process: ATP biosynthetic process (GO:0006754);	1/992(0.100806451612903%)	15/14718(0.101916021198532%)	0.989113	0.814136	Cs_ont_6g024620
Biological Process: regulation of photoperiodism, flowering (GO:2000028);	1/992(0.100806451612903%)	15/14718(0.101916021198532%)	0.989113	0.814136	Cs_ont_9g008170
Biological Process: cellular response to hypoxia (GO:0071456);	1/992(0.100806451612903%)	15/14718(0.101916021198532%)	0.989113	0.814136	Cs_ont_8g028880
Biological Process: regulation of transcription elongation from RNA polymerase II promoter (GO:0034243);	1/992(0.100806451612903%)	15/14718(0.101916021198532%)	0.989113	0.814136	Cs_ont_5g043670
Biological Process: vacuole organization (GO:0007033);	1/992(0.100806451612903%)	15/14718(0.101916021198532%)	0.989113	0.814136	Cs_ont_3g005890
Biological Process: photosynthetic acclimation (GO:0009643);	1/992(0.100806451612903%)	15/14718(0.101916021198532%)	0.989113	0.814136	QC_newGene_1320
Biological Process: intra-Golgi vesicle-mediated transport (GO:0006891);	1/992(0.100806451612903%)	15/14718(0.101916021198532%)	0.989113	0.814136	Cs_ont_5g037010
Biological Process: response to oomycetes (GO:0002239);	1/992(0.100806451612903%)	15/14718(0.101916021198532%)	0.989113	0.814136	Cs_ont_5g025770
Biological Process: galactose metabolic process (GO:0006012);	1/992(0.100806451612903%)	15/14718(0.101916021198532%)	0.989113	0.814136	Cs_ont_3g013880
Biological Process: response to temperature stimulus (GO:0009266);	1/992(0.100806451612903%)	15/14718(0.101916021198532%)	0.989113	0.814136	Cs_ont_8g023780
Biological Process: oxylipin biosynthetic process (GO:0031408);	3/992(0.30241935483871%)	49/14718(0.332925669248539%)	0.908369	0.814136	Cs_ont_2g033660;Cs_ont_3g016040;Cs_ont_4g012720
Biological Process: fruit ripening (GO:0009835);	3/992(0.30241935483871%)	50/14718(0.339720070661775%)	0.890202	0.817937	Cs_ont_1g010930;Cs_ont_5g003690;QC_newGene_62
Biological Process: DNA methylation on cytosine within a CG sequence (GO:0010424);	1/992(0.100806451612903%)	16/14718(0.108710422611768%)	0.927293	0.827287	Cs_ont_3g031310
Biological Process: mitotic recombination (GO:0006312);	1/992(0.100806451612903%)	16/14718(0.108710422611768%)	0.927293	0.827287	Cs_ont_7g028900
Biological Process: protein sumoylation (GO:0016925);	1/992(0.100806451612903%)	16/14718(0.108710422611768%)	0.927293	0.827287	Cs_ont_8g020800
Biological Process: coenzyme A biosynthetic process (GO:0015937);	1/992(0.100806451612903%)	16/14718(0.108710422611768%)	0.927293	0.827287	Cs_ont_2g004060
Biological Process: cellular response to salt stress (GO:0071472);	1/992(0.100806451612903%)	16/14718(0.108710422611768%)	0.927293	0.827287	Cs_ont_9g006030
Biological Process: cytokinin biosynthetic process (GO:0009691);	1/992(0.100806451612903%)	16/14718(0.108710422611768%)	0.927293	0.827287	Cs_ont_8g005210
Biological Process: regulation of growth (GO:0040008);	9/992(0.907258064516129%)	148/14718(1.00557140915885%)	0.902231	0.827287	Cs_ont_5g037480;Cs_ont_5g006600;Cs_ont_3g004670;Cs_ont_3g012990;Cs_ont_5g005060;Cs_ont_5g036160;Cs_ont_9g005030;Cs_ont_2g034400;Cs_ont_4g011320
Biological Process: defense response to oomycetes (GO:0002229);	3/992(0.30241935483871%)	51/14718(0.34651447207501%)	0.872747	0.827287	Cs_ont_5g025770;Cs_ont_4g002780;Cs_ont_8g016190
Biological Process: cellular response to water deprivation (GO:0042631);	2/992(0.201612903225806%)	34/14718(0.231009648050007%)	0.872747	0.827287	Cs_ont_5g050800;Cs_ont_2g000420
Biological Process: cell wall organization or biogenesis (GO:0071554);	2/992(0.201612903225806%)	34/14718(0.231009648050007%)	0.872747	0.827287	Cs_ont_5g049200;Cs_ont_5g007000
Biological Process: protein autoubiquitination (GO:0051865);	1/992(0.100806451612903%)	17/14718(0.115504824025003%)	0.872747	0.842637	Cs_ont_6g009510
Biological Process: positive regulation of defense response (GO:0031349);	1/992(0.100806451612903%)	17/14718(0.115504824025003%)	0.872747	0.842637	Cs_ont_5g019850
Biological Process: cytokinesis by cell plate formation (GO:0000911);	2/992(0.201612903225806%)	36/14718(0.244598450876478%)	0.824261	0.856543	Cs_ont_2g008960;Cs_ont_8g017150
Biological Process: defense response to fungus (GO:0050832);	13/992(1.31048387096774%)	217/14718(1.4743851066721%)	0.888834	0.857667	Cs_ont_8g007070;Cs_ont_4g023640;Cs_ont_5g031860;Cs_ont_4g002780;Cs_ont_8g028880;Cs_ont_3g024600;Cs_ont_3g013940;Cs_ont_4g002970;Cs_ont_8g011720;Cs_ont_8g023550;Cs_ont_4g019820;Cs_ont_1g009070;Cs_ont_9g000540
Biological Process: positive regulation of fatty acid biosynthetic process (GO:0045723);	1/992(0.100806451612903%)	18/14718(0.122299225438239%)	0.824261	0.862842	Cs_ont_1g012580
Biological Process: dephosphorylation of RNA polymerase II C-terminal domain (GO:0070940);	1/992(0.100806451612903%)	18/14718(0.122299225438239%)	0.824261	0.862842	Cs_ont_7g027680
Biological Process: regulation of reactive oxygen species metabolic process (GO:2000377);	1/992(0.100806451612903%)	18/14718(0.122299225438239%)	0.824261	0.862842	Cs_ont_9g006030
Biological Process: cotyledon development (GO:0048825);	1/992(0.100806451612903%)	18/14718(0.122299225438239%)	0.824261	0.862842	Cs_ont_4g001500
Biological Process: Golgi to vacuole transport (GO:0006896);	1/992(0.100806451612903%)	18/14718(0.122299225438239%)	0.824261	0.862842	Cs_ont_6g000800
Biological Process: chloroplast fission (GO:0010020);	1/992(0.100806451612903%)	18/14718(0.122299225438239%)	0.824261	0.862842	Cs_ont_8g012650
Biological Process: chlorophyll catabolic process (GO:0015996);	1/992(0.100806451612903%)	18/14718(0.122299225438239%)	0.824261	0.862842	Cs_ont_5g010790
Biological Process: oligosaccharide metabolic process (GO:0009311);	1/992(0.100806451612903%)	18/14718(0.122299225438239%)	0.824261	0.862842	Cs_ont_9g020980
Biological Process: long-day photoperiodism (GO:0048571);	1/992(0.100806451612903%)	18/14718(0.122299225438239%)	0.824261	0.862842	Cs_ont_5g037170
Biological Process: response to molecule of bacterial origin (GO:0002237);	2/992(0.201612903225806%)	37/14718(0.251392852289713%)	0.801983	0.862842	Cs_ont_1g027100;Cs_ont_8g021010
Biological Process: defense response, incompatible interaction (GO:0009814);	2/992(0.201612903225806%)	37/14718(0.251392852289713%)	0.801983	0.862842	Cs_ont_2g028440;Cs_ont_7g011820
Biological Process: response to water deprivation (GO:0009414);	15/992(1.51209677419355%)	251/14718(1.70539475472211%)	0.886655	0.862842	Cs_ont_2g007440;Cs_ont_4g002780;Cs_ont_9g008170;Cs_ont_8g027010;Cs_ont_5g050800;Cs_ont_7g020630;Cs_ont_6g001970;Cs_ont_1g006590;Cs_ont_8g027200;Cs_ont_1g028370;Cs_ont_2g004880;Cs_ont_2g000420;Cs_ont_3g013430;Cs_ont_8g009780;Cs_ont_6g009510
Biological Process: protein glycosylation (GO:0006486);	3/992(0.30241935483871%)	55/14718(0.373692077727952%)	0.809274	0.862842	Cs_ont_4g019040;Cs_ont_7g007890;Cs_ont_8g029130
Biological Process: ethylene biosynthetic process (GO:0009693);	1/992(0.100806451612903%)	19/14718(0.129093626851474%)	0.780879	0.870458	Cs_ont_5g003690
Biological Process: phosphate ion transport (GO:0006817);	1/992(0.100806451612903%)	19/14718(0.129093626851474%)	0.780879	0.870458	Cs_ont_2g005080
Biological Process: cellulose microfibril organization (GO:0010215);	1/992(0.100806451612903%)	19/14718(0.129093626851474%)	0.780879	0.870458	Cs_ont_2g006900
Biological Process: ATP hydrolysis coupled proton transport (GO:0015991);	1/992(0.100806451612903%)	19/14718(0.129093626851474%)	0.780879	0.870458	Cs_ont_3g002890
Biological Process: positive regulation of proteasomal ubiquitin-dependent protein catabolic process (GO:0032436);	1/992(0.100806451612903%)	19/14718(0.129093626851474%)	0.780879	0.870458	Cs_ont_5g019240
Biological Process: microgametogenesis (GO:0055046);	1/992(0.100806451612903%)	19/14718(0.129093626851474%)	0.780879	0.870458	Cs_ont_9g016500
Biological Process: response to jasmonic acid (GO:0009753);	7/992(0.705645161290323%)	124/14718(0.842505775241201%)	0.837555	0.870458	Cs_ont_4g015100;Cs_ont_6g021790;Cs_ont_9g015110;Cs_ont_5g008770;Cs_ont_8g026370;Cs_ont_5g007750;Cs_ont_4g012730
Biological Process: fatty acid metabolic process (GO:0006631);	2/992(0.201612903225806%)	39/14718(0.264981655116184%)	0.760856	0.879412	Cs_ont_5g049450;Cs_ont_2g001130
Biological Process: protein catabolic process (GO:0030163);	5/992(0.504032258064516%)	92/14718(0.625084930017665%)	0.806342	0.880759	Cs_ont_4g001190;Cs_ont_9g004710;Cs_ont_7g016880;Cs_ont_2g029980;Cs_ont_4g001210
Biological Process: response to endoplasmic reticulum stress (GO:0034976);	1/992(0.100806451612903%)	20/14718(0.13588802826471%)	0.741835	0.880978	Cs_ont_1g016750
Biological Process: anther development (GO:0048653);	1/992(0.100806451612903%)	20/14718(0.13588802826471%)	0.741835	0.880978	Cs_ont_3g008710
Biological Process: retrograde vesicle-mediated transport, Golgi to ER (GO:0006890);	1/992(0.100806451612903%)	20/14718(0.13588802826471%)	0.741835	0.880978	Cs_ont_1g007650
Biological Process: DNA duplex unwinding (GO:0032508);	1/992(0.100806451612903%)	20/14718(0.13588802826471%)	0.741835	0.880978	Cs_ont_8g009780
Biological Process: regulation of embryonic development (GO:0045995);	1/992(0.100806451612903%)	20/14718(0.13588802826471%)	0.741835	0.880978	Cs_ont_4g015100
Biological Process: L-ascorbic acid biosynthetic process (GO:0019853);	1/992(0.100806451612903%)	20/14718(0.13588802826471%)	0.741835	0.880978	Cs_ont_9g015110
Biological Process: response to zinc ion (GO:0010043);	2/992(0.201612903225806%)	40/14718(0.27177605652942%)	0.741835	0.884631	Cs_ont_4g025610;Cs_ont_7g004590
Biological Process: regulation of seed germination (GO:0010029);	2/992(0.201612903225806%)	40/14718(0.27177605652942%)	0.741835	0.884631	Cs_ont_4g007340;Cs_ont_1g016110
Biological Process: exocytosis (GO:0006887);	2/992(0.201612903225806%)	40/14718(0.27177605652942%)	0.741835	0.884631	Cs_ont_2g019450;Cs_ont_3g005960
Biological Process: pollen tube growth (GO:0009860);	4/992(0.403225806451613%)	76/14718(0.516374507405898%)	0.780879	0.884631	Cs_ont_1g004930;Cs_ont_9g013690;Cs_ont_3g004670;Cs_ont_6g000670
Biological Process: response to auxin (GO:0009733);	11/992(1.10887096774194%)	194/14718(1.31811387416769%)	0.841256	0.884631	Cs_ont_3g019530;Cs_ont_1g016110;Cs_ont_8g026370;Cs_ont_4g025390;Cs_ont_4g012730;Cs_ont_9g008300;Cs_ont_5g008770;Cs_ont_3g024460;Cs_ont_1g026270;Cs_ont_4g001700;Cs_ont_4g007340
Biological Process: detection of bacterium (GO:0016045);	1/992(0.100806451612903%)	21/14718(0.142682429677945%)	0.706509	0.887513	Cs_ont_3g021990
Biological Process: lateral root morphogenesis (GO:0010102);	1/992(0.100806451612903%)	21/14718(0.142682429677945%)	0.706509	0.887513	Cs_ont_3g006150
Biological Process: triglyceride biosynthetic process (GO:0019432);	1/992(0.100806451612903%)	21/14718(0.142682429677945%)	0.706509	0.887513	Cs_ont_9g000120
Biological Process: posttranscriptional gene silencing by RNA (GO:0035194);	1/992(0.100806451612903%)	21/14718(0.142682429677945%)	0.706509	0.887513	Cs_ont_5g039210
Biological Process: mitochondrial translation (GO:0032543);	1/992(0.100806451612903%)	21/14718(0.142682429677945%)	0.706509	0.887513	Cs_ont_5g025830
Biological Process: root meristem growth (GO:0010449);	1/992(0.100806451612903%)	21/14718(0.142682429677945%)	0.706509	0.887513	Cs_ont_3g032130
Biological Process: response to nematode (GO:0009624);	4/992(0.403225806451613%)	77/14718(0.523168908819133%)	0.770737	0.887513	Cs_ont_6g007580;Cs_ont_8g017150;QC_newGene_1320;Cs_ont_1g002250
Biological Process: intracellular protein transport (GO:0006886);	4/992(0.403225806451613%)	77/14718(0.523168908819133%)	0.770737	0.887513	Cs_ont_6g018440;Cs_ont_8g029480;Cs_ont_2g008850;Cs_ont_2g019450
Biological Process: defense response to fungus, incompatible interaction (GO:0009817);	2/992(0.201612903225806%)	41/14718(0.278570457942655%)	0.723741	0.887513	Cs_ont_5g000990;Cs_ont_1g017480
Biological Process: response to cytokinin (GO:0009735);	7/992(0.705645161290323%)	130/14718(0.883272183720614%)	0.798899	0.890918	Cs_ont_6g016050;Cs_ont_1g013900;Cs_ont_5g046500;Cs_ont_3g011080;Cs_ont_5g007750;Cs_ont_8g029470;Cs_ont_9g008300
Biological Process: response to light stimulus (GO:0009416);	7/992(0.705645161290323%)	130/14718(0.883272183720614%)	0.798899	0.890918	Cs_ont_5g032130;Cs_ont_9g001840;Cs_ont_9g008170;Cs_ont_2g034380;Cs_ont_8g011740;Cs_ont_1g014940;Cs_ont_2g007610
Biological Process: regulation of leaf development (GO:2000024);	1/992(0.100806451612903%)	22/14718(0.149476831091181%)	0.674395	0.892581	Cs_ont_4g019820
Biological Process: transposition (GO:0032196);	1/992(0.100806451612903%)	22/14718(0.149476831091181%)	0.674395	0.892581	QC_newGene_307
Biological Process: jasmonic acid biosynthetic process (GO:0009695);	1/992(0.100806451612903%)	22/14718(0.149476831091181%)	0.674395	0.892581	Cs_ont_3g001310
Biological Process: vesicle docking (GO:0048278);	1/992(0.100806451612903%)	22/14718(0.149476831091181%)	0.674395	0.892581	Cs_ont_2g019450
Biological Process: positive regulation of defense response to oomycetes (GO:1902290);	1/992(0.100806451612903%)	22/14718(0.149476831091181%)	0.674395	0.892581	Cs_ont_7g012820
Biological Process: regulation of RNA splicing (GO:0043484);	1/992(0.100806451612903%)	22/14718(0.149476831091181%)	0.674395	0.892581	Cs_ont_5g045460
Biological Process: cellulose biosynthetic process (GO:0030244);	3/992(0.30241935483871%)	62/14718(0.421252887620601%)	0.717905	0.900156	Cs_ont_9g015110;Cs_ont_6g010630;Cs_ont_4g020890
Biological Process: glutamine metabolic process (GO:0006541);	1/992(0.100806451612903%)	23/14718(0.156271232504416%)	0.645074	0.900931	Cs_ont_6g023960
Biological Process: regulation of hydrogen peroxide metabolic process (GO:0010310);	1/992(0.100806451612903%)	23/14718(0.156271232504416%)	0.645074	0.900931	Cs_ont_7g016880
Biological Process: cell-cell signaling (GO:0007267);	1/992(0.100806451612903%)	23/14718(0.156271232504416%)	0.645074	0.900931	Cs_ont_5g002910
Biological Process: lipid metabolic process (GO:0006629);	5/992(0.504032258064516%)	99/14718(0.672645739910314%)	0.749328	0.904506	Cs_ont_2g001550;Cs_ont_5g032670;Cs_ont_8g007560;Cs_ont_7g004590;Cs_ont_6g018440
Biological Process: response to hydrogen peroxide (GO:0042542);	3/992(0.30241935483871%)	63/14718(0.428047289033836%)	0.706509	0.904506	Cs_ont_7g004590;Cs_ont_5g039000;Cs_ont_5g041680
Biological Process: regulation of defense response to fungus (GO:1900150);	2/992(0.201612903225806%)	44/14718(0.298953662182362%)	0.674395	0.904506	Cs_ont_7g025550;Cs_ont_9g003700
Biological Process: regulation of salicylic acid metabolic process (GO:0010337);	1/992(0.100806451612903%)	24/14718(0.163065633917652%)	0.618196	0.909195	Cs_ont_7g016880
Biological Process: tRNA processing (GO:0008033);	1/992(0.100806451612903%)	24/14718(0.163065633917652%)	0.618196	0.909195	Cs_ont_4g008310
Biological Process: potassium ion transport (GO:0006813);	3/992(0.30241935483871%)	64/14718(0.434841690447072%)	0.69547	0.909195	Cs_ont_1g003930;Cs_ont_9g015400;Cs_ont_8g001180
Biological Process: endocytosis (GO:0006897);	2/992(0.201612903225806%)	45/14718(0.305748063595597%)	0.659409	0.909654	Cs_ont_7g019120;Cs_ont_4g022850
Biological Process: leaf senescence (GO:0010150);	8/992(0.806451612903226%)	153/14718(1.03954341622503%)	0.775775	0.909654	Cs_ont_9g003220;Cs_ont_1g002430;Cs_ont_3g022580;Cs_ont_4g023390;Cs_ont_7g014770;Cs_ont_9g000540;Cs_ont_9g009570;Cs_ont_5g033940
Biological Process: ATP synthesis coupled proton transport (GO:0015986);	1/992(0.100806451612903%)	25/14718(0.169860035330887%)	0.593468	0.917479	Cs_ont_3g002890
Biological Process: iron ion homeostasis (GO:0055072);	1/992(0.100806451612903%)	25/14718(0.169860035330887%)	0.593468	0.917479	Cs_ont_4g014720
Biological Process: response to osmotic stress (GO:0006970);	5/992(0.504032258064516%)	102/14718(0.69302894415002%)	0.727289	0.917479	Cs_ont_3g032130;Cs_ont_9g000230;Cs_ont_1g028370;Cs_ont_9g018600;Cs_ont_1g020320
Biological Process: pollen germination (GO:0009846);	2/992(0.201612903225806%)	47/14718(0.319336866422068%)	0.631349	0.924443	Cs_ont_7g013610;Cs_ont_9g013690
Biological Process: mRNA polyadenylation (GO:0006378);	1/992(0.100806451612903%)	26/14718(0.176654436744123%)	0.570642	0.925883	Cs_ont_3g008680
Biological Process: meristem maintenance (GO:0010073);	1/992(0.100806451612903%)	26/14718(0.176654436744123%)	0.570642	0.925883	Cs_ont_4g009350
Biological Process: xylem development (GO:0010089);	1/992(0.100806451612903%)	26/14718(0.176654436744123%)	0.570642	0.925883	Cs_ont_1g013900
Biological Process: response to chitin (GO:0010200);	5/992(0.504032258064516%)	104/14718(0.706617746976491%)	0.713303	0.925883	Cs_ont_3g013430;Cs_ont_7g011820;Cs_ont_6g009510;Cs_ont_6g013270;Cs_ont_6g007460
Biological Process: brassinosteroid mediated signaling pathway (GO:0009742);	2/992(0.201612903225806%)	48/14718(0.326131267835304%)	0.618196	0.928135	Cs_ont_5g031860;Cs_ont_2g034380
Biological Process: response to reactive oxygen species (GO:0000302);	1/992(0.100806451612903%)	27/14718(0.183448838157358%)	0.549507	0.932161	Cs_ont_6g016290
Biological Process: inflorescence development (GO:0010229);	1/992(0.100806451612903%)	27/14718(0.183448838157358%)	0.549507	0.932161	Cs_ont_4g001500
Biological Process: positive regulation of cell death (GO:0010942);	1/992(0.100806451612903%)	28/14718(0.190243239570594%)	0.529882	0.941062	Cs_ont_5g019850
Biological Process: polysaccharide catabolic process (GO:0000272);	1/992(0.100806451612903%)	28/14718(0.190243239570594%)	0.529882	0.941062	Cs_ont_2g019840
Biological Process: reductive pentose-phosphate cycle (GO:0019253);	1/992(0.100806451612903%)	28/14718(0.190243239570594%)	0.529882	0.941062	Cs_ont_3g021760
Biological Process: cuticle development (GO:0042335);	1/992(0.100806451612903%)	28/14718(0.190243239570594%)	0.529882	0.941062	Cs_ont_2g033070
Biological Process: protein targeting to vacuole (GO:0006623);	1/992(0.100806451612903%)	28/14718(0.190243239570594%)	0.529882	0.941062	Cs_ont_6g000800
Biological Process: negative regulation of seed germination (GO:0010187);	1/992(0.100806451612903%)	28/14718(0.190243239570594%)	0.529882	0.941062	Cs_ont_2g003930
Biological Process: embryo development ending in seed dormancy (GO:0009793);	13/992(1.31048387096774%)	248/14718(1.6850115504824%)	0.77773	0.941062	Cs_ont_4g009380;Cs_ont_7g013610;Cs_ont_1g016110;Cs_ont_8g020800;Cs_ont_5g009120;Cs_ont_9g027810;Cs_ont_8g007060;Cs_ont_4g007340;Cs_ont_5g008770;Cs_ont_6g016050;Cs_ont_8g023550;Cs_ont_4g013610;Cs_ont_7g025370
Biological Process: carotenoid biosynthetic process (GO:0016117);	2/992(0.201612903225806%)	51/14718(0.34651447207501%)	0.581831	0.94214	Cs_ont_6g022800;Cs_ont_2g034830
Biological Process: nuclear-transcribed mRNA catabolic process, nonsense-mediated decay (GO:0000184);	1/992(0.100806451612903%)	29/14718(0.197037640983829%)	0.51161	0.94214	Cs_ont_5g037170
Biological Process: phenylpropanoid biosynthetic process (GO:0009699);	1/992(0.100806451612903%)	29/14718(0.197037640983829%)	0.51161	0.94214	Cs_ont_3g016860
Biological Process: defense response to bacterium (GO:0042742);	16/992(1.61290322580645%)	303/14718(2.05870362821035%)	0.783456	0.947702	Cs_ont_5g037170;Cs_ont_4g002780;Cs_ont_2g006590;Cs_ont_6g011020;Cs_ont_7g016880;Cs_ont_5g046300;Cs_ont_8g028880;Cs_ont_3g021990;Cs_ont_8g011720;Cs_ont_9g015110;Cs_ont_1g017480;Cs_ont_2g035640;Cs_ont_4g022850;Cs_ont_5g025770;Cs_ont_6g024400;Cs_ont_9g000540
Biological Process: phospholipid biosynthetic process (GO:0008654);	1/992(0.100806451612903%)	30/14718(0.203832042397065%)	0.494556	0.948277	Cs_ont_6g018440
Biological Process: MAPK cascade (GO:0000165);	4/992(0.403225806451613%)	93/14718(0.631879331430901%)	0.638137	0.951088	Cs_ont_2g009790;Cs_ont_7g021010;Cs_ont_5g038270;Cs_ont_3g032130
Biological Process: protein-chromophore linkage (GO:0018298);	2/992(0.201612903225806%)	53/14718(0.360103274901481%)	0.559875	0.951088	Cs_ont_8g029470;Cs_ont_9g008170
Biological Process: plant ovule development (GO:0048481);	1/992(0.100806451612903%)	31/14718(0.2106264438103%)	0.478603	0.953736	Cs_ont_3g008710
Biological Process: plant-type primary cell wall biogenesis (GO:0009833);	1/992(0.100806451612903%)	31/14718(0.2106264438103%)	0.478603	0.953736	Cs_ont_4g020890
Biological Process: single fertilization (GO:0007338);	1/992(0.100806451612903%)	31/14718(0.2106264438103%)	0.478603	0.953736	Cs_ont_5g031860
Biological Process: regulation of stomatal movement (GO:0010119);	1/992(0.100806451612903%)	33/14718(0.224215246636771%)	0.449597	0.966307	Cs_ont_2g033070
Biological Process: fruit development (GO:0010154);	1/992(0.100806451612903%)	33/14718(0.224215246636771%)	0.449597	0.966307	Cs_ont_6g001970
Biological Process: gibberellin biosynthetic process (GO:0009686);	1/992(0.100806451612903%)	34/14718(0.231009648050007%)	0.436373	0.971164	Cs_ont_2g011380
Biological Process: one-carbon metabolic process (GO:0006730);	1/992(0.100806451612903%)	34/14718(0.231009648050007%)	0.436373	0.971164	Cs_ont_5g006290
Biological Process: ethylene-activated signaling pathway (GO:0009873);	10/992(1.00806451612903%)	211/14718(1.43361869819269%)	0.703161	0.972067	Cs_ont_5g031860;Cs_ont_2g033610;Cs_ont_7g019820;Cs_ont_5g007750;Cs_ont_9g003700;Cs_ont_3g024600;Cs_ont_5g008770;Cs_ont_8g018930;Cs_ont_7g025550;Cs_ont_4g022340
Biological Process: pollen development (GO:0009555);	5/992(0.504032258064516%)	121/14718(0.822122571001495%)	0.613087	0.97859	Cs_ont_3g008710;Cs_ont_1g004770;Cs_ont_3g013830;Cs_ont_2g022340;Cs_ont_6g000670
Biological Process: response to salicylic acid (GO:0009751);	9/992(0.907258064516129%)	196/14718(1.33170267699416%)	0.681277	0.97859	Cs_ont_1g012580;Cs_ont_6g002910;Cs_ont_8g026370;Cs_ont_9g020980;Cs_ont_7g025550;Cs_ont_6g021790;Cs_ont_4g012730;Cs_ont_2g011380;Cs_ont_5g025770
Biological Process: lateral root development (GO:0048527);	1/992(0.100806451612903%)	36/14718(0.244598450876478%)	0.41213	0.97859	Cs_ont_6g016050
Biological Process: transmembrane transport (GO:0055085);	2/992(0.201612903225806%)	60/14718(0.40766408479413%)	0.494556	0.97859	Cs_ont_8g026390;Cs_ont_5g048950
Biological Process: protein phosphorylation (GO:0006468);	17/992(1.71370967741935%)	339/14718(2.30330207908683%)	0.744023	0.979951	Cs_ont_4g028290;Cs_ont_5g011730;Cs_ont_8g017540;Cs_ont_2g022140;QC_newGene_1856;Cs_ont_7g024960;Cs_ont_4g016150;Cs_ont_3g012400;Cs_ont_9g000230;Cs_ont_1g024830;Cs_ont_1g010990;Cs_ont_2g006590;Cs_ont_2g020440;Cs_ont_8g003840;Cs_ont_8g029050;Cs_ont_1g004360;Cs_ont_2g032680
Biological Process: ubiquitin-dependent protein catabolic process (GO:0042787);	5/992(0.504032258064516%)	123/14718(0.835711373827966%)	0.603118	0.979951	Cs_ont_5g019240;Cs_ont_7g026750;Cs_ont_6g001390;Cs_ont_7g026340;Cs_ont_5g008770
Biological Process: vesicle fusion (GO:0006906);	1/992(0.100806451612903%)	37/14718(0.251392852289713%)	0.400992	0.979951	Cs_ont_2g019450
Biological Process: microtubule-based process (GO:0007017);	1/992(0.100806451612903%)	37/14718(0.251392852289713%)	0.400992	0.979951	Cs_ont_8g008990
Biological Process: photosynthesis (GO:0015979);	3/992(0.30241935483871%)	83/14718(0.563935317298546%)	0.536266	0.979951	Cs_ont_3g013430;Cs_ont_Un000190;QC_newGene_1320
Biological Process: ubiquitin-dependent protein catabolic process (GO:0006511);	4/992(0.403225806451613%)	104/14718(0.706617746976491%)	0.570642	0.979951	Cs_ont_1g020540;Cs_ont_5g047040;Cs_ont_4g000950;Cs_ont_8g009770
Biological Process: sugar mediated signaling pathway (GO:0010182);	1/992(0.100806451612903%)	38/14718(0.258187253702949%)	0.390439	0.979951	Cs_ont_1g005600
Biological Process: defense response to virus (GO:0051607);	1/992(0.100806451612903%)	38/14718(0.258187253702949%)	0.390439	0.979951	Cs_ont_9g008170
Biological Process: lipid transport (GO:0006869);	2/992(0.201612903225806%)	64/14718(0.434841690447072%)	0.463647	0.983922	QC_newGene_479;Cs_ont_5g042010
Biological Process: microsporogenesis (GO:0009556);	1/992(0.100806451612903%)	40/14718(0.27177605652942%)	0.370917	0.986055	Cs_ont_4g002410
Biological Process: response to wounding (GO:0009611);	9/992(0.907258064516129%)	206/14718(1.39964669112651%)	0.648205	0.988103	Cs_ont_1g021480;Cs_ont_3g028610;Cs_ont_3g013430;Cs_ont_3g032130;Cs_ont_3g001310;Cs_ont_3g028600;Cs_ont_9g003700;Cs_ont_5g037170;Cs_ont_3g028640
Biological Process: ER to Golgi vesicle-mediated transport (GO:0006888);	1/992(0.100806451612903%)	41/14718(0.278570457942655%)	0.361871	0.988103	Cs_ont_6g000800
Biological Process: negative regulation of defense response (GO:0031348);	1/992(0.100806451612903%)	41/14718(0.278570457942655%)	0.361871	0.988103	Cs_ont_1g017480
Biological Process: auxin polar transport (GO:0009926);	1/992(0.100806451612903%)	41/14718(0.278570457942655%)	0.361871	0.988103	Cs_ont_4g020000
Biological Process: calcium ion transport (GO:0006816);	1/992(0.100806451612903%)	43/14718(0.292159260769126%)	0.345039	0.992275	Cs_ont_5g004890
Biological Process: response to sucrose (GO:0009744);	2/992(0.201612903225806%)	69/14718(0.468813697513249%)	0.430049	0.992507	Cs_ont_3g008300;QC_newGene_1320
Biological Process: lateral root formation (GO:0010311);	1/992(0.100806451612903%)	44/14718(0.298953662182362%)	0.337198	0.993409	Cs_ont_2g032680
Biological Process: response to ethylene (GO:0009723);	5/992(0.504032258064516%)	135/14718(0.917244190786792%)	0.549507	0.993409	Cs_ont_4g012730;Cs_ont_8g026370;Cs_ont_5g007750;Cs_ont_7g025550;Cs_ont_5g031860
Biological Process: lignin biosynthetic process (GO:0009809);	3/992(0.30241935483871%)	93/14718(0.631879331430901%)	0.478603	0.993409	Cs_ont_7g004590;QC_newGene_1933;Cs_ont_2g032010
Biological Process: vesicle-mediated transport (GO:0016192);	3/992(0.30241935483871%)	94/14718(0.638673732844136%)	0.473511	0.993409	Cs_ont_2g008850;Cs_ont_4g022850;Cs_ont_8g029480
Biological Process: response to biotic stimulus (GO:0009607);	2/992(0.201612903225806%)	73/14718(0.495991303166191%)	0.406485	0.997033	Cs_ont_8g027000;Cs_ont_9g002120
Biological Process: photorespiration (GO:0009853);	1/992(0.100806451612903%)	47/14718(0.319336866422068%)	0.315674	0.997033	Cs_ont_1g027270
Biological Process: response to bacterium (GO:0009617);	3/992(0.30241935483871%)	99/14718(0.672645739910314%)	0.449597	0.999961	Cs_ont_1g027100;Cs_ont_5g025770;Cs_ont_8g021010
Biological Process: response to UV-B (GO:0010224);	2/992(0.201612903225806%)	76/14718(0.516374507405898%)	0.390439	0.999961	Cs_ont_7g025120;Cs_ont_9g001840
Biological Process: response to karrikin (GO:0080167);	3/992(0.30241935483871%)	100/14718(0.679440141323549%)	0.445101	0.999961	Cs_ont_3g007070;Cs_ont_7g015660;QC_newGene_1320
Biological Process: plant-type hypersensitive response (GO:0009626);	7/992(0.705645161290323%)	184/14718(1.25016986003533%)	0.564439	0.999961	Cs_ont_7g025550;Cs_ont_3g021990;Cs_ont_6g024400;Cs_ont_1g027100;Cs_ont_8g019160;Cs_ont_8g028880;Cs_ont_8g021010
Biological Process: carbohydrate transport (GO:0008643);	1/992(0.100806451612903%)	50/14718(0.339720070661775%)	0.296734	0.999961	Cs_ont_9g022980
Biological Process: mitochondrial transport (GO:0006839);	1/992(0.100806451612903%)	50/14718(0.339720070661775%)	0.296734	0.999961	Cs_ont_5g047990
Biological Process: cell wall biogenesis (GO:0042546);	1/992(0.100806451612903%)	50/14718(0.339720070661775%)	0.296734	0.999961	Cs_ont_7g024030
Biological Process: plant-type cell wall organization (GO:0009664);	2/992(0.201612903225806%)	78/14718(0.529963310232369%)	0.380428	0.999961	Cs_ont_5g032760;Cs_ont_5g032720
Biological Process: proteolysis involved in cellular protein catabolic process (GO:0051603);	2/992(0.201612903225806%)	78/14718(0.529963310232369%)	0.380428	0.999961	Cs_ont_2g029930;Cs_ont_2g005620
Biological Process: response to fungus (GO:0009620);	2/992(0.201612903225806%)	81/14718(0.550346514472075%)	0.366338	0.999961	Cs_ont_5g025770;Cs_ont_4g002780
Biological Process: cell wall organization (GO:0071555);	16/992(1.61290322580645%)	376/14718(2.55469493137655%)	0.631349	1	Cs_ont_4g004370;Cs_ont_7g015150;Cs_ont_3g011980;Cs_ont_4g004360;Cs_ont_7g024690;Cs_ont_8g007860;Cs_ont_6g004860;Cs_ont_7g029230;Cs_ont_7g024030;Cs_ont_2g000180;Cs_ont_4g020890;Cs_ont_1g014050;Cs_ont_3g005430;Cs_ont_2g018980;Cs_ont_1g024590;Cs_ont_9g014560
Biological Process: defense response to bacterium, incompatible interaction (GO:0009816);	1/992(0.100806451612903%)	60/14718(0.40766408479413%)	0.247278	1	Cs_ont_8g019160
Biological Process: fatty acid biosynthetic process (GO:0006633);	3/992(0.30241935483871%)	114/14718(0.774561761108846%)	0.390439	1	Cs_ont_8g003530;Cs_ont_7g016560;Cs_ont_6g015680
Biological Process: response to salt stress (GO:0009651);	17/992(1.71370967741935%)	398/14718(2.70417176246773%)	0.633728	1	Cs_ont_3g013940;Cs_ont_7g020630;Cs_ont_9g000230;Cs_ont_7g005340;Cs_ont_1g021480;Cs_ont_1g005090;Cs_ont_9g020890;Cs_ont_9g015110;Cs_ont_3g032130;Cs_ont_6g001970;Cs_ont_8g026370;Cs_ont_7g024680;Cs_ont_8g009780;Cs_ont_5g044250;Cs_ont_6g012840;Cs_ont_7g027680;Cs_ont_3g013430
Biological Process: seed development (GO:0048316);	1/992(0.100806451612903%)	62/14718(0.421252887620601%)	0.239302	1	Cs_ont_9g007100
Biological Process: translation (GO:0006412);	12/992(1.20967741935484%)	308/14718(2.09267563527653%)	0.578053	1	QC_newGene_1149;Cs_ont_7g015470;Cs_ont_9g000910;Cs_ont_Un005370;Cs_ont_7g002910;Cs_ont_Un005550;Cs_ont_2g033650;Cs_ont_3g007950;Cs_ont_Un000350;Cs_ont_1g012210;Cs_ont_4g005970;Cs_ont_3g031610
Biological Process: flavonoid biosynthetic process (GO:0009813);	1/992(0.100806451612903%)	65/14718(0.441636091860307%)	0.228257	1	Cs_ont_5g025770
Biological Process: protein polyubiquitination (GO:0000209);	1/992(0.100806451612903%)	71/14718(0.48240250033972%)	0.208968	1	Cs_ont_5g019240
Biological Process: cell redox homeostasis (GO:0045454);	3/992(0.30241935483871%)	129/14718(0.876477782307379%)	0.345039	1	Cs_ont_6g001310;Cs_ont_9g018600;Cs_ont_1g016750
Biological Process: oxidation-reduction process (GO:0055114);	3/992(0.30241935483871%)	136/14718(0.924038592200027%)	0.32728	1	Cs_ont_Un000190;Cs_ont_8g009010;Cs_ont_8g028880
Biological Process: cell surface receptor signaling pathway (GO:0007166);	8/992(0.806451612903226%)	255/14718(1.73257236037505%)	0.465465	1	Cs_ont_9g020980;Cs_ont_3g029660;Cs_ont_2g011640;Cs_ont_8g029050;Cs_ont_8g003840;Cs_ont_1g010990;Cs_ont_1g024830;Cs_ont_7g024960
Biological Process: small GTPase mediated signal transduction (GO:0007264);	1/992(0.100806451612903%)	81/14718(0.550346514472075%)	0.183169	1	Cs_ont_4g007860
Biological Process: protein ubiquitination (GO:0016567);	10/992(1.00806451612903%)	299/14718(2.03152602255741%)	0.49621	1	Cs_ont_5g014480;Cs_ont_5g015760;Cs_ont_3g024770;Cs_ont_7g018090;Cs_ont_2g029360;Cs_ont_4g001500;Cs_ont_2g023400;Cs_ont_1g000300;Cs_ont_8g016240;Cs_ont_6g009510
Biological Process: hydrogen peroxide catabolic process (GO:0042744);	1/992(0.100806451612903%)	84/14718(0.570729718711781%)	0.176627	1	Cs_ont_1g025380
Biological Process: response to oxidative stress (GO:0006979);	5/992(0.504032258064516%)	226/14718(1.53553471939122%)	0.328245	1	Cs_ont_4g012720;Cs_ont_3g013430;Cs_ont_5g011680;Cs_ont_1g025380;Cs_ont_7g004590
Biological Process: metabolic process (GO:0008152);	3/992(0.30241935483871%)	173/14718(1.17543144448974%)	0.257284	1	Cs_ont_5g041230;Cs_ont_2g033310;Cs_ont_8g007220
Biological Process: lipid catabolic process (GO:0016042);	2/992(0.201612903225806%)	148/14718(1.00557140915885%)	0.200496	1	Cs_ont_9g010600;Cs_ont_3g001920
Biological Process: carbohydrate metabolic process (GO:0005975);	5/992(0.504032258064516%)	252/14718(1.71218915613534%)	0.294379	1	Cs_ont_9g005400;Cs_ont_7g024110;Cs_ont_6g000420;Cs_ont_8g007860;Cs_ont_4g019350
Biological Process: auxin-activated signaling pathway (GO:0009734);	5/992(0.504032258064516%)	273/14718(1.85487158581329%)	0.271734	1	Cs_ont_5g005060;Cs_ont_5g008770;Cs_ont_6g016050;Cs_ont_4g020000;Cs_ont_3g019530
Biological Process: proteasome-mediated ubiquitin-dependent protein catabolic process (GO:0043161);	3/992(0.30241935483871%)	234/14718(1.58988993069711%)	0.190214	1	Cs_ont_8g016170;Cs_ont_5g043720;Cs_ont_5g036160
Cellular Component: kinesin complex (GO:0005871);	25/969(2.57997936016512%)	55/14315(0.384212364652462%)	6.71498	0	Cs_ont_8g003680;Cs_ont_8g010780;Cs_ont_3g012220;Cs_ont_9g025950;Cs_ont_3g016170;Cs_ont_5g036760;Cs_ont_1g029700;Cs_ont_5g007690;Cs_ont_4g021210;Cs_ont_4g019980;Cs_ont_3g018160;Cs_ont_4g016830;Cs_ont_8g020590;Cs_ont_1g027620;Cs_ont_3g011980;Cs_ont_7g006850;Cs_ont_5g048010;Cs_ont_5g032690;Cs_ont_9g016500;Cs_ont_1g022370;Cs_ont_3g002080;Cs_ont_5g041170;Cs_ont_9g019240;Cs_ont_5g002000;Cs_ont_6g018160
Cellular Component: microtubule (GO:0005874);	42/969(4.3343653250774%)	196/14315(1.36919315403423%)	3.16563	1.85137e-09	Cs_ont_5g007690;Cs_ont_6g010480;Cs_ont_5g036760;Cs_ont_9g015020;Cs_ont_5g041080;Cs_ont_6g018160;Cs_ont_9g019240;Cs_ont_2g013670;Cs_ont_3g009080;Cs_ont_2g012710;Cs_ont_3g002080;Cs_ont_5g048010;Cs_ont_7g006850;Cs_ont_5g032690;Cs_ont_7g025330;Cs_ont_2g008960;Cs_ont_1g027620;Cs_ont_4g016830;Cs_ont_8g020590;Cs_ont_7g023030;Cs_ont_2g014280;Cs_ont_2g006530;Cs_ont_3g016170;Cs_ont_3g012220;Cs_ont_5g002000…
Cellular Component: synaptonemal complex (GO:0000795);	12/969(1.23839009287926%)	20/14315(0.13971358714635%)	8.86378	5.32374e-08	Cs_ont_8g025950;Cs_ont_1g001060;Cs_ont_7g016520;Cs_ont_7g004830;Cs_ont_1g029220;Cs_ont_4g002260;Cs_ont_8g026360;Cs_ont_6g023980;Cs_ont_6g018830;Cs_ont_7g017610;Cs_ont_8g007250;Cs_ont_7g014790
Cellular Component: nucleoplasm (GO:0005654);	23/969(2.37358101135191%)	106/14315(0.740482011875655%)	3.20545	2.98304e-05	Cs_ont_Un000040;Cs_ont_7g005450;Cs_ont_3g028750;Cs_ont_7g020960;Cs_ont_2g004460;Cs_ont_2g034060;Cs_ont_7g000200;Cs_ont_5g015150;Cs_ont_1g004530;Cs_ont_1g019860;Cs_ont_2g008830;Cs_ont_4g012570;Cs_ont_5g041080;Cs_ont_7g027960;Cs_ont_7g004710;Cs_ont_7g005350;Cs_ont_7g002080;Cs_ont_1g023000;Cs_ont_8g020000;Cs_ont_2g022480;Cs_ont_8g023430;Cs_ont_7g007120;Cs_ont_7g012820
Cellular Component: nucleolus (GO:0005730);	46/969(4.74716202270382%)	317/14315(2.21446035626965%)	2.14371	3.48236e-05	Cs_ont_9g024370;Cs_ont_8g026370;Cs_ont_7g005350;Cs_ont_1g016110;Cs_ont_3g020300;Cs_ont_4g007090;Cs_ont_4g019790;Cs_ont_8g020000;Cs_ont_4g023020;Cs_ont_1g020550;Cs_ont_5g009660;Cs_ont_9g017360;Cs_ont_3g021660;Cs_ont_5g006010;Cs_ont_9g014400;Cs_ont_5g028330;Cs_ont_7g004220;Cs_ont_5g037170;Cs_ont_4g005130;Cs_ont_7g020960;Cs_ont_2g028050;Cs_ont_8g007070;Cs_ont_6g006680;Cs_ont_5g009270;Cs_ont_3g002270…
Cellular Component: microtubule associated complex (GO:0005875);	11/969(1.13519091847265%)	30/14315(0.209570380719525%)	5.41675	8.64703e-05	Cs_ont_7g014790;Cs_ont_8g007250;Cs_ont_7g017610;Cs_ont_6g018830;Cs_ont_8g026360;Cs_ont_1g001060;Cs_ont_8g025950;Cs_ont_6g023980;Cs_ont_4g002260;Cs_ont_7g016520;Cs_ont_7g004830
Cellular Component: nuclear lamina (GO:0005652);	6/969(0.619195046439629%)	10/14315(0.069856793573175%)	8.86378	0.00054528	Cs_ont_7g005450;Cs_ont_Un000040;Cs_ont_4g012570;Cs_ont_7g020960;Cs_ont_1g023000;Cs_ont_2g004460
Cellular Component: spindle (GO:0005819);	15/969(1.54798761609907%)	65/14315(0.454069158225637%)	3.40915	0.000658965	Cs_ont_2g006530;Cs_ont_5g024520;Cs_ont_5g041080;Cs_ont_8g003680;Cs_ont_6g008670;Cs_ont_9g015020;Cs_ont_4g002410;Cs_ont_5g008770;Cs_ont_6g018160;Cs_ont_2g008960;Cs_ont_8g009810;Cs_ont_7g026750;Cs_ont_7g006850;Cs_ont_1g023750;Cs_ont_2g022480
Cellular Component: nuclear periphery (GO:0034399);	10/969(1.03199174406605%)	35/14315(0.244498777506112%)	4.22085	0.00201047	Cs_ont_3g003850;Cs_ont_9g004030;Cs_ont_2g004460;Cs_ont_8g004110;Cs_ont_9g024370;Cs_ont_Un000040;Cs_ont_4g012570;Cs_ont_7g005450;Cs_ont_1g023000;Cs_ont_4g013820
Cellular Component: transport vesicle (GO:0030133);	5/969(0.515995872033024%)	9/14315(0.0628711142158575%)	8.2072	0.0034225	Cs_ont_1g019610;Cs_ont_8g010950;Cs_ont_5g013600;Cs_ont_4g011540;Cs_ont_2g013140
Cellular Component: nucleolar ribonuclease P complex (GO:0005655);	5/969(0.515995872033024%)	10/14315(0.069856793573175%)	7.38648	0.00587574	Cs_ont_8g002500;Cs_ont_7g000130;Cs_ont_1g021150;Cs_ont_1g011560;Cs_ont_8g007260
Cellular Component: CAF-1 complex (GO:0033186);	3/969(0.309597523219814%)	3/14315(0.0209570380719525%)	14.773	0.00626279	Cs_ont_1g004770;Cs_ont_2g022340;Cs_ont_3g013830
Cellular Component: myosin complex (GO:0016459);	5/969(0.515995872033024%)	11/14315(0.0768424729304925%)	6.71498	0.00860754	Cs_ont_4g011540;Cs_ont_5g012950;Cs_ont_2g007120;Cs_ont_1g019610;Cs_ont_7g019120
Cellular Component: intracellular membrane-bounded organelle (GO:0043231);	54/969(5.57275541795666%)	515/14315(3.59762486901851%)	1.54901	0.0149652	Cs_ont_6g025640;Cs_ont_2g012530;Cs_ont_5g026290;Cs_ont_8g012420;Cs_ont_8g000230;Cs_ont_2g030620;Cs_ont_4g002960;Cs_ont_6g000480;Cs_ont_8g011790;Cs_ont_5g037900;Cs_ont_2g021940;Cs_ont_6g011720;Cs_ont_3g007840;Cs_ont_5g015480;Cs_ont_5g021050;Cs_ont_8g029010;Cs_ont_2g017380;Cs_ont_4g014030;Cs_ont_7g005130;Cs_ont_8g023750;Cs_ont_4g001450;Cs_ont_1g016860;Cs_ont_4g010110;Cs_ont_5g035630;Cs_ont_8g012220…
Cellular Component: nuclear membrane (GO:0031965);	12/969(1.23839009287926%)	65/14315(0.454069158225637%)	2.72732	0.0200101	Cs_ont_3g020960;Cs_ont_6g002530;Cs_ont_1g023000;Cs_ont_9g002880;Cs_ont_7g020960;Cs_ont_2g004460;Cs_ont_5g009020;Cs_ont_9g028570;Cs_ont_9g026160;Cs_ont_7g005450;Cs_ont_Un000040;Cs_ont_4g012570
Cellular Component: phragmoplast (GO:0009524);	16/969(1.65118679050568%)	107/14315(0.747467691232972%)	2.20904	0.0333642	Cs_ont_1g023750;Cs_ont_7g019120;Cs_ont_4g002410;Cs_ont_5g008770;Cs_ont_2g014280;Cs_ont_3g005960;Cs_ont_1g029700;Cs_ont_5g024520;Cs_ont_2g006530;Cs_ont_2g022480;Cs_ont_9g016500;Cs_ont_7g006850;Cs_ont_2g008960;Cs_ont_9g015020;Cs_ont_5g041080;Cs_ont_8g017150
Cellular Component: cytoplasmic chromatin (GO:0000789);	3/969(0.309597523219814%)	5/14315(0.0349283967865875%)	8.86378	0.0398529	Cs_ont_7g005450;Cs_ont_4g012570;Cs_ont_2g004460
Cellular Component: U1 snRNP (GO:0005685);	4/969(0.412796697626419%)	10/14315(0.069856793573175%)	5.90918	0.0425155	Cs_ont_1g028560;Cs_ont_8g026740;Cs_ont_6g003370;Cs_ont_8g026730
Cellular Component: mediator complex (GO:0016592);	10/969(1.03199174406605%)	56/14315(0.39119804400978%)	2.63803	0.0506943	Cs_ont_1g012580;Cs_ont_1g028560;Cs_ont_3g020300;Cs_ont_6g003370;Cs_ont_4g013770;Cs_ont_3g020330;Cs_ont_8g026730;Cs_ont_8g026740;QC_newGene_1389;Cs_ont_1g009070
Cellular Component: Golgi cisterna (GO:0031985);	2/969(0.206398348813209%)	2/14315(0.013971358714635%)	14.773	0.055619	Cs_ont_4g008980;Cs_ont_4g012460
Cellular Component: Noc2p-Noc3p complex (GO:0030691);	2/969(0.206398348813209%)	2/14315(0.013971358714635%)	14.773	0.055619	Cs_ont_7g005350;Cs_ont_2g034060
Cellular Component: Noc1p-Noc2p complex (GO:0030690);	2/969(0.206398348813209%)	2/14315(0.013971358714635%)	14.773	0.055619	Cs_ont_2g034060;Cs_ont_7g005350
Cellular Component: transcriptional repressor complex (GO:0017053);	2/969(0.206398348813209%)	2/14315(0.013971358714635%)	14.773	0.055619	Cs_ont_9g003280;Cs_ont_3g016000
Cellular Component: minus-end kinesin complex (GO:0005872);	2/969(0.206398348813209%)	2/14315(0.013971358714635%)	14.773	0.055619	Cs_ont_2g006530;Cs_ont_5g024520
Cellular Component: elongin complex (GO:0070449);	2/969(0.206398348813209%)	2/14315(0.013971358714635%)	14.773	0.055619	Cs_ont_6g005850;Cs_ont_1g003990
Cellular Component: nuclear lumen (GO:0031981);	3/969(0.309597523219814%)	6/14315(0.041914076143905%)	7.38648	0.055619	Cs_ont_2g015080;Cs_ont_7g017280;Cs_ont_7g005300
Cellular Component: Cdc73/Paf1 complex (GO:0016593);	3/969(0.309597523219814%)	6/14315(0.041914076143905%)	7.38648	0.055619	Cs_ont_5g039040;Cs_ont_8g025610;Cs_ont_4g011650
Cellular Component: U2-type prespliceosome (GO:0071004);	4/969(0.412796697626419%)	12/14315(0.08382815228781%)	4.92432	0.0577635	Cs_ont_8g026730;Cs_ont_6g003370;Cs_ont_8g026740;Cs_ont_1g028560
Cellular Component: cortical microtubule (GO:0055028);	5/969(0.515995872033024%)	19/14315(0.132727907789032%)	3.88762	0.0616538	Cs_ont_8g017150;Cs_ont_1g029700;Cs_ont_3g005430;Cs_ont_1g024590;Cs_ont_8g008990
Cellular Component: root hair tip (GO:0035619);	3/969(0.309597523219814%)	7/14315(0.0488997555012225%)	6.33127	0.0713087	Cs_ont_4g011540;Cs_ont_1g019610;Cs_ont_1g004930
Cellular Component: histone deacetylase complex (GO:0000118);	4/969(0.412796697626419%)	13/14315(0.0908138316451275%)	4.54553	0.0713751	Cs_ont_7g025380;Cs_ont_1g024220;Cs_ont_5g003410;Cs_ont_6g002210
Cellular Component: DNA replication factor C complex (GO:0005663);	4/969(0.412796697626419%)	13/14315(0.0908138316451275%)	4.54553	0.0713751	Cs_ont_8g009580;Cs_ont_9g012760;Cs_ont_3g009430;Cs_ont_3g032980
Cellular Component: chloroplast outer membrane (GO:0009707);	9/969(0.928792569659443%)	54/14315(0.377226685295145%)	2.46216	0.0714682	Cs_ont_9g000130;Cs_ont_2g031530;Cs_ont_2g008720;Cs_ont_8g018560;Cs_ont_8g012650;Cs_ont_1g017790;Cs_ont_9g015680;Cs_ont_8g006810;Cs_ont_7g019980
Cellular Component: DNA topoisomerase complex (ATP-hydrolyzing) (GO:0009330);	2/969(0.206398348813209%)	3/14315(0.0209570380719525%)	9.84864	0.0937304	Cs_ont_9g005090;Cs_ont_2g033650
Cellular Component: actin filament bundle (GO:0032432);	2/969(0.206398348813209%)	3/14315(0.0209570380719525%)	9.84864	0.0937304	Cs_ont_4g019830;Cs_ont_2g015040
Cellular Component: U2-type post-mRNA release spliceosomal complex (GO:0071008);	3/969(0.309597523219814%)	8/14315(0.05588543485854%)	5.53986	0.0937304	Cs_ont_7g017280;Cs_ont_7g005300;Cs_ont_2g015080
Cellular Component: nuclear pore central transport channel (GO:0044613);	4/969(0.412796697626419%)	15/14315(0.104785190359762%)	3.93946	0.102451	Cs_ont_3g003850;Cs_ont_2g035690;Cs_ont_8g004110;Cs_ont_4g013820
Cellular Component: cullin-RING ubiquitin ligase complex (GO:0031461);	3/969(0.309597523219814%)	9/14315(0.0628711142158575%)	4.92432	0.121987	Cs_ont_5g008770;Cs_ont_7g026340;Cs_ont_6g001390
Cellular Component: Ski complex (GO:0055087);	2/969(0.206398348813209%)	4/14315(0.02794271742927%)	7.38648	0.156109	Cs_ont_5g015150;Cs_ont_8g001180
Cellular Component: nuclear cohesin complex (GO:0000798);	2/969(0.206398348813209%)	4/14315(0.02794271742927%)	7.38648	0.156109	Cs_ont_2g010720;Cs_ont_2g023740
Cellular Component: chromosome, telomeric region (GO:0000781);	3/969(0.309597523219814%)	11/14315(0.0768424729304925%)	4.02899	0.200671	Cs_ont_5g016270;Cs_ont_7g017810;Cs_ont_7g000160
Cellular Component: spliceosomal complex (GO:0005681);	14/969(1.44478844169247%)	122/14315(0.852252881592735%)	1.69526	0.209484	Cs_ont_7g022420;Cs_ont_5g038950;Cs_ont_2g021530;Cs_ont_1g027560;Cs_ont_5g004470;Cs_ont_5g039210;Cs_ont_2g005860;Cs_ont_3g032190;Cs_ont_5g011960;Cs_ont_8g011720;Cs_ont_9g027630;Cs_ont_6g011970;Cs_ont_5g045460;Cs_ont_5g049120
Cellular Component: preprophase band (GO:0009574);	4/969(0.412796697626419%)	21/14315(0.146699266503667%)	2.8139	0.280354	Cs_ont_2g008960;Cs_ont_8g017150;Cs_ont_4g002410;Cs_ont_2g014280
Cellular Component: THO complex (GO:0000347);	3/969(0.309597523219814%)	13/14315(0.0908138316451275%)	3.40915	0.2931	Cs_ont_5g016270;Cs_ont_3g024600;Cs_ont_2g002390
Cellular Component: transcription factor TFIID complex (GO:0005669);	3/969(0.309597523219814%)	13/14315(0.0908138316451275%)	3.40915	0.2931	Cs_ont_3g013500;Cs_ont_8g016290;Cs_ont_8g016270
Cellular Component: nuclear envelope (GO:0005635);	8/969(0.825593395252838%)	62/14315(0.433112120153685%)	1.90619	0.299201	Cs_ont_8g004110;Cs_ont_2g004460;Cs_ont_4g013820;Cs_ont_6g002530;Cs_ont_4g012570;Cs_ont_2g033970;Cs_ont_3g003850;Cs_ont_7g005450
Cellular Component: cohesin complex (GO:0008278);	2/969(0.206398348813209%)	6/14315(0.041914076143905%)	4.92432	0.299201	Cs_ont_8g009810;Cs_ont_5g012030
Cellular Component: nuclear telomere cap complex (GO:0000783);	2/969(0.206398348813209%)	6/14315(0.041914076143905%)	4.92432	0.299201	Cs_ont_7g000160;Cs_ont_8g002390
Cellular Component: box H/ACA snoRNP complex (GO:0031429);	2/969(0.206398348813209%)	6/14315(0.041914076143905%)	4.92432	0.299201	Cs_ont_2g028050;Cs_ont_9g017360
Cellular Component: chromosome, centromeric region (GO:0000775);	4/969(0.412796697626419%)	22/14315(0.153684945860985%)	2.68599	0.299201	Cs_ont_2g025500;Cs_ont_3g008710;Cs_ont_8g009810;Cs_ont_2g010720
Cellular Component: cytoplasmic ubiquitin ligase complex (GO:0000153);	1/969(0.103199174406605%)	1/14315(0.0069856793573175%)	14.773	0.322529	Cs_ont_9g023150
Cellular Component: nucleoplasmic THO complex (GO:0000446);	1/969(0.103199174406605%)	1/14315(0.0069856793573175%)	14.773	0.322529	Cs_ont_5g016270
Cellular Component: extrinsic component of plastid membrane (GO:0035452);	1/969(0.103199174406605%)	1/14315(0.0069856793573175%)	14.773	0.322529	Cs_ont_8g012650
Cellular Component: DNA ligase IV complex (GO:0032807);	1/969(0.103199174406605%)	1/14315(0.0069856793573175%)	14.773	0.322529	Cs_ont_4g025290
Cellular Component: proplastid (GO:0009537);	1/969(0.103199174406605%)	1/14315(0.0069856793573175%)	14.773	0.322529	Cs_ont_5g009790
Cellular Component: condensin complex (GO:0000796);	1/969(0.103199174406605%)	1/14315(0.0069856793573175%)	14.773	0.322529	Cs_ont_9g023530
Cellular Component: mitochondrial DNA-directed RNA polymerase complex (GO:0034245);	1/969(0.103199174406605%)	1/14315(0.0069856793573175%)	14.773	0.322529	Cs_ont_4g027610
Cellular Component: ESCRT III complex (GO:0000815);	2/969(0.206398348813209%)	7/14315(0.0488997555012225%)	4.22085	0.322529	Cs_ont_4g011730;Cs_ont_8g005950
Cellular Component: Smc5-Smc6 complex (GO:0030915);	2/969(0.206398348813209%)	7/14315(0.0488997555012225%)	4.22085	0.322529	Cs_ont_9g023340;Cs_ont_7g028240
Cellular Component: chromocenter (GO:0010369);	2/969(0.206398348813209%)	7/14315(0.0488997555012225%)	4.22085	0.322529	Cs_ont_1g023000;Cs_ont_Un000040
Cellular Component: amyloplast (GO:0009501);	4/969(0.412796697626419%)	25/14315(0.174641983932937%)	2.36367	0.33827	Cs_ont_6g000420;Cs_ont_4g019350;Cs_ont_5g009790;Cs_ont_2g001840
Cellular Component: chromatin (GO:0000785);	6/969(0.619195046439629%)	46/14315(0.321341250436605%)	1.92691	0.345896	Cs_ont_6g002210;Cs_ont_7g018890;Cs_ont_7g025380;Cs_ont_8g026370;Cs_ont_8g009810;Cs_ont_6g014970
Cellular Component: perinuclear region of cytoplasm (GO:0048471);	3/969(0.309597523219814%)	16/14315(0.11177086971708%)	2.76993	0.345896	Cs_ont_1g021150;Cs_ont_8g007260;Cs_ont_5g037170
Cellular Component: heterotrimeric G-protein complex (GO:0005834);	3/969(0.309597523219814%)	16/14315(0.11177086971708%)	2.76993	0.345896	Cs_ont_3g019240;Cs_ont_8g022900;Cs_ont_8g022880
Cellular Component: condensed chromosome kinetochore (GO:0000777);	2/969(0.206398348813209%)	8/14315(0.05588543485854%)	3.69324	0.364942	Cs_ont_2g006530;Cs_ont_5g024520
Cellular Component: actin filament (GO:0005884);	2/969(0.206398348813209%)	8/14315(0.05588543485854%)	3.69324	0.364942	Cs_ont_4g019830;Cs_ont_2g015040
Cellular Component: preribosome, large subunit precursor (GO:0030687);	2/969(0.206398348813209%)	9/14315(0.0628711142158575%)	3.28288	0.435437	Cs_ont_9g024370;Cs_ont_3g028750
Cellular Component: replication fork protection complex (GO:0031298);	1/969(0.103199174406605%)	2/14315(0.013971358714635%)	7.38648	0.467435	Cs_ont_4g019790
Cellular Component: membrane coat (GO:0030117);	1/969(0.103199174406605%)	2/14315(0.013971358714635%)	7.38648	0.467435	Cs_ont_8g029480
Cellular Component: euchromatin (GO:0000791);	1/969(0.103199174406605%)	2/14315(0.013971358714635%)	7.38648	0.467435	Cs_ont_7g016660
Cellular Component: microsporocyte nucleus (GO:0048556);	1/969(0.103199174406605%)	2/14315(0.013971358714635%)	7.38648	0.467435	Cs_ont_5g003410
Cellular Component: mismatch repair complex (GO:0032300);	1/969(0.103199174406605%)	2/14315(0.013971358714635%)	7.38648	0.467435	Cs_ont_5g037240
Cellular Component: ER body (GO:0010168);	1/969(0.103199174406605%)	2/14315(0.013971358714635%)	7.38648	0.467435	Cs_ont_5g030930
Cellular Component: SMAD protein complex (GO:0071141);	1/969(0.103199174406605%)	2/14315(0.013971358714635%)	7.38648	0.467435	Cs_ont_6g012840
Cellular Component: FACT complex (GO:0035101);	1/969(0.103199174406605%)	2/14315(0.013971358714635%)	7.38648	0.467435	Cs_ont_6g025480
Cellular Component: generative cell nucleus (GO:0048555);	1/969(0.103199174406605%)	2/14315(0.013971358714635%)	7.38648	0.467435	Cs_ont_5g003410
Cellular Component: nitrite reductase complex [NAD(P)H] (GO:0009344);	1/969(0.103199174406605%)	2/14315(0.013971358714635%)	7.38648	0.467435	Cs_ont_7g026700
Cellular Component: PML body (GO:0016605);	1/969(0.103199174406605%)	2/14315(0.013971358714635%)	7.38648	0.467435	Cs_ont_9g008170
Cellular Component: post-mRNA release spliceosomal complex (GO:0071014);	1/969(0.103199174406605%)	2/14315(0.013971358714635%)	7.38648	0.467435	Cs_ont_6g012840
Cellular Component: cortical microtubule cytoskeleton (GO:0030981);	1/969(0.103199174406605%)	2/14315(0.013971358714635%)	7.38648	0.467435	Cs_ont_2g008960
Cellular Component: Ku70:Ku80 complex (GO:0043564);	1/969(0.103199174406605%)	2/14315(0.013971358714635%)	7.38648	0.467435	Cs_ont_5g001870
Cellular Component: nuclear pore nuclear basket (GO:0044615);	1/969(0.103199174406605%)	2/14315(0.013971358714635%)	7.38648	0.467435	Cs_ont_2g035690
Cellular Component: signal recognition particle, chloroplast targeting (GO:0080085);	1/969(0.103199174406605%)	2/14315(0.013971358714635%)	7.38648	0.467435	Cs_ont_6g008540
Cellular Component: small-subunit processome (GO:0032040);	2/969(0.206398348813209%)	10/14315(0.069856793573175%)	2.95459	0.467435	Cs_ont_6g010230;Cs_ont_6g006680
Cellular Component: endoplasmic reticulum lumen (GO:0005788);	7/969(0.722394220846233%)	67/14315(0.468040516940272%)	1.54344	0.475235	Cs_ont_7g012430;Cs_ont_3g015510;Cs_ont_5g007330;Cs_ont_6g024400;Cs_ont_1g016750;Cs_ont_9g000880;Cs_ont_6g011790
Cellular Component: microtubule organizing center (GO:0005815);	2/969(0.206398348813209%)	11/14315(0.0768424729304925%)	2.68599	0.475235	Cs_ont_5g021680;Cs_ont_2g010730
Cellular Component: Ino80 complex (GO:0031011);	1/969(0.103199174406605%)	3/14315(0.0209570380719525%)	4.92432	0.529712	Cs_ont_9g018690
Cellular Component: PeBoW complex (GO:0070545);	1/969(0.103199174406605%)	3/14315(0.0209570380719525%)	4.92432	0.529712	Cs_ont_3g028750
Cellular Component: DNA polymerase III complex (GO:0009360);	1/969(0.103199174406605%)	3/14315(0.0209570380719525%)	4.92432	0.529712	Cs_ont_3g032980
Cellular Component: etioplast (GO:0009513);	1/969(0.103199174406605%)	3/14315(0.0209570380719525%)	4.92432	0.529712	Cs_ont_5g009790
Cellular Component: BRCA1-BARD1 complex (GO:0031436);	1/969(0.103199174406605%)	3/14315(0.0209570380719525%)	4.92432	0.529712	Cs_ont_2g007510
Cellular Component: exon-exon junction complex (GO:0035145);	1/969(0.103199174406605%)	3/14315(0.0209570380719525%)	4.92432	0.529712	Cs_ont_5g037170
Cellular Component: BRCA1-A complex (GO:0070531);	1/969(0.103199174406605%)	3/14315(0.0209570380719525%)	4.92432	0.529712	Cs_ont_2g007510
Cellular Component: GARP complex (GO:0000938);	1/969(0.103199174406605%)	3/14315(0.0209570380719525%)	4.92432	0.529712	Cs_ont_8g017610
Cellular Component: epsilon DNA polymerase complex (GO:0008622);	1/969(0.103199174406605%)	3/14315(0.0209570380719525%)	4.92432	0.529712	Cs_ont_8g007390
Cellular Component: nuclear body (GO:0016604);	2/969(0.206398348813209%)	12/14315(0.08382815228781%)	2.46216	0.529712	Cs_ont_9g008170;Cs_ont_7g012820
Cellular Component: plasmodesma (GO:0009506);	55/969(5.67595459236326%)	728/14315(5.08557457212714%)	1.11609	0.532107	Cs_ont_7g017790;Cs_ont_8g009810;Cs_ont_3g016580;Cs_ont_7g020960;Cs_ont_4g011540;Cs_ont_1g020540;Cs_ont_2g007630;Cs_ont_3g027820;Cs_ont_9g020890;Cs_ont_8g012180;Cs_ont_9g021420;Cs_ont_9g025640;Cs_ont_8g020800;Cs_ont_8g009270;Cs_ont_4g025290;Cs_ont_4g024130;Cs_ont_5g035930;Cs_ont_1g011560;Cs_ont_9g004680;Cs_ont_4g025610;Cs_ont_1g019610;Cs_ont_3g000370;Cs_ont_8g009770;Cs_ont_4g001470;Cs_ont_9g025030…
Cellular Component: nuclear matrix (GO:0016363);	2/969(0.206398348813209%)	13/14315(0.0908138316451275%)	2.27276	0.541635	Cs_ont_8g009810;Cs_ont_2g032230
Cellular Component: core TFIIH complex (GO:0000439);	2/969(0.206398348813209%)	13/14315(0.0908138316451275%)	2.27276	0.541635	Cs_ont_4g007800;Cs_ont_2g005300
Cellular Component: 1,3-beta-D-glucan synthase complex (GO:0000148);	2/969(0.206398348813209%)	13/14315(0.0908138316451275%)	2.27276	0.541635	Cs_ont_7g029230;Cs_ont_7g015150
Cellular Component: Cajal body (GO:0015030);	3/969(0.309597523219814%)	24/14315(0.16765630457562%)	1.84662	0.541635	Cs_ont_5g049120;Cs_ont_2g005860;Cs_ont_2g021530
Cellular Component: chromosome (GO:0005694);	5/969(0.515995872033024%)	48/14315(0.33531260915124%)	1.53885	0.541635	Cs_ont_5g006010;Cs_ont_6g025480;Cs_ont_3g027820;Cs_ont_3g015530;Cs_ont_3g020330
Cellular Component: nuclear chromosome, telomeric region (GO:0000784);	2/969(0.206398348813209%)	14/14315(0.097799511002445%)	2.11042	0.575968	Cs_ont_5g001870;Cs_ont_8g026370
Cellular Component: SWI/SNF complex (GO:0016514);	1/969(0.103199174406605%)	4/14315(0.02794271742927%)	3.69324	0.575968	Cs_ont_6g011020
Cellular Component: transcriptionally active chromatin (GO:0035327);	1/969(0.103199174406605%)	4/14315(0.02794271742927%)	3.69324	0.575968	Cs_ont_6g006240
Cellular Component: mitochondrial small ribosomal subunit (GO:0005763);	1/969(0.103199174406605%)	4/14315(0.02794271742927%)	3.69324	0.575968	Cs_ont_7g017240
Cellular Component: kinetochore (GO:0000776);	1/969(0.103199174406605%)	4/14315(0.02794271742927%)	3.69324	0.575968	Cs_ont_2g008960
Cellular Component: vacuolar proton-transporting V-type ATPase, V0 domain (GO:0000220);	1/969(0.103199174406605%)	4/14315(0.02794271742927%)	3.69324	0.575968	Cs_ont_3g002890
Cellular Component: integral component of thylakoid membrane (GO:0031361);	1/969(0.103199174406605%)	4/14315(0.02794271742927%)	3.69324	0.575968	Cs_ont_Un000190
Cellular Component: plastid nucleoid (GO:0042646);	1/969(0.103199174406605%)	4/14315(0.02794271742927%)	3.69324	0.575968	Cs_ont_5g022660
Cellular Component: motile cilium (GO:0031514);	3/969(0.309597523219814%)	26/14315(0.181627663290255%)	1.70457	0.575968	Cs_ont_9g001630;Cs_ont_8g008580;Cs_ont_6g015500
Cellular Component: plastid (GO:0009536);	17/969(1.75438596491228%)	211/14315(1.47397834439399%)	1.19024	0.575968	Cs_ont_1g008110;Cs_ont_5g047990;Cs_ont_4g020210;Cs_ont_4g019350;Cs_ont_8g007060;Cs_ont_5g042200;Cs_ont_8g018560;Cs_ont_6g016290;Cs_ont_2g014280;Cs_ont_1g006590;Cs_ont_7g020630;Cs_ont_3g014190;Cs_ont_6g002580;Cs_ont_9g028350;Cs_ont_3g002180;Cs_ont_6g015680;Cs_ont_2g007440
Cellular Component: COP9 signalosome (GO:0008180);	2/969(0.206398348813209%)	15/14315(0.104785190359762%)	1.96973	0.580485	Cs_ont_2g029980;Cs_ont_5g043650
Cellular Component: late endosome (GO:0005770);	3/969(0.309597523219814%)	28/14315(0.19559902200489%)	1.58282	0.626373	Cs_ont_8g005950;Cs_ont_4g011730;Cs_ont_4g001500
Cellular Component: mitotic spindle (GO:0072686);	1/969(0.103199174406605%)	5/14315(0.0349283967865875%)	2.95459	0.626373	Cs_ont_1g029700
Cellular Component: THO complex part of transcription export complex (GO:0000445);	1/969(0.103199174406605%)	5/14315(0.0349283967865875%)	2.95459	0.626373	Cs_ont_5g016270
Cellular Component: chloroplast (GO:0009507);	128/969(13.2094943240454%)	1806/14315(12.6161369193154%)	1.04703	0.626373	Cs_ont_3g014190;Cs_ont_2g020960;Cs_ont_9g006790;Cs_ont_5g010910;Cs_ont_3g021760;Cs_ont_7g010450;Cs_ont_6g002580;Cs_ont_6g008540;Cs_ont_7g014790;Cs_ont_6g005840;Cs_ont_Un005550;Cs_ont_8g016100;QC_newGene_1149;Cs_ont_8g008750;Cs_ont_6g023960;Cs_ont_8g011790;Cs_ont_2g034380;Cs_ont_4g002260;Cs_ont_2g000590;Cs_ont_9g025860;Cs_ont_3g009080;Cs_ont_8g026360;Cs_ont_1g020560;Cs_ont_6g011790;Cs_ont_1g017480…
Cellular Component: nuclear heterochromatin (GO:0005720);	2/969(0.206398348813209%)	17/14315(0.118756549074397%)	1.738	0.661762	Cs_ont_7g016660;Cs_ont_2g029360
Cellular Component: DNA-directed RNA polymerase II, core complex (GO:0005665);	3/969(0.309597523219814%)	30/14315(0.209570380719525%)	1.4773	0.67758	Cs_ont_2g027120;Cs_ont_8g018960;Cs_ont_1g028840
Cellular Component: U5 snRNP (GO:0005682);	1/969(0.103199174406605%)	6/14315(0.041914076143905%)	2.46216	0.695309	Cs_ont_8g013940
Cellular Component: HAUS complex (GO:0070652);	1/969(0.103199174406605%)	6/14315(0.041914076143905%)	2.46216	0.695309	Cs_ont_9g015020
Cellular Component: plastid-encoded plastid RNA polymerase complex (GO:0000427);	1/969(0.103199174406605%)	6/14315(0.041914076143905%)	2.46216	0.695309	Cs_ont_2g007610
Cellular Component: vacuolar proton-transporting V-type ATPase complex (GO:0016471);	1/969(0.103199174406605%)	6/14315(0.041914076143905%)	2.46216	0.695309	Cs_ont_3g002890
Cellular Component: ubiquitin ligase complex (GO:0000151);	3/969(0.309597523219814%)	31/14315(0.216556060076842%)	1.42964	0.695309	Cs_ont_8g006300;Cs_ont_5g019240;Cs_ont_7g007380
Cellular Component: small ribosomal subunit (GO:0015935);	2/969(0.206398348813209%)	19/14315(0.132727907789032%)	1.55505	0.72281	Cs_ont_2g033650;QC_newGene_1149
Cellular Component: mitochondrial envelope (GO:0005740);	2/969(0.206398348813209%)	19/14315(0.132727907789032%)	1.55505	0.72281	Cs_ont_1g027100;Cs_ont_8g021010
Cellular Component: signal recognition particle, endoplasmic reticulum targeting (GO:0005786);	1/969(0.103199174406605%)	7/14315(0.0488997555012225%)	2.11042	0.742068	Cs_ont_6g008540
Cellular Component: multivesicular body (GO:0005771);	1/969(0.103199174406605%)	7/14315(0.0488997555012225%)	2.11042	0.742068	Cs_ont_4g011730
Cellular Component: MCM complex (GO:0042555);	1/969(0.103199174406605%)	7/14315(0.0488997555012225%)	2.11042	0.742068	Cs_ont_2g002390
Cellular Component: ER to Golgi transport vesicle membrane (GO:0012507);	1/969(0.103199174406605%)	7/14315(0.0488997555012225%)	2.11042	0.742068	Cs_ont_6g000800
Cellular Component: intracellular (GO:0005622);	11/969(1.13519091847265%)	145/14315(1.01292350681104%)	1.12071	0.742068	Cs_ont_9g008410;Cs_ont_1g021000;Cs_ont_2g029990;Cs_ont_8g019160;Cs_ont_5g031860;Cs_ont_5g012200;Cs_ont_2g003610;Cs_ont_4g011320;Cs_ont_4g007860;Cs_ont_3g003870;Cs_ont_1g028370
Cellular Component: protein storage vacuole membrane (GO:0032586);	2/969(0.206398348813209%)	20/14315(0.13971358714635%)	1.4773	0.742068	Cs_ont_8g014110;Cs_ont_6g018440
Cellular Component: mitochondrion (GO:0005739);	64/969(6.6047471620227%)	915/14315(6.39189661194551%)	1.0333	0.748207	Cs_ont_1g017480;Cs_ont_2g033960;Cs_ont_8g015320;QC_newGene_1136;Cs_ont_2g012530;Cs_ont_2g017230;Cs_ont_8g002060;Cs_ont_6g001970;Cs_ont_5g015170;Cs_ont_1g020040;Cs_ont_4g021210;Cs_ont_1g027270;Cs_ont_8g021010;Cs_ont_8g003460;Cs_ont_4g002940;Cs_ont_1g017290;Cs_ont_8g020590;Cs_ont_6g010130;Cs_ont_6g002580;Cs_ont_2g016600;Cs_ont_3g013940;Cs_ont_1g027560;Cs_ont_2g007650;Cs_ont_2g020960;Cs_ont_5g015480…
Cellular Component: vesicle (GO:0031982);	2/969(0.206398348813209%)	21/14315(0.146699266503667%)	1.40695	0.76292	Cs_ont_1g026950;Cs_ont_3g003950
Cellular Component: catalytic step 2 spliceosome (GO:0071013);	2/969(0.206398348813209%)	21/14315(0.146699266503667%)	1.40695	0.76292	Cs_ont_8g013940;Cs_ont_6g012840
Cellular Component: integral component of Golgi membrane (GO:0030173);	1/969(0.103199174406605%)	8/14315(0.05588543485854%)	1.84662	0.767038	Cs_ont_5g037010
Cellular Component: RISC complex (GO:0016442);	1/969(0.103199174406605%)	8/14315(0.05588543485854%)	1.84662	0.767038	Cs_ont_4g023020
Cellular Component: lipid droplet (GO:0005811);	1/969(0.103199174406605%)	8/14315(0.05588543485854%)	1.84662	0.767038	Cs_ont_2g013420
Cellular Component: polysome (GO:0005844);	1/969(0.103199174406605%)	8/14315(0.05588543485854%)	1.84662	0.767038	Cs_ont_5g037170
Cellular Component: cytosol (GO:0005829);	94/969(9.70072239422085%)	1362/14315(9.51449528466643%)	1.01957	0.767038	Cs_ont_1g020040;Cs_ont_8g010190;Cs_ont_9g000120;Cs_ont_8g018960;Cs_ont_2g028050;Cs_ont_2g008600;Cs_ont_2g032010;Cs_ont_6g006010;Cs_ont_3g010200;Cs_ont_4g002250;Cs_ont_6g009510;Cs_ont_9g014560;Cs_ont_5g043650;Cs_ont_6g006240;Cs_ont_5g011730;Cs_ont_8g002350;Cs_ont_6g016050;Cs_ont_8g004110;Cs_ont_8g005950;Cs_ont_3g021660;Cs_ont_9g017360;Cs_ont_6g000800;Cs_ont_8g028040;Cs_ont_1g027560;Cs_ont_5g014960…
Cellular Component: primary cell wall (GO:0009530);	2/969(0.206398348813209%)	23/14315(0.160670625218302%)	1.28461	0.805804	Cs_ont_5g032760;Cs_ont_5g032720
Cellular Component: spindle pole (GO:0000922);	1/969(0.103199174406605%)	9/14315(0.0628711142158575%)	1.64144	0.805804	Cs_ont_2g008960
Cellular Component: filiform apparatus (GO:0043680);	1/969(0.103199174406605%)	9/14315(0.0628711142158575%)	1.64144	0.805804	Cs_ont_5g031860
Cellular Component: origin recognition complex (GO:0000808);	1/969(0.103199174406605%)	9/14315(0.0628711142158575%)	1.64144	0.805804	Cs_ont_2g032300
Cellular Component: anaphase-promoting complex (GO:0005680);	1/969(0.103199174406605%)	9/14315(0.0628711142158575%)	1.64144	0.805804	Cs_ont_7g026750
Cellular Component: clathrin-coated vesicle membrane (GO:0030665);	1/969(0.103199174406605%)	9/14315(0.0628711142158575%)	1.64144	0.805804	Cs_ont_8g029480
Cellular Component: ESCRT I complex (GO:0000813);	1/969(0.103199174406605%)	9/14315(0.0628711142158575%)	1.64144	0.805804	Cs_ont_4g014720
Cellular Component: cytoskeleton (GO:0005856);	6/969(0.619195046439629%)	81/14315(0.565840027942717%)	1.09429	0.805804	Cs_ont_9g006120;Cs_ont_3g005960;Cs_ont_1g029700;Cs_ont_5g009020;Cs_ont_9g001630;Cs_ont_8g008580
Cellular Component: mitochondrial outer membrane (GO:0005741);	3/969(0.309597523219814%)	38/14315(0.265455815578065%)	1.16629	0.805804	Cs_ont_1g027100;Cs_ont_8g021010;Cs_ont_8g015320
Cellular Component: precatalytic spliceosome (GO:0071011);	2/969(0.206398348813209%)	24/14315(0.16765630457562%)	1.23108	0.805804	Cs_ont_3g014700;Cs_ont_6g021450
Cellular Component: integral component of chloroplast outer membrane (GO:0031359);	1/969(0.103199174406605%)	10/14315(0.069856793573175%)	1.4773	0.811042	Cs_ont_3g014190
Cellular Component: axoneme (GO:0005930);	1/969(0.103199174406605%)	10/14315(0.069856793573175%)	1.4773	0.811042	Cs_ont_5g002020
Cellular Component: transcription elongation factor complex (GO:0008023);	1/969(0.103199174406605%)	10/14315(0.069856793573175%)	1.4773	0.811042	Cs_ont_6g006240
Cellular Component: cyclin-dependent protein kinase holoenzyme complex (GO:0000307);	1/969(0.103199174406605%)	10/14315(0.069856793573175%)	1.4773	0.811042	Cs_ont_7g005340
Cellular Component: cis-Golgi network (GO:0005801);	1/969(0.103199174406605%)	10/14315(0.069856793573175%)	1.4773	0.811042	Cs_ont_4g001950
Cellular Component: external side of plasma membrane (GO:0009897);	1/969(0.103199174406605%)	10/14315(0.069856793573175%)	1.4773	0.811042	Cs_ont_1g021480
Cellular Component: U2 snRNP (GO:0005686);	1/969(0.103199174406605%)	10/14315(0.069856793573175%)	1.4773	0.811042	Cs_ont_6g021450
Cellular Component: DNA-directed RNA polymerase I complex (GO:0005736);	1/969(0.103199174406605%)	10/14315(0.069856793573175%)	1.4773	0.811042	Cs_ont_9g021420
Cellular Component: exocyst (GO:0000145);	2/969(0.206398348813209%)	25/14315(0.174641983932937%)	1.18184	0.811042	Cs_ont_3g005960;Cs_ont_6g006010
Cellular Component: nuclear speck (GO:0016607);	6/969(0.619195046439629%)	86/14315(0.600768424729305%)	1.03067	0.811042	Cs_ont_6g011970;Cs_ont_5g015150;Cs_ont_6g012840;Cs_ont_7g024680;Cs_ont_9g017270;Cs_ont_5g037480
Cellular Component: chloroplast thylakoid lumen (GO:0009543);	3/969(0.309597523219814%)	41/14315(0.286412853650017%)	1.08095	0.811042	Cs_ont_2g010430;Cs_ont_7g026700;Cs_ont_4g012480
Cellular Component: integral component of mitochondrial inner membrane (GO:0031305);	1/969(0.103199174406605%)	11/14315(0.0768424729304925%)	1.343	0.811042	Cs_ont_2g001060
Cellular Component: chaperonin-containing T-complex (GO:0005832);	1/969(0.103199174406605%)	11/14315(0.0768424729304925%)	1.343	0.811042	Cs_ont_5g014960
Cellular Component: early endosome (GO:0005769);	3/969(0.309597523219814%)	42/14315(0.293398533007335%)	1.05521	0.811955	Cs_ont_5g014480;Cs_ont_3g024770;Cs_ont_4g022850
Cellular Component: chloroplast inner membrane (GO:0009706);	6/969(0.619195046439629%)	88/14315(0.61473978344394%)	1.00725	0.814809	Cs_ont_6g015680;Cs_ont_9g026010;Cs_ont_8g007060;Cs_ont_9g009710;Cs_ont_5g002830;Cs_ont_2g020960
Cellular Component: U12-type spliceosomal complex (GO:0005689);	1/969(0.103199174406605%)	12/14315(0.08382815228781%)	1.23108	0.832796	Cs_ont_6g021450
Cellular Component: NAD(P)H dehydrogenase complex (plastoquinone) (GO:0010598);	1/969(0.103199174406605%)	13/14315(0.0908138316451275%)	1.13638	0.870307	Cs_ont_3g010200
Cellular Component: protein phosphatase type 2A complex (GO:0000159);	1/969(0.103199174406605%)	13/14315(0.0908138316451275%)	1.13638	0.870307	Cs_ont_2g023350
Cellular Component: mRNA cleavage and polyadenylation specificity factor complex (GO:0005847);	1/969(0.103199174406605%)	13/14315(0.0908138316451275%)	1.13638	0.870307	Cs_ont_3g008680
Cellular Component: condensed nuclear chromosome (GO:0000794);	1/969(0.103199174406605%)	13/14315(0.0908138316451275%)	1.13638	0.870307	Cs_ont_5g008770
Cellular Component: chloroplast envelope (GO:0009941);	23/969(2.37358101135191%)	354/14315(2.47293049249039%)	0.959825	0.870718	Cs_ont_1g017480;Cs_ont_3g017500;Cs_ont_3g012920;Cs_ont_4g020210;Cs_ont_6g022800;Cs_ont_1g008110;Cs_ont_9g006840;Cs_ont_6g016290;Cs_ont_8g007060;Cs_ont_1g017290;Cs_ont_5g047990;Cs_ont_5g039000;Cs_ont_6g015680;Cs_ont_4g019660;Cs_ont_7g010450;Cs_ont_9g028350;Cs_ont_7g020630;Cs_ont_3g014190;Cs_ont_9g001450;Cs_ont_3g002890;Cs_ont_5g032700;Cs_ont_1g006590;Cs_ont_7g017790
Cellular Component: SNARE complex (GO:0031201);	3/969(0.309597523219814%)	47/14315(0.328326929793922%)	0.942955	0.883462	Cs_ont_2g019450;Cs_ont_6g000800;Cs_ont_2g008850
Cellular Component: acetyl-CoA carboxylase complex (GO:0009317);	1/969(0.103199174406605%)	14/14315(0.097799511002445%)	1.05521	0.883462	Cs_ont_6g015680
Cellular Component: early endosome membrane (GO:0031901);	1/969(0.103199174406605%)	14/14315(0.097799511002445%)	1.05521	0.883462	Cs_ont_4g022850
Cellular Component: DNA-directed RNA polymerase IV complex (GO:0000418);	1/969(0.103199174406605%)	14/14315(0.097799511002445%)	1.05521	0.883462	Cs_ont_4g020970
Cellular Component: ribonucleoprotein complex (GO:0030529);	3/969(0.309597523219814%)	48/14315(0.33531260915124%)	0.92331	0.883462	Cs_ont_7g010450;Cs_ont_9g007100;Cs_ont_3g032450
Cellular Component: trans-Golgi network (GO:0005802);	13/969(1.34158926728586%)	206/14315(1.4390499476074%)	0.932274	0.884473	Cs_ont_1g029220;Cs_ont_8g029130;Cs_ont_3g003690;Cs_ont_2g023030;Cs_ont_6g010630;Cs_ont_3g011080;Cs_ont_4g022850;Cs_ont_5g037010;Cs_ont_5g014480;Cs_ont_4g001950;Cs_ont_2g029080;Cs_ont_3g024770;Cs_ont_5g037490
Cellular Component: U2AF (GO:0089701);	1/969(0.103199174406605%)	15/14315(0.104785190359762%)	0.984864	0.888352	Cs_ont_3g032190
Cellular Component: plastid chromosome (GO:0009508);	1/969(0.103199174406605%)	15/14315(0.104785190359762%)	0.984864	0.888352	Cs_ont_2g007610
Cellular Component: cytoplasm (GO:0005737);	127/969(13.1062951496388%)	1932/14315(13.4963325183374%)	0.9711	0.88887	Cs_ont_5g005060;Cs_ont_9g020890;Cs_ont_1g023000;Cs_ont_2g003930;Cs_ont_5g041680;Cs_ont_5g030100;Cs_ont_8g007860;Cs_ont_6g021360;Cs_ont_Un005820;Cs_ont_8g009790;Cs_ont_9g026520;Cs_ont_7g012650;Cs_ont_4g018940;Cs_ont_5g001870;Cs_ont_8g013940;Cs_ont_7g020960;Cs_ont_3g016580;Cs_ont_7g011360;Cs_ont_4g016430;Cs_ont_2g023030;Cs_ont_3g015530;Cs_ont_2g000480;Cs_ont_9g004680;Cs_ont_2g012710;Cs_ont_5g008770…
Cellular Component: chloroplast membrane (GO:0031969);	9/969(0.928792569659443%)	146/14315(1.01990918616835%)	0.910662	0.889553	Cs_ont_5g047990;Cs_ont_7g017790;Cs_ont_1g017290;Cs_ont_9g001450;Cs_ont_6g022800;Cs_ont_4g020210;Cs_ont_2g034830;QC_newGene_1320;Cs_ont_6g016290
Cellular Component: photosystem II oxygen evolving complex (GO:0009654);	1/969(0.103199174406605%)	16/14315(0.11177086971708%)	0.92331	0.900428	Cs_ont_7g026700
Cellular Component: respiratory chain (GO:0070469);	3/969(0.309597523219814%)	51/14315(0.356269647223192%)	0.868998	0.903367	Cs_ont_Un004560;Cs_ont_Un001370;Cs_ont_Un004430
Cellular Component: cytosolic small ribosomal subunit (GO:0022627);	3/969(0.309597523219814%)	51/14315(0.356269647223192%)	0.868998	0.903367	Cs_ont_7g002910;Cs_ont_4g005970;Cs_ont_3g031610
Cellular Component: apical plasma membrane (GO:0016324);	1/969(0.103199174406605%)	17/14315(0.118756549074397%)	0.868998	0.914809	Cs_ont_3g004670
Cellular Component: pollen tube (GO:0090406);	2/969(0.206398348813209%)	36/14315(0.25148445686343%)	0.82072	0.928317	Cs_ont_9g013690;Cs_ont_6g000670
Cellular Component: transcription factor complex (GO:0005667);	2/969(0.206398348813209%)	36/14315(0.25148445686343%)	0.82072	0.928317	Cs_ont_5g049710;Cs_ont_5g043090
Cellular Component: cytoplasmic stress granule (GO:0010494);	1/969(0.103199174406605%)	18/14315(0.125742228431715%)	0.82072	0.928317	Cs_ont_7g025370
Cellular Component: U4/U6 x U5 tri-snRNP complex (GO:0046540);	1/969(0.103199174406605%)	18/14315(0.125742228431715%)	0.82072	0.928317	Cs_ont_7g004710
Cellular Component: cell (GO:0005623);	2/969(0.206398348813209%)	37/14315(0.258470136220747%)	0.798538	0.928317	Cs_ont_9g020980;Cs_ont_9g018600
Cellular Component: organelle membrane (GO:0031090);	2/969(0.206398348813209%)	37/14315(0.258470136220747%)	0.798538	0.928317	QC_newGene_62;Cs_ont_1g010930
Cellular Component: cell cortex (GO:0005938);	1/969(0.103199174406605%)	19/14315(0.132727907789032%)	0.777524	0.931766	Cs_ont_5g038690
Cellular Component: cytoplasmic vesicle membrane (GO:0030659);	1/969(0.103199174406605%)	19/14315(0.132727907789032%)	0.777524	0.931766	Cs_ont_1g004930
Cellular Component: chloroplast nucleoid (GO:0042644);	1/969(0.103199174406605%)	19/14315(0.132727907789032%)	0.777524	0.931766	Cs_ont_5g022660
Cellular Component: DNA-directed RNA polymerase II, holoenzyme (GO:0016591);	1/969(0.103199174406605%)	19/14315(0.132727907789032%)	0.777524	0.931766	Cs_ont_7g027680
Cellular Component: endomembrane system (GO:0012505);	4/969(0.412796697626419%)	74/14315(0.516940272441495%)	0.798538	0.931766	Cs_ont_5g011500;Cs_ont_6g011190;Cs_ont_4g024130;Cs_ont_4g025690
Cellular Component: endosome membrane (GO:0010008);	5/969(0.515995872033024%)	92/14315(0.64268250087321%)	0.802878	0.931766	Cs_ont_2g012630;Cs_ont_7g025550;Cs_ont_1g013690;Cs_ont_4g002240;Cs_ont_8g017610
Cellular Component: chloroplast stroma (GO:0009570);	32/969(3.30237358101135%)	525/14315(3.66748166259169%)	0.900447	0.931766	Cs_ont_3g012790;Cs_ont_8g022690;Cs_ont_2g016460;Cs_ont_1g004800;Cs_ont_5g009120;Cs_ont_2g034380;Cs_ont_8g022620;Cs_ont_8g022530;Cs_ont_3g002180;Cs_ont_5g007780;Cs_ont_4g009380;Cs_ont_2g033660;Cs_ont_4g020560;Cs_ont_1g029230;Cs_ont_7g025370;Cs_ont_1g003950;Cs_ont_8g016100;Cs_ont_4g019350;Cs_ont_7g016560;Cs_ont_2g010510;Cs_ont_7g020630;Cs_ont_9g001450;Cs_ont_9g025240;Cs_ont_5g032700;Cs_ont_7g017240…
Cellular Component: mitochondrial intermembrane space (GO:0005758);	1/969(0.103199174406605%)	22/14315(0.153684945860985%)	0.671498	0.960155	Cs_ont_8g009010
Cellular Component: nucleoid (GO:0009295);	1/969(0.103199174406605%)	22/14315(0.153684945860985%)	0.671498	0.960155	Cs_ont_2g007610
Cellular Component: extrinsic component of membrane (GO:0019898);	1/969(0.103199174406605%)	23/14315(0.160670625218302%)	0.642303	0.968116	Cs_ont_7g026700
Cellular Component: Set1C/COMPASS complex (GO:0048188);	1/969(0.103199174406605%)	24/14315(0.16765630457562%)	0.61554	0.979572	Cs_ont_1g004570
Cellular Component: mitochondrial membrane (GO:0031966);	2/969(0.206398348813209%)	45/14315(0.314355571079287%)	0.656576	0.979592	Cs_ont_6g001970;Cs_ont_9g025030
Cellular Component: chromoplast (GO:0009509);	1/969(0.103199174406605%)	25/14315(0.174641983932937%)	0.590918	0.984967	Cs_ont_5g009790
Cellular Component: plant-type vacuole (GO:0000325);	2/969(0.206398348813209%)	46/14315(0.321341250436605%)	0.642303	0.984967	Cs_ont_5g048950;Cs_ont_3g002890
Cellular Component: anchored component of membrane (GO:0031225);	9/969(0.928792569659443%)	175/14315(1.22249388753056%)	0.759752	0.99728	Cs_ont_4g001210;Cs_ont_4g001470;Cs_ont_1g000440;Cs_ont_4g027900;Cs_ont_4g007910;QC_newGene_479;Cs_ont_4g001190;Cs_ont_4g005520;Cs_ont_2g006900
Cellular Component: late endosome membrane (GO:0031902);	2/969(0.206398348813209%)	51/14315(0.356269647223192%)	0.579332	1	Cs_ont_6g000800;Cs_ont_4g014720
Cellular Component: nucleosome (GO:0000786);	2/969(0.206398348813209%)	51/14315(0.356269647223192%)	0.579332	1	Cs_ont_8g006310;Cs_ont_8g026370
Cellular Component: DNA-directed RNA polymerase V complex (GO:0000419);	1/969(0.103199174406605%)	31/14315(0.216556060076842%)	0.476547	1	Cs_ont_4g020970
Cellular Component: Cul4-RING E3 ubiquitin ligase complex (GO:0080008);	3/969(0.309597523219814%)	78/14315(0.544882989870765%)	0.568191	1	Cs_ont_5g049090;Cs_ont_1g024220;Cs_ont_5g007130
Cellular Component: endosome (GO:0005768);	11/969(1.13519091847265%)	227/14315(1.58574921411107%)	0.71587	1	Cs_ont_4g001950;Cs_ont_5g037010;Cs_ont_3g011080;Cs_ont_7g013330;Cs_ont_6g010630;Cs_ont_2g023030;Cs_ont_3g003690;Cs_ont_8g029130;Cs_ont_3g032130;Cs_ont_7g019120;Cs_ont_4g005370
Cellular Component: Golgi membrane (GO:0000139);	19/969(1.96078431372549%)	366/14315(2.5567586447782%)	0.766902	1	Cs_ont_4g021690;Cs_ont_2g023030;Cs_ont_3g003690;Cs_ont_4g019040;Cs_ont_5g037490;Cs_ont_4g020890;Cs_ont_2g005080;Cs_ont_5g037010;Cs_ont_6g000670;Cs_ont_2g000180;Cs_ont_3g011080;Cs_ont_4g004360;Cs_ont_6g018440;Cs_ont_4g008980;Cs_ont_8g029130;Cs_ont_2g029080;Cs_ont_4g004370;Cs_ont_4g012460;Cs_ont_8g017610
Cellular Component: extracellular space (GO:0005615);	4/969(0.412796697626419%)	100/14315(0.69856793573175%)	0.590918	1	Cs_ont_1g023950;Cs_ont_2g012940;Cs_ont_7g026520;Cs_ont_2g001690
Cellular Component: nuclear pore (GO:0005643);	1/969(0.103199174406605%)	35/14315(0.244498777506112%)	0.422085	1	Cs_ont_9g028570
Cellular Component: endoplasmic reticulum membrane (GO:0005789);	24/969(2.47678018575851%)	454/14315(3.17149842822214%)	0.78095	1	Cs_ont_1g010930;Cs_ont_6g024400;Cs_ont_1g007650;Cs_ont_5g016260;Cs_ont_1g002560;Cs_ont_1g020870;Cs_ont_8g014110;Cs_ont_6g000800;Cs_ont_9g015680;Cs_ont_7g025550;Cs_ont_4g014430;Cs_ont_6g016050;Cs_ont_5g030930;Cs_ont_3g027770;QC_newGene_218;Cs_ont_3g000370;Cs_ont_9g003660;Cs_ont_8g025940;Cs_ont_2g005080;Cs_ont_3g006310;Cs_ont_8g003990;Cs_ont_2g023250;QC_newGene_62;Cs_ont_8g011410
Cellular Component: cell periphery (GO:0071944);	1/969(0.103199174406605%)	37/14315(0.258470136220747%)	0.399269	1	Cs_ont_5g038690
Cellular Component: thylakoid lumen (GO:0031977);	1/969(0.103199174406605%)	39/14315(0.272441494935382%)	0.378794	1	Cs_ont_2g010430
Cellular Component: integral component of endoplasmic reticulum membrane (GO:0030176);	1/969(0.103199174406605%)	41/14315(0.286412853650017%)	0.360316	1	Cs_ont_5g004890
Cellular Component: cytosolic ribosome (GO:0022626);	4/969(0.412796697626419%)	115/14315(0.803353126091512%)	0.513842	1	Cs_ont_7g002910;Cs_ont_9g025860;Cs_ont_4g014030;Cs_ont_7g015470
Cellular Component: ribosome (GO:0005840);	7/969(0.722394220846233%)	179/14315(1.25043660495983%)	0.577714	1	Cs_ont_Un005550;Cs_ont_3g007950;Cs_ont_9g000910;Cs_ont_5g007130;Cs_ont_Un005370;Cs_ont_Un000350;Cs_ont_1g012210
Cellular Component: plant-type vacuole membrane (GO:0009705);	3/969(0.309597523219814%)	97/14315(0.677610897659797%)	0.456896	1	Cs_ont_3g002890;Cs_ont_5g036920;Cs_ont_4g005370
Cellular Component: mitochondrial matrix (GO:0005759);	2/969(0.206398348813209%)	75/14315(0.523925951798812%)	0.393946	1	Cs_ont_5g010670;Cs_ont_3g008300
Cellular Component: Golgi apparatus (GO:0005794);	31/969(3.19917440660475%)	618/14315(4.31714984282221%)	0.741039	1	Cs_ont_5g037010;Cs_ont_2g005080;Cs_ont_4g001950;Cs_ont_2g000180;Cs_ont_6g000670;Cs_ont_8g025940;Cs_ont_7g024030;Cs_ont_3g000970;Cs_ont_4g020890;Cs_ont_5g003830;Cs_ont_5g049200;Cs_ont_6g011790;Cs_ont_4g019040;Cs_ont_3g003690;Cs_ont_2g023030;Cs_ont_7g004590;Cs_ont_8g011460;Cs_ont_1g004930;Cs_ont_5g007000;Cs_ont_4g012460;Cs_ont_6g000800;Cs_ont_3g002890;Cs_ont_8g029480;Cs_ont_5g049450;Cs_ont_8g029470…
Cellular Component: chloroplast thylakoid (GO:0009534);	4/969(0.412796697626419%)	132/14315(0.92210967516591%)	0.447666	1	Cs_ont_2g033660;Cs_ont_7g017240;Cs_ont_7g026700;Cs_ont_1g029230
Cellular Component: endoplasmic reticulum (GO:0005783);	24/969(2.47678018575851%)	537/14315(3.7513098148795%)	0.660244	1	Cs_ont_2g035640;Cs_ont_7g022220;Cs_ont_4g014430;Cs_ont_7g019120;Cs_ont_6g011790;Cs_ont_6g016050;Cs_ont_3g000370;Cs_ont_5g030930;Cs_ont_8g007560;Cs_ont_2g005080;Cs_ont_6g007560;Cs_ont_5g007330;Cs_ont_6g001970;Cs_ont_4g024130;Cs_ont_1g016750;Cs_ont_4g009350;Cs_ont_8g011410;Cs_ont_8g003530;Cs_ont_9g000880;Cs_ont_6g024400;Cs_ont_1g002560;Cs_ont_7g004590;Cs_ont_4g017420;Cs_ont_5g038430
Cellular Component: anchored component of plasma membrane (GO:0046658);	4/969(0.412796697626419%)	147/14315(1.02689486552567%)	0.401985	1	Cs_ont_5g005410;Cs_ont_4g001470;Cs_ont_8g007860;Cs_ont_4g027900
Cellular Component: plastoglobule (GO:0010287);	1/969(0.103199174406605%)	68/14315(0.47502619629759%)	0.217249	1	Cs_ont_8g009690
Cellular Component: integral component of plasma membrane (GO:0005887);	6/969(0.619195046439629%)	195/14315(1.36220747467691%)	0.454553	1	Cs_ont_9g015400;Cs_ont_3g027770;Cs_ont_1g003930;Cs_ont_9g027350;Cs_ont_9g027360;Cs_ont_2g002240
Cellular Component: vacuolar membrane (GO:0005774);	17/969(1.75438596491228%)	416/14315(2.90604261264408%)	0.603703	1	Cs_ont_9g025860;Cs_ont_4g001950;Cs_ont_1g020040;Cs_ont_1g006790;Cs_ont_1g019920;Cs_ont_5g048950;Cs_ont_1g017480;Cs_ont_6g011790;Cs_ont_5g009020;Cs_ont_5g026200;Cs_ont_5g016260;QC_newGene_1320;Cs_ont_9g001450;Cs_ont_7g020630;Cs_ont_3g002890;Cs_ont_2g008850;Cs_ont_3g005890
Cellular Component: chloroplast thylakoid membrane (GO:0009535);	12/969(1.23839009287926%)	328/14315(2.29130282920014%)	0.540474	1	Cs_ont_3g010200;Cs_ont_3g008670;Cs_ont_5g015520;Cs_ont_3g012920;Cs_ont_8g007060;Cs_ont_4g012480;Cs_ont_7g026700;Cs_ont_6g006780;Cs_ont_Un000190;Cs_ont_7g017240;Cs_ont_5g006100;Cs_ont_9g028350
Cellular Component: peroxisome (GO:0005777);	3/969(0.309597523219814%)	134/14315(0.936081033880545%)	0.330738	1	Cs_ont_3g001310;Cs_ont_2g001130;Cs_ont_8g009010
Cellular Component: cytosolic large ribosomal subunit (GO:0022625);	1/969(0.103199174406605%)	88/14315(0.61473978344394%)	0.167875	1	Cs_ont_7g015470
Cellular Component: membrane (GO:0016020);	34/969(3.50877192982456%)	780/14315(5.44882989870765%)	0.64395	1	Cs_ont_5g030930;QC_newGene_1933;Cs_ont_3g021000;Cs_ont_1g004530;Cs_ont_7g022220;Cs_ont_4g025690;Cs_ont_8g001520;Cs_ont_4g001950;Cs_ont_3g021080;Cs_ont_6g016290;Cs_ont_7g017240;Cs_ont_5g038430;Cs_ont_5g039210;Cs_ont_4g011650;Cs_ont_1g004930;Cs_ont_2g007830;Cs_ont_6g015680;Cs_ont_4g012840;Cs_ont_1g017480;Cs_ont_8g003530;Cs_ont_5g036800;Cs_ont_4g019790;Cs_ont_9g014400;Cs_ont_3g031610;Cs_ont_9g025860…
Cellular Component: vacuole (GO:0005773);	15/969(1.54798761609907%)	424/14315(2.96192804750262%)	0.522628	1	Cs_ont_5g048230;Cs_ont_8g001180;Cs_ont_4g009350;Cs_ont_9g008170;Cs_ont_9g025860;Cs_ont_4g028290;Cs_ont_5g006600;Cs_ont_8g027000;Cs_ont_8g012180;Cs_ont_2g005620;Cs_ont_3g007070;Cs_ont_3g002890;Cs_ont_2g001550;Cs_ont_1g007650;Cs_ont_2g007630
Cellular Component: mitochondrial inner membrane (GO:0005743);	3/969(0.309597523219814%)	160/14315(1.1177086971708%)	0.276993	1	Cs_ont_Un001370;Cs_ont_8g009010;Cs_ont_5g047990
Cellular Component: thylakoid (GO:0009579);	1/969(0.103199174406605%)	125/14315(0.873209919664687%)	0.118184	1	Cs_ont_7g017240
Cellular Component: cell wall (GO:0005618);	21/969(2.1671826625387%)	620/14315(4.33112120153685%)	0.500375	1	Cs_ont_1g023750;Cs_ont_2g018980;Cs_ont_9g008050;Cs_ont_7g002250;Cs_ont_1g014050;Cs_ont_3g031610;Cs_ont_7g026520;Cs_ont_6g011020;Cs_ont_3g005960;Cs_ont_9g009030;Cs_ont_3g028610;Cs_ont_6g004860;Cs_ont_8g007860;Cs_ont_7g024690;Cs_ont_2g004880;Cs_ont_8g027200;Cs_ont_3g028600;Cs_ont_2g027610;Cs_ont_3g029470;Cs_ont_3g028640;Cs_ont_8g027010
Cellular Component: plant-type cell wall (GO:0009505);	3/969(0.309597523219814%)	246/14315(1.7184771219001%)	0.180158	1	Cs_ont_7g002250;Cs_ont_1g014050;Cs_ont_3g029660
Cellular Component: extracellular region (GO:0005576);	28/969(2.88957688338493%)	899/14315(6.28012574222843%)	0.460114	1	Cs_ont_2g027610;Cs_ont_7g015660;Cs_ont_2g005620;Cs_ont_5g032720;Cs_ont_3g001920;Cs_ont_7g024690;Cs_ont_3g029510;Cs_ont_2g029930;Cs_ont_2g008370;Cs_ont_3g012180;Cs_ont_6g004860;Cs_ont_1g025380;Cs_ont_1g014050;Cs_ont_5g032760;Cs_ont_2g018980;Cs_ont_9g008050;Cs_ont_9g013660;Cs_ont_3g029470;Cs_ont_3g028640;Cs_ont_2g031510;Cs_ont_3g028600;Cs_ont_8g007860;Cs_ont_8g027000;Cs_ont_7g012060;Cs_ont_3g028610…
Cellular Component: nucleus (GO:0005634);	199/969(20.5366357069143%)	3924/14315(27.4118057981139%)	0.749189	1	Cs_ont_5g046500;QC_newGene_76;Cs_ont_8g026370;Cs_ont_8g010340;Cs_ont_3g010020;Cs_ont_2g007440;Cs_ont_9g026800;QC_newGene_176;Cs_ont_8g022900;Cs_ont_4g014450;Cs_ont_8g025740;Cs_ont_2g032100;Cs_ont_3g013430;Cs_ont_5g049090;Cs_ont_7g027680;Cs_ont_8g011720;Cs_ont_3g029380;Cs_ont_7g028820;Cs_ont_4g023020;Cs_ont_5g030990;Cs_ont_5g009270;Cs_ont_5g038770;Cs_ont_6g011660;Cs_ont_2g004540;Cs_ont_9g026150;Cs…
Cellular Component: apoplast (GO:0048046);	6/969(0.619195046439629%)	398/14315(2.78030038421236%)	0.222708	1	Cs_ont_8g027200;Cs_ont_8g027010;Cs_ont_2g004880;Cs_ont_7g016880;Cs_ont_4g025290;Cs_ont_6g006640
Cellular Component: plasma membrane (GO:0005886);	117/969(12.0743034055728%)	2807/14315(19.6088019559902%)	0.615759	1	Cs_ont_5g007330;Cs_ont_5g019630;Cs_ont_7g024960;QC_newGene_1656;Cs_ont_7g002250;Cs_ont_2g006900;Cs_ont_1g011220;QC_newGene_1856;Cs_ont_9g006030;QC_newGene_1611;Cs_ont_5g002910;Cs_ont_4g021690;Cs_ont_7g004590;Cs_ont_1g028110;Cs_ont_8g019960;Cs_ont_8g029470;Cs_ont_5g049450;Cs_ont_9g000230;Cs_ont_8g013920;Cs_ont_8g004180;Cs_ont_7g004860;Cs_ont_3g029660;Cs_ont_9g000880;QC_newGene_1657;Cs_ont_4g017140…
Cellular Component: integral component of membrane (GO:0016021);	92/969(9.49432404540764%)	3869/14315(27.0275934334614%)	0.351283	1	Cs_ont_8g021010;Cs_ont_3g000970;Cs_ont_8g006810;Cs_ont_5g037010;Cs_ont_2g020440;Cs_ont_9g000400;Cs_ont_7g017850;Cs_ont_5g005410;Cs_ont_4g000950;Cs_ont_4g012840;Cs_ont_8g009350;Cs_ont_4g019040;Cs_ont_5g036920;Cs_ont_5g033530;Cs_ont_4g023290;Cs_ont_3g002890;Cs_ont_3g002010;Cs_ont_2g006590;Cs_ont_4g028290;Cs_ont_4g023390;Cs_ont_1g017290;Cs_ont_6g002940;Cs_ont_4g008980;Cs_ont_8g001520;Cs_ont_5g019850…
Molecular Function: RNA binding (GO:0003723);	149/1013(14.7087857847976%)	1069/15175(7.04448105436573%)	2.08799	0	Cs_ont_7g028700;Cs_ont_6g003360;Cs_ont_6g010130;Cs_ont_9g009180;Cs_ont_4g020130;Cs_ont_2g007650;Cs_ont_1g002200;Cs_ont_5g010910;Cs_ont_1g028620;Cs_ont_9g006790;Cs_ont_9g017360;Cs_ont_3g013940;Cs_ont_3g021660;Cs_ont_5g009660;Cs_ont_2g016600;Cs_ont_4g002940;Cs_ont_8g003460;Cs_ont_6g020850;Cs_ont_9g027850;Cs_ont_5g037480;Cs_ont_9g028280;Cs_ont_2g008730;Cs_ont_3g008680;Cs_ont_1g014940;Cs_ont_8g024690…
Molecular Function: microtubule motor activity (GO:0003777);	25/1013(2.46791707798618%)	54/15175(0.355848434925865%)	6.9353	3.09705e-11	Cs_ont_3g009080;Cs_ont_3g002080;Cs_ont_1g022370;Cs_ont_9g016500;Cs_ont_5g032690;Cs_ont_5g048010;Cs_ont_3g005430;Cs_ont_8g020590;Cs_ont_4g016830;Cs_ont_1g027620;Cs_ont_3g018160;Cs_ont_5g002000;Cs_ont_9g019240;Cs_ont_5g041170;Cs_ont_3g016170;Cs_ont_3g012220;Cs_ont_9g025950;Cs_ont_5g036770;Cs_ont_8g010780;Cs_ont_1g024590;Cs_ont_6g008670;Cs_ont_4g021210;Cs_ont_5g007690;Cs_ont_5g036760;Cs_ont_6g010480
Molecular Function: DNA binding (GO:0003677);	137/1013(13.5241855873643%)	1216/15175(8.01317957166392%)	1.68774	6.01938e-08	Cs_ont_1g006860;Cs_ont_3g020330;Cs_ont_5g040160;Cs_ont_8g007070;Cs_ont_7g013200;Cs_ont_4g020970;Cs_ont_6g002580;Cs_ont_3g016000;Cs_ont_4g020130;Cs_ont_6g019150;Cs_ont_4g023300;Cs_ont_7g005000;Cs_ont_2g033610;Cs_ont_2g002390;Cs_ont_5g005430;Cs_ont_5g028330;Cs_ont_3g002690;Cs_ont_2g027120;Cs_ont_7g005300;QC_newGene_307;Cs_ont_2g004470;Cs_ont_2g004680;Cs_ont_3g031080;Cs_ont_8g020250;Cs_ont_2g000420;…
Molecular Function: ATP-dependent RNA helicase activity (GO:0004004);	28/1013(2.76406712734452%)	114/15175(0.751235584843493%)	3.67936	1.30088e-07	Cs_ont_2g008730;Cs_ont_4g025160;Cs_ont_9g010550;Cs_ont_2g033970;Cs_ont_7g022420;Cs_ont_3g002110;Cs_ont_3g021660;Cs_ont_7g025370;Cs_ont_5g039210;Cs_ont_6g019740;Cs_ont_3g028780;Cs_ont_9g028280;Cs_ont_8g020000;Cs_ont_5g049940;Cs_ont_7g012790;Cs_ont_8g021810;Cs_ont_1g027560;Cs_ont_7g014350;Cs_ont_1g028710;Cs_ont_8g013940;Cs_ont_7g026730;Cs_ont_3g008260;Cs_ont_8g001180;Cs_ont_8g004700;Cs_ont_3g027480…
Molecular Function: helicase activity (GO:0004386);	23/1013(2.27048371174729%)	83/15175(0.546952224052718%)	4.15116	2.56763e-07	Cs_ont_6g011020;Cs_ont_8g012380;Cs_ont_5g038620;Cs_ont_2g018970;Cs_ont_7g017810;Cs_ont_7g014350;Cs_ont_9g003700;Cs_ont_9g005030;Cs_ont_1g008410;Cs_ont_8g012440;Cs_ont_1g006070;Cs_ont_4g001700;Cs_ont_9g018690;Cs_ont_7g002080;Cs_ont_5g038950;Cs_ont_2g009870;Cs_ont_8g005320;Cs_ont_7g017460;Cs_ont_8g012260;Cs_ont_9g003360;Cs_ont_4g023020;Cs_ont_8g012400;Cs_ont_5g003390
Molecular Function: endonuclease activity (GO:0004519);	70/1013(6.9101678183613%)	554/15175(3.6507413509061%)	1.89281	1.234e-05	Cs_ont_8g023020;Cs_ont_7g013320;Cs_ont_2g003510;Cs_ont_8g003150;Cs_ont_4g002940;Cs_ont_6g009010;Cs_ont_8g003460;Cs_ont_5g033380;Cs_ont_6g020850;Cs_ont_8g011450;Cs_ont_4g003680;Cs_ont_9g011320;Cs_ont_1g014940;Cs_ont_8g019250;Cs_ont_8g024690;Cs_ont_8g011780;Cs_ont_6g022660;Cs_ont_6g003360;Cs_ont_6g010130;Cs_ont_7g018910;Cs_ont_2g021950;Cs_ont_1g005600;Cs_ont_6g000910;Cs_ont_2g022960;Cs_ont_2g007650…
Molecular Function: ATPase activity (GO:0016887);	28/1013(2.76406712734452%)	148/15175(0.975288303130148%)	2.8341	3.01137e-05	Cs_ont_5g048010;Cs_ont_5g032690;Cs_ont_1g022370;Cs_ont_3g002080;Cs_ont_3g018160;Cs_ont_4g016830;Cs_ont_8g020590;Cs_ont_1g027620;Cs_ont_7g012820;Cs_ont_9g000400;Cs_ont_8g021010;Cs_ont_9g019240;Cs_ont_8g010780;Cs_ont_9g003700;Cs_ont_6g001970;Cs_ont_1g002250;Cs_ont_4g021210;Cs_ont_5g036760;Cs_ont_5g007690;Cs_ont_5g002000;Cs_ont_5g041170;Cs_ont_9g018690;Cs_ont_9g025950;Cs_ont_3g012220;Cs_ont_3g016170…
Molecular Function: histone binding (GO:0042393);	16/1013(1.57946692991116%)	69/15175(0.454695222405272%)	3.47368	0.00053043	Cs_ont_3g013830;Cs_ont_6g025480;Cs_ont_2g022340;Cs_ont_4g013900;Cs_ont_1g004770;Cs_ont_2g029360;Cs_ont_9g005520;Cs_ont_6g006240;Cs_ont_3g031080;Cs_ont_5g035930;Cs_ont_8g006270;Cs_ont_3g031040;Cs_ont_8g000490;Cs_ont_1g004570;Cs_ont_9g024250;Cs_ont_8g020250
Molecular Function: myosin binding (GO:0017022);	5/1013(0.493583415597236%)	7/15175(0.0461285008237232%)	10.7002	0.00126624	Cs_ont_2g013140;Cs_ont_8g010950;Cs_ont_5g013600;Cs_ont_6g005540;Cs_ont_9g013350
Molecular Function: ATP-dependent microtubule motor activity, plus-end-directed (GO:0008574);	5/1013(0.493583415597236%)	8/15175(0.0527182866556837%)	9.36266	0.00287125	Cs_ont_6g018160;Cs_ont_3g011980;Cs_ont_4g019980;Cs_ont_8g003680;Cs_ont_7g006850
Molecular Function: histone acetyltransferase activity (GO:0004402);	9/1013(0.888450148075025%)	30/15175(0.197693574958814%)	4.49408	0.00425563	Cs_ont_8g016290;Cs_ont_6g003620;Cs_ont_2g029360;Cs_ont_8g000490;Cs_ont_Un005880;Cs_ont_8g006270;Cs_ont_5g035930;Cs_ont_8g016270;Cs_ont_9g005520
Molecular Function: ADP binding (GO:0043531);	31/1013(3.06021717670286%)	230/15175(1.51565074135091%)	2.01908	0.0055453	QC_newGene_1611;Cs_ont_4g017140;Cs_ont_4g014580;Cs_ont_1g011430;QC_newGene_1610;Cs_ont_8g019180;Cs_ont_5g019660;Cs_ont_4g018470;Cs_ont_1g002400;Cs_ont_3g021990;QC_newGene_1607;Cs_ont_1g002420;Cs_ont_5g037580;Cs_ont_2g015740;QC_newGene_1657;Cs_ont_8g019210;QC_newGene_1656;Cs_ont_5g019650;Cs_ont_3g029450;Cs_ont_1g020300;QC_newGene_1889;Cs_ont_1g011220;Cs_ont_8g019160;Cs_ont_5g019630;Cs_ont_1g011240…
Molecular Function: ATP-dependent microtubule motor activity, minus-end-directed (GO:0008569);	3/1013(0.296150049358342%)	3/15175(0.0197693574958814%)	14.9803	0.0105652	Cs_ont_1g029700;Cs_ont_5g024520;Cs_ont_2g006530
Molecular Function: DNA clamp loader activity (GO:0003689);	3/1013(0.296150049358342%)	3/15175(0.0197693574958814%)	14.9803	0.0105652	Cs_ont_3g009430;Cs_ont_8g009580;Cs_ont_9g012760
Molecular Function: nucleosome binding (GO:0031491);	5/1013(0.493583415597236%)	14/15175(0.0922570016474465%)	5.35009	0.0487778	Cs_ont_6g025480;Cs_ont_7g004770;Cs_ont_9g003360;Cs_ont_3g002270;Cs_ont_6g006240
Molecular Function: ribonuclease T2 activity (GO:0033897);	4/1013(0.394866732477789%)	9/15175(0.0593080724876442%)	6.65789	0.0548519	Cs_ont_7g026520;Cs_ont_3g028610;Cs_ont_3g028600;Cs_ont_3g028640
Molecular Function: nutrient reservoir activity (GO:0045735);	18/1013(1.77690029615005%)	127/15175(0.836902800658979%)	2.12319	0.0548519	Cs_ont_8g026930;Cs_ont_3g002890;Cs_ont_8g008930;Cs_ont_5g043530;Cs_ont_9g004710;Cs_ont_9g014370;Cs_ont_4g005520;Cs_ont_4g020670;Cs_ont_3g027810;Cs_ont_1g021190;Cs_ont_1g014950;Cs_ont_1g000440;Cs_ont_5g039360;Cs_ont_3g014640;QC_newGene_1864;Cs_ont_2g000390;Cs_ont_2g004310;Cs_ont_9g014520
Molecular Function: double-stranded methylated DNA binding (GO:0010385);	6/1013(0.592300098716683%)	21/15175(0.13838550247117%)	4.28007	0.0548519	Cs_ont_5g035930;Cs_ont_8g006270;Cs_ont_2g032300;Cs_ont_8g000490;Cs_ont_9g005520;Cs_ont_2g025500
Molecular Function: zinc ion binding (GO:0008270);	94/1013(9.27936821322804%)	1056/15175(6.95881383855025%)	1.33347	0.0558747	Cs_ont_5g043720;Cs_ont_8g020250;Cs_ont_2g007510;Cs_ont_3g031080;Cs_ont_4g002940;Cs_ont_2g029360;Cs_ont_5g019240;Cs_ont_8g021960;Cs_ont_9g027850;Cs_ont_8g020590;Cs_ont_1g027600;Cs_ont_8g024690;Cs_ont_1g014940;QC_newGene_284;Cs_ont_7g007380;Cs_ont_8g006270;Cs_ont_5g014480;QC_newGene_1640;Cs_ont_7g013610;Cs_ont_8g000490;QC_newGene_169;Cs_ont_5g010910;Cs_ont_9g005520;Cs_ont_6g011670;Cs_ont_5g036160;C…
Molecular Function: 4-hydroxy-3-methylbut-2-en-1-yl diphosphate synthase activity (GO:0046429);	3/1013(0.296150049358342%)	5/15175(0.0329489291598023%)	8.98815	0.0619989	Cs_ont_8g022530;Cs_ont_8g022620;Cs_ont_8g022690
Molecular Function: choline-phosphate cytidylyltransferase activity (GO:0004105);	2/1013(0.197433366238894%)	2/15175(0.0131795716639209%)	14.9803	0.0981574	Cs_ont_2g010020;Cs_ont_6g011620
Molecular Function: RNA polymerase II C-terminal domain phosphoserine binding (GO:1990269);	2/1013(0.197433366238894%)	2/15175(0.0131795716639209%)	14.9803	0.0981574	Cs_ont_8g025610;Cs_ont_5g039040
Molecular Function: 4-hydroxy-3-methylbut-2-en-1-yl diphosphate reductase activity (GO:0051745);	3/1013(0.296150049358342%)	6/15175(0.0395387149917628%)	7.49013	0.102478	Cs_ont_8g022530;Cs_ont_8g022690;Cs_ont_8g022620
Molecular Function: 3'-5' DNA helicase activity (GO:0043138);	3/1013(0.296150049358342%)	6/15175(0.0395387149917628%)	7.49013	0.102478	Cs_ont_3g027820;Cs_ont_3g020330;Cs_ont_3g015530
Molecular Function: U1 snRNP binding (GO:1990446);	3/1013(0.296150049358342%)	6/15175(0.0395387149917628%)	7.49013	0.102478	Cs_ont_7g005300;Cs_ont_7g017280;Cs_ont_2g015080
Molecular Function: peptidyl-prolyl cis-trans isomerase activity (GO:0003755);	10/1013(0.987166831194472%)	60/15175(0.395387149917628%)	2.49671	0.106478	Cs_ont_2g010430;Cs_ont_6g016050;Cs_ont_5g027890;Cs_ont_8g011460;Cs_ont_7g009330;Cs_ont_1g023420;Cs_ont_4g019660;Cs_ont_4g012480;Cs_ont_9g027850;Cs_ont_9g024250
Molecular Function: DNA-binding transcription factor activity (GO:0003700);	103/1013(10.1678183613031%)	1213/15175(7.99341021416804%)	1.27203	0.106478	QC_newGene_77;QC_newGene_176;Cs_ont_9g027200;Cs_ont_3g007400;Cs_ont_5g049210;Cs_ont_9g001840;Cs_ont_4g002780;Cs_ont_5g007750;Cs_ont_8g026370;QC_newGene_76;Cs_ont_7g000170;Cs_ont_8g010340;Cs_ont_7g019820;Cs_ont_5g038210;Cs_ont_6g014970;Cs_ont_8g009230;Cs_ont_3g013430;Cs_ont_8g011720;Cs_ont_3g019490;Cs_ont_5g015470;Cs_ont_7g011820;QC_newGene_1545;Cs_ont_8g025740;Cs_ont_1g020940;Cs_ont_2g033050;Cs_o…
Molecular Function: transition metal ion binding (GO:0046914);	10/1013(0.987166831194472%)	61/15175(0.401976935749588%)	2.45578	0.111367	Cs_ont_3g016580;Cs_ont_2g000480;Cs_ont_9g004680;Cs_ont_8g003500;Cs_ont_6g021360;Cs_ont_9g026520;Cs_ont_7g012650;Cs_ont_2g016200;Cs_ont_5g030100;Cs_ont_3g015470
Molecular Function: motor activity (GO:0003774);	5/1013(0.493583415597236%)	21/15175(0.13838550247117%)	3.56673	0.173591	Cs_ont_5g012950;Cs_ont_2g007120;Cs_ont_7g019120;Cs_ont_4g011540;Cs_ont_1g019610
Molecular Function: nucleotide binding (GO:0000166);	34/1013(3.3563672260612%)	339/15175(2.2339373970346%)	1.50244	0.176822	Cs_ont_9g026380;Cs_ont_4g003810;Cs_ont_5g045460;Cs_ont_4g005130;Cs_ont_7g010450;Cs_ont_4g006440;Cs_ont_8g019160;Cs_ont_3g032190;Cs_ont_2g031170;Cs_ont_3g002270;Cs_ont_4g020130;Cs_ont_3g032450;Cs_ont_9g009180;Cs_ont_4g013770;Cs_ont_4g007090;Cs_ont_1g020550;Cs_ont_2g031710;Cs_ont_7g004220;Cs_ont_5g009660;Cs_ont_8g020740;Cs_ont_4g001630;Cs_ont_7g009330;Cs_ont_3g008650;Cs_ont_7g004770;Cs_ont_8g013350…
Molecular Function: ribonuclease activity (GO:0004540);	4/1013(0.394866732477789%)	14/15175(0.0922570016474465%)	4.28007	0.176822	Cs_ont_3g028640;Cs_ont_2g016460;Cs_ont_3g028600;Cs_ont_3g028610
Molecular Function: indole-3-acetaldehyde oxidase activity (GO:0050302);	2/1013(0.197433366238894%)	3/15175(0.0197693574958814%)	9.98684	0.184663	Cs_ont_8g010190;Cs_ont_8g010180
Molecular Function: beta-amyrin monooxygenase activity (GO:0102290);	2/1013(0.197433366238894%)	3/15175(0.0197693574958814%)	9.98684	0.184663	Cs_ont_7g011510;Cs_ont_7g011500
Molecular Function: beta-amyrin 11-oxidase activity (GO:0102289);	2/1013(0.197433366238894%)	3/15175(0.0197693574958814%)	9.98684	0.184663	Cs_ont_7g011500;Cs_ont_7g011510
Molecular Function: calmodulin-dependent protein kinase activity (GO:0004683);	8/1013(0.789733464955578%)	48/15175(0.316309719934102%)	2.49671	0.184663	Cs_ont_4g018840;Cs_ont_1g021090;Cs_ont_1g028110;Cs_ont_4g018940;Cs_ont_4g018740;Cs_ont_9g020890;Cs_ont_2g032100;Cs_ont_4g018700
Molecular Function: germacradienol synthase activity (GO:0034004);	4/1013(0.394866732477789%)	15/15175(0.0988467874794069%)	3.99474	0.191391	Cs_ont_4g016940;Cs_ont_5g019260;Cs_ont_2g023020;Cs_ont_4g017460
Molecular Function: germacrene-D synthase activity (GO:0052577);	4/1013(0.394866732477789%)	15/15175(0.0988467874794069%)	3.99474	0.191391	Cs_ont_4g016940;Cs_ont_5g019260;Cs_ont_2g023020;Cs_ont_4g017460
Molecular Function: ATP binding (GO:0005524);	205/1013(20.2369200394867%)	2696/15175(17.7660626029654%)	1.13908	0.238618	Cs_ont_3g002110;Cs_ont_6g010480;Cs_ont_7g006850;Cs_ont_9g020890;Cs_ont_5g048010;Cs_ont_5g032690;Cs_ont_1g011430;Cs_ont_7g025370;Cs_ont_5g038950;Cs_ont_4g014580;Cs_ont_6g024620;Cs_ont_4g013900;Cs_ont_7g028900;Cs_ont_5g034270;Cs_ont_2g010510;Cs_ont_1g006070;Cs_ont_4g001700;Cs_ont_8g010780;Cs_ont_7g017810;Cs_ont_4g018940;Cs_ont_2g029080;Cs_ont_8g009790;Cs_ont_4g019980;Cs_ont_7g020630;Cs_ont_5g039000…
Molecular Function: SUMO-specific protease activity (GO:0016929);	5/1013(0.493583415597236%)	25/15175(0.164744645799012%)	2.99605	0.270326	Cs_ont_9g002880;Cs_ont_9g026160;Cs_ont_7g024680;Cs_ont_8g016940;Cs_ont_3g020960
Molecular Function: ATP-dependent DNA helicase activity (GO:0004003);	4/1013(0.394866732477789%)	17/15175(0.112026359143328%)	3.52477	0.270326	Cs_ont_5g048290;Cs_ont_5g001870;Cs_ont_2g005300;Cs_ont_4g007800
Molecular Function: blue light photoreceptor activity (GO:0009882);	2/1013(0.197433366238894%)	4/15175(0.0263591433278418%)	7.49013	0.275524	Cs_ont_8g029470;Cs_ont_9g008170
Molecular Function: 3 iron, 4 sulfur cluster binding (GO:0051538);	3/1013(0.296150049358342%)	10/15175(0.0658978583196046%)	4.49408	0.275524	Cs_ont_8g022690;Cs_ont_8g022620;Cs_ont_8g022530
Molecular Function: RNA helicase activity (GO:0003724);	3/1013(0.296150049358342%)	10/15175(0.0658978583196046%)	4.49408	0.275524	Cs_ont_7g025370;Cs_ont_5g015150;Cs_ont_2g033970
Molecular Function: chromatin binding (GO:0003682);	14/1013(1.38203356367226%)	121/15175(0.797364085667216%)	1.73325	0.32444	Cs_ont_3g032860;Cs_ont_7g027960;Cs_ont_8g009810;Cs_ont_7g007120;Cs_ont_6g014970;Cs_ont_2g032300;Cs_ont_4g013900;Cs_ont_5g012030;Cs_ont_2g010720;Cs_ont_3g031310;Cs_ont_2g023740;Cs_ont_5g043090;Cs_ont_5g003390;Cs_ont_4g003810
Molecular Function: double-stranded telomeric DNA binding (GO:0003691);	3/1013(0.296150049358342%)	11/15175(0.0724876441515651%)	4.08552	0.33605	Cs_ont_8g026370;Cs_ont_8g002390;Cs_ont_7g000160
Molecular Function: structural constituent of nuclear pore (GO:0005487);	5/1013(0.493583415597236%)	28/15175(0.184514003294893%)	2.67505	0.359775	Cs_ont_8g004110;Cs_ont_3g003850;Cs_ont_4g013820;Cs_ont_2g035690;Cs_ont_9g028570
Molecular Function: calcium-dependent protein serine/threonine kinase activity (GO:0009931);	7/1013(0.69101678183613%)	48/15175(0.316309719934102%)	2.18462	0.382315	Cs_ont_4g018740;Cs_ont_4g018700;Cs_ont_2g032100;Cs_ont_4g018840;Cs_ont_1g028110;Cs_ont_4g018940;Cs_ont_1g021090
Molecular Function: transcription corepressor activity (GO:0001106);	2/1013(0.197433366238894%)	5/15175(0.0329489291598023%)	5.9921	0.382315	Cs_ont_7g025380;Cs_ont_6g002210
Molecular Function: GTP cyclohydrolase II activity (GO:0003935);	2/1013(0.197433366238894%)	5/15175(0.0329489291598023%)	5.9921	0.382315	Cs_ont_7g016660;Cs_ont_8g016100
Molecular Function: outward rectifier potassium channel activity (GO:0015271);	2/1013(0.197433366238894%)	5/15175(0.0329489291598023%)	5.9921	0.382315	Cs_ont_9g015400;Cs_ont_1g003930
Molecular Function: calmodulin binding (GO:0005516);	17/1013(1.6781836130306%)	161/15175(1.06095551894563%)	1.58177	0.382315	Cs_ont_9g020890;Cs_ont_4g018740;Cs_ont_8g010340;QC_newGene_1856;Cs_ont_4g018940;Cs_ont_1g021090;Cs_ont_3g018990;Cs_ont_2g032100;Cs_ont_2g026080;Cs_ont_4g018700;Cs_ont_1g004360;Cs_ont_2g020440;Cs_ont_1g028110;Cs_ont_8g017540;Cs_ont_1g020540;Cs_ont_1g029700;Cs_ont_4g018840
Molecular Function: actin filament binding (GO:0051015);	5/1013(0.493583415597236%)	29/15175(0.191103789126853%)	2.5828	0.382315	Cs_ont_4g019830;Cs_ont_1g029700;Cs_ont_3g009860;Cs_ont_2g015040;Cs_ont_4g002410
Molecular Function: aminopeptidase activity (GO:0004177);	3/1013(0.296150049358342%)	13/15175(0.085667215815486%)	3.45698	0.447851	QC_newGene_649;Cs_ont_9g025860;Cs_ont_5g023130
Molecular Function: transcription coregulator activity (GO:0003712);	3/1013(0.296150049358342%)	13/15175(0.085667215815486%)	3.45698	0.447851	Cs_ont_Un005880;Cs_ont_6g012840;Cs_ont_6g003620
Molecular Function: DNA-directed 5'-3' RNA polymerase activity (GO:0003899);	8/1013(0.789733464955578%)	62/15175(0.408566721581549%)	1.93294	0.447851	Cs_ont_9g021420;Cs_ont_1g028840;Cs_ont_6g002580;Cs_ont_4g020970;Cs_ont_4g027610;Cs_ont_2g027120;Cs_ont_8g018960;Cs_ont_8g003790
Molecular Function: sigma factor activity (GO:0001053);	2/1013(0.197433366238894%)	6/15175(0.0395387149917628%)	4.99342	0.46112	Cs_ont_9g027200;Cs_ont_7g017290
Molecular Function: RNA polymerase II transcription factor activity, TBP-class protein binding, involved in preinitiation complex assembly (GO:0001129);	2/1013(0.197433366238894%)	6/15175(0.0395387149917628%)	4.99342	0.46112	Cs_ont_8g016270;Cs_ont_8g016290
Molecular Function: sigma factor activity (GO:0016987);	2/1013(0.197433366238894%)	6/15175(0.0395387149917628%)	4.99342	0.46112	Cs_ont_9g027200;Cs_ont_7g017290
Molecular Function: aminoacyl-tRNA editing activity (GO:0002161);	2/1013(0.197433366238894%)	6/15175(0.0395387149917628%)	4.99342	0.46112	Cs_ont_5g017390;Cs_ont_9g027810
Molecular Function: G-protein coupled receptor binding (GO:0001664);	2/1013(0.197433366238894%)	6/15175(0.0395387149917628%)	4.99342	0.46112	Cs_ont_8g022880;Cs_ont_8g022900
Molecular Function: G-protein beta/gamma-subunit complex binding (GO:0031683);	2/1013(0.197433366238894%)	6/15175(0.0395387149917628%)	4.99342	0.46112	Cs_ont_8g022900;Cs_ont_8g022880
Molecular Function: (S)-norcoclaurine synthase activity (GO:0050474);	2/1013(0.197433366238894%)	6/15175(0.0395387149917628%)	4.99342	0.46112	Cs_ont_5g016260;Cs_ont_5g016290
Molecular Function: microtubule binding (GO:0008017);	8/1013(0.789733464955578%)	64/15175(0.42174629324547%)	1.87253	0.46112	Cs_ont_3g002520;Cs_ont_2g014280;Cs_ont_1g029700;Cs_ont_8g017150;Cs_ont_4g002410;Cs_ont_2g013670;Cs_ont_4g016830;Cs_ont_2g008960
Molecular Function: FK506 binding (GO:0005528);	3/1013(0.296150049358342%)	14/15175(0.0922570016474465%)	3.21005	0.46112	Cs_ont_6g016050;Cs_ont_4g012480;Cs_ont_2g010430
Molecular Function: DNA-directed DNA polymerase activity (GO:0003887);	4/1013(0.394866732477789%)	23/15175(0.151565074135091%)	2.60526	0.46112	Cs_ont_4g017780;Cs_ont_7g025120;Cs_ont_3g032980;Cs_ont_8g007390
Molecular Function: histone methyltransferase activity (H3-K27 specific) (GO:0046976);	1/1013(0.0987166831194472%)	1/15175(0.00658978583196046%)	14.9803	0.468293	Cs_ont_5g030990
Molecular Function: hydrolase activity, acting on acid anhydrides (GO:0016817);	1/1013(0.0987166831194472%)	1/15175(0.00658978583196046%)	14.9803	0.468293	Cs_ont_8g018560
Molecular Function: alpha-1,3-mannosylglycoprotein 2-beta-N-acetylglucosaminyltransferase activity (GO:0003827);	1/1013(0.0987166831194472%)	1/15175(0.00658978583196046%)	14.9803	0.468293	Cs_ont_8g029130
Molecular Function: zeinoxanthin epsilon hydroxylase activity (GO:0009974);	1/1013(0.0987166831194472%)	1/15175(0.00658978583196046%)	14.9803	0.468293	Cs_ont_6g022800
Molecular Function: repressing transcription factor binding (GO:0070491);	1/1013(0.0987166831194472%)	1/15175(0.00658978583196046%)	14.9803	0.468293	Cs_ont_8g026370
Molecular Function: tRNA-specific adenosine deaminase activity (GO:0008251);	1/1013(0.0987166831194472%)	1/15175(0.00658978583196046%)	14.9803	0.468293	Cs_ont_7g020160
Molecular Function: calcium-dependent protein kinase C activity (GO:0004698);	1/1013(0.0987166831194472%)	1/15175(0.00658978583196046%)	14.9803	0.468293	Cs_ont_9g020890
Molecular Function: histone methyltransferase activity (H3-K9 specific) (GO:0046974);	1/1013(0.0987166831194472%)	1/15175(0.00658978583196046%)	14.9803	0.468293	Cs_ont_2g025500
Molecular Function: TFIIB-class transcription factor binding (GO:0001093);	1/1013(0.0987166831194472%)	1/15175(0.00658978583196046%)	14.9803	0.468293	Cs_ont_7g013610
Molecular Function: RNA polymerase binding (GO:0070063);	1/1013(0.0987166831194472%)	1/15175(0.00658978583196046%)	14.9803	0.468293	Cs_ont_7g013610
Molecular Function: cyclosporin A binding (GO:0016018);	1/1013(0.0987166831194472%)	1/15175(0.00658978583196046%)	14.9803	0.468293	Cs_ont_8g011460
Molecular Function: glutamate dehydrogenase (NADP+) activity (GO:0004354);	1/1013(0.0987166831194472%)	1/15175(0.00658978583196046%)	14.9803	0.468293	Cs_ont_1g020560
Molecular Function: aldehyde dehydrogenase (NADP+) activity (GO:0033721);	1/1013(0.0987166831194472%)	1/15175(0.00658978583196046%)	14.9803	0.468293	Cs_ont_1g006590
Molecular Function: DNA topoisomerase activity (GO:0003916);	1/1013(0.0987166831194472%)	1/15175(0.00658978583196046%)	14.9803	0.468293	Cs_ont_7g028900
Molecular Function: phosphatidylinositol-3,5-bisphosphate 5-phosphatase activity (GO:0043813);	1/1013(0.0987166831194472%)	1/15175(0.00658978583196046%)	14.9803	0.468293	Cs_ont_3g005890
Molecular Function: enhancer sequence-specific DNA binding (GO:0001158);	1/1013(0.0987166831194472%)	1/15175(0.00658978583196046%)	14.9803	0.468293	Cs_ont_3g018990
Molecular Function: RNA-dependent ATPase activity (GO:0008186);	1/1013(0.0987166831194472%)	1/15175(0.00658978583196046%)	14.9803	0.468293	Cs_ont_2g033970
Molecular Function: (R)-2-hydroxyglutarate dehydrogenase activity (GO:0051990);	1/1013(0.0987166831194472%)	1/15175(0.00658978583196046%)	14.9803	0.468293	Cs_ont_1g027270
Molecular Function: tripeptidyl-peptidase activity (GO:0008240);	1/1013(0.0987166831194472%)	1/15175(0.00658978583196046%)	14.9803	0.468293	Cs_ont_9g025860
Molecular Function: carbohydrate derivative binding (GO:0097367);	1/1013(0.0987166831194472%)	1/15175(0.00658978583196046%)	14.9803	0.468293	Cs_ont_6g023960
Molecular Function: arginine-tRNA ligase activity (GO:0004814);	1/1013(0.0987166831194472%)	1/15175(0.00658978583196046%)	14.9803	0.468293	Cs_ont_4g009380
Molecular Function: glutamine-fructose-6-phosphate transaminase (isomerizing) activity (GO:0004360);	1/1013(0.0987166831194472%)	1/15175(0.00658978583196046%)	14.9803	0.468293	Cs_ont_6g023960
Molecular Function: phosphoribulokinase activity (GO:0008974);	1/1013(0.0987166831194472%)	1/15175(0.00658978583196046%)	14.9803	0.468293	Cs_ont_3g021760
Molecular Function: quinate O-hydroxycinnamoyltransferase activity (GO:0047205);	1/1013(0.0987166831194472%)	1/15175(0.00658978583196046%)	14.9803	0.468293	QC_newGene_1933
Molecular Function: O-phospho-L-serine:2-oxoglutarate aminotransferase activity (GO:0004648);	1/1013(0.0987166831194472%)	1/15175(0.00658978583196046%)	14.9803	0.468293	Cs_ont_1g029230
Molecular Function: superoxide dismutase activity (GO:0004784);	3/1013(0.296150049358342%)	15/15175(0.0988467874794069%)	2.99605	0.468293	Cs_ont_3g017770;Cs_ont_3g017650;Cs_ont_8g006180
Molecular Function: mechanosensitive ion channel activity (GO:0008381);	3/1013(0.296150049358342%)	15/15175(0.0988467874794069%)	2.99605	0.468293	Cs_ont_4g023390;Cs_ont_1g002430;Cs_ont_3g022580
Molecular Function: transcription factor binding (GO:0008134);	3/1013(0.296150049358342%)	15/15175(0.0988467874794069%)	2.99605	0.468293	Cs_ont_3g013500;Cs_ont_9g013690;QC_newGene_1389
Molecular Function: transcriptional activator activity, RNA polymerase II proximal promoter sequence-specific DNA binding (GO:0001077);	2/1013(0.197433366238894%)	7/15175(0.0461285008237232%)	4.28007	0.468293	Cs_ont_9g000540;Cs_ont_8g015150
Molecular Function: starch binding (GO:2001070);	2/1013(0.197433366238894%)	7/15175(0.0461285008237232%)	4.28007	0.468293	Cs_ont_2g001840;Cs_ont_2g016460
Molecular Function: obsolete signal transducer activity (GO:0004871);	8/1013(0.789733464955578%)	67/15175(0.441515650741351%)	1.78869	0.468293	Cs_ont_3g019240;Cs_ont_1g013900;Cs_ont_4g023100;Cs_ont_5g005410;Cs_ont_8g022900;Cs_ont_8g016240;Cs_ont_4g001500;Cs_ont_8g022880
Molecular Function: actin binding (GO:0003779);	3/1013(0.296150049358342%)	16/15175(0.105436573311367%)	2.8088	0.468293	Cs_ont_1g023750;Cs_ont_4g002410;Cs_ont_3g015500
Molecular Function: ATP-dependent peptidase activity (GO:0004176);	3/1013(0.296150049358342%)	16/15175(0.105436573311367%)	2.8088	0.468293	Cs_ont_7g017790;Cs_ont_9g028350;Cs_ont_1g017290
Molecular Function: structural constituent of nuclear pore (GO:0017056);	4/1013(0.394866732477789%)	26/15175(0.171334431630972%)	2.30465	0.468293	Cs_ont_2g035690;Cs_ont_4g013820;Cs_ont_8g004110;Cs_ont_3g003850
Molecular Function: thiol-dependent ubiquitinyl hydrolase activity (GO:0036459);	4/1013(0.394866732477789%)	27/15175(0.177924217462932%)	2.2193	0.472726	Cs_ont_1g020540;Cs_ont_4g000950;Cs_ont_5g047040;Cs_ont_8g009770
Molecular Function: methyl-CpG binding (GO:0008327);	4/1013(0.394866732477789%)	28/15175(0.184514003294893%)	2.14004	0.518744	Cs_ont_5g040250;Cs_ont_2g029360;Cs_ont_2g025500;Cs_ont_4g005920
Molecular Function: quinone binding (GO:0048038);	5/1013(0.493583415597236%)	39/15175(0.257001647446458%)	1.92055	0.525766	Cs_ont_Un004560;Cs_ont_6g006780;Cs_ont_3g010200;Cs_ont_Un004430;Cs_ont_3g008670
Molecular Function: DNA ligase (ATP) activity (GO:0003910);	2/1013(0.197433366238894%)	9/15175(0.0593080724876442%)	3.32895	0.527171	Cs_ont_4g025290;Cs_ont_5g011680
Molecular Function: DNA topoisomerase type II (ATP-hydrolyzing) activity (GO:0003918);	2/1013(0.197433366238894%)	9/15175(0.0593080724876442%)	3.32895	0.527171	Cs_ont_2g033650;Cs_ont_7g028900
Molecular Function: amidase activity (GO:0004040);	2/1013(0.197433366238894%)	9/15175(0.0593080724876442%)	3.32895	0.527171	Cs_ont_3g014190;Cs_ont_8g015320
Molecular Function: histidine-tRNA ligase activity (GO:0004821);	1/1013(0.0987166831194472%)	2/15175(0.0131795716639209%)	7.49013	0.563711	Cs_ont_5g025830
Molecular Function: signaling receptor activity (GO:0038023);	1/1013(0.0987166831194472%)	2/15175(0.0131795716639209%)	7.49013	0.563711	Cs_ont_8g019160
Molecular Function: D-lactate dehydrogenase (cytochrome) activity (GO:0004458);	1/1013(0.0987166831194472%)	2/15175(0.0131795716639209%)	7.49013	0.563711	Cs_ont_1g027270
Molecular Function: alpha-glucan, water dikinase activity (GO:0050521);	1/1013(0.0987166831194472%)	2/15175(0.0131795716639209%)	7.49013	0.563711	Cs_ont_7g024110
Molecular Function: UDP-glucose: 6-methylthiohexylhydroximate S-glucosyltransferase activity (GO:0103100);	1/1013(0.0987166831194472%)	2/15175(0.0131795716639209%)	7.49013	0.563711	Cs_ont_5g046300
Molecular Function: UDP-glucose: 9-methylthiononylhydroximate S-glucosyltransferase activity (GO:0103103);	1/1013(0.0987166831194472%)	2/15175(0.0131795716639209%)	7.49013	0.563711	Cs_ont_5g046300
Molecular Function: 3-chloroallyl aldehyde dehydrogenase activity (GO:0004028);	1/1013(0.0987166831194472%)	2/15175(0.0131795716639209%)	7.49013	0.563711	Cs_ont_1g006590
Molecular Function: UDP-glucose: 4-methylthiobutylhydroximate S-glucosyltransferase activity (GO:0102659);	1/1013(0.0987166831194472%)	2/15175(0.0131795716639209%)	7.49013	0.563711	Cs_ont_5g046300
Molecular Function: methylcrotonoyl-CoA carboxylase activity (GO:0004485);	1/1013(0.0987166831194472%)	2/15175(0.0131795716639209%)	7.49013	0.563711	Cs_ont_5g010670
Molecular Function: anion channel activity (GO:0005253);	1/1013(0.0987166831194472%)	2/15175(0.0131795716639209%)	7.49013	0.563711	Cs_ont_5g036920
Molecular Function: single-stranded DNA 3'-5' exodeoxyribonuclease activity (GO:0008310);	1/1013(0.0987166831194472%)	2/15175(0.0131795716639209%)	7.49013	0.563711	Cs_ont_8g007390
Molecular Function: UDP-glucose:7-methylthioheptylhydroximate S-glucosyltransferase activity (GO:0103101);	1/1013(0.0987166831194472%)	2/15175(0.0131795716639209%)	7.49013	0.563711	Cs_ont_5g046300
Molecular Function: SUMO activating enzyme activity (GO:0019948);	1/1013(0.0987166831194472%)	2/15175(0.0131795716639209%)	7.49013	0.563711	Cs_ont_8g020800
Molecular Function: mediator complex binding (GO:0036033);	1/1013(0.0987166831194472%)	2/15175(0.0131795716639209%)	7.49013	0.563711	Cs_ont_8g023550
Molecular Function: osmosensor activity (GO:0005034);	1/1013(0.0987166831194472%)	2/15175(0.0131795716639209%)	7.49013	0.563711	Cs_ont_1g028370
Molecular Function: 4-hydroxy-tetrahydrodipicolinate reductase (GO:0008839);	1/1013(0.0987166831194472%)	2/15175(0.0131795716639209%)	7.49013	0.563711	Cs_ont_9g025240
Molecular Function: protein N-acetylglucosaminyltransferase activity (GO:0016262);	1/1013(0.0987166831194472%)	2/15175(0.0131795716639209%)	7.49013	0.563711	Cs_ont_8g029130
Molecular Function: hydrolase activity, acting on glycosyl bonds (GO:0016798);	1/1013(0.0987166831194472%)	2/15175(0.0131795716639209%)	7.49013	0.563711	Cs_ont_2g015880
Molecular Function: 2-hydroxyglutarate dehydrogenase activity (GO:0047545);	1/1013(0.0987166831194472%)	2/15175(0.0131795716639209%)	7.49013	0.563711	Cs_ont_1g027270
Molecular Function: promoter-specific chromatin binding (GO:1990841);	1/1013(0.0987166831194472%)	2/15175(0.0131795716639209%)	7.49013	0.563711	Cs_ont_8g026370
Molecular Function: thiohydroximate beta-D-glucosyltransferase activity (GO:0047251);	1/1013(0.0987166831194472%)	2/15175(0.0131795716639209%)	7.49013	0.563711	Cs_ont_5g046300
Molecular Function: inositol monophosphate phosphatase activity (GO:0052834);	1/1013(0.0987166831194472%)	2/15175(0.0131795716639209%)	7.49013	0.563711	Cs_ont_2g000810
Molecular Function: histone demethylase activity (H3-K4 specific) (GO:0032453);	1/1013(0.0987166831194472%)	2/15175(0.0131795716639209%)	7.49013	0.563711	Cs_ont_2g008830
Molecular Function: Atg8 ligase activity (GO:0019776);	1/1013(0.0987166831194472%)	2/15175(0.0131795716639209%)	7.49013	0.563711	Cs_ont_9g023150
Molecular Function: plant seed peroxidase activity (GO:1990137);	1/1013(0.0987166831194472%)	2/15175(0.0131795716639209%)	7.49013	0.563711	Cs_ont_2g013420
Molecular Function: UDP-glucose:5-methylthiopentylhydroximate S-glucosyltransferase activity (GO:0103099);	1/1013(0.0987166831194472%)	2/15175(0.0131795716639209%)	7.49013	0.563711	Cs_ont_5g046300
Molecular Function: isoleucine-tRNA ligase activity (GO:0004822);	1/1013(0.0987166831194472%)	2/15175(0.0131795716639209%)	7.49013	0.563711	Cs_ont_5g017390
Molecular Function: ATP-dependent 5'-3' DNA helicase activity (GO:0043141);	1/1013(0.0987166831194472%)	2/15175(0.0131795716639209%)	7.49013	0.563711	Cs_ont_6g005840
Molecular Function: cadmium ion transmembrane transporter activity (GO:0015086);	1/1013(0.0987166831194472%)	2/15175(0.0131795716639209%)	7.49013	0.563711	Cs_ont_1g017480
Molecular Function: violaxanthin de-epoxidase activity (GO:0046422);	1/1013(0.0987166831194472%)	2/15175(0.0131795716639209%)	7.49013	0.563711	Cs_ont_5g015520
Molecular Function: UDP-glucose:8-methylthiooctylhydroximate S-glucosyltransferase activity (GO:0103102);	1/1013(0.0987166831194472%)	2/15175(0.0131795716639209%)	7.49013	0.563711	Cs_ont_5g046300
Molecular Function: actin monomer binding (GO:0003785);	1/1013(0.0987166831194472%)	2/15175(0.0131795716639209%)	7.49013	0.563711	Cs_ont_3g009860
Molecular Function: microtubule plus-end binding (GO:0051010);	1/1013(0.0987166831194472%)	2/15175(0.0131795716639209%)	7.49013	0.563711	Cs_ont_2g008960
Molecular Function: pre-miRNA binding (GO:0070883);	1/1013(0.0987166831194472%)	2/15175(0.0131795716639209%)	7.49013	0.563711	Cs_ont_5g037480
Molecular Function: phosphatidylinositol phosphate kinase activity (GO:0016307);	1/1013(0.0987166831194472%)	2/15175(0.0131795716639209%)	7.49013	0.563711	Cs_ont_3g009860
Molecular Function: histone-lysine N-methyltransferase activity (GO:0018024);	5/1013(0.493583415597236%)	41/15175(0.270181219110379%)	1.82686	0.563711	Cs_ont_3g010020;Cs_ont_7g028820;Cs_ont_1g011190;Cs_ont_5g004490;Cs_ont_3g008710
Molecular Function: monooxygenase activity (GO:0004497);	16/1013(1.57946692991116%)	178/15175(1.17298187808896%)	1.34654	0.563711	Cs_ont_3g021080;Cs_ont_7g020930;Cs_ont_6g002940;Cs_ont_5g033530;Cs_ont_1g010930;Cs_ont_1g005240;Cs_ont_3g021050;Cs_ont_4g023290;Cs_ont_5g033710;Cs_ont_5g002120;Cs_ont_8g028880;QC_newGene_62;Cs_ont_4g024900;Cs_ont_2g017240;Cs_ont_6g007240;Cs_ont_5g033560
Molecular Function: phospholipid-translocating ATPase activity (GO:0004012);	2/1013(0.197433366238894%)	10/15175(0.0658978583196046%)	2.99605	0.563711	Cs_ont_5g037490;Cs_ont_2g029080
Molecular Function: 1-phosphatidylinositol-4-phosphate 5-kinase activity (GO:0016308);	2/1013(0.197433366238894%)	10/15175(0.0658978583196046%)	2.99605	0.563711	Cs_ont_3g026760;Cs_ont_3g009860
Molecular Function: RNA-directed DNA polymerase activity (GO:0003964);	2/1013(0.197433366238894%)	10/15175(0.0658978583196046%)	2.99605	0.563711	QC_newGene_1136;QC_newGene_169
Molecular Function: four-way junction helicase activity (GO:0009378);	3/1013(0.296150049358342%)	20/15175(0.131795716639209%)	2.24704	0.563711	Cs_ont_3g020330;Cs_ont_3g027820;Cs_ont_3g015530
Molecular Function: ATP-dependent 3'-5' DNA helicase activity (GO:0043140);	3/1013(0.296150049358342%)	20/15175(0.131795716639209%)	2.24704	0.563711	Cs_ont_3g027820;Cs_ont_3g020330;Cs_ont_3g015530
Molecular Function: sequence-specific DNA binding (GO:0043565);	41/1013(4.04738400789733%)	521/15175(3.4332784184514%)	1.17887	0.563711	Cs_ont_8g016290;Cs_ont_6g002910;Cs_ont_8g015150;Cs_ont_1g016110;Cs_ont_4g023640;Cs_ont_5g050800;Cs_ont_9g025120;Cs_ont_9g000540;Cs_ont_1g023190;Cs_ont_4g012730;Cs_ont_2g011380;Cs_ont_2g000420;Cs_ont_3g007320;Cs_ont_3g028650;Cs_ont_8g005540;Cs_ont_8g010340;Cs_ont_7g000170;Cs_ont_3g020300;Cs_ont_8g026370;Cs_ont_5g007750;Cs_ont_7g019820;Cs_ont_9g001840;Cs_ont_7g002130;Cs_ont_8g007910;Cs_ont_9g013690…
Molecular Function: nuclease activity (GO:0004518);	3/1013(0.296150049358342%)	21/15175(0.13838550247117%)	2.14004	0.563711	Cs_ont_4g020130;QC_newGene_597;Cs_ont_4g011010
Molecular Function: TBP-class protein binding (GO:0017025);	2/1013(0.197433366238894%)	11/15175(0.0724876441515651%)	2.72368	0.563711	Cs_ont_8g016290;Cs_ont_8g016270
Molecular Function: cinnamoyl-CoA reductase activity (GO:0016621);	2/1013(0.197433366238894%)	11/15175(0.0724876441515651%)	2.72368	0.563711	Cs_ont_3g016860;Cs_ont_2g032010
Molecular Function: pseudouridine synthase activity (GO:0009982);	2/1013(0.197433366238894%)	11/15175(0.0724876441515651%)	2.72368	0.563711	Cs_ont_9g017360;Cs_ont_2g028050
Molecular Function: dioxygenase activity (GO:0051213);	7/1013(0.69101678183613%)	68/15175(0.448105436573311%)	1.54209	0.563711	Cs_ont_4g012720;Cs_ont_7g006450;Cs_ont_7g018890;Cs_ont_8g016190;Cs_ont_5g044490;Cs_ont_2g008830;Cs_ont_9g013270
Molecular Function: identical protein binding (GO:0042802);	12/1013(1.18460019743337%)	132/15175(0.869851729818781%)	1.36184	0.563711	Cs_ont_5g032130;Cs_ont_4g008290;Cs_ont_1g027100;Cs_ont_9g008170;Cs_ont_3g027770;Cs_ont_8g021010;Cs_ont_8g029470;Cs_ont_9g004710;Cs_ont_4g014450;Cs_ont_4g028180;Cs_ont_2g033650;Cs_ont_8g009790
Molecular Function: oxidoreductase activity, acting on paired donors, with incorporation or reduction of molecular oxygen (GO:0016705);	13/1013(1.28331688055281%)	146/15175(0.962108731466227%)	1.33386	0.563711	Cs_ont_5g002120;Cs_ont_5g033710;Cs_ont_4g023290;QC_newGene_62;Cs_ont_2g017240;Cs_ont_6g002940;Cs_ont_7g020930;Cs_ont_4g024900;Cs_ont_5g033560;Cs_ont_1g005240;Cs_ont_6g007240;Cs_ont_1g010930;Cs_ont_5g033530
Molecular Function: phosphorelay sensor kinase activity (GO:0000155);	3/1013(0.296150049358342%)	22/15175(0.14497528830313%)	2.04276	0.563711	Cs_ont_1g028370;Cs_ont_8g029470;Cs_ont_8g011410
Molecular Function: shikimate 3-dehydrogenase (NADP+) activity (GO:0004764);	1/1013(0.0987166831194472%)	3/15175(0.0197693574958814%)	4.99342	0.563711	Cs_ont_5g009120
Molecular Function: inositol monophosphate 1-phosphatase activity (GO:0008934);	1/1013(0.0987166831194472%)	3/15175(0.0197693574958814%)	4.99342	0.563711	Cs_ont_2g000810
Molecular Function: transmembrane signaling receptor activity (GO:0004888);	1/1013(0.0987166831194472%)	3/15175(0.0197693574958814%)	4.99342	0.563711	Cs_ont_8g018560
Molecular Function: glycogen phosphorylase activity (GO:0008184);	1/1013(0.0987166831194472%)	3/15175(0.0197693574958814%)	4.99342	0.563711	Cs_ont_6g000420
Molecular Function: inositol monophosphate 4-phosphatase activity (GO:0052833);	1/1013(0.0987166831194472%)	3/15175(0.0197693574958814%)	4.99342	0.563711	Cs_ont_2g000810
Molecular Function: 1,4-alpha-glucan branching enzyme activity (GO:0003844);	1/1013(0.0987166831194472%)	3/15175(0.0197693574958814%)	4.99342	0.563711	Cs_ont_4g019350
Molecular Function: ATPase-coupled protein transmembrane transporter activity (GO:0015462);	1/1013(0.0987166831194472%)	3/15175(0.0197693574958814%)	4.99342	0.563711	Cs_ont_5g006100
Molecular Function: phosphatidylinositol-5-phosphate binding (GO:0010314);	1/1013(0.0987166831194472%)	3/15175(0.0197693574958814%)	4.99342	0.563711	Cs_ont_3g010020
Molecular Function: desacetoxyvindoline 4-hydroxylase activity (GO:0050590);	1/1013(0.0987166831194472%)	3/15175(0.0197693574958814%)	4.99342	0.563711	Cs_ont_9g011060
Molecular Function: hydroxyproline O-arabinosyltransferase activity (GO:1990585);	1/1013(0.0987166831194472%)	3/15175(0.0197693574958814%)	4.99342	0.563711	Cs_ont_4g001950
Molecular Function: 5'-3' exonuclease activity (GO:0008409);	1/1013(0.0987166831194472%)	3/15175(0.0197693574958814%)	4.99342	0.563711	Cs_ont_4g017780
Molecular Function: mannitol dehydrogenase activity (GO:0046029);	1/1013(0.0987166831194472%)	3/15175(0.0197693574958814%)	4.99342	0.563711	Cs_ont_1g022390
Molecular Function: cadmium-exporting ATPase activity (GO:0008551);	1/1013(0.0987166831194472%)	3/15175(0.0197693574958814%)	4.99342	0.563711	Cs_ont_4g025610
Molecular Function: soluble NSF attachment protein activity (GO:0005483);	1/1013(0.0987166831194472%)	3/15175(0.0197693574958814%)	4.99342	0.563711	Cs_ont_2g008850
Molecular Function: transcription factor activity, RNA polymerase II transcription factor binding (GO:0001076);	1/1013(0.0987166831194472%)	3/15175(0.0197693574958814%)	4.99342	0.563711	Cs_ont_8g025610
Molecular Function: zinc-exporting ATPase activity (GO:0016463);	1/1013(0.0987166831194472%)	3/15175(0.0197693574958814%)	4.99342	0.563711	Cs_ont_4g025610
Molecular Function: cysteine desulfurase activity (GO:0031071);	1/1013(0.0987166831194472%)	3/15175(0.0197693574958814%)	4.99342	0.563711	Cs_ont_1g004800
Molecular Function: biotin carboxylase activity (GO:0004075);	1/1013(0.0987166831194472%)	3/15175(0.0197693574958814%)	4.99342	0.563711	Cs_ont_5g010670
Molecular Function: inositol monophosphate 3-phosphatase activity (GO:0052832);	1/1013(0.0987166831194472%)	3/15175(0.0197693574958814%)	4.99342	0.563711	Cs_ont_2g000810
Molecular Function: 3-dehydroquinate dehydratase activity (GO:0003855);	1/1013(0.0987166831194472%)	3/15175(0.0197693574958814%)	4.99342	0.563711	Cs_ont_5g009120
Molecular Function: histone methyltransferase activity (H3-K4 specific) (GO:0042800);	1/1013(0.0987166831194472%)	3/15175(0.0197693574958814%)	4.99342	0.563711	Cs_ont_3g008710
Molecular Function: fatty-acyl-CoA reductase (alcohol-forming) activity (GO:0080019);	2/1013(0.197433366238894%)	12/15175(0.0790774299835255%)	2.49671	0.563711	Cs_ont_5g032670;Cs_ont_8g007560
Molecular Function: calcium ion binding (GO:0005509);	19/1013(1.8756169792695%)	231/15175(1.52224052718287%)	1.23214	0.563711	Cs_ont_4g018840;Cs_ont_4g005370;Cs_ont_9g020980;Cs_ont_Un005820;Cs_ont_4g018700;Cs_ont_2g032100;Cs_ont_6g024400;Cs_ont_5g001360;Cs_ont_5g021680;Cs_ont_4g018740;Cs_ont_9g020890;Cs_ont_1g029700;Cs_ont_1g028110;Cs_ont_2g010730;Cs_ont_7g026700;Cs_ont_4g018940;Cs_ont_1g021090;Cs_ont_1g020320;Cs_ont_8g009010
Molecular Function: iron ion binding (GO:0005506);	28/1013(2.76406712734452%)	355/15175(2.33937397034596%)	1.18154	0.563711	Cs_ont_4g024900;Cs_ont_2g017240;Cs_ont_1g002560;Cs_ont_Un000190;Cs_ont_5g038430;Cs_ont_4g023290;Cs_ont_7g011510;Cs_ont_7g020930;Cs_ont_6g002940;Cs_ont_1g010930;Cs_ont_3g021050;Cs_ont_1g005240;Cs_ont_7g011500;Cs_ont_3g021080;Cs_ont_8g010180;Cs_ont_8g025940;Cs_ont_5g033560;Cs_ont_6g007240;Cs_ont_5g002120;Cs_ont_5g033710;Cs_ont_8g010190;QC_newGene_62;Cs_ont_3g021000;Cs_ont_5g033530;Cs_ont_7g022220;C…
Molecular Function: protein self-association (GO:0043621);	7/1013(0.69101678183613%)	72/15175(0.474464579901153%)	1.45641	0.563711	Cs_ont_7g012820;Cs_ont_1g011560;Cs_ont_3g024770;Cs_ont_7g011820;Cs_ont_8g012650;Cs_ont_9g001450;Cs_ont_5g014480
Molecular Function: core promoter sequence-specific DNA binding (GO:0001046);	3/1013(0.296150049358342%)	24/15175(0.158154859967051%)	1.87253	0.563711	Cs_ont_2g033070;Cs_ont_4g016360;Cs_ont_3g019490
Molecular Function: 1,3-beta-D-glucan synthase activity (GO:0003843);	2/1013(0.197433366238894%)	13/15175(0.085667215815486%)	2.30465	0.563711	Cs_ont_7g029230;Cs_ont_7g015150
Molecular Function: endopeptidase activity (GO:0004175);	4/1013(0.394866732477789%)	37/15175(0.243822075782537%)	1.61949	0.583271	Cs_ont_3g020960;Cs_ont_9g026160;Cs_ont_7g024680;Cs_ont_9g002880
Molecular Function: phosphatidylinositol binding (GO:0035091);	2/1013(0.197433366238894%)	14/15175(0.0922570016474465%)	2.14004	0.598551	Cs_ont_4g002240;Cs_ont_1g013690
Molecular Function: translation elongation factor activity (GO:0003746);	5/1013(0.493583415597236%)	50/15175(0.329489291598023%)	1.49803	0.598551	Cs_ont_1g003990;Cs_ont_5g043670;Cs_ont_6g005850;Cs_ont_4g008560;Cs_ont_6g006240
Molecular Function: transcriptional activator activity, RNA polymerase II transcription regulatory region sequence-specific DNA binding (GO:0001228);	5/1013(0.493583415597236%)	50/15175(0.329489291598023%)	1.49803	0.598551	Cs_ont_8g029390;Cs_ont_2g033070;Cs_ont_3g019490;Cs_ont_4g016360;Cs_ont_5g043090
Molecular Function: ribonucleoprotein complex binding (GO:0043021);	1/1013(0.0987166831194472%)	4/15175(0.0263591433278418%)	3.74506	0.598551	Cs_ont_3g028750
Molecular Function: phosphatidylinositol-3,4,5-trisphosphate 5-phosphatase activity (GO:0034485);	1/1013(0.0987166831194472%)	4/15175(0.0263591433278418%)	3.74506	0.598551	Cs_ont_9g006030
Molecular Function: valine-tRNA ligase activity (GO:0004832);	1/1013(0.0987166831194472%)	4/15175(0.0263591433278418%)	3.74506	0.598551	Cs_ont_9g027810
Molecular Function: flavone synthase activity (GO:0033759);	1/1013(0.0987166831194472%)	4/15175(0.0263591433278418%)	3.74506	0.598551	Cs_ont_5g025770
Molecular Function: structural constituent of chromatin (GO:0030527);	1/1013(0.0987166831194472%)	4/15175(0.0263591433278418%)	3.74506	0.598551	Cs_ont_6g014970
Molecular Function: Rho GTPase binding (GO:0017048);	1/1013(0.0987166831194472%)	4/15175(0.0263591433278418%)	3.74506	0.598551	Cs_ont_3g004670
Molecular Function: 3-methyl-2-oxobutanoate dehydrogenase (2-methylpropanoyl-transferring) activity (GO:0003863);	1/1013(0.0987166831194472%)	4/15175(0.0263591433278418%)	3.74506	0.598551	Cs_ont_3g008300
Molecular Function: transcription factor activity, core RNA polymerase II binding (GO:0000991);	1/1013(0.0987166831194472%)	4/15175(0.0263591433278418%)	3.74506	0.598551	Cs_ont_6g006240
Molecular Function: geranylgeranyl-diphosphate geranylgeranyltransferase activity (GO:0016767);	1/1013(0.0987166831194472%)	4/15175(0.0263591433278418%)	3.74506	0.598551	Cs_ont_2g034830
Molecular Function: pheophytinase b activity (GO:0102293);	1/1013(0.0987166831194472%)	4/15175(0.0263591433278418%)	3.74506	0.598551	Cs_ont_5g010790
Molecular Function: galacturonate binding (GO:0048032);	1/1013(0.0987166831194472%)	4/15175(0.0263591433278418%)	3.74506	0.598551	Cs_ont_5g002910
Molecular Function: flavanone 7-O-glucoside 2''-O-beta-L-rhamnosyltransferase activity (GO:0033835);	1/1013(0.0987166831194472%)	4/15175(0.0263591433278418%)	3.74506	0.598551	Cs_ont_8g007220
Molecular Function: Rab GTPase binding (GO:0017137);	1/1013(0.0987166831194472%)	4/15175(0.0263591433278418%)	3.74506	0.598551	Cs_ont_1g004930
Molecular Function: 1-phosphatidylinositol-3-phosphate 5-kinase activity (GO:0000285);	1/1013(0.0987166831194472%)	4/15175(0.0263591433278418%)	3.74506	0.598551	Cs_ont_2g012630
Molecular Function: ethylene receptor activity (GO:0038199);	1/1013(0.0987166831194472%)	4/15175(0.0263591433278418%)	3.74506	0.598551	Cs_ont_8g011410
Molecular Function: microtubule-severing ATPase activity (GO:0008568);	1/1013(0.0987166831194472%)	4/15175(0.0263591433278418%)	3.74506	0.598551	Cs_ont_9g026800
Molecular Function: 1-aminocyclopropane-1-carboxylate synthase activity (GO:0016847);	1/1013(0.0987166831194472%)	4/15175(0.0263591433278418%)	3.74506	0.598551	Cs_ont_5g003690
Molecular Function: adenine phosphoribosyltransferase activity (GO:0003999);	1/1013(0.0987166831194472%)	4/15175(0.0263591433278418%)	3.74506	0.598551	Cs_ont_4g002250
Molecular Function: 3,4-dihydroxy-2-butanone-4-phosphate synthase activity (GO:0008686);	1/1013(0.0987166831194472%)	4/15175(0.0263591433278418%)	3.74506	0.598551	Cs_ont_8g016100
Molecular Function: glutamate dehydrogenase (NAD+) activity (GO:0004352);	1/1013(0.0987166831194472%)	4/15175(0.0263591433278418%)	3.74506	0.598551	Cs_ont_1g020560
Molecular Function: indole-3-acetic acid amido synthetase activity (GO:0010279);	1/1013(0.0987166831194472%)	4/15175(0.0263591433278418%)	3.74506	0.598551	Cs_ont_3g024460
Molecular Function: oxidoreductase activity, acting on NAD(P)H, quinone or similar compound as acceptor (GO:0016655);	1/1013(0.0987166831194472%)	4/15175(0.0263591433278418%)	3.74506	0.598551	Cs_ont_3g008670
Molecular Function: chlorophyllase activity (GO:0047746);	1/1013(0.0987166831194472%)	4/15175(0.0263591433278418%)	3.74506	0.598551	Cs_ont_5g010790
Molecular Function: syntaxin binding (GO:0019905);	1/1013(0.0987166831194472%)	4/15175(0.0263591433278418%)	3.74506	0.598551	Cs_ont_2g008850
Molecular Function: transcription regulatory region DNA binding (GO:0044212);	15/1013(1.48075024679171%)	184/15175(1.21252059308072%)	1.22122	0.598551	Cs_ont_6g021790;Cs_ont_4g015100;Cs_ont_8g011720;Cs_ont_6g007580;Cs_ont_4g007340;Cs_ont_8g020760;Cs_ont_2g011380;Cs_ont_7g002130;Cs_ont_3g010020;Cs_ont_2g027390;Cs_ont_9g001840;Cs_ont_9g013690;Cs_ont_8g005540;Cs_ont_6g002910;Cs_ont_1g016110
Molecular Function: nucleic acid binding (GO:0003676);	13/1013(1.28331688055281%)	159/15175(1.04777594728171%)	1.2248	0.598551	Cs_ont_5g039210;Cs_ont_5g049940;Cs_ont_6g024370;QC_newGene_169;Cs_ont_9g026120;Cs_ont_7g006450;Cs_ont_7g022420;Cs_ont_5g044490;Cs_ont_5g038770;Cs_ont_8g002640;Cs_ont_5g016270;Cs_ont_3g008160;Cs_ont_6g014470
Molecular Function: telomeric DNA binding (GO:0042162);	2/1013(0.197433366238894%)	15/15175(0.0988467874794069%)	1.99737	0.598551	Cs_ont_7g000160;Cs_ont_5g001870
Molecular Function: oxidoreductase activity, acting on single donors with incorporation of molecular oxygen, incorporation of two atoms of oxygen (GO:0016702);	2/1013(0.197433366238894%)	15/15175(0.0988467874794069%)	1.99737	0.598551	Cs_ont_8g009690;Cs_ont_3g016040
Molecular Function: exonuclease activity (GO:0004527);	2/1013(0.197433366238894%)	15/15175(0.0988467874794069%)	1.99737	0.598551	Cs_ont_4g013770;Cs_ont_3g008160
Molecular Function: ubiquitin protein ligase binding (GO:0031625);	10/1013(0.987166831194472%)	119/15175(0.784184514003295%)	1.25885	0.598551	Cs_ont_2g005080;Cs_ont_5g008770;Cs_ont_7g026340;Cs_ont_7g007380;Cs_ont_6g001390;Cs_ont_8g028040;Cs_ont_8g006300;Cs_ont_4g016150;Cs_ont_4g028290;Cs_ont_7g026750
Molecular Function: double-stranded DNA binding (GO:0003690);	6/1013(0.592300098716683%)	66/15175(0.43492586490939%)	1.36184	0.598551	Cs_ont_9g017270;Cs_ont_7g013610;Cs_ont_5g001870;Cs_ont_9g005090;Cs_ont_8g009780;Cs_ont_4g004120
Molecular Function: oxidoreductase activity, acting on CH-OH group of donors (GO:0016614);	6/1013(0.592300098716683%)	66/15175(0.43492586490939%)	1.36184	0.598551	Cs_ont_2g008370;Cs_ont_3g029470;Cs_ont_3g029510;Cs_ont_4g020210;Cs_ont_8g010190;Cs_ont_8g010180
Molecular Function: transcription corepressor activity (GO:0003714);	2/1013(0.197433366238894%)	16/15175(0.105436573311367%)	1.87253	0.610332	Cs_ont_1g024220;Cs_ont_2g029980
Molecular Function: aldehyde oxidase activity (GO:0004031);	2/1013(0.197433366238894%)	16/15175(0.105436573311367%)	1.87253	0.610332	Cs_ont_8g010190;Cs_ont_8g010180
Molecular Function: metalloendopeptidase activity (GO:0004222);	5/1013(0.493583415597236%)	54/15175(0.355848434925865%)	1.38706	0.610332	Cs_ont_1g017290;Cs_ont_6g017150;Cs_ont_1g007350;Cs_ont_7g017790;Cs_ont_9g028350
Molecular Function: phosphatidylinositol-4-phosphate binding (GO:0070273);	1/1013(0.0987166831194472%)	5/15175(0.0329489291598023%)	2.99605	0.610332	Cs_ont_7g025550
Molecular Function: aldehyde dehydrogenase [NAD(P)+] activity (GO:0004030);	1/1013(0.0987166831194472%)	5/15175(0.0329489291598023%)	2.99605	0.610332	Cs_ont_1g006590
Molecular Function: ribonuclease P activity (GO:0004526);	1/1013(0.0987166831194472%)	5/15175(0.0329489291598023%)	2.99605	0.610332	Cs_ont_4g008310
Molecular Function: squalene synthase activity (GO:0051996);	1/1013(0.0987166831194472%)	5/15175(0.0329489291598023%)	2.99605	0.610332	Cs_ont_2g034830
Molecular Function: ethylene binding (GO:0051740);	1/1013(0.0987166831194472%)	5/15175(0.0329489291598023%)	2.99605	0.610332	Cs_ont_8g011410
Molecular Function: DNA topoisomerase type I activity (GO:0003917);	1/1013(0.0987166831194472%)	5/15175(0.0329489291598023%)	2.99605	0.610332	Cs_ont_4g019790
Molecular Function: flavonol synthase activity (GO:0045431);	1/1013(0.0987166831194472%)	5/15175(0.0329489291598023%)	2.99605	0.610332	Cs_ont_5g025740
Molecular Function: farnesyl-diphosphate farnesyltransferase activity (GO:0004310);	1/1013(0.0987166831194472%)	5/15175(0.0329489291598023%)	2.99605	0.610332	Cs_ont_2g034830
Molecular Function: phosphatidylserine 1-acylhydrolase activity (GO:0052739);	1/1013(0.0987166831194472%)	5/15175(0.0329489291598023%)	2.99605	0.610332	Cs_ont_9g010600
Molecular Function: midchain alkane hydroxylase activity (GO:0080133);	1/1013(0.0987166831194472%)	5/15175(0.0329489291598023%)	2.99605	0.610332	Cs_ont_1g002560
Molecular Function: primary miRNA binding (GO:0070878);	1/1013(0.0987166831194472%)	5/15175(0.0329489291598023%)	2.99605	0.610332	Cs_ont_5g037480
Molecular Function: activating transcription factor binding (GO:0033613);	1/1013(0.0987166831194472%)	5/15175(0.0329489291598023%)	2.99605	0.610332	Cs_ont_8g026370
Molecular Function: inositol 3-alpha-galactosyltransferase activity (GO:0047216);	1/1013(0.0987166831194472%)	5/15175(0.0329489291598023%)	2.99605	0.610332	Cs_ont_3g013880
Molecular Function: methionine adenosyltransferase activity (GO:0004478);	1/1013(0.0987166831194472%)	5/15175(0.0329489291598023%)	2.99605	0.610332	Cs_ont_5g006290
Molecular Function: double-stranded RNA binding (GO:0003725);	1/1013(0.0987166831194472%)	5/15175(0.0329489291598023%)	2.99605	0.610332	Cs_ont_1g011560
Molecular Function: L-iditol 2-dehydrogenase activity (GO:0003939);	1/1013(0.0987166831194472%)	5/15175(0.0329489291598023%)	2.99605	0.610332	Cs_ont_9g025030
Molecular Function: 1-acyl-2-lysophosphatidylserine acylhydrolase activity (GO:0052740);	1/1013(0.0987166831194472%)	5/15175(0.0329489291598023%)	2.99605	0.610332	Cs_ont_9g010600
Molecular Function: RNA polymerase II transcription factor activity, sequence-specific DNA binding (GO:0000981);	7/1013(0.69101678183613%)	81/15175(0.533772652388797%)	1.29459	0.610332	Cs_ont_9g001840;Cs_ont_8g005540;Cs_ont_6g021790;Cs_ont_3g020300;Cs_ont_6g002910;Cs_ont_8g011720;Cs_ont_2g011380
Molecular Function: phospholipid binding (GO:0005543);	3/1013(0.296150049358342%)	29/15175(0.191103789126853%)	1.54968	0.610332	Cs_ont_8g004110;Cs_ont_3g003850;Cs_ont_4g013820
Molecular Function: transcription regulatory region sequence-specific DNA binding (GO:0000976);	2/1013(0.197433366238894%)	17/15175(0.112026359143328%)	1.76238	0.610332	Cs_ont_2g008830;Cs_ont_7g018890
Molecular Function: FAD binding (GO:0071949);	2/1013(0.197433366238894%)	17/15175(0.112026359143328%)	1.76238	0.610332	Cs_ont_9g008170;Cs_ont_1g027270
Molecular Function: transcription coactivator activity (GO:0003713);	3/1013(0.296150049358342%)	30/15175(0.197693574958814%)	1.49803	0.614683	Cs_ont_3g013500;Cs_ont_1g012580;Cs_ont_5g049710
Molecular Function: oxidoreductase activity, acting on diphenols and related substances as donors, oxygen as acceptor (GO:0016682);	3/1013(0.296150049358342%)	30/15175(0.197693574958814%)	1.49803	0.614683	Cs_ont_5g033940;Cs_ont_9g003220;Cs_ont_9g009570
Molecular Function: DNA N-glycosylase activity (GO:0019104);	1/1013(0.0987166831194472%)	6/15175(0.0395387149917628%)	2.49671	0.638772	Cs_ont_8g007070
Molecular Function: preprotein binding (GO:0070678);	1/1013(0.0987166831194472%)	6/15175(0.0395387149917628%)	2.49671	0.638772	Cs_ont_5g041680
Molecular Function: cation binding (GO:0043169);	1/1013(0.0987166831194472%)	6/15175(0.0395387149917628%)	2.49671	0.638772	Cs_ont_4g019350
Molecular Function: 7S RNA binding (GO:0008312);	1/1013(0.0987166831194472%)	6/15175(0.0395387149917628%)	2.49671	0.638772	Cs_ont_6g008540
Molecular Function: peptide-N4-(N-acetyl-beta-glucosaminyl)asparagine amidase activity (GO:0000224);	1/1013(0.0987166831194472%)	6/15175(0.0395387149917628%)	2.49671	0.638772	Cs_ont_5g035650
Molecular Function: mannose-1-phosphate guanylyltransferase activity (GO:0004475);	1/1013(0.0987166831194472%)	6/15175(0.0395387149917628%)	2.49671	0.638772	Cs_ont_9g015110
Molecular Function: small ribosomal subunit rRNA binding (GO:0070181);	1/1013(0.0987166831194472%)	6/15175(0.0395387149917628%)	2.49671	0.638772	Cs_ont_4g005970
Molecular Function: MAP kinase kinase activity (GO:0004708);	1/1013(0.0987166831194472%)	6/15175(0.0395387149917628%)	2.49671	0.638772	Cs_ont_2g028440
Molecular Function: metalloexopeptidase activity (GO:0008235);	1/1013(0.0987166831194472%)	6/15175(0.0395387149917628%)	2.49671	0.638772	Cs_ont_5g023130
Molecular Function: fatty acid transmembrane transporter activity (GO:0015245);	1/1013(0.0987166831194472%)	6/15175(0.0395387149917628%)	2.49671	0.638772	Cs_ont_1g021480
Molecular Function: L-ascorbic acid binding (GO:0031418);	3/1013(0.296150049358342%)	31/15175(0.204283360790774%)	1.4497	0.638772	Cs_ont_8g025940;Cs_ont_9g011060;Cs_ont_5g025740
Molecular Function: transcription factor activity, RNA polymerase II transcription factor recruiting (GO:0001135);	6/1013(0.592300098716683%)	73/15175(0.481054365733114%)	1.23125	0.650079	Cs_ont_8g005540;Cs_ont_6g021790;Cs_ont_9g001840;Cs_ont_2g011380;Cs_ont_6g002910;Cs_ont_8g011720
Molecular Function: DNA (cytosine-5-)-methyltransferase activity (GO:0003886);	2/1013(0.197433366238894%)	19/15175(0.125205930807249%)	1.57687	0.6554	Cs_ont_3g032860;Cs_ont_3g031310
Molecular Function: protein binding involved in protein folding (GO:0044183);	3/1013(0.296150049358342%)	33/15175(0.217462932454695%)	1.36184	0.679159	Cs_ont_1g020040;Cs_ont_5g014960;Cs_ont_1g019920
Molecular Function: glutathione gamma-glutamylcysteinyltransferase activity (GO:0016756);	1/1013(0.0987166831194472%)	7/15175(0.0461285008237232%)	2.14004	0.682937	Cs_ont_5g012400
Molecular Function: naringenin 3-dioxygenase activity (GO:0045486);	1/1013(0.0987166831194472%)	7/15175(0.0461285008237232%)	2.14004	0.682937	Cs_ont_5g025740
Molecular Function: cyclin-dependent protein serine/threonine kinase regulator activity (GO:0016538);	1/1013(0.0987166831194472%)	7/15175(0.0461285008237232%)	2.14004	0.682937	Cs_ont_7g005340
Molecular Function: selenocysteine lyase activity (GO:0009000);	1/1013(0.0987166831194472%)	7/15175(0.0461285008237232%)	2.14004	0.682937	Cs_ont_1g004800
Molecular Function: long-chain-alcohol oxidase activity (GO:0046577);	1/1013(0.0987166831194472%)	7/15175(0.0461285008237232%)	2.14004	0.682937	Cs_ont_6g002460
Molecular Function: poly(U) RNA binding (GO:0008266);	1/1013(0.0987166831194472%)	7/15175(0.0461285008237232%)	2.14004	0.682937	Cs_ont_7g010450
Molecular Function: decanoate-CoA ligase activity (GO:0102391);	1/1013(0.0987166831194472%)	7/15175(0.0461285008237232%)	2.14004	0.682937	Cs_ont_5g049450
Molecular Function: DNA helicase activity (GO:0003678);	1/1013(0.0987166831194472%)	7/15175(0.0461285008237232%)	2.14004	0.682937	Cs_ont_2g002390
Molecular Function: phosphatidate phosphatase activity (GO:0008195);	1/1013(0.0987166831194472%)	7/15175(0.0461285008237232%)	2.14004	0.682937	Cs_ont_6g018440
Molecular Function: histone demethylase activity (H3-K9 specific) (GO:0032454);	1/1013(0.0987166831194472%)	7/15175(0.0461285008237232%)	2.14004	0.682937	Cs_ont_7g018890
Molecular Function: acyl-[acyl-carrier-protein] desaturase activity (GO:0045300);	1/1013(0.0987166831194472%)	7/15175(0.0461285008237232%)	2.14004	0.682937	Cs_ont_7g016560
Molecular Function: Hsp90 protein binding (GO:0051879);	1/1013(0.0987166831194472%)	7/15175(0.0461285008237232%)	2.14004	0.682937	Cs_ont_5g041680
Molecular Function: mannose binding (GO:0005537);	1/1013(0.0987166831194472%)	7/15175(0.0461285008237232%)	2.14004	0.682937	Cs_ont_4g005490
Molecular Function: AMP binding (GO:0016208);	1/1013(0.0987166831194472%)	7/15175(0.0461285008237232%)	2.14004	0.682937	Cs_ont_2g011350
Molecular Function: metal ion transmembrane transporter activity (GO:0046873);	1/1013(0.0987166831194472%)	7/15175(0.0461285008237232%)	2.14004	0.682937	Cs_ont_8g002190
Molecular Function: transcription factor activity, transcription factor binding (GO:0000989);	2/1013(0.197433366238894%)	20/15175(0.131795716639209%)	1.49803	0.682937	Cs_ont_9g001540;Cs_ont_1g027600
Molecular Function: serine-type carboxypeptidase activity (GO:0004185);	3/1013(0.296150049358342%)	34/15175(0.224052718286656%)	1.32179	0.682937	Cs_ont_2g029930;Cs_ont_8g023980;Cs_ont_2g005620
Molecular Function: GTPase activator activity (GO:0005096);	4/1013(0.394866732477789%)	48/15175(0.316309719934102%)	1.24835	0.682937	Cs_ont_3g004670;Cs_ont_8g012960;Cs_ont_7g013330;Cs_ont_4g007260
Molecular Function: polygalacturonate 4-alpha-galacturonosyltransferase activity (GO:0047262);	2/1013(0.197433366238894%)	21/15175(0.13838550247117%)	1.42669	0.688914	Cs_ont_2g000180;Cs_ont_6g000670
Molecular Function: voltage-gated potassium channel activity (GO:0005249);	2/1013(0.197433366238894%)	21/15175(0.13838550247117%)	1.42669	0.688914	Cs_ont_2g002240;Cs_ont_3g027770
Molecular Function: NADH dehydrogenase (ubiquinone) activity (GO:0008137);	4/1013(0.394866732477789%)	49/15175(0.322899505766063%)	1.22288	0.688914	Cs_ont_Un001370;Cs_ont_Un004560;Cs_ont_Un004430;Cs_ont_6g006780
Molecular Function: long-chain fatty acid-CoA ligase activity (GO:0004467);	1/1013(0.0987166831194472%)	8/15175(0.0527182866556837%)	1.87253	0.699739	Cs_ont_5g049450
Molecular Function: beta-amyrin synthase activity (GO:0042300);	1/1013(0.0987166831194472%)	8/15175(0.0527182866556837%)	1.87253	0.699739	Cs_ont_1g008510
Molecular Function: starch synthase activity (GO:0009011);	1/1013(0.0987166831194472%)	8/15175(0.0527182866556837%)	1.87253	0.699739	Cs_ont_2g001840
Molecular Function: pyruvate transmembrane transporter activity (GO:0050833);	1/1013(0.0987166831194472%)	8/15175(0.0527182866556837%)	1.87253	0.699739	Cs_ont_2g001060
Molecular Function: alpha-1,4-glucan synthase activity (GO:0033201);	1/1013(0.0987166831194472%)	8/15175(0.0527182866556837%)	1.87253	0.699739	Cs_ont_2g001840
Molecular Function: electron transporter, transferring electrons within the cyclic electron transport pathway of photosynthesis activity (GO:0045156);	1/1013(0.0987166831194472%)	8/15175(0.0527182866556837%)	1.87253	0.699739	Cs_ont_7g026700
Molecular Function: phosphatidylinositol-4,5-bisphosphate 5-phosphatase activity (GO:0004439);	1/1013(0.0987166831194472%)	8/15175(0.0527182866556837%)	1.87253	0.699739	Cs_ont_9g006030
Molecular Function: ribonuclease III activity (GO:0004525);	1/1013(0.0987166831194472%)	8/15175(0.0527182866556837%)	1.87253	0.699739	Cs_ont_4g023020
Molecular Function: potassium channel activity (GO:0005267);	1/1013(0.0987166831194472%)	8/15175(0.0527182866556837%)	1.87253	0.699739	Cs_ont_2g007440
Molecular Function: steroid binding (GO:0005496);	1/1013(0.0987166831194472%)	8/15175(0.0527182866556837%)	1.87253	0.699739	Cs_ont_4g025690
Molecular Function: 1-phosphatidylinositol 4-kinase activity (GO:0004430);	1/1013(0.0987166831194472%)	8/15175(0.0527182866556837%)	1.87253	0.699739	Cs_ont_1g004930
Molecular Function: trehalose-phosphatase activity (GO:0004805);	1/1013(0.0987166831194472%)	8/15175(0.0527182866556837%)	1.87253	0.699739	Cs_ont_1g000570
Molecular Function: hydrogen-translocating pyrophosphatase activity (GO:0009678);	1/1013(0.0987166831194472%)	8/15175(0.0527182866556837%)	1.87253	0.699739	Cs_ont_3g002890
Molecular Function: procollagen-proline 4-dioxygenase activity (GO:0004656);	1/1013(0.0987166831194472%)	8/15175(0.0527182866556837%)	1.87253	0.699739	Cs_ont_8g025940
Molecular Function: ion channel activity (GO:0005216);	2/1013(0.197433366238894%)	22/15175(0.14497528830313%)	1.36184	0.699739	Cs_ont_9g027350;Cs_ont_9g027360
Molecular Function: unfolded protein binding (GO:0051082);	3/1013(0.296150049358342%)	37/15175(0.243822075782537%)	1.21462	0.708182	Cs_ont_1g019920;Cs_ont_5g014960;Cs_ont_1g020040
Molecular Function: transmembrane receptor protein serine/threonine kinase binding (GO:0070696);	1/1013(0.0987166831194472%)	9/15175(0.0593080724876442%)	1.66447	0.721945	Cs_ont_5g015760
Molecular Function: beta-amylase activity (GO:0016161);	1/1013(0.0987166831194472%)	9/15175(0.0593080724876442%)	1.66447	0.721945	Cs_ont_2g019840
Molecular Function: glycogen (starch) synthase activity (GO:0004373);	1/1013(0.0987166831194472%)	9/15175(0.0593080724876442%)	1.66447	0.721945	Cs_ont_2g001840
Molecular Function: NAD+ ADP-ribosyltransferase activity (GO:0003950);	1/1013(0.0987166831194472%)	9/15175(0.0593080724876442%)	1.66447	0.721945	Cs_ont_5g011680
Molecular Function: methyl-CpNpG binding (GO:0010428);	1/1013(0.0987166831194472%)	9/15175(0.0593080724876442%)	1.66447	0.721945	Cs_ont_2g025500
Molecular Function: methyl-CpNpN binding (GO:0010429);	1/1013(0.0987166831194472%)	9/15175(0.0593080724876442%)	1.66447	0.721945	Cs_ont_2g025500
Molecular Function: fatty-acyl-CoA binding (GO:0000062);	1/1013(0.0987166831194472%)	9/15175(0.0593080724876442%)	1.66447	0.721945	Cs_ont_1g023950
Molecular Function: iron ion transmembrane transporter activity (GO:0005381);	1/1013(0.0987166831194472%)	9/15175(0.0593080724876442%)	1.66447	0.721945	Cs_ont_5g030930
Molecular Function: metal ion binding (GO:0046872);	119/1013(11.7472852912142%)	1767/15175(11.6441515650741%)	1.00886	0.721945	Cs_ont_7g028880;Cs_ont_5g033940;Cs_ont_8g002060;Cs_ont_1g026780;Cs_ont_3g028650;Cs_ont_2g031710;Cs_ont_8g012640;Cs_ont_5g011960;Cs_ont_4g000950;Cs_ont_4g011010;Cs_ont_7g013330;Cs_ont_2g031700;Cs_ont_8g022690;Cs_ont_6g024370;Cs_ont_3g008300;Cs_ont_2g027390;Cs_ont_6g019150;Cs_ont_4g020130;Cs_ont_8g012960;Cs_ont_8g007070;Cs_ont_3g020330;Cs_ont_7g004860;Cs_ont_4g005490;Cs_ont_3g003870;Cs_ont_3g016040…
Molecular Function: single-stranded DNA binding (GO:0003697);	4/1013(0.394866732477789%)	53/15175(0.349258649093904%)	1.13059	0.721945	Cs_ont_4g004120;Cs_ont_2g029560;Cs_ont_8g009780;Cs_ont_5g009270
Molecular Function: O-acetyltransferase activity (GO:0016413);	3/1013(0.296150049358342%)	39/15175(0.257001647446458%)	1.15233	0.735724	Cs_ont_6g010630;Cs_ont_5g007000;Cs_ont_5g049200
Molecular Function: glucose-6-phosphate transmembrane transporter activity (GO:0015152);	1/1013(0.0987166831194472%)	10/15175(0.0658978583196046%)	1.49803	0.75007	QC_newGene_1320
Molecular Function: manganese ion transmembrane transporter activity (GO:0005384);	1/1013(0.0987166831194472%)	10/15175(0.0658978583196046%)	1.49803	0.75007	Cs_ont_5g030930
Molecular Function: CoA pyrophosphatase activity (GO:0010945);	1/1013(0.0987166831194472%)	10/15175(0.0658978583196046%)	1.49803	0.75007	Cs_ont_2g004060
Molecular Function: adenylate kinase activity (GO:0004017);	1/1013(0.0987166831194472%)	10/15175(0.0658978583196046%)	1.49803	0.75007	Cs_ont_2g023830
Molecular Function: DNA-(apurinic or apyrimidinic site) endonuclease activity (GO:0003906);	1/1013(0.0987166831194472%)	10/15175(0.0658978583196046%)	1.49803	0.75007	Cs_ont_8g007070
Molecular Function: phospholipase D activity (GO:0004630);	1/1013(0.0987166831194472%)	10/15175(0.0658978583196046%)	1.49803	0.75007	Cs_ont_1g020320
Molecular Function: DNA-dependent ATPase activity (GO:0008094);	1/1013(0.0987166831194472%)	10/15175(0.0658978583196046%)	1.49803	0.75007	Cs_ont_5g003390
Molecular Function: N-acylphosphatidylethanolamine-specific phospholipase D activity (GO:0070290);	1/1013(0.0987166831194472%)	10/15175(0.0658978583196046%)	1.49803	0.75007	Cs_ont_1g020320
Molecular Function: four-way junction DNA binding (GO:0000400);	1/1013(0.0987166831194472%)	10/15175(0.0658978583196046%)	1.49803	0.75007	Cs_ont_9g013690
Molecular Function: S-adenosyl-L-methionine transmembrane transporter activity (GO:0000095);	1/1013(0.0987166831194472%)	10/15175(0.0658978583196046%)	1.49803	0.75007	Cs_ont_5g047990
Molecular Function: ribonucleoside binding (GO:0032549);	1/1013(0.0987166831194472%)	10/15175(0.0658978583196046%)	1.49803	0.75007	Cs_ont_8g018960
Molecular Function: oxidoreductase activity, acting on paired donors, with incorporation or reduction of molecular oxygen, NAD(P)H as one donor, and incorporation of one atom of oxygen (GO:0016709);	7/1013(0.69101678183613%)	101/15175(0.665568369028007%)	1.03824	0.75007	QC_newGene_218;Cs_ont_5g038430;Cs_ont_3g021080;Cs_ont_4g012840;Cs_ont_7g022220;Cs_ont_3g021050;Cs_ont_3g021000
Molecular Function: heme binding (GO:0020037);	28/1013(2.76406712734452%)	420/15175(2.76771004942339%)	0.998684	0.769264	Cs_ont_1g010930;Cs_ont_1g005240;Cs_ont_3g021050;Cs_ont_7g020930;Cs_ont_6g002940;Cs_ont_1g025380;Cs_ont_7g011500;Cs_ont_3g021080;Cs_ont_1g002560;Cs_ont_4g024900;Cs_ont_2g017240;Cs_ont_Un000190;Cs_ont_4g023290;Cs_ont_5g038430;Cs_ont_7g011510;Cs_ont_5g033530;Cs_ont_4g025690;Cs_ont_4g012840;Cs_ont_7g022220;Cs_ont_4g012720;Cs_ont_3g021000;QC_newGene_218;Cs_ont_6g022800;Cs_ont_6g007240;Cs_ont_5g033560;…
Molecular Function: copper ion transmembrane transporter activity (GO:0005375);	1/1013(0.0987166831194472%)	11/15175(0.0724876441515651%)	1.36184	0.769264	Cs_ont_8g001520
Molecular Function: protein phosphatase regulator activity (GO:0019888);	1/1013(0.0987166831194472%)	11/15175(0.0724876441515651%)	1.36184	0.769264	Cs_ont_2g023350
Molecular Function: geraniol 10-hydroxylase activity (GO:0102811);	1/1013(0.0987166831194472%)	11/15175(0.0724876441515651%)	1.36184	0.769264	QC_newGene_218
Molecular Function: lyase activity (GO:0016829);	1/1013(0.0987166831194472%)	11/15175(0.0724876441515651%)	1.36184	0.769264	Cs_ont_7g025120
Molecular Function: ARF guanyl-nucleotide exchange factor activity (GO:0005086);	1/1013(0.0987166831194472%)	11/15175(0.0724876441515651%)	1.36184	0.769264	Cs_ont_4g022850
Molecular Function: triose-phosphate transmembrane transporter activity (GO:0071917);	1/1013(0.0987166831194472%)	11/15175(0.0724876441515651%)	1.36184	0.769264	QC_newGene_1320
Molecular Function: Rho guanyl-nucleotide exchange factor activity (GO:0005089);	1/1013(0.0987166831194472%)	11/15175(0.0724876441515651%)	1.36184	0.769264	Cs_ont_4g008290
Molecular Function: RNA polymerase II core binding (GO:0000993);	1/1013(0.0987166831194472%)	11/15175(0.0724876441515651%)	1.36184	0.769264	Cs_ont_4g011650
Molecular Function: proton-transporting ATPase activity, rotational mechanism (GO:0046961);	1/1013(0.0987166831194472%)	11/15175(0.0724876441515651%)	1.36184	0.769264	Cs_ont_3g002890
Molecular Function: GTPase activity (GO:0003924);	7/1013(0.69101678183613%)	103/15175(0.678747940691928%)	1.01808	0.769264	Cs_ont_8g022900;Cs_ont_8g022880;Cs_ont_3g007460;Cs_ont_5g032700;Cs_ont_8g012650;Cs_ont_6g008540;Cs_ont_4g023100
Molecular Function: protein histidine kinase binding (GO:0043424);	2/1013(0.197433366238894%)	27/15175(0.177924217462932%)	1.10965	0.769264	Cs_ont_1g013900;Cs_ont_1g004930
Molecular Function: aldehyde dehydrogenase (NAD) activity (GO:0004029);	1/1013(0.0987166831194472%)	12/15175(0.0790774299835255%)	1.24835	0.786081	Cs_ont_1g006590
Molecular Function: guanosine-3',5'-bis(diphosphate) 3'-diphosphatase activity (GO:0008893);	1/1013(0.0987166831194472%)	12/15175(0.0790774299835255%)	1.24835	0.786081	Cs_ont_2g004060
Molecular Function: tyrosine decarboxylase activity (GO:0004837);	1/1013(0.0987166831194472%)	12/15175(0.0790774299835255%)	1.24835	0.786081	Cs_ont_1g000140
Molecular Function: chromatin DNA binding (GO:0031490);	1/1013(0.0987166831194472%)	12/15175(0.0790774299835255%)	1.24835	0.786081	Cs_ont_1g012580
Molecular Function: ATPase binding (GO:0051117);	1/1013(0.0987166831194472%)	12/15175(0.0790774299835255%)	1.24835	0.786081	Cs_ont_3g002890
Molecular Function: phosphatidylcholine 1-acylhydrolase activity (GO:0008970);	2/1013(0.197433366238894%)	28/15175(0.184514003294893%)	1.07002	0.786081	Cs_ont_2g003930;Cs_ont_9g010600
Molecular Function: transferase activity, transferring glycosyl groups (GO:0016757);	7/1013(0.69101678183613%)	106/15175(0.698517298187809%)	0.989262	0.786081	Cs_ont_3g000970;Cs_ont_2g023250;Cs_ont_4g004370;Cs_ont_4g004360;Cs_ont_4g001950;Cs_ont_8g029130;Cs_ont_7g024030
Molecular Function: aspartic-type endopeptidase activity (GO:0004190);	6/1013(0.592300098716683%)	91/15175(0.599670510708402%)	0.987709	0.786081	Cs_ont_4g001190;QC_newGene_169;Cs_ont_9g004710;Cs_ont_7g016880;Cs_ont_2g001550;Cs_ont_4g001210
Molecular Function: ubiquitin-protein transferase activity (GO:0004842);	19/1013(1.8756169792695%)	291/15175(1.91762767710049%)	0.978092	0.786081	Cs_ont_6g009510;Cs_ont_6g013270;Cs_ont_1g023420;Cs_ont_8g006300;Cs_ont_5g000990;Cs_ont_9g022930;Cs_ont_2g006040;Cs_ont_2g007510;Cs_ont_5g043720;Cs_ont_9g002780;Cs_ont_8g013920;Cs_ont_1g005320;Cs_ont_1g022260;Cs_ont_3g024770;Cs_ont_5g015760;Cs_ont_7g011360;Cs_ont_2g009250;Cs_ont_7g007380;Cs_ont_5g014480
Molecular Function: protein homodimerization activity (GO:0042803);	11/1013(1.08588351431392%)	169/15175(1.11367380560132%)	0.975046	0.786475	Cs_ont_7g020630;Cs_ont_5g000990;Cs_ont_6g007460;Cs_ont_8g026370;Cs_ont_1g021480;Cs_ont_7g013610;Cs_ont_9g024650;Cs_ont_5g006600;Cs_ont_1g029700;Cs_ont_8g005320;Cs_ont_1g026780
Molecular Function: S-adenosylmethionine-dependent methyltransferase activity (GO:0008757);	3/1013(0.296150049358342%)	45/15175(0.296540362438221%)	0.998684	0.793046	Cs_ont_2g023030;Cs_ont_3g003690;Cs_ont_3g011080
Molecular Function: protein kinase activity (GO:0004672);	11/1013(1.08588351431392%)	170/15175(1.12026359143328%)	0.969311	0.793046	Cs_ont_1g022260;Cs_ont_3g024770;Cs_ont_8g008990;Cs_ont_7g002250;Cs_ont_4g014450;Cs_ont_3g012400;Cs_ont_4g016150;Cs_ont_1g028110;Cs_ont_5g014480;Cs_ont_5g049090;Cs_ont_5g031860
Molecular Function: mismatched DNA binding (GO:0030983);	1/1013(0.0987166831194472%)	13/15175(0.085667215815486%)	1.15233	0.797894	Cs_ont_5g037240
Molecular Function: linoleate 13S-lipoxygenase activity (GO:0016165);	1/1013(0.0987166831194472%)	13/15175(0.085667215815486%)	1.15233	0.797894	Cs_ont_2g033660
Molecular Function: acylglycerol lipase activity (GO:0047372);	1/1013(0.0987166831194472%)	13/15175(0.085667215815486%)	1.15233	0.797894	Cs_ont_2g003930
Molecular Function: phosphorelay response regulator activity (GO:0000156);	1/1013(0.0987166831194472%)	13/15175(0.085667215815486%)	1.15233	0.797894	Cs_ont_5g046500
Molecular Function: potassium:proton antiporter activity (GO:0015386);	1/1013(0.0987166831194472%)	13/15175(0.085667215815486%)	1.15233	0.797894	Cs_ont_5g002830
Molecular Function: protein kinase inhibitor activity (GO:0004860);	1/1013(0.0987166831194472%)	13/15175(0.085667215815486%)	1.15233	0.797894	Cs_ont_4g025110
Molecular Function: phosphoglycerate transmembrane transporter activity (GO:0015120);	1/1013(0.0987166831194472%)	13/15175(0.085667215815486%)	1.15233	0.797894	QC_newGene_1320
Molecular Function: rRNA binding (GO:0019843);	8/1013(0.789733464955578%)	125/15175(0.823723228995058%)	0.958736	0.797894	Cs_ont_9g000910;Cs_ont_Un005370;Cs_ont_Un000350;QC_newGene_1149;Cs_ont_8g020000;Cs_ont_7g017240;Cs_ont_2g034380;Cs_ont_Un005550
Molecular Function: cGMP binding (GO:0030553);	2/1013(0.197433366238894%)	30/15175(0.197693574958814%)	0.998684	0.797894	Cs_ont_9g027350;Cs_ont_9g027360
Molecular Function: cAMP binding (GO:0030552);	2/1013(0.197433366238894%)	30/15175(0.197693574958814%)	0.998684	0.797894	Cs_ont_9g027360;Cs_ont_9g027350
Molecular Function: RNA polymerase II regulatory region sequence-specific DNA binding (GO:0000977);	9/1013(0.888450148075025%)	142/15175(0.935749588138385%)	0.949453	0.801489	QC_newGene_76;Cs_ont_2g009790;Cs_ont_5g038270;Cs_ont_5g043090;Cs_ont_7g021010;QC_newGene_176;QC_newGene_77;Cs_ont_8g029390;QC_newGene_409
Molecular Function: methylated histone binding (GO:0035064);	1/1013(0.0987166831194472%)	14/15175(0.0922570016474465%)	1.07002	0.808651	Cs_ont_7g016660
Molecular Function: endoribonuclease activity (GO:0004521);	1/1013(0.0987166831194472%)	14/15175(0.0922570016474465%)	1.07002	0.808651	Cs_ont_3g008680
Molecular Function: MAP kinase activity (GO:0004707);	1/1013(0.0987166831194472%)	14/15175(0.0922570016474465%)	1.07002	0.808651	Cs_ont_2g028440
Molecular Function: galactosyltransferase activity (GO:0008378);	1/1013(0.0987166831194472%)	14/15175(0.0922570016474465%)	1.07002	0.808651	Cs_ont_4g019040
Molecular Function: 4 iron, 4 sulfur cluster binding (GO:0051539);	4/1013(0.394866732477789%)	64/15175(0.42174629324547%)	0.936266	0.808651	Cs_ont_2g015880;Cs_ont_8g007390;Cs_ont_8g007070;Cs_ont_6g006780
Molecular Function: damaged DNA binding (GO:0003684);	2/1013(0.197433366238894%)	32/15175(0.210873146622735%)	0.936266	0.822825	Cs_ont_5g037240;Cs_ont_5g001870
Molecular Function: metallopeptidase activity (GO:0008237);	2/1013(0.197433366238894%)	32/15175(0.210873146622735%)	0.936266	0.822825	Cs_ont_7g017790;Cs_ont_1g017290
Molecular Function: histidine phosphotransfer kinase activity (GO:0009927);	1/1013(0.0987166831194472%)	15/15175(0.0988467874794069%)	0.998684	0.825486	Cs_ont_1g028370
Molecular Function: kinase binding (GO:0019900);	1/1013(0.0987166831194472%)	15/15175(0.0988467874794069%)	0.998684	0.825486	Cs_ont_3g032130
Molecular Function: fatty acid elongase activity (GO:0009922);	1/1013(0.0987166831194472%)	15/15175(0.0988467874794069%)	0.998684	0.825486	Cs_ont_3g026620
Molecular Function: pre-mRNA 3'-splice site binding (GO:0030628);	1/1013(0.0987166831194472%)	15/15175(0.0988467874794069%)	0.998684	0.825486	Cs_ont_3g032190
Molecular Function: acetyl-CoA carboxylase activity (GO:0003989);	1/1013(0.0987166831194472%)	16/15175(0.105436573311367%)	0.936266	0.846438	Cs_ont_6g015680
Molecular Function: N,N-dimethylaniline monooxygenase activity (GO:0004499);	1/1013(0.0987166831194472%)	16/15175(0.105436573311367%)	0.936266	0.846438	Cs_ont_8g028880
Molecular Function: transmembrane receptor protein tyrosine kinase activity (GO:0004714);	1/1013(0.0987166831194472%)	16/15175(0.105436573311367%)	0.936266	0.846438	Cs_ont_5g019850
Molecular Function: proton-exporting ATPase activity, phosphorylative mechanism (GO:0008553);	1/1013(0.0987166831194472%)	16/15175(0.105436573311367%)	0.936266	0.846438	Cs_ont_6g024620
Molecular Function: structural constituent of cell wall (GO:0005199);	8/1013(0.789733464955578%)	134/15175(0.883031301482702%)	0.894344	0.849226	Cs_ont_7g024690;Cs_ont_9g008050;Cs_ont_5g032760;Cs_ont_8g018760;Cs_ont_6g004860;Cs_ont_5g032720;Cs_ont_1g014050;Cs_ont_3g003500
Molecular Function: protein tyrosine kinase activity (GO:0004713);	1/1013(0.0987166831194472%)	17/15175(0.112026359143328%)	0.881192	0.862626	Cs_ont_5g019850
Molecular Function: caffeoyl-CoA: alcohol caffeoyl transferase activity (GO:0090430);	1/1013(0.0987166831194472%)	17/15175(0.112026359143328%)	0.881192	0.862626	Cs_ont_7g004590
Molecular Function: 2-acylglycerol O-acyltransferase activity (GO:0003846);	1/1013(0.0987166831194472%)	17/15175(0.112026359143328%)	0.881192	0.862626	Cs_ont_7g004590
Molecular Function: lysophospholipase activity (GO:0004622);	1/1013(0.0987166831194472%)	17/15175(0.112026359143328%)	0.881192	0.862626	Cs_ont_7g004590
Molecular Function: protein C-terminus binding (GO:0008022);	1/1013(0.0987166831194472%)	17/15175(0.112026359143328%)	0.881192	0.862626	Cs_ont_7g027680
Molecular Function: magnesium ion binding (GO:0000287);	9/1013(0.888450148075025%)	153/15175(1.00823723228995%)	0.881192	0.862626	Cs_ont_2g029080;Cs_ont_5g019260;Cs_ont_2g006440;Cs_ont_5g037490;Cs_ont_2g000810;QC_newGene_1321;Cs_ont_4g017460;Cs_ont_2g023020;Cs_ont_4g016940
Molecular Function: coenzyme binding (GO:0050662);	2/1013(0.197433366238894%)	36/15175(0.237232289950577%)	0.832236	0.863482	Cs_ont_3g016860;Cs_ont_2g032010
Molecular Function: 2 iron, 2 sulfur cluster binding (GO:0051537);	3/1013(0.296150049358342%)	54/15175(0.355848434925865%)	0.832236	0.867655	Cs_ont_8g010180;Cs_ont_8g010190;Cs_ont_8g005320
Molecular Function: proximal promoter sequence-specific DNA binding (GO:0000987);	1/1013(0.0987166831194472%)	18/15175(0.118616144975288%)	0.832236	0.869626	Cs_ont_6g009900
Molecular Function: malate transmembrane transporter activity (GO:0015140);	1/1013(0.0987166831194472%)	18/15175(0.118616144975288%)	0.832236	0.869626	Cs_ont_5g036920
Molecular Function: CTD phosphatase activity (GO:0008420);	1/1013(0.0987166831194472%)	18/15175(0.118616144975288%)	0.832236	0.869626	Cs_ont_7g027680
Molecular Function: shikimate O-hydroxycinnamoyltransferase activity (GO:0047172);	1/1013(0.0987166831194472%)	18/15175(0.118616144975288%)	0.832236	0.869626	QC_newGene_1933
Molecular Function: phosphoprotein phosphatase activity (GO:0004721);	4/1013(0.394866732477789%)	72/15175(0.474464579901153%)	0.832236	0.869626	Cs_ont_1g019640;Cs_ont_4g002410;Cs_ont_3g020420;Cs_ont_5g020120
Molecular Function: protein serine/threonine phosphatase activity (GO:0004722);	4/1013(0.394866732477789%)	72/15175(0.474464579901153%)	0.832236	0.869626	Cs_ont_1g019860;Cs_ont_4g028740;Cs_ont_7g004860;Cs_ont_2g022510
Molecular Function: terpene synthase activity (GO:0010333);	2/1013(0.197433366238894%)	37/15175(0.243822075782537%)	0.809744	0.869626	QC_newGene_1321;Cs_ont_2g006440
Molecular Function: signaling receptor activity (GO:0004872);	1/1013(0.0987166831194472%)	19/15175(0.125205930807249%)	0.788435	0.876955	Cs_ont_8g011410
Molecular Function: diacylglycerol O-acyltransferase activity (GO:0004144);	1/1013(0.0987166831194472%)	19/15175(0.125205930807249%)	0.788435	0.876955	Cs_ont_9g000120
Molecular Function: ATPase activity, coupled to transmembrane movement of substances (GO:0042626);	6/1013(0.592300098716683%)	110/15175(0.724876441515651%)	0.817105	0.896431	Cs_ont_1g021480;Cs_ont_1g005590;Cs_ont_3g002010;Cs_ont_1g017480;Cs_ont_5g048950;Cs_ont_2g002920
Molecular Function: flavin adenine dinucleotide binding (GO:0050660);	8/1013(0.789733464955578%)	144/15175(0.948929159802306%)	0.832236	0.896452	Cs_ont_3g029470;Cs_ont_3g029510;Cs_ont_2g008370;Cs_ont_8g010190;Cs_ont_8g010180;Cs_ont_6g002460;Cs_ont_8g028880;Cs_ont_4g020210
Molecular Function: SNARE binding (GO:0000149);	2/1013(0.197433366238894%)	40/15175(0.263591433278418%)	0.749013	0.898537	Cs_ont_3g005960;Cs_ont_2g019450
Molecular Function: ubiquitin conjugating enzyme binding (GO:0031624);	1/1013(0.0987166831194472%)	21/15175(0.13838550247117%)	0.713346	0.906883	Cs_ont_5g019240
Molecular Function: RNA-directed 5'-3' RNA polymerase activity (GO:0003968);	1/1013(0.0987166831194472%)	21/15175(0.13838550247117%)	0.713346	0.906883	QC_newGene_1136
Molecular Function: cellulose synthase activity (GO:0016759);	1/1013(0.0987166831194472%)	21/15175(0.13838550247117%)	0.713346	0.906883	Cs_ont_4g020890
Molecular Function: xenobiotic transmembrane transporting ATPase activity (GO:0008559);	1/1013(0.0987166831194472%)	21/15175(0.13838550247117%)	0.713346	0.906883	Cs_ont_5g048950
Molecular Function: cysteine-type peptidase activity (GO:0008234);	1/1013(0.0987166831194472%)	22/15175(0.14497528830313%)	0.680921	0.916046	Cs_ont_6g006640
Molecular Function: MAP kinase kinase kinase activity (GO:0004709);	1/1013(0.0987166831194472%)	22/15175(0.14497528830313%)	0.680921	0.916046	Cs_ont_3g032130
Molecular Function: guanyl-nucleotide exchange factor activity (GO:0005085);	1/1013(0.0987166831194472%)	22/15175(0.14497528830313%)	0.680921	0.916046	Cs_ont_4g008290
Molecular Function: methyltransferase activity (GO:0008168);	4/1013(0.394866732477789%)	79/15175(0.520593080724876%)	0.758494	0.916046	Cs_ont_3g026520;Cs_ont_9g026120;Cs_ont_1g004570;Cs_ont_3g011080
Molecular Function: GTP binding (GO:0005525);	14/1013(1.38203356367226%)	249/15175(1.64085667215815%)	0.842263	0.916046	Cs_ont_4g007860;Cs_ont_5g032700;Cs_ont_2g034380;Cs_ont_1g007680;Cs_ont_8g022880;Cs_ont_9g014400;Cs_ont_6g008540;Cs_ont_8g022900;Cs_ont_3g007460;Cs_ont_4g023100;Cs_ont_4g020000;Cs_ont_9g015110;Cs_ont_8g016100;Cs_ont_8g018560
Molecular Function: electron transfer activity (GO:0009055);	6/1013(0.592300098716683%)	116/15175(0.764415156507414%)	0.774841	0.919819	Cs_ont_4g001470;Cs_ont_4g027900;Cs_ont_6g001310;Cs_ont_Un000190;Cs_ont_8g010180;Cs_ont_8g010190
Molecular Function: ubiquitin binding (GO:0043130);	1/1013(0.0987166831194472%)	23/15175(0.151565074135091%)	0.651316	0.919819	Cs_ont_4g014720
Molecular Function: tRNA binding (GO:0000049);	1/1013(0.0987166831194472%)	23/15175(0.151565074135091%)	0.651316	0.919819	Cs_ont_5g017390
Molecular Function: mRNA binding (GO:0003729);	14/1013(1.38203356367226%)	252/15175(1.66062602965404%)	0.832236	0.919819	Cs_ont_5g037170;Cs_ont_4g005130;Cs_ont_7g010450;Cs_ont_2g031170;Cs_ont_1g027560;Cs_ont_9g007440;Cs_ont_3g031610;Cs_ont_4g014720;Cs_ont_4g014430;Cs_ont_9g007310;Cs_ont_7g002910;Cs_ont_2g033960;Cs_ont_3g000370;Cs_ont_8g009780
Molecular Function: protein serine/threonine kinase activity (GO:0004674);	47/1013(4.63968410661402%)	784/15175(5.166392092257%)	0.898051	0.920336	Cs_ont_5g031860;Cs_ont_2g020440;Cs_ont_2g014850;Cs_ont_2g029990;Cs_ont_6g019410;Cs_ont_1g004200;Cs_ont_8g011410;QC_newGene_1856;Cs_ont_9g020980;Cs_ont_5g011730;Cs_ont_8g017540;Cs_ont_8g008990;Cs_ont_2g003610;Cs_ont_1g011760;Cs_ont_2g032680;Cs_ont_5g014480;Cs_ont_2g006590;Cs_ont_8g029470;Cs_ont_9g000230;Cs_ont_3g003870;Cs_ont_2g034400;Cs_ont_5g012200;Cs_ont_3g029660;Cs_ont_5g045870;Cs_ont_4g028290…
Molecular Function: protein serine/threonine/tyrosine kinase activity (GO:0004712);	1/1013(0.0987166831194472%)	24/15175(0.158154859967051%)	0.624177	0.925709	Cs_ont_7g019530
Molecular Function: 3-oxo-arachidoyl-CoA synthase activity (GO:0102336);	1/1013(0.0987166831194472%)	24/15175(0.158154859967051%)	0.624177	0.925709	Cs_ont_8g003530
Molecular Function: 3-oxo-lignoceronyl-CoA synthase activity (GO:0102338);	1/1013(0.0987166831194472%)	24/15175(0.158154859967051%)	0.624177	0.925709	Cs_ont_8g003530
Molecular Function: 3-oxo-cerotoyl-CoA synthase activity (GO:0102337);	1/1013(0.0987166831194472%)	24/15175(0.158154859967051%)	0.624177	0.925709	Cs_ont_8g003530
Molecular Function: nuclear localization sequence binding (GO:0008139);	1/1013(0.0987166831194472%)	26/15175(0.171334431630972%)	0.576164	0.944493	Cs_ont_2g035690
Molecular Function: inorganic phosphate transmembrane transporter activity (GO:0005315);	1/1013(0.0987166831194472%)	26/15175(0.171334431630972%)	0.576164	0.944493	QC_newGene_1320
Molecular Function: lipid binding (GO:0008289);	5/1013(0.493583415597236%)	105/15175(0.691927512355848%)	0.713346	0.944493	Cs_ont_1g023950;Cs_ont_4g024130;Cs_ont_2g008600;Cs_ont_5g042010;QC_newGene_479
Molecular Function: NAD binding (GO:0051287);	3/1013(0.296150049358342%)	68/15175(0.448105436573311%)	0.660894	0.945034	Cs_ont_5g011680;Cs_ont_Un004560;Cs_ont_Un004430
Molecular Function: 3'-5' exonuclease activity (GO:0008408);	1/1013(0.0987166831194472%)	27/15175(0.177924217462932%)	0.554824	0.947765	Cs_ont_4g017780
Molecular Function: RNA polymerase II transcription factor binding (GO:0001085);	1/1013(0.0987166831194472%)	27/15175(0.177924217462932%)	0.554824	0.947765	Cs_ont_5g043090
Molecular Function: single-stranded RNA binding (GO:0003727);	2/1013(0.197433366238894%)	49/15175(0.322899505766063%)	0.611439	0.947765	Cs_ont_9g001450;Cs_ont_5g011960
Molecular Function: enzyme inhibitor activity (GO:0004857);	2/1013(0.197433366238894%)	50/15175(0.329489291598023%)	0.59921	0.95248	Cs_ont_9g023940;Cs_ont_3g007070
Molecular Function: NADP binding (GO:0050661);	2/1013(0.197433366238894%)	51/15175(0.336079077429984%)	0.587461	0.958575	Cs_ont_8g028880;Cs_ont_5g009120
Molecular Function: calcium-transporting ATPase activity (GO:0005388);	1/1013(0.0987166831194472%)	29/15175(0.191103789126853%)	0.516561	0.958575	Cs_ont_5g004890
Molecular Function: protein transporter activity (GO:0008565);	2/1013(0.197433366238894%)	52/15175(0.342668863261944%)	0.576164	0.961936	Cs_ont_8g007060;Cs_ont_8g029480
Molecular Function: protein kinase binding (GO:0019901);	1/1013(0.0987166831194472%)	30/15175(0.197693574958814%)	0.499342	0.963923	Cs_ont_1g029700
Molecular Function: protein disulfide isomerase activity (GO:0003756);	1/1013(0.0987166831194472%)	30/15175(0.197693574958814%)	0.499342	0.963923	Cs_ont_1g016750
Molecular Function: RNA-DNA hybrid ribonuclease activity (GO:0004523);	1/1013(0.0987166831194472%)	31/15175(0.204283360790774%)	0.483234	0.968572	Cs_ont_6g024370
Molecular Function: O-methyltransferase activity (GO:0008171);	1/1013(0.0987166831194472%)	31/15175(0.204283360790774%)	0.483234	0.968572	Cs_ont_6g024150
Molecular Function: kinase activity (GO:0016301);	4/1013(0.394866732477789%)	95/15175(0.626029654036244%)	0.630748	0.968572	Cs_ont_9g008410;Cs_ont_7g012820;Cs_ont_8g029470;Cs_ont_4g011320
Molecular Function: ligase activity (GO:0016874);	2/1013(0.197433366238894%)	55/15175(0.362438220757825%)	0.544737	0.969613	Cs_ont_3g001310;Cs_ont_2g005080
Molecular Function: SNAP receptor activity (GO:0005484);	1/1013(0.0987166831194472%)	32/15175(0.210873146622735%)	0.468133	0.969613	Cs_ont_6g000800
Molecular Function: obsolete signal transducer, downstream of receptor, with serine/threonine kinase activity (GO:0004702);	1/1013(0.0987166831194472%)	32/15175(0.210873146622735%)	0.468133	0.969613	Cs_ont_2g029060
Molecular Function: phosphatase activity (GO:0016791);	1/1013(0.0987166831194472%)	34/15175(0.224052718286656%)	0.440596	0.978773	Cs_ont_5g020120
Molecular Function: peptidase activity (GO:0008233);	1/1013(0.0987166831194472%)	34/15175(0.224052718286656%)	0.440596	0.978773	Cs_ont_9g026400
Molecular Function: cellulose synthase (UDP-forming) activity (GO:0016760);	1/1013(0.0987166831194472%)	34/15175(0.224052718286656%)	0.440596	0.978773	Cs_ont_4g020890
Molecular Function: transmembrane transporter activity (GO:0022891);	1/1013(0.0987166831194472%)	34/15175(0.224052718286656%)	0.440596	0.978773	Cs_ont_9g022980
Molecular Function: translation initiation factor activity (GO:0003743);	2/1013(0.197433366238894%)	58/15175(0.382207578253707%)	0.516561	0.978773	Cs_ont_3g007460;Cs_ont_5g032700
Molecular Function: oxidoreductase activity (GO:0016491);	12/1013(1.18460019743337%)	249/15175(1.64085667215815%)	0.72194	0.978773	Cs_ont_1g029700;Cs_ont_3g002690;Cs_ont_6g009040;Cs_ont_8g009010;Cs_ont_9g007830;Cs_ont_8g011480;Cs_ont_2g001130;Cs_ont_9g026010;Cs_ont_3g010200;Cs_ont_3g019230;Cs_ont_2g001690;Cs_ont_5g021840
Molecular Function: amino acid transmembrane transporter activity (GO:0015171);	1/1013(0.0987166831194472%)	35/15175(0.230642504118616%)	0.428007	0.978773	Cs_ont_2g007830
Molecular Function: FMN binding (GO:0010181);	1/1013(0.0987166831194472%)	35/15175(0.230642504118616%)	0.428007	0.978773	Cs_ont_8g029470
Molecular Function: pyridoxal phosphate binding (GO:0030170);	4/1013(0.394866732477789%)	102/15175(0.672158154859967%)	0.587461	0.978773	Cs_ont_1g004800;Cs_ont_5g003690;Cs_ont_6g000420;Cs_ont_1g000140
Molecular Function: glucan endo-1,3-beta-D-glucosidase activity (GO:0042973);	2/1013(0.197433366238894%)	62/15175(0.408566721581549%)	0.483234	0.980487	Cs_ont_8g007860;Cs_ont_9g005400
Molecular Function: transferase activity (GO:0016740);	2/1013(0.197433366238894%)	62/15175(0.408566721581549%)	0.483234	0.980487	Cs_ont_7g007890;Cs_ont_9g013270
Molecular Function: lipase activity (GO:0016298);	1/1013(0.0987166831194472%)	38/15175(0.250411861614498%)	0.394217	0.980487	Cs_ont_3g001920
Molecular Function: transferase activity, transferring acyl groups other than amino-acyl groups (GO:0016747);	2/1013(0.197433366238894%)	64/15175(0.42174629324547%)	0.468133	0.982162	Cs_ont_7g001050;Cs_ont_9g014560
Molecular Function: serine-type peptidase activity (GO:0008236);	1/1013(0.0987166831194472%)	42/15175(0.276771004942339%)	0.356673	0.992448	Cs_ont_8g024790
Molecular Function: cyclin-dependent protein serine/threonine kinase activity (GO:0004693);	1/1013(0.0987166831194472%)	42/15175(0.276771004942339%)	0.356673	0.992448	Cs_ont_2g022140
Molecular Function: amino acid binding (GO:0016597);	1/1013(0.0987166831194472%)	43/15175(0.2833607907743%)	0.348378	0.992448	Cs_ont_5g041230
Molecular Function: transporter activity (GO:0005215);	4/1013(0.394866732477789%)	117/15175(0.771004942339374%)	0.512146	0.99854	Cs_ont_9g023530;Cs_ont_2g008600;Cs_ont_1g002250;Cs_ont_8g026390
Molecular Function: carbohydrate binding (GO:0030246);	9/1013(0.888450148075025%)	222/15175(1.46293245469522%)	0.607308	1	Cs_ont_3g014780;QC_newGene_1856;Cs_ont_4g016150;Cs_ont_2g020440;Cs_ont_1g004360;Cs_ont_6g024400;Cs_ont_4g028290;Cs_ont_5g044410;Cs_ont_8g017540
Molecular Function: peroxidase activity (GO:0004601);	3/1013(0.296150049358342%)	100/15175(0.658978583196046%)	0.449408	1	Cs_ont_1g025380;Cs_ont_4g002780;Cs_ont_4g012720
Molecular Function: transmembrane receptor protein serine/threonine kinase activity (GO:0004675);	7/1013(0.69101678183613%)	190/15175(1.25205930807249%)	0.551904	1	Cs_ont_4g028290;Cs_ont_4g016150;Cs_ont_7g024960;Cs_ont_8g029050;Cs_ont_8g003840;Cs_ont_1g024830;Cs_ont_1g010990
Molecular Function: polysaccharide binding (GO:0030247);	3/1013(0.296150049358342%)	106/15175(0.698517298187809%)	0.42397	1	Cs_ont_3g029660;Cs_ont_9g020980;Cs_ont_8g007860
Molecular Function: protein disulfide oxidoreductase activity (GO:0015035);	1/1013(0.0987166831194472%)	56/15175(0.369028006589786%)	0.267505	1	Cs_ont_6g001310
Molecular Function: quercetin 7-O-glucosyltransferase activity (GO:0080044);	2/1013(0.197433366238894%)	85/15175(0.560131795716639%)	0.352477	1	Cs_ont_2g033310;Cs_ont_5g046300
Molecular Function: quercetin 3-O-glucosyltransferase activity (GO:0080043);	2/1013(0.197433366238894%)	85/15175(0.560131795716639%)	0.352477	1	Cs_ont_5g046300;Cs_ont_2g033310
Molecular Function: manganese ion binding (GO:0030145);	1/1013(0.0987166831194472%)	65/15175(0.42833607907743%)	0.230465	1	Cs_ont_5g020120
Molecular Function: carboxylic ester hydrolase activity (GO:0052689);	1/1013(0.0987166831194472%)	71/15175(0.467874794069193%)	0.21099	1	Cs_ont_4g022540
Molecular Function: serine-type endopeptidase activity (GO:0004252);	3/1013(0.296150049358342%)	133/15175(0.876441515650741%)	0.337901	1	Cs_ont_8g024790;Cs_ont_3g005270;Cs_ont_9g025860
Molecular Function: drug transmembrane transporter activity (GO:0015238);	1/1013(0.0987166831194472%)	76/15175(0.500823723228995%)	0.197109	1	Cs_ont_5g026200
Molecular Function: structural constituent of ribosome (GO:0003735);	12/1013(1.18460019743337%)	333/15175(2.19439868204283%)	0.539829	1	Cs_ont_3g007950;Cs_ont_Un005550;Cs_ont_7g002910;Cs_ont_7g015470;Cs_ont_Un005370;Cs_ont_9g000910;QC_newGene_1149;Cs_ont_3g031610;Cs_ont_7g017240;Cs_ont_1g012210;Cs_ont_4g005970;Cs_ont_Un000350
Molecular Function: glutathione transferase activity (GO:0004364);	1/1013(0.0987166831194472%)	77/15175(0.507413509060956%)	0.194549	1	Cs_ont_9g008300
Molecular Function: hydrolase activity (GO:0016787);	5/1013(0.493583415597236%)	191/15175(1.25864909390445%)	0.392153	1	Cs_ont_4g020000;Cs_ont_7g004590;Cs_ont_2g004060;Cs_ont_8g005210;Cs_ont_2g034380
Molecular Function: symporter activity (GO:0015293);	1/1013(0.0987166831194472%)	82/15175(0.540362438220758%)	0.182686	1	Cs_ont_9g022980
Molecular Function: ubiquitin protein ligase activity (GO:0061630);	6/1013(0.592300098716683%)	216/15175(1.42339373970346%)	0.416118	1	Cs_ont_2g029360;Cs_ont_5g019240;Cs_ont_8g016170;Cs_ont_2g005080;Cs_ont_8g028040;Cs_ont_5g036160
Molecular Function: hydrolase activity, hydrolyzing O-glycosyl compounds (GO:0004553);	1/1013(0.0987166831194472%)	88/15175(0.579901153212521%)	0.17023	1	Cs_ont_8g007860
Molecular Function: antiporter activity (GO:0015297);	1/1013(0.0987166831194472%)	107/15175(0.705107084019769%)	0.140002	1	Cs_ont_5g026200
Molecular Function: copper ion binding (GO:0005507);	1/1013(0.0987166831194472%)	147/15175(0.968698517298188%)	0.101907	1	Cs_ont_2g001690
